# Supplementary material for: Metallic glass-based triboelectric nanogenerators
Source: Nat Commun. 2023 Feb 23;14:1023. doi: 10.1038/s41467-023-36675-x (PMC9950355; doi:10.1038/s41467-023-36675-x)
Supplement: Supplementary file 9 — Source Data [file 41467_2023_36675_MOESM9_ESM.zip]

Archive with 19 entries (18 files):
- Source data/Figue 5.xlsx
- Source data/Figure 1.xlsx
- Source data/Figure 2.xlsx
- Source data/Figure 3.xlsx
- Source data/Figure 4.xlsx
- Source data/source data of supplementary figures/
- Source data/source data of supplementary figures/Supplementary Figure 10.xlsx
- Source data/source data of supplementary figures/Supplementary Figure 12.xlsx
- Source data/source data of supplementary figures/Supplementary Figure 15.xlsx
- Source data/source data of supplementary figures/Supplementary Figure 16.xlsx
- Source data/source data of supplementary figures/Supplementary Figure 17.xlsx
- Source data/source data of supplementary figures/Supplementary Figure 18.xlsx
- Source data/source data of supplementary figures/Supplementary Figure 20.xlsx
- Source data/source data of supplementary figures/Supplementary Figure 21.xlsx
- Source data/source data of supplementary figures/Supplementary Figure 22.xlsx
- Source data/source data of supplementary figures/Supplementary Figure 23.xlsx
- Source data/source data of supplementary figures/Supplementary Figure 25.xlsx
- Source data/source data of supplementary figures/Supplementary Figure 30.xlsx
- Source data/source data of supplementary figures/Supplementary Figure 31.xlsx
