# Supplementary material for: Metallic glass-based triboelectric nanogenerators
Source: Nat Commun. 2023 Feb 23;14:1023. doi: 10.1038/s41467-023-36675-x (PMC9950355; doi:10.1038/s41467-023-36675-x)
Supplement: Supplementary file 9 — Source Data [file 41467_2023_36675_MOESM9_ESM.zip › Source data/Figue 5.xlsx]

## Sheet: b
		figure b
	Time	Charge		Time	Charge
	s	nC		s	nC
		Cu-0Mpa			Cu-0.072Mpa
	0	-3.55e-06
	0.001	-1.09e-05		0	3.41e-07
	0.002	-2.23e-05		0.001	9.52e-07
	0.003	-3.8e-05		0.002	1.87e-06
	0.004	-5.81e-05		0.003	3.2e-06
	0.005	-8.27e-05		0.004	5.01e-06
	0.006	-0.000112		0.005	7.49e-06
	0.007	-0.000145		0.006	1.09e-05
	0.008	-0.000183		0.007	1.56e-05
	0.009	-0.000224		0.008	2.18e-05
	0.01	-0.00027		0.009	2.97e-05
	0.011	-0.000319		0.01	3.96e-05
	0.012	-0.000371		0.011	5.16e-05
	0.013	-0.000427		0.012	6.58e-05
	0.014	-0.000485		0.013	8.2e-05
	0.015	-0.000546		0.014	0.0001
	0.016	-0.000611		0.015	0.00012
	0.017	-0.000678		0.016	0.000141
	0.018	-0.000748		0.017	0.000162
	0.019	-0.000821		0.018	0.000185
	0.02	-0.000898		0.019	0.000208
	0.021	-0.000979		0.02	0.000232
	0.022	-0.00106		0.021	0.000256
	0.023	-0.00115		0.022	0.00028
	0.024	-0.00125		0.023	0.000305
	0.025	-0.00135		0.024	0.00033
	0.026	-0.00145		0.025	0.000356
	0.027	-0.00156		0.026	0.000382
	0.028	-0.00167		0.027	0.00041
	0.029	-0.00178		0.028	0.00044
	0.03	-0.0019		0.029	0.000472
	0.031	-0.00202		0.03	0.000505
	0.032	-0.00215		0.031	0.000541
	0.033	-0.00228		0.032	0.000578
	0.034	-0.00241		0.033	0.000618
	0.035	-0.00255		0.034	0.000659
	0.036	-0.00268		0.035	0.000702
	0.037	-0.00283		0.036	0.000747
	0.038	-0.00297		0.037	0.000792
	0.039	-0.00312		0.038	0.000838
	0.04	-0.00327		0.039	0.000885
	0.041	-0.00342		0.04	0.000932
	0.042	-0.00358		0.041	0.00098
	0.043	-0.00375		0.042	0.00103
	0.044	-0.00391		0.043	0.00108
	0.045	-0.00409		0.044	0.00112
	0.046	-0.00426		0.045	0.00117
	0.047	-0.00444		0.046	0.00122
	0.048	-0.00463		0.047	0.00128
	0.049	-0.00482		0.048	0.00133
	0.05	-0.00501		0.049	0.00138
	0.051	-0.00521		0.05	0.00144
	0.052	-0.00541		0.051	0.0015
	0.053	-0.00561		0.052	0.00156
	0.054	-0.00582		0.053	0.00162
	0.055	-0.00603		0.054	0.00169
	0.056	-0.00624		0.055	0.00176
	0.057	-0.00645		0.056	0.00182
	0.058	-0.00667		0.057	0.00189
	0.059	-0.00689		0.058	0.00196
	0.06	-0.00712		0.059	0.00203
	0.061	-0.00735		0.06	0.0021
	0.062	-0.00758		0.061	0.00217
	0.063	-0.00782		0.062	0.00225
	0.064	-0.00806		0.063	0.00232
	0.065	-0.00831		0.064	0.00239
	0.066	-0.00856		0.065	0.00246
	0.067	-0.00881		0.066	0.00254
	0.068	-0.00907		0.067	0.00261
	0.069	-0.00934		0.068	0.00269
	0.07	-0.0096		0.069	0.00277
	0.071	-0.00988		0.07	0.00285
	0.072	-0.0102		0.071	0.00293
	0.073	-0.0104		0.072	0.00302
	0.074	-0.0107		0.073	0.0031
	0.075	-0.011		0.074	0.00319
	0.076	-0.0113		0.075	0.00328
	0.077	-0.0116		0.076	0.00337
	0.078	-0.0119		0.077	0.00347
	0.079	-0.0122		0.078	0.00356
	0.08	-0.0125		0.079	0.00365
	0.081	-0.0128		0.08	0.00375
	0.082	-0.0131		0.081	0.00384
	0.083	-0.0134		0.082	0.00394
	0.084	-0.0137		0.083	0.00403
	0.085	-0.014		0.084	0.00413
	0.086	-0.0143		0.085	0.00423
	0.087	-0.0147		0.086	0.00432
	0.088	-0.015		0.087	0.00442
	0.089	-0.0153		0.088	0.00452
	0.09	-0.0157		0.089	0.00463
	0.091	-0.016		0.09	0.00473
	0.092	-0.0164		0.091	0.00484
	0.093	-0.0167		0.092	0.00495
	0.094	-0.0171		0.093	0.00506
	0.095	-0.0174		0.094	0.00517
	0.096	-0.0178		0.095	0.00528
	0.097	-0.0182		0.096	0.0054
	0.098	-0.0185		0.097	0.00551
	0.099	-0.0189		0.098	0.00563
	0.1	-0.0193		0.099	0.00575
	0.101	-0.0197		0.1	0.00587
	0.102	-0.02		0.101	0.00599
	0.103	-0.0204		0.102	0.00611
	0.104	-0.0208		0.103	0.00623
	0.105	-0.0212		0.104	0.00635
	0.106	-0.0216		0.105	0.00647
	0.107	-0.022		0.106	0.00659
	0.108	-0.0224		0.107	0.00671
	0.109	-0.0228		0.108	0.00684
	0.11	-0.0233		0.109	0.00696
	0.111	-0.0237		0.11	0.00709
	0.112	-0.0241		0.111	0.00722
	0.113	-0.0245		0.112	0.00735
	0.114	-0.025		0.113	0.00749
	0.115	-0.0254		0.114	0.00762
	0.116	-0.0258		0.115	0.00776
	0.117	-0.0263		0.116	0.0079
	0.118	-0.0267		0.117	0.00804
	0.119	-0.0272		0.118	0.00818
	0.12	-0.0276		0.119	0.00833
	0.121	-0.0281		0.12	0.00847
	0.122	-0.0285		0.121	0.00861
	0.123	-0.029		0.122	0.00875
	0.124	-0.0294		0.123	0.0089
	0.125	-0.0299		0.124	0.00904
	0.126	-0.0304		0.125	0.00919
	0.127	-0.0309		0.126	0.00933
	0.128	-0.0313		0.127	0.00948
	0.129	-0.0318		0.128	0.00963
	0.13	-0.0323		0.129	0.00978
	0.131	-0.0328		0.13	0.00993
	0.132	-0.0333		0.131	0.0101
	0.133	-0.0338		0.132	0.0102
	0.134	-0.0343		0.133	0.0104
	0.135	-0.0348		0.134	0.0106
	0.136	-0.0353		0.135	0.0107
	0.137	-0.0359		0.136	0.0109
	0.138	-0.0364		0.137	0.011
	0.139	-0.0369		0.138	0.0112
	0.14	-0.0374		0.139	0.0114
	0.141	-0.0379		0.14	0.0115
	0.142	-0.0385		0.141	0.0117
	0.143	-0.039		0.142	0.0119
	0.144	-0.0395		0.143	0.012
	0.145	-0.0401		0.144	0.0122
	0.146	-0.0406		0.145	0.0124
	0.147	-0.0412		0.146	0.0126
	0.148	-0.0417		0.147	0.0127
	0.149	-0.0423		0.148	0.0129
	0.15	-0.0429		0.149	0.0131
	0.151	-0.0434		0.15	0.0132
	0.152	-0.044		0.151	0.0134
	0.153	-0.0446		0.152	0.0136
	0.154	-0.0452		0.153	0.0138
	0.155	-0.0458		0.154	0.014
	0.156	-0.0463		0.155	0.0142
	0.157	-0.0469		0.156	0.0143
	0.158	-0.0475		0.157	0.0145
	0.159	-0.0481		0.158	0.0147
	0.16	-0.0487		0.159	0.0149
	0.161	-0.0493		0.16	0.0151
	0.162	-0.0499		0.161	0.0153
	0.163	-0.0505		0.162	0.0155
	0.164	-0.0511		0.163	0.0157
	0.165	-0.0517		0.164	0.0159
	0.166	-0.0524		0.165	0.0161
	0.167	-0.053		0.166	0.0162
	0.168	-0.0536		0.167	0.0164
	0.169	-0.0543		0.168	0.0166
	0.17	-0.0549		0.169	0.0168
	0.171	-0.0555		0.17	0.017
	0.172	-0.0562		0.171	0.0172
	0.173	-0.0568		0.172	0.0174
	0.174	-0.0575		0.173	0.0176
	0.175	-0.0581		0.174	0.0179
	0.176	-0.0588		0.175	0.0181
	0.177	-0.0595		0.176	0.0183
	0.178	-0.0601		0.177	0.0185
	0.179	-0.0608		0.178	0.0187
	0.18	-0.0615		0.179	0.0189
	0.181	-0.0621		0.18	0.0191
	0.182	-0.0628		0.181	0.0193
	0.183	-0.0635		0.182	0.0195
	0.184	-0.0642		0.183	0.0198
	0.185	-0.0649		0.184	0.02
	0.186	-0.0656		0.185	0.0202
	0.187	-0.0663		0.186	0.0204
	0.188	-0.067		0.187	0.0206
	0.189	-0.0677		0.188	0.0208
	0.19	-0.0684		0.189	0.0211
	0.191	-0.0691		0.19	0.0213
	0.192	-0.0698		0.191	0.0215
	0.193	-0.0706		0.192	0.0217
	0.194	-0.0713		0.193	0.022
	0.195	-0.072		0.194	0.0222
	0.196	-0.0727		0.195	0.0224
	0.197	-0.0735		0.196	0.0227
	0.198	-0.0742		0.197	0.0229
	0.199	-0.075		0.198	0.0231
	0.2	-0.0757		0.199	0.0234
	0.201	-0.0764		0.2	0.0236
	0.202	-0.0772		0.201	0.0239
	0.203	-0.0779		0.202	0.0241
	0.204	-0.0787		0.203	0.0243
	0.205	-0.0795		0.204	0.0246
	0.206	-0.0802		0.205	0.0248
	0.207	-0.081		0.206	0.0251
	0.208	-0.0818		0.207	0.0253
	0.209	-0.0826		0.208	0.0255
	0.21	-0.0834		0.209	0.0258
	0.211	-0.0841		0.21	0.026
	0.212	-0.0849		0.211	0.0263
	0.213	-0.0857		0.212	0.0265
	0.214	-0.0865		0.213	0.0268
	0.215	-0.0873		0.214	0.027
	0.216	-0.0881		0.215	0.0273
	0.217	-0.0889		0.216	0.0276
	0.218	-0.0898		0.217	0.0278
	0.219	-0.0906		0.218	0.0281
	0.22	-0.0914		0.219	0.0283
	0.221	-0.0922		0.22	0.0286
	0.222	-0.093		0.221	0.0289
	0.223	-0.0939		0.222	0.0291
	0.224	-0.0947		0.223	0.0294
	0.225	-0.0955		0.224	0.0296
	0.226	-0.0964		0.225	0.0299
	0.227	-0.0972		0.226	0.0302
	0.228	-0.0981		0.227	0.0304
	0.229	-0.0989		0.228	0.0307
	0.23	-0.0998		0.229	0.031
	0.231	-0.101		0.23	0.0312
	0.232	-0.102		0.231	0.0315
	0.233	-0.102		0.232	0.0318
	0.234	-0.103		0.233	0.0321
	0.235	-0.104		0.234	0.0323
	0.236	-0.105		0.235	0.0326
	0.237	-0.106		0.236	0.0329
	0.238	-0.107		0.237	0.0332
	0.239	-0.108		0.238	0.0335
	0.24	-0.109		0.239	0.0337
	0.241	-0.109		0.24	0.034
	0.242	-0.11		0.241	0.0343
	0.243	-0.111		0.242	0.0346
	0.244	-0.112		0.243	0.0349
	0.245	-0.113		0.244	0.0352
	0.246	-0.114		0.245	0.0354
	0.247	-0.115		0.246	0.0357
	0.248	-0.116		0.247	0.036
	0.249	-0.117		0.248	0.0363
	0.25	-0.118		0.249	0.0366
	0.251	-0.119		0.25	0.0369
	0.252	-0.12		0.251	0.0372
	0.253	-0.12		0.252	0.0375
	0.254	-0.121		0.253	0.0378
	0.255	-0.122		0.254	0.0381
	0.256	-0.123		0.255	0.0384
	0.257	-0.124		0.256	0.0387
	0.258	-0.125		0.257	0.039
	0.259	-0.126		0.258	0.0393
	0.26	-0.127		0.259	0.0396
	0.261	-0.128		0.26	0.0399
	0.262	-0.129		0.261	0.0402
	0.263	-0.13		0.262	0.0405
	0.264	-0.131		0.263	0.0408
	0.265	-0.132		0.264	0.0412
	0.266	-0.133		0.265	0.0415
	0.267	-0.134		0.266	0.0418
	0.268	-0.135		0.267	0.0421
	0.269	-0.136		0.268	0.0424
	0.27	-0.137		0.269	0.0427
	0.271	-0.138		0.27	0.043
	0.272	-0.139		0.271	0.0434
	0.273	-0.14		0.272	0.0437
	0.274	-0.141		0.273	0.044
	0.275	-0.142		0.274	0.0443
	0.276	-0.143		0.275	0.0447
	0.277	-0.144		0.276	0.045
	0.278	-0.145		0.277	0.0453
	0.279	-0.146		0.278	0.0456
	0.28	-0.147		0.279	0.046
	0.281	-0.148		0.28	0.0463
	0.282	-0.149		0.281	0.0466
	0.283	-0.15		0.282	0.047
	0.284	-0.151		0.283	0.0473
	0.285	-0.152		0.284	0.0476
	0.286	-0.153		0.285	0.048
	0.287	-0.155		0.286	0.0483
	0.288	-0.156		0.287	0.0486
	0.289	-0.157		0.288	0.049
	0.29	-0.158		0.289	0.0493
	0.291	-0.159		0.29	0.0496
	0.292	-0.16		0.291	0.05
	0.293	-0.161		0.292	0.0503
	0.294	-0.162		0.293	0.0507
	0.295	-0.163		0.294	0.051
	0.296	-0.164		0.295	0.0514
	0.297	-0.165		0.296	0.0517
	0.298	-0.166		0.297	0.0521
	0.299	-0.168		0.298	0.0524
	0.3	-0.169		0.299	0.0528
	0.301	-0.17		0.3	0.0532
	0.302	-0.171		0.301	0.0535
	0.303	-0.172		0.302	0.0539
	0.304	-0.173		0.303	0.0542
	0.305	-0.174		0.304	0.0546
	0.306	-0.175		0.305	0.0549
	0.307	-0.176		0.306	0.0553
	0.308	-0.177		0.307	0.0556
	0.309	-0.178		0.308	0.056
	0.31	-0.18		0.309	0.0563
	0.311	-0.181		0.31	0.0567
	0.312	-0.182		0.311	0.057
	0.313	-0.183		0.312	0.0574
	0.314	-0.184		0.313	0.0577
	0.315	-0.185		0.314	0.0581
	0.316	-0.186		0.315	0.0584
	0.317	-0.187		0.316	0.0587
	0.318	-0.188		0.317	0.0591
	0.319	-0.189		0.318	0.0594
	0.32	-0.19		0.319	0.0597
	0.321	-0.191		0.32	0.0601
	0.322	-0.192		0.321	0.0604
	0.323	-0.193		0.322	0.0607
	0.324	-0.194		0.323	0.0611
	0.325	-0.195		0.324	0.0614
	0.326	-0.196		0.325	0.0617
	0.327	-0.197		0.326	0.0621
	0.328	-0.198		0.327	0.0624
	0.329	-0.199		0.328	0.0627
	0.33	-0.2		0.329	0.063
	0.331	-0.201		0.33	0.0634
	0.332	-0.202		0.331	0.0637
	0.333	-0.203		0.332	0.064
	0.334	-0.204		0.333	0.0643
	0.335	-0.205		0.334	0.0647
	0.336	-0.206		0.335	0.065
	0.337	-0.207		0.336	0.0653
	0.338	-0.208		0.337	0.0656
	0.339	-0.209		0.338	0.0659
	0.34	-0.21		0.339	0.0662
	0.341	-0.211		0.34	0.0665
	0.342	-0.212		0.341	0.0668
	0.343	-0.213		0.342	0.0671
	0.344	-0.214		0.343	0.0675
	0.345	-0.215		0.344	0.0678
	0.346	-0.215		0.345	0.0681
	0.347	-0.216		0.346	0.0684
	0.348	-0.217		0.347	0.0687
	0.349	-0.218		0.348	0.069
	0.35	-0.219		0.349	0.0693
	0.351	-0.22		0.35	0.0696
	0.352	-0.221		0.351	0.0699
	0.353	-0.222		0.352	0.0702
	0.354	-0.223		0.353	0.0705
	0.355	-0.224		0.354	0.0708
	0.356	-0.225		0.355	0.0711
	0.357	-0.226		0.356	0.0714
	0.358	-0.226		0.357	0.0717
	0.359	-0.227		0.358	0.072
	0.36	-0.228		0.359	0.0722
	0.361	-0.229		0.36	0.0725
	0.362	-0.23		0.361	0.0728
	0.363	-0.231		0.362	0.0731
	0.364	-0.232		0.363	0.0734
	0.365	-0.233		0.364	0.0737
	0.366	-0.233		0.365	0.074
	0.367	-0.234		0.366	0.0742
	0.368	-0.235		0.367	0.0745
	0.369	-0.236		0.368	0.0748
	0.37	-0.237		0.369	0.0751
	0.371	-0.238		0.37	0.0754
	0.372	-0.238		0.371	0.0757
	0.373	-0.239		0.372	0.0759
	0.374	-0.24		0.373	0.0762
	0.375	-0.241		0.374	0.0765
	0.376	-0.242		0.375	0.0768
	0.377	-0.243		0.376	0.077
	0.378	-0.243		0.377	0.0773
	0.379	-0.244		0.378	0.0776
	0.38	-0.245		0.379	0.0778
	0.381	-0.246		0.38	0.0781
	0.382	-0.247		0.381	0.0783
	0.383	-0.247		0.382	0.0786
	0.384	-0.248		0.383	0.0789
	0.385	-0.249		0.384	0.0791
	0.386	-0.25		0.385	0.0794
	0.387	-0.251		0.386	0.0797
	0.388	-0.251		0.387	0.0799
	0.389	-0.252		0.388	0.0802
	0.39	-0.253		0.389	0.0804
	0.391	-0.254		0.39	0.0807
	0.392	-0.254		0.391	0.0809
	0.393	-0.255		0.392	0.0812
	0.394	-0.256		0.393	0.0814
	0.395	-0.257		0.394	0.0817
	0.396	-0.257		0.395	0.0819
	0.397	-0.258		0.396	0.0822
	0.398	-0.259		0.397	0.0824
	0.399	-0.26		0.398	0.0827
	0.4	-0.26		0.399	0.0829
	0.401	-0.261		0.4	0.0832
	0.402	-0.262		0.401	0.0834
	0.403	-0.263		0.402	0.0836
	0.404	-0.263		0.403	0.0839
	0.405	-0.264		0.404	0.0841
	0.406	-0.265		0.405	0.0844
	0.407	-0.265		0.406	0.0846
	0.408	-0.266		0.407	0.0848
	0.409	-0.267		0.408	0.0851
	0.41	-0.268		0.409	0.0853
	0.411	-0.268		0.41	0.0855
	0.412	-0.269		0.411	0.0858
	0.413	-0.27		0.412	0.086
	0.414	-0.27		0.413	0.0862
	0.415	-0.271		0.414	0.0864
	0.416	-0.272		0.415	0.0867
	0.417	-0.272		0.416	0.0869
	0.418	-0.273		0.417	0.0871
	0.419	-0.274		0.418	0.0873
	0.42	-0.274		0.419	0.0875
	0.421	-0.275		0.42	0.0878
	0.422	-0.276		0.421	0.088
	0.423	-0.276		0.422	0.0882
	0.424	-0.277		0.423	0.0884
	0.425	-0.277		0.424	0.0886
	0.426	-0.278		0.425	0.0888
	0.427	-0.279		0.426	0.0891
	0.428	-0.279		0.427	0.0893
	0.429	-0.28		0.428	0.0895
	0.43	-0.281		0.429	0.0897
	0.431	-0.281		0.43	0.0899
	0.432	-0.282		0.431	0.0901
	0.433	-0.282		0.432	0.0903
	0.434	-0.283		0.433	0.0905
	0.435	-0.284		0.434	0.0907
	0.436	-0.284		0.435	0.0909
	0.437	-0.285		0.436	0.0911
	0.438	-0.285		0.437	0.0913
	0.439	-0.286		0.438	0.0915
	0.44	-0.287		0.439	0.0917
	0.441	-0.287		0.44	0.0919
	0.442	-0.288		0.441	0.0921
	0.443	-0.288		0.442	0.0923
	0.444	-0.289		0.443	0.0925
	0.445	-0.289		0.444	0.0927
	0.446	-0.29		0.445	0.0929
	0.447	-0.291		0.446	0.0931
	0.448	-0.291		0.447	0.0932
	0.449	-0.292		0.448	0.0934
	0.45	-0.292		0.449	0.0936
	0.451	-0.293		0.45	0.0938
	0.452	-0.293		0.451	0.094
	0.453	-0.294		0.452	0.0942
	0.454	-0.294		0.453	0.0944
	0.455	-0.295		0.454	0.0945
	0.456	-0.295		0.455	0.0947
	0.457	-0.296		0.456	0.0949
	0.458	-0.296		0.457	0.0951
	0.459	-0.297		0.458	0.0952
	0.46	-0.297		0.459	0.0954
	0.461	-0.298		0.46	0.0956
	0.462	-0.298		0.461	0.0957
	0.463	-0.299		0.462	0.0959
	0.464	-0.299		0.463	0.0961
	0.465	-0.3		0.464	0.0962
	0.466	-0.3		0.465	0.0964
	0.467	-0.301		0.466	0.0966
	0.468	-0.301		0.467	0.0967
	0.469	-0.302		0.468	0.0969
	0.47	-0.302		0.469	0.0971
	0.471	-0.303		0.47	0.0972
	0.472	-0.303		0.471	0.0974
	0.473	-0.304		0.472	0.0976
	0.474	-0.304		0.473	0.0977
	0.475	-0.305		0.474	0.0979
	0.476	-0.305		0.475	0.098
	0.477	-0.306		0.476	0.0982
	0.478	-0.306		0.477	0.0983
	0.479	-0.306		0.478	0.0985
	0.48	-0.307		0.479	0.0986
	0.481	-0.307		0.48	0.0988
	0.482	-0.308		0.481	0.0989
	0.483	-0.308		0.482	0.0991
	0.484	-0.309		0.483	0.0992
	0.485	-0.309		0.484	0.0994
	0.486	-0.309		0.485	0.0995
	0.487	-0.31		0.486	0.0996
	0.488	-0.31		0.487	0.0998
	0.489	-0.311		0.488	0.0999
	0.49	-0.311		0.489	0.1
	0.491	-0.311		0.49	0.1
	0.492	-0.312		0.491	0.1
	0.493	-0.312		0.492	0.1
	0.494	-0.313		0.493	0.101
	0.495	-0.313		0.494	0.101
	0.496	-0.313		0.495	0.101
	0.497	-0.314		0.496	0.101
	0.498	-0.314		0.497	0.101
	0.499	-0.314		0.498	0.101
	0.5	-0.315		0.499	0.101
	0.501	-0.315		0.5	0.101
	0.502	-0.315		0.501	0.102
	0.503	-0.316		0.502	0.102
	0.504	-0.316		0.503	0.102
	0.505	-0.317		0.504	0.102
	0.506	-0.317		0.505	0.102
	0.507	-0.317		0.506	0.102
	0.508	-0.318		0.507	0.102
	0.509	-0.318		0.508	0.102
	0.51	-0.318		0.509	0.103
	0.511	-0.318		0.51	0.103
	0.512	-0.319		0.511	0.103
	0.513	-0.319		0.512	0.103
	0.514	-0.319		0.513	0.103
	0.515	-0.32		0.514	0.103
	0.516	-0.32		0.515	0.103
	0.517	-0.32		0.516	0.103
	0.518	-0.321		0.517	0.103
	0.519	-0.321		0.518	0.104
	0.52	-0.321		0.519	0.104
	0.521	-0.322		0.52	0.104
	0.522	-0.322		0.521	0.104
	0.523	-0.322		0.522	0.104
	0.524	-0.322		0.523	0.104
	0.525	-0.323		0.524	0.104
	0.526	-0.323		0.525	0.104
	0.527	-0.323		0.526	0.104
	0.528	-0.323		0.527	0.104
	0.529	-0.324		0.528	0.105
	0.53	-0.324		0.529	0.105
	0.531	-0.324		0.53	0.105
	0.532	-0.324		0.531	0.105
	0.533	-0.325		0.532	0.105
	0.534	-0.325		0.533	0.105
	0.535	-0.325		0.534	0.105
	0.536	-0.325		0.535	0.105
	0.537	-0.326		0.536	0.105
	0.538	-0.326		0.537	0.105
	0.539	-0.326		0.538	0.105
	0.54	-0.326		0.539	0.105
	0.541	-0.326		0.54	0.106
	0.542	-0.327		0.541	0.106
	0.543	-0.327		0.542	0.106
	0.544	-0.327		0.543	0.106
	0.545	-0.327		0.544	0.106
	0.546	-0.327		0.545	0.106
	0.547	-0.328		0.546	0.106
	0.548	-0.328		0.547	0.106
	0.549	-0.328		0.548	0.106
	0.55	-0.328		0.549	0.106
	0.551	-0.328		0.55	0.106
	0.552	-0.329		0.551	0.106
	0.553	-0.329		0.552	0.106
	0.554	-0.329		0.553	0.107
	0.555	-0.329		0.554	0.107
	0.556	-0.329		0.555	0.107
	0.557	-0.329		0.556	0.107
	0.558	-0.329		0.557	0.107
	0.559	-0.33		0.558	0.107
	0.56	-0.33		0.559	0.107
	0.561	-0.33		0.56	0.107
	0.562	-0.33		0.561	0.107
	0.563	-0.33		0.562	0.107
	0.564	-0.33		0.563	0.107
	0.565	-0.33		0.564	0.107
	0.566	-0.331		0.565	0.107
	0.567	-0.331		0.566	0.107
	0.568	-0.331		0.567	0.107
	0.569	-0.331		0.568	0.107
	0.57	-0.331		0.569	0.107
	0.571	-0.331		0.57	0.107
	0.572	-0.331		0.571	0.107
	0.573	-0.331		0.572	0.108
	0.574	-0.331		0.573	0.108
	0.575	-0.331		0.574	0.108
	0.576	-0.332		0.575	0.108
	0.577	-0.332		0.576	0.108
	0.578	-0.332		0.577	0.108
	0.579	-0.332		0.578	0.108
	0.58	-0.332		0.579	0.108
	0.581	-0.332		0.58	0.108
	0.582	-0.332		0.581	0.108
	0.583	-0.332		0.582	0.108
	0.584	-0.332		0.583	0.108
	0.585	-0.332		0.584	0.108
	0.586	-0.332		0.585	0.108
	0.587	-0.332		0.586	0.108
	0.588	-0.332		0.587	0.108
	0.589	-0.332		0.588	0.108
	0.59	-0.332		0.589	0.108
	0.591	-0.332		0.59	0.108
	0.592	-0.332		0.591	0.108
	0.593	-0.332		0.592	0.108
	0.594	-0.332		0.593	0.108
	0.595	-0.332		0.594	0.108
	0.596	-0.332		0.595	0.108
	0.597	-0.332		0.596	0.108
	0.598	-0.332		0.597	0.108
	0.599	-0.332		0.598	0.108
	0.6	-0.332		0.599	0.108
	0.601	-0.332		0.6	0.108
	0.602	-0.332		0.601	0.108
	0.603	-0.332		0.602	0.108
	0.604	-0.332		0.603	0.108
	0.605	-0.332		0.604	0.108
	0.606	-0.332		0.605	0.108
	0.607	-0.332		0.606	0.108
	0.608	-0.332		0.607	0.108
	0.609	-0.332		0.608	0.108
	0.61	-0.332		0.609	0.108
	0.611	-0.332		0.61	0.108
	0.612	-0.332		0.611	0.108
	0.613	-0.332		0.612	0.108
	0.614	-0.332		0.613	0.108
	0.615	-0.332		0.614	0.108
	0.616	-0.332		0.615	0.108
	0.617	-0.332		0.616	0.108
	0.618	-0.332		0.617	0.108
	0.619	-0.332		0.618	0.108
	0.62	-0.332		0.619	0.108
	0.621	-0.332		0.62	0.108
	0.622	-0.332		0.621	0.108
	0.623	-0.332		0.622	0.108
	0.624	-0.332		0.623	0.108
	0.625	-0.332		0.624	0.108
	0.626	-0.332		0.625	0.108
	0.627	-0.332		0.626	0.108
	0.628	-0.332		0.627	0.108
	0.629	-0.332		0.628	0.108
	0.63	-0.332		0.629	0.108
	0.631	-0.332		0.63	0.108
	0.632	-0.332		0.631	0.108
	0.633	-0.332		0.632	0.108
	0.634	-0.332		0.633	0.108
	0.635	-0.332		0.634	0.108
	0.636	-0.332		0.635	0.108
	0.637	-0.332		0.636	0.108
	0.638	-0.332		0.637	0.108
	0.639	-0.332		0.638	0.108
	0.64	-0.332		0.639	0.108
	0.641	-0.332		0.64	0.108
	0.642	-0.332		0.641	0.108
	0.643	-0.332		0.642	0.108
	0.644	-0.332		0.643	0.108
	0.645	-0.332		0.644	0.108
	0.646	-0.332		0.645	0.108
	0.647	-0.332		0.646	0.108
	0.648	-0.332		0.647	0.108
	0.649	-0.332		0.648	0.108
	0.65	-0.332		0.649	0.108
	0.651	-0.332		0.65	0.108
	0.652	-0.332		0.651	0.108
	0.653	-0.332		0.652	0.108
	0.654	-0.332		0.653	0.108
	0.655	-0.332		0.654	0.108
	0.656	-0.332		0.655	0.108
	0.657	-0.332		0.656	0.108
	0.658	-0.332		0.657	0.108
	0.659	-0.332		0.658	0.108
	0.66	-0.332		0.659	0.108
	0.661	-0.332		0.66	0.108
	0.662	-0.332		0.661	0.108
	0.663	-0.332		0.662	0.108
	0.664	-0.332		0.663	0.109
	0.665	-0.332		0.664	0.109
	0.666	-0.332		0.665	0.109
	0.667	-0.332		0.666	0.109
	0.668	-0.332		0.667	0.109
	0.669	-0.332		0.668	0.109
	0.67	-0.332		0.669	0.109
	0.671	-0.332		0.67	0.109
	0.672	-0.332		0.671	0.109
	0.673	-0.332		0.672	0.109
	0.674	-0.332		0.673	0.109
	0.675	-0.332		0.674	0.109
	0.676	-0.332		0.675	0.109
	0.677	-0.332		0.676	0.109
	0.678	-0.332		0.677	0.109
	0.679	-0.332		0.678	0.109
	0.68	-0.332		0.679	0.109
	0.681	-0.332		0.68	0.109
	0.682	-0.332		0.681	0.109
	0.683	-0.332		0.682	0.109
	0.684	-0.332		0.683	0.109
	0.685	-0.332		0.684	0.109
	0.686	-0.332		0.685	0.109
	0.687	-0.332		0.686	0.109
	0.688	-0.332		0.687	0.109
	0.689	-0.332		0.688	0.109
	0.69	-0.332		0.689	0.109
	0.691	-0.332		0.69	0.109
	0.692	-0.332		0.691	0.109
	0.693	-0.332		0.692	0.109
	0.694	-0.332		0.693	0.109
	0.695	-0.332		0.694	0.109
	0.696	-0.332		0.695	0.109
	0.697	-0.332		0.696	0.109
	0.698	-0.332		0.697	0.109
	0.699	-0.332		0.698	0.109
	0.7	-0.332		0.699	0.109
	0.701	-0.332		0.7	0.109
	0.702	-0.332		0.701	0.109
	0.703	-0.332		0.702	0.109
	0.704	-0.332		0.703	0.109
	0.705	-0.332		0.704	0.109
	0.706	-0.332		0.705	0.109
	0.707	-0.332		0.706	0.109
	0.708	-0.332		0.707	0.109
	0.709	-0.332		0.708	0.109
	0.71	-0.332		0.709	0.109
	0.711	-0.332		0.71	0.109
	0.712	-0.332		0.711	0.109
	0.713	-0.332		0.712	0.109
	0.714	-0.332		0.713	0.109
	0.715	-0.332		0.714	0.109
	0.716	-0.332		0.715	0.109
	0.717	-0.332		0.716	0.109
	0.718	-0.332		0.717	0.109
	0.719	-0.332		0.718	0.109
	0.72	-0.332		0.719	0.109
	0.721	-0.332		0.72	0.109
	0.722	-0.332		0.721	0.109
	0.723	-0.332		0.722	0.109
	0.724	-0.332		0.723	0.109
	0.725	-0.332		0.724	0.109
	0.726	-0.332		0.725	0.109
	0.727	-0.332		0.726	0.109
	0.728	-0.332		0.727	0.109
	0.729	-0.332		0.728	0.109
	0.73	-0.332		0.729	0.109
	0.731	-0.332		0.73	0.109
	0.732	-0.332		0.731	0.109
	0.733	-0.332		0.732	0.109
	0.734	-0.332		0.733	0.109
	0.735	-0.332		0.734	0.109
	0.736	-0.332		0.735	0.109
	0.737	-0.332		0.736	0.109
	0.738	-0.332		0.737	0.109
	0.739	-0.332		0.738	0.109
	0.74	-0.332		0.739	0.109
	0.741	-0.332		0.74	0.109
	0.742	-0.332		0.741	0.109
	0.743	-0.332		0.742	0.109
	0.744	-0.332		0.743	0.109
	0.745	-0.332		0.744	0.109
	0.746	-0.332		0.745	0.109
	0.747	-0.332		0.746	0.109
	0.748	-0.332		0.747	0.109
	0.749	-0.332		0.748	0.109
	0.75	-0.332		0.749	0.109
	0.751	-0.332		0.75	0.109
	0.752	-0.332		0.751	0.109
	0.753	-0.332		0.752	0.109
	0.754	-0.332		0.753	0.109
	0.755	-0.332		0.754	0.109
	0.756	-0.332		0.755	0.109
	0.757	-0.332		0.756	0.109
	0.758	-0.332		0.757	0.109
	0.759	-0.332		0.758	0.109
	0.76	-0.332		0.759	0.109
	0.761	-0.332		0.76	0.109
	0.762	-0.332		0.761	0.109
	0.763	-0.332		0.762	0.109
	0.764	-0.332		0.763	0.109
	0.765	-0.332		0.764	0.109
	0.766	-0.332		0.765	0.109
	0.767	-0.332		0.766	0.109
	0.768	-0.332		0.767	0.109
	0.769	-0.332		0.768	0.109
	0.77	-0.332		0.769	0.109
	0.771	-0.332		0.77	0.109
	0.772	-0.332		0.771	0.109
	0.773	-0.332		0.772	0.109
	0.774	-0.332		0.773	0.109
	0.775	-0.332		0.774	0.109
	0.776	-0.332		0.775	0.109
	0.777	-0.332		0.776	0.109
	0.778	-0.332		0.777	0.109
	0.779	-0.332		0.778	0.109
	0.78	-0.332		0.779	0.109
	0.781	-0.332		0.78	0.109
	0.782	-0.332		0.781	0.109
	0.783	-0.332		0.782	0.109
	0.784	-0.332		0.783	0.109
	0.785	-0.332		0.784	0.109
	0.786	-0.332		0.785	0.109
	0.787	-0.332		0.786	0.109
	0.788	-0.332		0.787	0.109
	0.789	-0.332		0.788	0.109
	0.79	-0.332		0.789	0.109
	0.791	-0.332		0.79	0.109
	0.792	-0.332		0.791	0.109
	0.793	-0.332		0.792	0.109
	0.794	-0.332		0.793	0.109
	0.795	-0.332		0.794	0.109
	0.796	-0.332		0.795	0.109
	0.797	-0.332		0.796	0.109
	0.798	-0.332		0.797	0.109
	0.799	-0.332		0.798	0.109
	0.8	-0.332		0.799	0.109
	0.801	-0.332		0.8	0.109
	0.802	-0.332		0.801	0.109
	0.803	-0.332		0.802	0.109
	0.804	-0.332		0.803	0.109
	0.805	-0.332		0.804	0.109
	0.806	-0.332		0.805	0.109
	0.807	-0.332		0.806	0.109
	0.808	-0.332		0.807	0.109
	0.809	-0.332		0.808	0.109
	0.81	-0.332		0.809	0.109
	0.811	-0.332		0.81	0.109
	0.812	-0.332		0.811	0.109
	0.813	-0.332		0.812	0.109
	0.814	-0.332		0.813	0.109
	0.815	-0.332		0.814	0.109
	0.816	-0.332		0.815	0.109
	0.817	-0.332		0.816	0.109
	0.818	-0.332		0.817	0.109
	0.819	-0.332		0.818	0.109
	0.82	-0.332		0.819	0.109
	0.821	-0.332		0.82	0.109
	0.822	-0.332		0.821	0.109
	0.823	-0.332		0.822	0.109
	0.824	-0.332		0.823	0.109
	0.825	-0.332		0.824	0.109
	0.826	-0.332		0.825	0.109
	0.827	-0.332		0.826	0.109
	0.828	-0.332		0.827	0.109
	0.829	-0.332		0.828	0.109
	0.83	-0.332		0.829	0.109
	0.831	-0.332		0.83	0.109
	0.832	-0.332		0.831	0.109
	0.833	-0.332		0.832	0.109
	0.834	-0.332		0.833	0.109
	0.835	-0.332		0.834	0.109
	0.836	-0.332		0.835	0.109
	0.837	-0.332		0.836	0.109
	0.838	-0.332		0.837	0.109
	0.839	-0.332		0.838	0.109
	0.84	-0.332		0.839	0.109
	0.841	-0.332		0.84	0.109
	0.842	-0.332		0.841	0.109
	0.843	-0.332		0.842	0.109
	0.844	-0.332		0.843	0.109
	0.845	-0.332		0.844	0.109
	0.846	-0.332		0.845	0.109
	0.847	-0.332		0.846	0.109
	0.848	-0.332		0.847	0.109
	0.849	-0.332		0.848	0.109
	0.85	-0.332		0.849	0.109
	0.851	-0.332		0.85	0.109
	0.852	-0.332		0.851	0.109
	0.853	-0.332		0.852	0.109
	0.854	-0.332		0.853	0.109
	0.855	-0.332		0.854	0.109
	0.856	-0.332		0.855	0.109
	0.857	-0.332		0.856	0.109
	0.858	-0.332		0.857	0.109
	0.859	-0.332		0.858	0.109
	0.86	-0.332		0.859	0.109
	0.861	-0.332		0.86	0.109
	0.862	-0.331		0.861	0.109
	0.863	-0.331		0.862	0.109
	0.864	-0.331		0.863	0.109
	0.865	-0.331		0.864	0.109
	0.866	-0.331		0.865	0.109
	0.867	-0.331		0.866	0.109
	0.868	-0.331		0.867	0.109
	0.869	-0.331		0.868	0.109
	0.87	-0.331		0.869	0.109
	0.871	-0.331		0.87	0.109
	0.872	-0.331		0.871	0.109
	0.873	-0.331		0.872	0.109
	0.874	-0.331		0.873	0.109
	0.875	-0.331		0.874	0.109
	0.876	-0.331		0.875	0.109
	0.877	-0.331		0.876	0.109
	0.878	-0.331		0.877	0.109
	0.879	-0.331		0.878	0.109
	0.88	-0.331		0.879	0.109
	0.881	-0.331		0.88	0.109
	0.882	-0.331		0.881	0.109
	0.883	-0.331		0.882	0.109
	0.884	-0.331		0.883	0.109
	0.885	-0.331		0.884	0.109
	0.886	-0.331		0.885	0.109
	0.887	-0.331		0.886	0.109
	0.888	-0.331		0.887	0.109
	0.889	-0.331		0.888	0.109
	0.89	-0.331		0.889	0.109
	0.891	-0.331		0.89	0.109
	0.892	-0.331		0.891	0.109
	0.893	-0.331		0.892	0.109
	0.894	-0.331		0.893	0.109
	0.895	-0.331		0.894	0.109
	0.896	-0.331		0.895	0.109
	0.897	-0.331		0.896	0.109
	0.898	-0.331		0.897	0.109
	0.899	-0.331		0.898	0.109
	0.9	-0.331		0.899	0.109
	0.901	-0.331		0.9	0.109
	0.902	-0.331		0.901	0.109
	0.903	-0.331		0.902	0.109
	0.904	-0.331		0.903	0.109
	0.905	-0.331		0.904	0.109
	0.906	-0.331		0.905	0.109
	0.907	-0.331		0.906	0.109
	0.908	-0.331		0.907	0.109
	0.909	-0.331		0.908	0.109
	0.91	-0.331		0.909	0.109
	0.911	-0.331		0.91	0.109
	0.912	-0.331		0.911	0.109
	0.913	-0.331		0.912	0.109
	0.914	-0.331		0.913	0.109
	0.915	-0.331		0.914	0.109
	0.916	-0.331		0.915	0.109
	0.917	-0.331		0.916	0.109
	0.918	-0.331		0.917	0.109
	0.919	-0.331		0.918	0.109
	0.92	-0.331		0.919	0.109
	0.921	-0.331		0.92	0.109
	0.922	-0.331		0.921	0.109
	0.923	-0.331		0.922	0.109
	0.924	-0.331		0.923	0.109
	0.925	-0.331		0.924	0.109
	0.926	-0.331		0.925	0.109
	0.927	-0.331		0.926	0.109
	0.928	-0.331		0.927	0.109
	0.929	-0.331		0.928	0.109
	0.93	-0.331		0.929	0.109
	0.931	-0.331		0.93	0.109
	0.932	-0.331		0.931	0.109
	0.933	-0.331		0.932	0.109
	0.934	-0.331		0.933	0.109
	0.935	-0.331		0.934	0.109
	0.936	-0.331		0.935	0.109
	0.937	-0.331		0.936	0.109
	0.938	-0.331		0.937	0.109
	0.939	-0.331		0.938	0.109
	0.94	-0.331		0.939	0.109
	0.941	-0.331		0.94	0.109
	0.942	-0.331		0.941	0.109
	0.943	-0.331		0.942	0.109
	0.944	-0.331		0.943	0.109
	0.945	-0.331		0.944	0.109
	0.946	-0.331		0.945	0.109
	0.947	-0.331		0.946	0.109
	0.948	-0.331		0.947	0.109
	0.949	-0.331		0.948	0.109
	0.95	-0.331		0.949	0.109
	0.951	-0.331		0.95	0.109
	0.952	-0.331		0.951	0.109
	0.953	-0.331		0.952	0.109
	0.954	-0.331		0.953	0.109
	0.955	-0.331		0.954	0.109
	0.956	-0.331		0.955	0.109
	0.957	-0.331		0.956	0.109
	0.958	-0.331		0.957	0.109
	0.959	-0.331		0.958	0.109
	0.96	-0.331		0.959	0.109
	0.961	-0.331		0.96	0.109
	0.962	-0.331		0.961	0.109
	0.963	-0.331		0.962	0.109
	0.964	-0.331		0.963	0.109
	0.965	-0.331		0.964	0.109
	0.966	-0.331		0.965	0.109
	0.967	-0.331		0.966	0.109
	0.968	-0.331		0.967	0.109
	0.969	-0.331		0.968	0.109
	0.97	-0.331		0.969	0.109
	0.971	-0.331		0.97	0.109
	0.972	-0.331		0.971	0.109
	0.973	-0.331		0.972	0.109
	0.974	-0.331		0.973	0.109
	0.975	-0.331		0.974	0.109
	0.976	-0.331		0.975	0.109
	0.977	-0.331		0.976	0.109
	0.978	-0.331		0.977	0.109
	0.979	-0.331		0.978	0.109
	0.98	-0.331		0.979	0.109
	0.981	-0.331		0.98	0.109
	0.982	-0.331		0.981	0.109
	0.983	-0.331		0.982	0.109
	0.984	-0.331		0.983	0.109
	0.985	-0.331		0.984	0.109
	0.986	-0.331		0.985	0.109
	0.987	-0.331		0.986	0.109
	0.988	-0.331		0.987	0.109
	0.989	-0.331		0.988	0.109
	0.99	-0.331		0.989	0.109
	0.991	-0.331		0.99	0.109
	0.992	-0.331		0.991	0.109
	0.993	-0.331		0.992	0.109
	0.994	-0.331		0.993	0.109
	0.995	-0.331		0.994	0.109
	0.996	-0.331		0.995	0.109
	0.997	-0.331		0.996	0.109
	0.998	-0.331		0.997	0.109
	0.999	-0.331		0.998	0.109
	1	-0.331		0.999	0.109
	1.001	-0.331		1	0.109
	1.002	-0.331		1.001	0.109
	1.003	-0.331		1.002	0.109
	1.004	-0.331		1.003	0.109
	1.005	-0.331		1.004	0.109
	1.006	-0.331		1.005	0.109
	1.007	-0.331		1.006	0.109
	1.008	-0.331		1.007	0.109
	1.009	-0.331		1.008	0.109
	1.01	-0.331		1.009	0.109
	1.011	-0.331		1.01	0.109
	1.012	-0.331		1.011	0.109
	1.013	-0.331		1.012	0.109
	1.014	-0.331		1.013	0.109
	1.015	-0.331		1.014	0.109
	1.016	-0.331		1.015	0.109
	1.017	-0.331		1.016	0.109
	1.018	-0.331		1.017	0.109
	1.019	-0.331		1.018	0.109
	1.02	-0.331		1.019	0.109
	1.021	-0.331		1.02	0.109
	1.022	-0.331		1.021	0.109
	1.023	-0.331		1.022	0.109
	1.024	-0.331		1.023	0.109
	1.025	-0.331		1.024	0.109
	1.026	-0.331		1.025	0.109
	1.027	-0.331		1.026	0.109
	1.028	-0.331		1.027	0.109
	1.029	-0.331		1.028	0.109
	1.03	-0.331		1.029	0.109
	1.031	-0.331		1.03	0.109
	1.032	-0.331		1.031	0.109
	1.033	-0.331		1.032	0.109
	1.034	-0.331		1.033	0.109
	1.035	-0.331		1.034	0.109
	1.036	-0.331		1.035	0.109
	1.037	-0.331		1.036	0.109
	1.038	-0.331		1.037	0.109
	1.039	-0.331		1.038	0.109
	1.04	-0.331		1.039	0.109
	1.041	-0.331		1.04	0.109
	1.042	-0.331		1.041	0.109
	1.043	-0.331		1.042	0.109
	1.044	-0.331		1.043	0.109
	1.045	-0.331		1.044	0.109
	1.046	-0.331		1.045	0.109
	1.047	-0.331		1.046	0.109
	1.048	-0.331		1.047	0.109
	1.049	-0.331		1.048	0.109
	1.05	-0.331		1.049	0.109
	1.051	-0.331		1.05	0.109
	1.052	-0.331		1.051	0.109
	1.053	-0.331		1.052	0.109
	1.054	-0.331		1.053	0.109
	1.055	-0.331		1.054	0.109
	1.056	-0.331		1.055	0.109
	1.057	-0.331		1.056	0.109
	1.058	-0.331		1.057	0.109
	1.059	-0.331		1.058	0.109
	1.06	-0.331		1.059	0.109
	1.061	-0.331		1.06	0.109
	1.062	-0.331		1.061	0.109
	1.063	-0.331		1.062	0.109
	1.064	-0.331		1.063	0.109
	1.065	-0.331		1.064	0.109
	1.066	-0.331		1.065	0.109
	1.067	-0.331		1.066	0.109
	1.068	-0.331		1.067	0.109
	1.069	-0.331		1.068	0.109
	1.07	-0.331		1.069	0.109
	1.071	-0.331		1.07	0.109
	1.072	-0.331		1.071	0.109
	1.073	-0.331		1.072	0.109
	1.074	-0.331		1.073	0.109
	1.075	-0.331		1.074	0.109
	1.076	-0.331		1.075	0.109
	1.077	-0.331		1.076	0.109
	1.078	-0.331		1.077	0.109
	1.079	-0.331		1.078	0.109
	1.08	-0.331		1.079	0.109
	1.081	-0.331		1.08	0.109
	1.082	-0.331		1.081	0.109
	1.083	-0.331		1.082	0.109
	1.084	-0.331		1.083	0.109
	1.085	-0.331		1.084	0.109
	1.086	-0.331		1.085	0.109
	1.087	-0.331		1.086	0.109
	1.088	-0.331		1.087	0.109
	1.089	-0.331		1.088	0.109
	1.09	-0.331		1.089	0.109
	1.091	-0.331		1.09	0.109
	1.092	-0.331		1.091	0.109
	1.093	-0.331		1.092	0.109
	1.094	-0.331		1.093	0.109
	1.095	-0.331		1.094	0.109
	1.096	-0.331		1.095	0.109
	1.097	-0.331		1.096	0.109
	1.098	-0.331		1.097	0.109
	1.099	-0.331		1.098	0.109
	1.1	-0.331		1.099	0.109
	1.101	-0.331		1.1	0.109
	1.102	-0.331		1.101	0.109
	1.103	-0.331		1.102	0.109
	1.104	-0.331		1.103	0.109
	1.105	-0.331		1.104	0.109
	1.106	-0.331		1.105	0.109
	1.107	-0.331		1.106	0.109
	1.108	-0.331		1.107	0.109
	1.109	-0.331		1.108	0.109
	1.11	-0.331		1.109	0.109
	1.111	-0.331		1.11	0.109
	1.112	-0.331		1.111	0.109
	1.113	-0.331		1.112	0.109
	1.114	-0.331		1.113	0.109
	1.115	-0.331		1.114	0.109
	1.116	-0.331		1.115	0.109
	1.117	-0.331		1.116	0.109
	1.118	-0.331		1.117	0.109
	1.119	-0.331		1.118	0.109
	1.12	-0.331		1.119	0.109
	1.121	-0.331		1.12	0.109
	1.122	-0.331		1.121	0.109
	1.123	-0.331		1.122	0.109
	1.124	-0.331		1.123	0.109
	1.125	-0.331		1.124	0.109
	1.126	-0.33		1.125	0.109
	1.127	-0.33		1.126	0.109
	1.128	-0.33		1.127	0.109
	1.129	-0.33		1.128	0.109
	1.13	-0.33		1.129	0.109
	1.131	-0.33		1.13	0.109
	1.132	-0.33		1.131	0.109
	1.133	-0.33		1.132	0.109
	1.134	-0.33		1.133	0.109
	1.135	-0.33		1.134	0.109
	1.136	-0.33		1.135	0.109
	1.137	-0.33		1.136	0.109
	1.138	-0.33		1.137	0.109
	1.139	-0.33		1.138	0.109
	1.14	-0.33		1.139	0.109
	1.141	-0.33		1.14	0.109
	1.142	-0.33		1.141	0.109
	1.143	-0.33		1.142	0.109
	1.144	-0.33		1.143	0.109
	1.145	-0.33		1.144	0.109
	1.146	-0.33		1.145	0.109
	1.147	-0.33		1.146	0.109
	1.148	-0.33		1.147	0.109
	1.149	-0.33		1.148	0.109
	1.15	-0.33		1.149	0.109
	1.151	-0.33		1.15	0.109
	1.152	-0.33		1.151	0.109
	1.153	-0.33		1.152	0.109
	1.154	-0.33		1.153	0.109
	1.155	-0.33		1.154	0.109
	1.156	-0.33		1.155	0.109
	1.157	-0.33		1.156	0.109
	1.158	-0.33		1.157	0.109
	1.159	-0.33		1.158	0.109
	1.16	-0.33		1.159	0.109
	1.161	-0.33		1.16	0.109
	1.162	-0.33		1.161	0.109
	1.163	-0.33		1.162	0.109
	1.164	-0.33		1.163	0.109
	1.165	-0.33		1.164	0.109
	1.166	-0.33		1.165	0.109
	1.167	-0.33		1.166	0.109
	1.168	-0.33		1.167	0.109
	1.169	-0.33		1.168	0.109
	1.17	-0.33		1.169	0.109
	1.171	-0.33		1.17	0.109
	1.172	-0.33		1.171	0.109
	1.173	-0.33		1.172	0.109
	1.174	-0.33		1.173	0.109
	1.175	-0.33		1.174	0.109
	1.176	-0.33		1.175	0.109
	1.177	-0.33		1.176	0.109
	1.178	-0.33		1.177	0.109
	1.179	-0.33		1.178	0.109
	1.18	-0.33		1.179	0.109
	1.181	-0.33		1.18	0.109
	1.182	-0.33		1.181	0.109
	1.183	-0.33		1.182	0.109
	1.184	-0.33		1.183	0.109
	1.185	-0.33		1.184	0.109
	1.186	-0.33		1.185	0.109
	1.187	-0.33		1.186	0.109
	1.188	-0.33		1.187	0.109
	1.189	-0.33		1.188	0.109
	1.19	-0.33		1.189	0.11
	1.191	-0.33		1.19	0.11
	1.192	-0.33		1.191	0.11
	1.193	-0.33		1.192	0.11
	1.194	-0.33		1.193	0.11
	1.195	-0.33		1.194	0.11
	1.196	-0.33		1.195	0.11
	1.197	-0.33		1.196	0.11
	1.198	-0.33		1.197	0.11
	1.199	-0.33		1.198	0.11
	1.2	-0.33		1.199	0.11
	1.201	-0.33		1.2	0.11
	1.202	-0.33		1.201	0.11
	1.203	-0.33		1.202	0.11
	1.204	-0.33		1.203	0.11
	1.205	-0.33		1.204	0.11
	1.206	-0.33		1.205	0.11
	1.207	-0.33		1.206	0.11
	1.208	-0.33		1.207	0.11
	1.209	-0.33		1.208	0.11
	1.21	-0.33		1.209	0.11
	1.211	-0.33		1.21	0.11
	1.212	-0.33		1.211	0.11
	1.213	-0.33		1.212	0.11
	1.214	-0.33		1.213	0.11
	1.215	-0.33		1.214	0.11
	1.216	-0.33		1.215	0.11
	1.217	-0.33		1.216	0.11
	1.218	-0.33		1.217	0.11
	1.219	-0.33		1.218	0.11
	1.22	-0.33		1.219	0.11
	1.221	-0.33		1.22	0.11
	1.222	-0.33		1.221	0.11
	1.223	-0.33		1.222	0.11
	1.224	-0.33		1.223	0.11
	1.225	-0.33		1.224	0.11
	1.226	-0.33		1.225	0.11
	1.227	-0.33		1.226	0.11
	1.228	-0.33		1.227	0.11
	1.229	-0.33		1.228	0.11
	1.23	-0.33		1.229	0.11
	1.231	-0.33		1.23	0.11
	1.232	-0.33		1.231	0.11
	1.233	-0.33		1.232	0.11
	1.234	-0.33		1.233	0.11
	1.235	-0.33		1.234	0.11
	1.236	-0.33		1.235	0.11
	1.237	-0.33		1.236	0.11
	1.238	-0.33		1.237	0.11
	1.239	-0.33		1.238	0.11
	1.24	-0.33		1.239	0.11
	1.241	-0.33		1.24	0.11
	1.242	-0.33		1.241	0.11
	1.243	-0.33		1.242	0.11
	1.244	-0.33		1.243	0.11
	1.245	-0.33		1.244	0.11
	1.246	-0.33		1.245	0.11
	1.247	-0.33		1.246	0.11
	1.248	-0.33		1.247	0.11
	1.249	-0.33		1.248	0.11
	1.25	-0.33		1.249	0.11
	1.251	-0.33		1.25	0.11
	1.252	-0.33		1.251	0.11
	1.253	-0.33		1.252	0.11
	1.254	-0.33		1.253	0.11
	1.255	-0.33		1.254	0.11
	1.256	-0.33		1.255	0.11
	1.257	-0.33		1.256	0.11
	1.258	-0.33		1.257	0.11
	1.259	-0.33		1.258	0.11
	1.26	-0.33		1.259	0.11
	1.261	-0.33		1.26	0.11
	1.262	-0.33		1.261	0.11
	1.263	-0.33		1.262	0.11
	1.264	-0.33		1.263	0.11
	1.265	-0.33		1.264	0.11
	1.266	-0.33		1.265	0.11
	1.267	-0.33		1.266	0.11
	1.268	-0.33		1.267	0.11
	1.269	-0.33		1.268	0.11
	1.27	-0.33		1.269	0.11
	1.271	-0.33		1.27	0.11
	1.272	-0.33		1.271	0.11
	1.273	-0.33		1.272	0.11
	1.274	-0.33		1.273	0.11
	1.275	-0.33		1.274	0.11
	1.276	-0.33		1.275	0.11
	1.277	-0.33		1.276	0.11
	1.278	-0.33		1.277	0.11
	1.279	-0.33		1.278	0.11
	1.28	-0.33		1.279	0.11
	1.281	-0.33		1.28	0.11
	1.282	-0.33		1.281	0.11
	1.283	-0.33		1.282	0.11
	1.284	-0.33		1.283	0.11
	1.285	-0.33		1.284	0.11
	1.286	-0.33		1.285	0.11
	1.287	-0.33		1.286	0.11
	1.288	-0.33		1.287	0.11
	1.289	-0.33		1.288	0.11
	1.29	-0.33		1.289	0.11
	1.291	-0.33		1.29	0.11
	1.292	-0.33		1.291	0.11
	1.293	-0.33		1.292	0.11
	1.294	-0.33		1.293	0.11
	1.295	-0.33		1.294	0.11
	1.296	-0.33		1.295	0.11
	1.297	-0.33		1.296	0.11
	1.298	-0.33		1.297	0.11
	1.299	-0.33		1.298	0.11
	1.3	-0.33		1.299	0.11
	1.301	-0.33		1.3	0.11
	1.302	-0.33		1.301	0.11
	1.303	-0.33		1.302	0.11
	1.304	-0.33		1.303	0.11
	1.305	-0.33		1.304	0.11
	1.306	-0.33		1.305	0.11
	1.307	-0.33		1.306	0.11
	1.308	-0.33		1.307	0.11
	1.309	-0.33		1.308	0.11
	1.31	-0.33		1.309	0.11
	1.311	-0.33		1.31	0.11
	1.312	-0.33		1.311	0.11
	1.313	-0.33		1.312	0.11
	1.314	-0.33		1.313	0.11
	1.315	-0.33		1.314	0.11
	1.316	-0.33		1.315	0.11
	1.317	-0.33		1.316	0.11
	1.318	-0.33		1.317	0.11
	1.319	-0.33		1.318	0.11
	1.32	-0.33		1.319	0.11
	1.321	-0.33		1.32	0.11
	1.322	-0.33		1.321	0.11
	1.323	-0.33		1.322	0.11
	1.324	-0.33		1.323	0.11
	1.325	-0.33		1.324	0.11
	1.326	-0.329		1.325	0.11
	1.327	-0.329		1.326	0.11
	1.328	-0.329		1.327	0.11
	1.329	-0.329		1.328	0.11
	1.33	-0.329		1.329	0.11
	1.331	-0.329		1.33	0.11
	1.332	-0.329		1.331	0.11
	1.333	-0.329		1.332	0.11
	1.334	-0.329		1.333	0.11
	1.335	-0.329		1.334	0.11
	1.336	-0.329		1.335	0.11
	1.337	-0.329		1.336	0.11
	1.338	-0.329		1.337	0.11
	1.339	-0.329		1.338	0.11
	1.34	-0.329		1.339	0.11
	1.341	-0.329		1.34	0.11
	1.342	-0.329		1.341	0.11
	1.343	-0.329		1.342	0.11
	1.344	-0.329		1.343	0.11
	1.345	-0.329		1.344	0.11
	1.346	-0.329		1.345	0.11
	1.347	-0.329		1.346	0.11
	1.348	-0.329		1.347	0.11
	1.349	-0.329		1.348	0.11
	1.35	-0.329		1.349	0.11
	1.351	-0.329		1.35	0.11
	1.352	-0.329		1.351	0.11
	1.353	-0.329		1.352	0.11
	1.354	-0.329		1.353	0.11
	1.355	-0.329		1.354	0.11
	1.356	-0.329		1.355	0.11
	1.357	-0.329		1.356	0.11
	1.358	-0.329		1.357	0.11
	1.359	-0.329		1.358	0.11
	1.36	-0.329		1.359	0.11
	1.361	-0.329		1.36	0.11
	1.362	-0.329		1.361	0.11
	1.363	-0.329		1.362	0.11
	1.364	-0.329		1.363	0.11
	1.365	-0.329		1.364	0.111
	1.366	-0.329		1.365	0.111
	1.367	-0.329		1.366	0.111
	1.368	-0.329		1.367	0.111
	1.369	-0.329		1.368	0.111
	1.37	-0.329		1.369	0.111
	1.371	-0.329		1.37	0.111
	1.372	-0.329		1.371	0.111
	1.373	-0.329		1.372	0.111
	1.374	-0.329		1.373	0.111
	1.375	-0.329		1.374	0.111
	1.376	-0.329		1.375	0.111
	1.377	-0.329		1.376	0.111
	1.378	-0.329		1.377	0.111
	1.379	-0.329		1.378	0.111
	1.38	-0.329		1.379	0.111
	1.381	-0.329		1.38	0.111
	1.382	-0.329		1.381	0.111
	1.383	-0.329		1.382	0.111
	1.384	-0.329		1.383	0.111
	1.385	-0.329		1.384	0.111
	1.386	-0.329		1.385	0.111
	1.387	-0.329		1.386	0.111
	1.388	-0.329		1.387	0.111
	1.389	-0.329		1.388	0.111
	1.39	-0.329		1.389	0.111
	1.391	-0.329		1.39	0.111
	1.392	-0.329		1.391	0.111
	1.393	-0.329		1.392	0.111
	1.394	-0.329		1.393	0.111
	1.395	-0.329		1.394	0.111
	1.396	-0.329		1.395	0.111
	1.397	-0.329		1.396	0.111
	1.398	-0.329		1.397	0.111
	1.399	-0.329		1.398	0.111
	1.4	-0.329		1.399	0.111
	1.401	-0.329		1.4	0.111
	1.402	-0.329		1.401	0.111
	1.403	-0.329		1.402	0.111
	1.404	-0.329		1.403	0.111
	1.405	-0.329		1.404	0.111
	1.406	-0.329		1.405	0.111
	1.407	-0.329		1.406	0.111
	1.408	-0.329		1.407	0.111
	1.409	-0.329		1.408	0.111
	1.41	-0.329		1.409	0.111
	1.411	-0.329		1.41	0.111
	1.412	-0.329		1.411	0.111
	1.413	-0.329		1.412	0.111
	1.414	-0.329		1.413	0.111
	1.415	-0.329		1.414	0.111
	1.416	-0.329		1.415	0.111
	1.417	-0.329		1.416	0.111
	1.418	-0.329		1.417	0.111
	1.419	-0.329		1.418	0.111
	1.42	-0.329		1.419	0.111
	1.421	-0.329		1.42	0.111
	1.422	-0.329		1.421	0.111
	1.423	-0.329		1.422	0.111
	1.424	-0.329		1.423	0.111
	1.425	-0.329		1.424	0.111
	1.426	-0.329		1.425	0.111
	1.427	-0.329		1.426	0.111
	1.428	-0.329		1.427	0.111
	1.429	-0.329		1.428	0.111
	1.43	-0.329		1.429	0.111
	1.431	-0.329		1.43	0.111
	1.432	-0.329		1.431	0.111
	1.433	-0.329		1.432	0.111
	1.434	-0.329		1.433	0.111
	1.435	-0.329		1.434	0.111
	1.436	-0.329		1.435	0.111
	1.437	-0.329		1.436	0.111
	1.438	-0.329		1.437	0.111
	1.439	-0.329		1.438	0.111
	1.44	-0.329		1.439	0.111
	1.441	-0.329		1.44	0.111
	1.442	-0.329		1.441	0.111
	1.443	-0.329		1.442	0.111
	1.444	-0.329		1.443	0.111
	1.445	-0.329		1.444	0.111
	1.446	-0.329		1.445	0.111
	1.447	-0.329		1.446	0.111
	1.448	-0.329		1.447	0.111
	1.449	-0.329		1.448	0.111
	1.45	-0.329		1.449	0.111
	1.451	-0.329		1.45	0.111
	1.452	-0.329		1.451	0.111
	1.453	-0.329		1.452	0.111
	1.454	-0.329		1.453	0.111
	1.455	-0.329		1.454	0.111
	1.456	-0.329		1.455	0.111
	1.457	-0.329		1.456	0.111
	1.458	-0.329		1.457	0.111
	1.459	-0.329		1.458	0.111
	1.46	-0.329		1.459	0.111
	1.461	-0.329		1.46	0.111
	1.462	-0.329		1.461	0.111
	1.463	-0.329		1.462	0.111
	1.464	-0.329		1.463	0.111
	1.465	-0.329		1.464	0.111
	1.466	-0.329		1.465	0.111
	1.467	-0.329		1.466	0.111
	1.468	-0.329		1.467	0.111
	1.469	-0.329		1.468	0.111
	1.47	-0.329		1.469	0.111
	1.471	-0.329		1.47	0.111
	1.472	-0.329		1.471	0.111
	1.473	-0.329		1.472	0.111
	1.474	-0.329		1.473	0.111
	1.475	-0.329		1.474	0.111
	1.476	-0.329		1.475	0.111
	1.477	-0.329		1.476	0.111
	1.478	-0.329		1.477	0.111
	1.479	-0.329		1.478	0.111
	1.48	-0.329		1.479	0.111
	1.481	-0.329		1.48	0.111
	1.482	-0.329		1.481	0.111
	1.483	-0.329		1.482	0.111
	1.484	-0.329		1.483	0.111
	1.485	-0.329		1.484	0.111
	1.486	-0.329		1.485	0.111
	1.487	-0.329		1.486	0.111
	1.488	-0.329		1.487	0.111
	1.489	-0.329		1.488	0.111
	1.49	-0.329		1.489	0.111
	1.491	-0.329		1.49	0.111
	1.492	-0.329		1.491	0.111
	1.493	-0.329		1.492	0.111
	1.494	-0.329		1.493	0.111
	1.495	-0.329		1.494	0.111
	1.496	-0.329		1.495	0.111
	1.497	-0.329		1.496	0.111
	1.498	-0.329		1.497	0.111
	1.499	-0.329		1.498	0.111
	1.5	-0.329		1.499	0.111
	1.501	-0.329		1.5	0.111
	1.502	-0.329		1.501	0.111
	1.503	-0.329		1.502	0.111
	1.504	-0.329		1.503	0.111
	1.505	-0.329		1.504	0.111
	1.506	-0.329		1.505	0.111
	1.507	-0.329		1.506	0.111
	1.508	-0.329		1.507	0.111
	1.509	-0.329		1.508	0.111
	1.51	-0.329		1.509	0.111
	1.511	-0.329		1.51	0.111
	1.512	-0.329		1.511	0.111
	1.513	-0.329		1.512	0.111
	1.514	-0.329		1.513	0.111
	1.515	-0.329		1.514	0.111
	1.516	-0.329		1.515	0.111
	1.517	-0.329		1.516	0.111
	1.518	-0.329		1.517	0.111
	1.519	-0.329		1.518	0.111
	1.52	-0.329		1.519	0.111
	1.521	-0.329		1.52	0.111
	1.522	-0.329		1.521	0.111
	1.523	-0.329		1.522	0.111
	1.524	-0.329		1.523	0.111
	1.525	-0.329		1.524	0.111
	1.526	-0.329		1.525	0.111
	1.527	-0.329		1.526	0.111
	1.528	-0.329		1.527	0.111
	1.529	-0.329		1.528	0.111
	1.53	-0.329		1.529	0.111
	1.531	-0.329		1.53	0.111
	1.532	-0.329		1.531	0.111
	1.533	-0.329		1.532	0.111
	1.534	-0.329		1.533	0.111
	1.535	-0.329		1.534	0.111
	1.536	-0.329		1.535	0.111
	1.537	-0.329		1.536	0.111
	1.538	-0.329		1.537	0.111
	1.539	-0.329		1.538	0.111
	1.54	-0.329		1.539	0.111
	1.541	-0.329		1.54	0.111
	1.542	-0.329		1.541	0.111
	1.543	-0.329		1.542	0.111
	1.544	-0.329		1.543	0.111
	1.545	-0.329		1.544	0.111
	1.546	-0.329		1.545	0.111
	1.547	-0.329		1.546	0.111
	1.548	-0.329		1.547	0.111
	1.549	-0.329		1.548	0.111
	1.55	-0.329		1.549	0.111
	1.551	-0.329		1.55	0.111
	1.552	-0.329		1.551	0.111
	1.553	-0.329		1.552	0.111
	1.554	-0.329		1.553	0.111
	1.555	-0.329		1.554	0.111
	1.556	-0.329		1.555	0.111
	1.557	-0.329		1.556	0.111
	1.558	-0.329		1.557	0.111
	1.559	-0.329		1.558	0.111
	1.56	-0.329		1.559	0.111
	1.561	-0.329		1.56	0.111
	1.562	-0.329		1.561	0.111
	1.563	-0.329		1.562	0.111
	1.564	-0.329		1.563	0.111
	1.565	-0.329		1.564	0.111
	1.566	-0.329		1.565	0.111
	1.567	-0.329		1.566	0.111
	1.568	-0.329		1.567	0.111
	1.569	-0.329		1.568	0.111
	1.57	-0.329		1.569	0.111
	1.571	-0.329		1.57	0.111
	1.572	-0.329		1.571	0.111
	1.573	-0.329		1.572	0.111
	1.574	-0.329		1.573	0.111
	1.575	-0.329		1.574	0.111
	1.576	-0.329		1.575	0.111
	1.577	-0.329		1.576	0.111
	1.578	-0.329		1.577	0.111
	1.579	-0.329		1.578	0.111
	1.58	-0.329		1.579	0.111
	1.581	-0.329		1.58	0.111
	1.582	-0.329		1.581	0.111
	1.583	-0.329		1.582	0.111
	1.584	-0.329		1.583	0.111
	1.585	-0.329		1.584	0.111
	1.586	-0.329		1.585	0.111
	1.587	-0.329		1.586	0.111
	1.588	-0.329		1.587	0.111
	1.589	-0.329		1.588	0.111
	1.59	-0.329		1.589	0.111
	1.591	-0.329		1.59	0.111
	1.592	-0.329		1.591	0.111
	1.593	-0.329		1.592	0.111
	1.594	-0.329		1.593	0.111
	1.595	-0.329		1.594	0.111
	1.596	-0.329		1.595	0.111
	1.597	-0.329		1.596	0.111
	1.598	-0.329		1.597	0.111
	1.599	-0.329		1.598	0.111
	1.6	-0.329		1.599	0.111
	1.601	-0.329		1.6	0.111
	1.602	-0.329		1.601	0.111
	1.603	-0.329		1.602	0.111
	1.604	-0.329		1.603	0.111
	1.605	-0.329		1.604	0.111
	1.606	-0.329		1.605	0.111
	1.607	-0.329		1.606	0.111
	1.608	-0.329		1.607	0.111
	1.609	-0.329		1.608	0.111
	1.61	-0.329		1.609	0.111
	1.611	-0.329		1.61	0.111
	1.612	-0.329		1.611	0.111
	1.613	-0.329		1.612	0.111
	1.614	-0.329		1.613	0.111
	1.615	-0.329		1.614	0.111
	1.616	-0.329		1.615	0.111
	1.617	-0.329		1.616	0.111
	1.618	-0.329		1.617	0.111
	1.619	-0.329		1.618	0.111
	1.62	-0.329		1.619	0.111
	1.621	-0.329		1.62	0.111
	1.622	-0.329		1.621	0.111
	1.623	-0.329		1.622	0.111
	1.624	-0.329		1.623	0.111
	1.625	-0.329		1.624	0.111
	1.626	-0.329		1.625	0.111
	1.627	-0.329		1.626	0.111
	1.628	-0.329		1.627	0.111
	1.629	-0.329		1.628	0.111
	1.63	-0.329		1.629	0.111
	1.631	-0.329		1.63	0.111
	1.632	-0.329		1.631	0.111
	1.633	-0.329		1.632	0.111
	1.634	-0.329		1.633	0.111
	1.635	-0.329		1.634	0.111
	1.636	-0.329		1.635	0.111
	1.637	-0.329		1.636	0.111
	1.638	-0.329		1.637	0.111
	1.639	-0.329		1.638	0.111
	1.64	-0.329		1.639	0.111
	1.641	-0.329		1.64	0.111
	1.642	-0.329		1.641	0.111
	1.643	-0.329		1.642	0.111
	1.644	-0.329		1.643	0.111
	1.645	-0.329		1.644	0.111
	1.646	-0.329		1.645	0.111
	1.647	-0.329		1.646	0.111
	1.648	-0.329		1.647	0.111
	1.649	-0.329		1.648	0.111
	1.65	-0.329		1.649	0.111
	1.651	-0.329		1.65	0.111
	1.652	-0.329		1.651	0.111
	1.653	-0.329		1.652	0.111
	1.654	-0.329		1.653	0.111
	1.655	-0.329		1.654	0.111
	1.656	-0.329		1.655	0.111
	1.657	-0.329		1.656	0.111
	1.658	-0.329		1.657	0.111
	1.659	-0.329		1.658	0.111
	1.66	-0.329		1.659	0.111
	1.661	-0.329		1.66	0.111
	1.662	-0.329		1.661	0.111
	1.663	-0.329		1.662	0.111
	1.664	-0.329		1.663	0.111
	1.665	-0.329		1.664	0.111
	1.666	-0.329		1.665	0.111
	1.667	-0.329		1.666	0.111
	1.668	-0.329		1.667	0.111
	1.669	-0.329		1.668	0.111
	1.67	-0.329		1.669	0.111
	1.671	-0.329		1.67	0.111
	1.672	-0.329		1.671	0.111
	1.673	-0.329		1.672	0.111
	1.674	-0.329		1.673	0.111
	1.675	-0.329		1.674	0.111
	1.676	-0.329		1.675	0.111
	1.677	-0.329		1.676	0.111
	1.678	-0.329		1.677	0.111
	1.679	-0.329		1.678	0.111
	1.68	-0.329		1.679	0.111
	1.681	-0.329		1.68	0.111
	1.682	-0.329		1.681	0.111
	1.683	-0.329		1.682	0.111
	1.684	-0.329		1.683	0.111
	1.685	-0.329		1.684	0.111
	1.686	-0.329		1.685	0.111
	1.687	-0.329		1.686	0.111
	1.688	-0.329		1.687	0.111
	1.689	-0.329		1.688	0.111
	1.69	-0.329		1.689	0.111
	1.691	-0.329		1.69	0.111
	1.692	-0.329		1.691	0.111
	1.693	-0.329		1.692	0.111
	1.694	-0.329		1.693	0.111
	1.695	-0.329		1.694	0.111
	1.696	-0.329		1.695	0.111
	1.697	-0.329		1.696	0.111
	1.698	-0.329		1.697	0.111
	1.699	-0.329		1.698	0.111
	1.7	-0.329		1.699	0.111
	1.701	-0.329		1.7	0.111
	1.702	-0.329		1.701	0.111
	1.703	-0.329		1.702	0.111
	1.704	-0.329		1.703	0.111
	1.705	-0.329		1.704	0.111
	1.706	-0.329		1.705	0.111
	1.707	-0.329		1.706	0.111
	1.708	-0.329		1.707	0.111
	1.709	-0.329		1.708	0.111
	1.71	-0.329		1.709	0.111
	1.711	-0.329		1.71	0.111
	1.712	-0.329		1.711	0.111
	1.713	-0.329		1.712	0.111
	1.714	-0.329		1.713	0.111
	1.715	-0.329		1.714	0.111
	1.716	-0.329		1.715	0.111
	1.717	-0.329		1.716	0.111
	1.718	-0.329		1.717	0.111
	1.719	-0.329		1.718	0.111
	1.72	-0.329		1.719	0.111
	1.721	-0.329		1.72	0.111
	1.722	-0.329		1.721	0.111
	1.723	-0.329		1.722	0.111
	1.724	-0.329		1.723	0.111
	1.725	-0.329		1.724	0.111
	1.726	-0.329		1.725	0.111
	1.727	-0.329		1.726	0.111
	1.728	-0.328		1.727	0.111
	1.729	-0.328		1.728	0.111
	1.73	-0.328		1.729	0.111
	1.731	-0.328		1.73	0.111
	1.732	-0.328		1.731	0.111
	1.733	-0.328		1.732	0.111
	1.734	-0.328		1.733	0.111
	1.735	-0.328		1.734	0.111
	1.736	-0.328		1.735	0.111
	1.737	-0.328		1.736	0.111
	1.738	-0.328		1.737	0.111
	1.739	-0.328		1.738	0.111
	1.74	-0.328		1.739	0.111
	1.741	-0.328		1.74	0.111
	1.742	-0.328		1.741	0.111
	1.743	-0.328		1.742	0.111
	1.744	-0.328		1.743	0.111
	1.745	-0.328		1.744	0.111
	1.746	-0.328		1.745	0.111
	1.747	-0.328		1.746	0.111
	1.748	-0.328		1.747	0.111
	1.749	-0.328		1.748	0.111
	1.75	-0.328		1.749	0.111
	1.751	-0.328		1.75	0.111
	1.752	-0.328		1.751	0.111
	1.753	-0.328		1.752	0.111
	1.754	-0.328		1.753	0.111
	1.755	-0.328		1.754	0.111
	1.756	-0.328		1.755	0.111
	1.757	-0.328		1.756	0.111
	1.758	-0.328		1.757	0.111
	1.759	-0.328		1.758	0.111
	1.76	-0.328		1.759	0.111
	1.761	-0.328		1.76	0.111
	1.762	-0.328		1.761	0.111
	1.763	-0.328		1.762	0.111
	1.764	-0.328		1.763	0.111
	1.765	-0.328		1.764	0.111
	1.766	-0.328		1.765	0.111
	1.767	-0.328		1.766	0.111
	1.768	-0.328		1.767	0.111
	1.769	-0.328		1.768	0.111
	1.77	-0.328		1.769	0.111
	1.771	-0.328		1.77	0.112
	1.772	-0.328		1.771	0.112
	1.773	-0.328		1.772	0.112
	1.774	-0.328		1.773	0.112
	1.775	-0.328		1.774	0.112
	1.776	-0.328		1.775	0.112
	1.777	-0.328		1.776	0.112
	1.778	-0.328		1.777	0.112
	1.779	-0.328		1.778	0.112
	1.78	-0.328		1.779	0.112
	1.781	-0.328		1.78	0.112
	1.782	-0.328		1.781	0.112
	1.783	-0.328		1.782	0.112
	1.784	-0.328		1.783	0.112
	1.785	-0.328		1.784	0.112
	1.786	-0.328		1.785	0.112
	1.787	-0.328		1.786	0.112
	1.788	-0.328		1.787	0.112
	1.789	-0.328		1.788	0.112
	1.79	-0.328		1.789	0.112
	1.791	-0.328		1.79	0.112
	1.792	-0.328		1.791	0.112
	1.793	-0.328		1.792	0.112
	1.794	-0.328		1.793	0.112
	1.795	-0.328		1.794	0.112
	1.796	-0.328		1.795	0.112
	1.797	-0.328		1.796	0.112
	1.798	-0.328		1.797	0.112
	1.799	-0.328		1.798	0.112
	1.8	-0.328		1.799	0.112
	1.801	-0.328		1.8	0.112
	1.802	-0.328		1.801	0.112
	1.803	-0.328		1.802	0.112
	1.804	-0.328		1.803	0.112
	1.805	-0.328		1.804	0.112
	1.806	-0.328		1.805	0.112
	1.807	-0.328		1.806	0.112
	1.808	-0.328		1.807	0.112
	1.809	-0.328		1.808	0.112
	1.81	-0.328		1.809	0.112
	1.811	-0.328		1.81	0.112
	1.812	-0.328		1.811	0.112
	1.813	-0.328		1.812	0.112
	1.814	-0.328		1.813	0.112
	1.815	-0.328		1.814	0.112
	1.816	-0.328		1.815	0.112
	1.817	-0.328		1.816	0.112
	1.818	-0.328		1.817	0.112
	1.819	-0.328		1.818	0.112
	1.82	-0.328		1.819	0.112
	1.821	-0.328		1.82	0.112
	1.822	-0.328		1.821	0.112
	1.823	-0.328		1.822	0.112
	1.824	-0.328		1.823	0.112
	1.825	-0.328		1.824	0.112
	1.826	-0.328		1.825	0.112
	1.827	-0.327		1.826	0.112
	1.828	-0.327		1.827	0.112
	1.829	-0.327		1.828	0.112
	1.83	-0.327		1.829	0.112
	1.831	-0.327		1.83	0.112
	1.832	-0.327		1.831	0.112
	1.833	-0.327		1.832	0.112
	1.834	-0.327		1.833	0.112
	1.835	-0.327		1.834	0.112
	1.836	-0.327		1.835	0.112
	1.837	-0.327		1.836	0.112
	1.838	-0.327		1.837	0.112
	1.839	-0.327		1.838	0.112
	1.84	-0.327		1.839	0.112
	1.841	-0.327		1.84	0.112
	1.842	-0.327		1.841	0.112
	1.843	-0.327		1.842	0.112
	1.844	-0.327		1.843	0.112
	1.845	-0.327		1.844	0.112
	1.846	-0.327		1.845	0.112
	1.847	-0.327		1.846	0.112
	1.848	-0.327		1.847	0.112
	1.849	-0.327		1.848	0.112
	1.85	-0.327		1.849	0.112
	1.851	-0.327		1.85	0.112
	1.852	-0.327		1.851	0.112
	1.853	-0.327		1.852	0.112
	1.854	-0.327		1.853	0.112
	1.855	-0.327		1.854	0.112
	1.856	-0.327		1.855	0.112
	1.857	-0.327		1.856	0.112
	1.858	-0.327		1.857	0.112
	1.859	-0.327		1.858	0.112
	1.86	-0.327		1.859	0.112
	1.861	-0.327		1.86	0.112
	1.862	-0.327		1.861	0.112
	1.863	-0.327		1.862	0.112
	1.864	-0.327		1.863	0.112
	1.865	-0.327		1.864	0.112
	1.866	-0.327		1.865	0.112
	1.867	-0.327		1.866	0.112
	1.868	-0.327		1.867	0.112
	1.869	-0.327		1.868	0.112
	1.87	-0.327		1.869	0.112
	1.871	-0.327		1.87	0.112
	1.872	-0.327		1.871	0.112
	1.873	-0.327		1.872	0.112
	1.874	-0.327		1.873	0.112
	1.875	-0.327		1.874	0.112
	1.876	-0.327		1.875	0.112
	1.877	-0.327		1.876	0.112
	1.878	-0.327		1.877	0.112
	1.879	-0.327		1.878	0.112
	1.88	-0.327		1.879	0.112
	1.881	-0.327		1.88	0.112
	1.882	-0.327		1.881	0.112
	1.883	-0.327		1.882	0.112
	1.884	-0.327		1.883	0.112
	1.885	-0.327		1.884	0.112
	1.886	-0.327		1.885	0.112
	1.887	-0.327		1.886	0.112
	1.888	-0.327		1.887	0.112
	1.889	-0.327		1.888	0.112
	1.89	-0.327		1.889	0.112
	1.891	-0.327		1.89	0.112
	1.892	-0.327		1.891	0.112
	1.893	-0.327		1.892	0.112
	1.894	-0.327		1.893	0.112
	1.895	-0.327		1.894	0.112
	1.896	-0.327		1.895	0.112
	1.897	-0.327		1.896	0.112
	1.898	-0.327		1.897	0.112
	1.899	-0.327		1.898	0.112
	1.9	-0.327		1.899	0.112
	1.901	-0.327		1.9	0.112
	1.902	-0.327		1.901	0.112
	1.903	-0.327		1.902	0.112
	1.904	-0.327		1.903	0.112
	1.905	-0.327		1.904	0.112
	1.906	-0.327		1.905	0.112
	1.907	-0.327		1.906	0.112
	1.908	-0.327		1.907	0.112
	1.909	-0.327		1.908	0.112
	1.91	-0.327		1.909	0.112
	1.911	-0.327		1.91	0.112
	1.912	-0.326		1.911	0.112
	1.913	-0.326		1.912	0.112
	1.914	-0.326		1.913	0.112
	1.915	-0.326		1.914	0.112
	1.916	-0.326		1.915	0.112
	1.917	-0.326		1.916	0.112
	1.918	-0.326		1.917	0.112
	1.919	-0.326		1.918	0.112
	1.92	-0.326		1.919	0.112
	1.921	-0.326		1.92	0.112
	1.922	-0.326		1.921	0.112
	1.923	-0.326		1.922	0.112
	1.924	-0.326		1.923	0.112
	1.925	-0.326		1.924	0.112
	1.926	-0.326		1.925	0.112
	1.927	-0.326		1.926	0.112
	1.928	-0.326		1.927	0.112
	1.929	-0.326		1.928	0.112
	1.93	-0.326		1.929	0.112
	1.931	-0.326		1.93	0.112
	1.932	-0.326		1.931	0.112
	1.933	-0.326		1.932	0.112
	1.934	-0.326		1.933	0.112
	1.935	-0.326		1.934	0.112
	1.936	-0.326		1.935	0.112
	1.937	-0.326		1.936	0.112
	1.938	-0.326		1.937	0.112
	1.939	-0.326		1.938	0.112
	1.94	-0.326		1.939	0.112
	1.941	-0.326		1.94	0.112
	1.942	-0.326		1.941	0.112
	1.943	-0.326		1.942	0.112
	1.944	-0.326		1.943	0.112
	1.945	-0.326		1.944	0.112
	1.946	-0.326		1.945	0.112
	1.947	-0.326		1.946	0.112
	1.948	-0.326		1.947	0.112
	1.949	-0.326		1.948	0.112
	1.95	-0.326		1.949	0.112
	1.951	-0.326		1.95	0.112
	1.952	-0.326		1.951	0.112
	1.953	-0.326		1.952	0.112
	1.954	-0.326		1.953	0.112
	1.955	-0.326		1.954	0.112
	1.956	-0.326		1.955	0.112
	1.957	-0.326		1.956	0.112
	1.958	-0.326		1.957	0.112
	1.959	-0.326		1.958	0.112
	1.96	-0.326		1.959	0.112
	1.961	-0.326		1.96	0.112
	1.962	-0.326		1.961	0.112
	1.963	-0.326		1.962	0.112
	1.964	-0.326		1.963	0.112
	1.965	-0.326		1.964	0.112
	1.966	-0.326		1.965	0.112
	1.967	-0.326		1.966	0.112
	1.968	-0.326		1.967	0.112
	1.969	-0.326		1.968	0.112
	1.97	-0.326		1.969	0.112
	1.971	-0.326		1.97	0.112
	1.972	-0.326		1.971	0.112
	1.973	-0.326		1.972	0.112
	1.974	-0.326		1.973	0.112
	1.975	-0.326		1.974	0.112
	1.976	-0.326		1.975	0.112
	1.977	-0.326		1.976	0.112
	1.978	-0.326		1.977	0.112
	1.979	-0.326		1.978	0.112
	1.98	-0.326		1.979	0.112
	1.981	-0.326		1.98	0.112
	1.982	-0.326		1.981	0.112
	1.983	-0.326		1.982	0.112
	1.984	-0.326		1.983	0.112
	1.985	-0.326		1.984	0.112
	1.986	-0.326		1.985	0.112
	1.987	-0.326		1.986	0.112
	1.988	-0.326		1.987	0.112
	1.989	-0.326		1.988	0.112
	1.99	-0.326		1.989	0.112
	1.991	-0.326		1.99	0.112
	1.992	-0.326		1.991	0.112
	1.993	-0.326		1.992	0.112
	1.994	-0.326		1.993	0.112
	1.995	-0.326		1.994	0.112
[truncated: 443,846+ more rows]

## Sheet: c
		Time	Charge		Time	Charge
		s	nC		s	nC
			MG/PTFE-0Mpa			MG/PTFE-0.75Mpa
		0	1.52e-06		0	1.38e-05
		0.001	4.38e-06		0.001	4.09e-05
		0.002	8.47e-06		0.002	8.15e-05
		0.003	1.38e-05		0.003	0.000136
		0.004	2.02e-05		0.004	0.000204
		0.005	2.79e-05		0.005	0.000285
		0.006	3.69e-05		0.006	0.00038
		0.007	4.75e-05		0.007	0.000489
		0.008	5.98e-05		0.008	0.000614
		0.009	7.4e-05		0.009	0.000752
		0.01	9.05e-05		0.01	0.000906
		0.011	0.000109		0.011	0.00108
		0.012	0.000131		0.012	0.00126
		0.013	0.000155		0.013	0.00146
		0.014	0.000182		0.014	0.00167
		0.015	0.000212		0.015	0.0019
		0.016	0.000244		0.016	0.00215
		0.017	0.000279		0.017	0.00241
		0.018	0.000315		0.018	0.00268
		0.019	0.000353		0.019	0.00296
		0.02	0.000393		0.02	0.00326
		0.021	0.000435		0.021	0.00358
		0.022	0.000477		0.022	0.0039
		0.023	0.000521		0.023	0.00424
		0.024	0.000565		0.024	0.0046
		0.025	0.000611		0.025	0.00497
		0.026	0.000659		0.026	0.00535
		0.027	0.000708		0.027	0.00575
		0.028	0.000758		0.028	0.00616
		0.029	0.000811		0.029	0.00658
		0.03	0.000866		0.03	0.00702
		0.031	0.000923		0.031	0.00748
		0.032	0.000983		0.032	0.00795
		0.033	0.00105		0.033	0.00844
		0.034	0.00111		0.034	0.00894
		0.035	0.00118		0.035	0.00945
		0.036	0.00125		0.036	0.00998
		0.037	0.00132		0.037	0.0105
		0.038	0.0014		0.038	0.0111
		0.039	0.00147		0.039	0.0117
		0.04	0.00155		0.04	0.0122
		0.041	0.00163		0.041	0.0128
		0.042	0.00171		0.042	0.0135
		0.043	0.00179		0.043	0.0141
		0.044	0.00188		0.044	0.0147
		0.045	0.00196		0.045	0.0154
		0.046	0.00205		0.046	0.0161
		0.047	0.00213		0.047	0.0167
		0.048	0.00222		0.048	0.0174
		0.049	0.00231		0.049	0.0181
		0.05	0.00241		0.05	0.0189
		0.051	0.0025		0.051	0.0196
		0.052	0.0026		0.052	0.0204
		0.053	0.0027		0.053	0.0211
		0.054	0.00281		0.054	0.0219
		0.055	0.00291		0.055	0.0227
		0.056	0.00302		0.056	0.0235
		0.057	0.00313		0.057	0.0244
		0.058	0.00325		0.058	0.0252
		0.059	0.00336		0.059	0.0261
		0.06	0.00348		0.06	0.027
		0.061	0.00359		0.061	0.0278
		0.062	0.00371		0.062	0.0287
		0.063	0.00383		0.063	0.0297
		0.064	0.00395		0.064	0.0306
		0.065	0.00408		0.065	0.0315
		0.066	0.0042		0.066	0.0325
		0.067	0.00433		0.067	0.0334
		0.068	0.00445		0.068	0.0344
		0.069	0.00458		0.069	0.0354
		0.07	0.00471		0.07	0.0364
		0.071	0.00485		0.071	0.0375
		0.072	0.00498		0.072	0.0385
		0.073	0.00512		0.073	0.0396
		0.074	0.00527		0.074	0.0406
		0.075	0.00541		0.075	0.0417
		0.076	0.00556		0.076	0.0428
		0.077	0.00571		0.077	0.0439
		0.078	0.00586		0.078	0.0451
		0.079	0.00601		0.079	0.0462
		0.08	0.00617		0.08	0.0474
		0.081	0.00632		0.081	0.0485
		0.082	0.00648		0.082	0.0497
		0.083	0.00664		0.083	0.0509
		0.084	0.0068		0.084	0.0521
		0.085	0.00696		0.085	0.0534
		0.086	0.00712		0.086	0.0546
		0.087	0.00728		0.087	0.0559
		0.088	0.00745		0.088	0.0571
		0.089	0.00762		0.089	0.0584
		0.09	0.00779		0.09	0.0597
		0.091	0.00796		0.091	0.061
		0.092	0.00813		0.092	0.0623
		0.093	0.00831		0.093	0.0637
		0.094	0.00849		0.094	0.065
		0.095	0.00867		0.095	0.0664
		0.096	0.00886		0.096	0.0678
		0.097	0.00905		0.097	0.0692
		0.098	0.00924		0.098	0.0706
		0.099	0.00943		0.099	0.072
		0.1	0.00962		0.1	0.0735
		0.101	0.00981		0.101	0.0749
		0.102	0.01		0.102	0.0764
		0.103	0.0102		0.103	0.0779
		0.104	0.0104		0.104	0.0794
		0.105	0.0106		0.105	0.0809
		0.106	0.0108		0.106	0.0824
		0.107	0.011		0.107	0.084
		0.108	0.0112		0.108	0.0855
		0.109	0.0114		0.109	0.0871
		0.11	0.0116		0.11	0.0887
		0.111	0.0118		0.111	0.0903
		0.112	0.012		0.112	0.0919
		0.113	0.0123		0.113	0.0935
		0.114	0.0125		0.114	0.0952
		0.115	0.0127		0.115	0.0968
		0.116	0.0129		0.116	0.0985
		0.117	0.0131		0.117	0.1
		0.118	0.0134		0.118	0.102
		0.119	0.0136		0.119	0.104
		0.12	0.0138		0.12	0.105
		0.121	0.0141		0.121	0.107
		0.122	0.0143		0.122	0.109
		0.123	0.0145		0.123	0.111
		0.124	0.0148		0.124	0.112
		0.125	0.015		0.125	0.114
		0.126	0.0152		0.126	0.116
		0.127	0.0155		0.127	0.118
		0.128	0.0157		0.128	0.12
		0.129	0.016		0.129	0.121
		0.13	0.0162		0.13	0.123
		0.131	0.0165		0.131	0.125
		0.132	0.0167		0.132	0.127
		0.133	0.017		0.133	0.129
		0.134	0.0172		0.134	0.131
		0.135	0.0175		0.135	0.133
		0.136	0.0177		0.136	0.135
		0.137	0.018		0.137	0.137
		0.138	0.0183		0.138	0.139
		0.139	0.0185		0.139	0.141
		0.14	0.0188		0.14	0.143
		0.141	0.0191		0.141	0.145
		0.142	0.0193		0.142	0.147
		0.143	0.0196		0.143	0.149
		0.144	0.0199		0.144	0.151
		0.145	0.0202		0.145	0.153
		0.146	0.0204		0.146	0.155
		0.147	0.0207		0.147	0.157
		0.148	0.021		0.148	0.159
		0.149	0.0213		0.149	0.162
		0.15	0.0216		0.15	0.164
		0.151	0.0219		0.151	0.166
		0.152	0.0221		0.152	0.168
		0.153	0.0224		0.153	0.17
		0.154	0.0227		0.154	0.173
		0.155	0.023		0.155	0.175
		0.156	0.0233		0.156	0.177
		0.157	0.0236		0.157	0.179
		0.158	0.0239		0.158	0.182
		0.159	0.0242		0.159	0.184
		0.16	0.0245		0.16	0.186
		0.161	0.0249		0.161	0.188
		0.162	0.0252		0.162	0.191
		0.163	0.0255		0.163	0.193
		0.164	0.0258		0.164	0.195
		0.165	0.0261		0.165	0.198
		0.166	0.0264		0.166	0.2
		0.167	0.0267		0.167	0.203
		0.168	0.027		0.168	0.205
		0.169	0.0274		0.169	0.207
		0.17	0.0277		0.17	0.21
		0.171	0.028		0.171	0.212
		0.172	0.0283		0.172	0.215
		0.173	0.0287		0.173	0.217
		0.174	0.029		0.174	0.22
		0.175	0.0293		0.175	0.222
		0.176	0.0297		0.176	0.225
		0.177	0.03		0.177	0.227
		0.178	0.0304		0.178	0.23
		0.179	0.0307		0.179	0.233
		0.18	0.031		0.18	0.235
		0.181	0.0314		0.181	0.238
		0.182	0.0317		0.182	0.24
		0.183	0.0321		0.183	0.243
		0.184	0.0324		0.184	0.246
		0.185	0.0328		0.185	0.248
		0.186	0.0331		0.186	0.251
		0.187	0.0335		0.187	0.254
		0.188	0.0339		0.188	0.256
		0.189	0.0342		0.189	0.259
		0.19	0.0346		0.19	0.262
		0.191	0.0349		0.191	0.264
		0.192	0.0353		0.192	0.267
		0.193	0.0357		0.193	0.27
		0.194	0.036		0.194	0.273
		0.195	0.0364		0.195	0.276
		0.196	0.0368		0.196	0.278
		0.197	0.0372		0.197	0.281
		0.198	0.0375		0.198	0.284
		0.199	0.0379		0.199	0.287
		0.2	0.0383		0.2	0.29
		0.201	0.0387		0.201	0.293
		0.202	0.0391		0.202	0.296
		0.203	0.0395		0.203	0.299
		0.204	0.0398		0.204	0.301
		0.205	0.0402		0.205	0.304
		0.206	0.0406		0.206	0.307
		0.207	0.041		0.207	0.31
		0.208	0.0414		0.208	0.313
		0.209	0.0418		0.209	0.316
		0.21	0.0422		0.21	0.319
		0.211	0.0426		0.211	0.322
		0.212	0.043		0.212	0.325
		0.213	0.0434		0.213	0.328
		0.214	0.0438		0.214	0.332
		0.215	0.0442		0.215	0.335
		0.216	0.0446		0.216	0.338
		0.217	0.0451		0.217	0.341
		0.218	0.0455		0.218	0.344
		0.219	0.0459		0.219	0.347
		0.22	0.0463		0.22	0.35
		0.221	0.0467		0.221	0.353
		0.222	0.0472		0.222	0.357
		0.223	0.0476		0.223	0.36
		0.224	0.048		0.224	0.363
		0.225	0.0484		0.225	0.366
		0.226	0.0489		0.226	0.369
		0.227	0.0493		0.227	0.373
		0.228	0.0497		0.228	0.376
		0.229	0.0502		0.229	0.379
		0.23	0.0506		0.23	0.383
		0.231	0.051		0.231	0.386
		0.232	0.0515		0.232	0.389
		0.233	0.0519		0.233	0.393
		0.234	0.0524		0.234	0.396
		0.235	0.0528		0.235	0.399
		0.236	0.0533		0.236	0.403
		0.237	0.0537		0.237	0.406
		0.238	0.0542		0.238	0.41
		0.239	0.0546		0.239	0.413
		0.24	0.0551		0.24	0.416
		0.241	0.0556		0.241	0.42
		0.242	0.056		0.242	0.423
		0.243	0.0565		0.243	0.427
		0.244	0.057		0.244	0.43
		0.245	0.0574		0.245	0.434
		0.246	0.0579		0.246	0.437
		0.247	0.0584		0.247	0.441
		0.248	0.0588		0.248	0.444
		0.249	0.0593		0.249	0.448
		0.25	0.0598		0.25	0.452
		0.251	0.0602		0.251	0.455
		0.252	0.0607		0.252	0.459
		0.253	0.0612		0.253	0.462
		0.254	0.0617		0.254	0.466
		0.255	0.0622		0.255	0.47
		0.256	0.0627		0.256	0.473
		0.257	0.0632		0.257	0.477
		0.258	0.0637		0.258	0.481
		0.259	0.0641		0.259	0.485
		0.26	0.0646		0.26	0.488
		0.261	0.0651		0.261	0.492
		0.262	0.0656		0.262	0.496
		0.263	0.0661		0.263	0.5
		0.264	0.0666		0.264	0.503
		0.265	0.0671		0.265	0.507
		0.266	0.0677		0.266	0.511
		0.267	0.0682		0.267	0.515
		0.268	0.0687		0.268	0.519
		0.269	0.0692		0.269	0.522
		0.27	0.0697		0.27	0.526
		0.271	0.0702		0.271	0.53
		0.272	0.0707		0.272	0.534
		0.273	0.0712		0.273	0.538
		0.274	0.0718		0.274	0.542
		0.275	0.0723		0.275	0.546
		0.276	0.0728		0.276	0.55
		0.277	0.0733		0.277	0.554
		0.278	0.0739		0.278	0.558
		0.279	0.0744		0.279	0.562
		0.28	0.0749		0.28	0.566
		0.281	0.0755		0.281	0.57
		0.282	0.076		0.282	0.574
		0.283	0.0766		0.283	0.578
		0.284	0.0771		0.284	0.582
		0.285	0.0776		0.285	0.586
		0.286	0.0782		0.286	0.59
		0.287	0.0787		0.287	0.594
		0.288	0.0793		0.288	0.598
		0.289	0.0798		0.289	0.603
		0.29	0.0804		0.29	0.607
		0.291	0.0809		0.291	0.611
		0.292	0.0815		0.292	0.615
		0.293	0.082		0.293	0.619
		0.294	0.0826		0.294	0.623
		0.295	0.0832		0.295	0.628
		0.296	0.0837		0.296	0.632
		0.297	0.0843		0.297	0.636
		0.298	0.0849		0.298	0.64
		0.299	0.0854		0.299	0.645
		0.3	0.086		0.3	0.649
		0.301	0.0866		0.301	0.653
		0.302	0.0871		0.302	0.658
		0.303	0.0877		0.303	0.662
		0.304	0.0883		0.304	0.666
		0.305	0.0888		0.305	0.67
		0.306	0.0894		0.306	0.675
		0.307	0.09		0.307	0.679
		0.308	0.0905		0.308	0.683
		0.309	0.0911		0.309	0.687
		0.31	0.0917		0.31	0.691
		0.311	0.0922		0.311	0.695
		0.312	0.0928		0.312	0.7
		0.313	0.0933		0.313	0.704
		0.314	0.0939		0.314	0.708
		0.315	0.0944		0.315	0.712
		0.316	0.095		0.316	0.716
		0.317	0.0955		0.317	0.72
		0.318	0.096		0.318	0.724
		0.319	0.0966		0.319	0.728
		0.32	0.0971		0.32	0.732
		0.321	0.0976		0.321	0.736
		0.322	0.0982		0.322	0.74
		0.323	0.0987		0.323	0.744
		0.324	0.0992		0.324	0.748
		0.325	0.0998		0.325	0.752
		0.326	0.1		0.326	0.756
		0.327	0.101		0.327	0.76
		0.328	0.101		0.328	0.764
		0.329	0.102		0.329	0.768
		0.33	0.102		0.33	0.772
		0.331	0.103		0.331	0.775
		0.332	0.103		0.332	0.779
		0.333	0.104		0.333	0.783
		0.334	0.104		0.334	0.787
		0.335	0.105		0.335	0.791
		0.336	0.105		0.336	0.794
		0.337	0.106		0.337	0.798
		0.338	0.106		0.338	0.802
		0.339	0.107		0.339	0.806
		0.34	0.107		0.34	0.809
		0.341	0.108		0.341	0.813
		0.342	0.108		0.342	0.817
		0.343	0.109		0.343	0.821
		0.344	0.109		0.344	0.824
		0.345	0.11		0.345	0.828
		0.346	0.11		0.346	0.832
		0.347	0.111		0.347	0.835
		0.348	0.111		0.348	0.839
		0.349	0.112		0.349	0.842
		0.35	0.112		0.35	0.846
		0.351	0.113		0.351	0.85
		0.352	0.113		0.352	0.853
		0.353	0.114		0.353	0.857
		0.354	0.114		0.354	0.86
		0.355	0.115		0.355	0.864
		0.356	0.115		0.356	0.867
		0.357	0.116		0.357	0.871
		0.358	0.116		0.358	0.874
		0.359	0.117		0.359	0.878
		0.36	0.117		0.36	0.881
		0.361	0.117		0.361	0.885
		0.362	0.118		0.362	0.888
		0.363	0.118		0.363	0.891
		0.364	0.119		0.364	0.895
		0.365	0.119		0.365	0.898
		0.366	0.12		0.366	0.901
		0.367	0.12		0.367	0.905
		0.368	0.121		0.368	0.908
		0.369	0.121		0.369	0.911
		0.37	0.122		0.37	0.915
		0.371	0.122		0.371	0.918
		0.372	0.122		0.372	0.921
		0.373	0.123		0.373	0.925
		0.374	0.123		0.374	0.928
		0.375	0.124		0.375	0.931
		0.376	0.124		0.376	0.934
		0.377	0.125		0.377	0.937
		0.378	0.125		0.378	0.941
		0.379	0.125		0.379	0.944
		0.38	0.126		0.38	0.947
		0.381	0.126		0.381	0.95
		0.382	0.127		0.382	0.953
		0.383	0.127		0.383	0.956
		0.384	0.127		0.384	0.959
		0.385	0.128		0.385	0.963
		0.386	0.128		0.386	0.966
		0.387	0.129		0.387	0.969
		0.388	0.129		0.388	0.972
		0.389	0.13		0.389	0.975
		0.39	0.13		0.39	0.978
		0.391	0.13		0.391	0.981
		0.392	0.131		0.392	0.984
		0.393	0.131		0.393	0.987
		0.394	0.132		0.394	0.99
		0.395	0.132		0.395	0.993
		0.396	0.132		0.396	0.996
		0.397	0.133		0.397	0.999
		0.398	0.133		0.398	1
		0.399	0.133		0.399	1
		0.4	0.134		0.4	1.01
		0.401	0.134		0.401	1.01
		0.402	0.135		0.402	1.01
		0.403	0.135		0.403	1.02
		0.404	0.135		0.404	1.02
		0.405	0.136		0.405	1.02
		0.406	0.136		0.406	1.02
		0.407	0.136		0.407	1.03
		0.408	0.137		0.408	1.03
		0.409	0.137		0.409	1.03
		0.41	0.138		0.41	1.04
		0.411	0.138		0.411	1.04
		0.412	0.138		0.412	1.04
		0.413	0.139		0.413	1.04
		0.414	0.139		0.414	1.05
		0.415	0.139		0.415	1.05
		0.416	0.14		0.416	1.05
		0.417	0.14		0.417	1.05
		0.418	0.14		0.418	1.06
		0.419	0.141		0.419	1.06
		0.42	0.141		0.42	1.06
		0.421	0.141		0.421	1.06
		0.422	0.142		0.422	1.07
		0.423	0.142		0.423	1.07
		0.424	0.142		0.424	1.07
		0.425	0.143		0.425	1.07
		0.426	0.143		0.426	1.08
		0.427	0.143		0.427	1.08
		0.428	0.144		0.428	1.08
		0.429	0.144		0.429	1.08
		0.43	0.144		0.43	1.09
		0.431	0.145		0.431	1.09
		0.432	0.145		0.432	1.09
		0.433	0.145		0.433	1.09
		0.434	0.146		0.434	1.1
		0.435	0.146		0.435	1.1
		0.436	0.146		0.436	1.1
		0.437	0.147		0.437	1.1
		0.438	0.147		0.438	1.11
		0.439	0.147		0.439	1.11
		0.44	0.148		0.44	1.11
		0.441	0.148		0.441	1.11
		0.442	0.148		0.442	1.11
		0.443	0.148		0.443	1.12
		0.444	0.149		0.444	1.12
		0.445	0.149		0.445	1.12
		0.446	0.149		0.446	1.12
		0.447	0.15		0.447	1.13
		0.448	0.15		0.448	1.13
		0.449	0.15		0.449	1.13
		0.45	0.151		0.45	1.13
		0.451	0.151		0.451	1.13
		0.452	0.151		0.452	1.14
		0.453	0.151		0.453	1.14
		0.454	0.152		0.454	1.14
		0.455	0.152		0.455	1.14
		0.456	0.152		0.456	1.15
		0.457	0.153		0.457	1.15
		0.458	0.153		0.458	1.15
		0.459	0.153		0.459	1.15
		0.46	0.153		0.46	1.15
		0.461	0.154		0.461	1.16
		0.462	0.154		0.462	1.16
		0.463	0.154		0.463	1.16
		0.464	0.154		0.464	1.16
		0.465	0.155		0.465	1.16
		0.466	0.155		0.466	1.17
		0.467	0.155		0.467	1.17
		0.468	0.155		0.468	1.17
		0.469	0.156		0.469	1.17
		0.47	0.156		0.47	1.17
		0.471	0.156		0.471	1.17
		0.472	0.156		0.472	1.18
		0.473	0.157		0.473	1.18
		0.474	0.157		0.474	1.18
		0.475	0.157		0.475	1.18
		0.476	0.157		0.476	1.18
		0.477	0.158		0.477	1.19
		0.478	0.158		0.478	1.19
		0.479	0.158		0.479	1.19
		0.48	0.158		0.48	1.19
		0.481	0.158		0.481	1.19
		0.482	0.159		0.482	1.19
		0.483	0.159		0.483	1.2
		0.484	0.159		0.484	1.2
		0.485	0.159		0.485	1.2
		0.486	0.16		0.486	1.2
		0.487	0.16		0.487	1.2
		0.488	0.16		0.488	1.2
		0.489	0.16		0.489	1.21
		0.49	0.16		0.49	1.21
		0.491	0.161		0.491	1.21
		0.492	0.161		0.492	1.21
		0.493	0.161		0.493	1.21
		0.494	0.161		0.494	1.21
		0.495	0.161		0.495	1.22
		0.496	0.162		0.496	1.22
		0.497	0.162		0.497	1.22
		0.498	0.162		0.498	1.22
		0.499	0.162		0.499	1.22
		0.5	0.162		0.5	1.22
		0.501	0.163		0.501	1.22
		0.502	0.163		0.502	1.23
		0.503	0.163		0.503	1.23
		0.504	0.163		0.504	1.23
		0.505	0.163		0.505	1.23
		0.506	0.164		0.506	1.23
		0.507	0.164		0.507	1.23
		0.508	0.164		0.508	1.23
		0.509	0.164		0.509	1.23
		0.51	0.164		0.51	1.24
		0.511	0.164		0.511	1.24
		0.512	0.165		0.512	1.24
		0.513	0.165		0.513	1.24
		0.514	0.165		0.514	1.24
		0.515	0.165		0.515	1.24
		0.516	0.165		0.516	1.24
		0.517	0.165		0.517	1.24
		0.518	0.166		0.518	1.25
		0.519	0.166		0.519	1.25
		0.52	0.166		0.52	1.25
		0.521	0.166		0.521	1.25
		0.522	0.166		0.522	1.25
		0.523	0.166		0.523	1.25
		0.524	0.166		0.524	1.25
		0.525	0.167		0.525	1.25
		0.526	0.167		0.526	1.26
		0.527	0.167		0.527	1.26
		0.528	0.167		0.528	1.26
		0.529	0.167		0.529	1.26
		0.53	0.167		0.53	1.26
		0.531	0.167		0.531	1.26
		0.532	0.168		0.532	1.26
		0.533	0.168		0.533	1.26
		0.534	0.168		0.534	1.26
		0.535	0.168		0.535	1.26
		0.536	0.168		0.536	1.26
		0.537	0.168		0.537	1.27
		0.538	0.168		0.538	1.27
		0.539	0.168		0.539	1.27
		0.54	0.169		0.54	1.27
		0.541	0.169		0.541	1.27
		0.542	0.169		0.542	1.27
		0.543	0.169		0.543	1.27
		0.544	0.169		0.544	1.27
		0.545	0.169		0.545	1.27
		0.546	0.169		0.546	1.27
		0.547	0.169		0.547	1.27
		0.548	0.169		0.548	1.28
		0.549	0.169		0.549	1.28
		0.55	0.17		0.55	1.28
		0.551	0.17		0.551	1.28
		0.552	0.17		0.552	1.28
		0.553	0.17		0.553	1.28
		0.554	0.17		0.554	1.28
		0.555	0.17		0.555	1.28
		0.556	0.17		0.556	1.28
		0.557	0.17		0.557	1.28
		0.558	0.17		0.558	1.28
		0.559	0.17		0.559	1.28
		0.56	0.17		0.56	1.28
		0.561	0.17		0.561	1.28
		0.562	0.171		0.562	1.28
		0.563	0.171		0.563	1.28
		0.564	0.171		0.564	1.29
		0.565	0.171		0.565	1.29
		0.566	0.171		0.566	1.29
		0.567	0.171		0.567	1.29
		0.568	0.171		0.568	1.29
		0.569	0.171		0.569	1.29
		0.57	0.171		0.57	1.29
		0.571	0.171		0.571	1.29
		0.572	0.171		0.572	1.29
		0.573	0.171		0.573	1.29
		0.574	0.171		0.574	1.29
		0.575	0.171		0.575	1.29
		0.576	0.171		0.576	1.29
		0.577	0.171		0.577	1.29
		0.578	0.171		0.578	1.29
		0.579	0.171		0.579	1.29
		0.58	0.171		0.58	1.29
		0.581	0.172		0.581	1.29
		0.582	0.172		0.582	1.29
		0.583	0.172		0.583	1.29
		0.584	0.172		0.584	1.29
		0.585	0.172		0.585	1.29
		0.586	0.172		0.586	1.29
		0.587	0.172		0.587	1.29
		0.588	0.172		0.588	1.29
		0.589	0.172		0.589	1.29
		0.59	0.172		0.59	1.29
		0.591	0.172		0.591	1.29
		0.592	0.172		0.592	1.29
		0.593	0.172		0.593	1.29
		0.594	0.172		0.594	1.29
		0.595	0.172		0.595	1.29
		0.596	0.172		0.596	1.29
		0.597	0.172		0.597	1.29
		0.598	0.172		0.598	1.29
		0.599	0.172		0.599	1.29
		0.6	0.172		0.6	1.29
		0.601	0.172		0.601	1.29
		0.602	0.172		0.602	1.29
		0.603	0.172		0.603	1.29
		0.604	0.172		0.604	1.29
		0.605	0.172		0.605	1.29
		0.606	0.172		0.606	1.29
		0.607	0.172		0.607	1.29
		0.608	0.172		0.608	1.29
		0.609	0.172		0.609	1.29
		0.61	0.172		0.61	1.29
		0.611	0.172		0.611	1.29
		0.612	0.172		0.612	1.29
		0.613	0.172		0.613	1.29
		0.614	0.172		0.614	1.29
		0.615	0.172		0.615	1.29
		0.616	0.172		0.616	1.29
		0.617	0.172		0.617	1.29
		0.618	0.172		0.618	1.29
		0.619	0.172		0.619	1.29
		0.62	0.172		0.62	1.29
		0.621	0.172		0.621	1.29
		0.622	0.172		0.622	1.29
		0.623	0.172		0.623	1.29
		0.624	0.172		0.624	1.29
		0.625	0.172		0.625	1.29
		0.626	0.172		0.626	1.29
		0.627	0.172		0.627	1.29
		0.628	0.172		0.628	1.29
		0.629	0.172		0.629	1.29
		0.63	0.172		0.63	1.29
		0.631	0.172		0.631	1.29
		0.632	0.172		0.632	1.29
		0.633	0.172		0.633	1.29
		0.634	0.172		0.634	1.29
		0.635	0.172		0.635	1.29
		0.636	0.172		0.636	1.29
		0.637	0.172		0.637	1.29
		0.638	0.172		0.638	1.29
		0.639	0.172		0.639	1.29
		0.64	0.172		0.64	1.29
		0.641	0.172		0.641	1.29
		0.642	0.172		0.642	1.29
		0.643	0.172		0.643	1.29
		0.644	0.172		0.644	1.29
		0.645	0.172		0.645	1.29
		0.646	0.172		0.646	1.29
		0.647	0.172		0.647	1.29
		0.648	0.171		0.648	1.29
		0.649	0.171		0.649	1.29
		0.65	0.171		0.65	1.29
		0.651	0.171		0.651	1.29
		0.652	0.171		0.652	1.29
		0.653	0.171		0.653	1.29
		0.654	0.171		0.654	1.29
		0.655	0.171		0.655	1.29
		0.656	0.171		0.656	1.29
		0.657	0.171		0.657	1.29
		0.658	0.171		0.658	1.29
		0.659	0.171		0.659	1.29
		0.66	0.171		0.66	1.29
		0.661	0.171		0.661	1.29
		0.662	0.171		0.662	1.29
		0.663	0.171		0.663	1.29
		0.664	0.171		0.664	1.29
		0.665	0.171		0.665	1.29
		0.666	0.171		0.666	1.29
		0.667	0.171		0.667	1.29
		0.668	0.171		0.668	1.29
		0.669	0.171		0.669	1.29
		0.67	0.171		0.67	1.29
		0.671	0.171		0.671	1.29
		0.672	0.171		0.672	1.29
		0.673	0.171		0.673	1.29
		0.674	0.171		0.674	1.29
		0.675	0.171		0.675	1.29
		0.676	0.171		0.676	1.29
		0.677	0.171		0.677	1.29
		0.678	0.171		0.678	1.29
		0.679	0.171		0.679	1.29
		0.68	0.171		0.68	1.29
		0.681	0.171		0.681	1.29
		0.682	0.171		0.682	1.29
		0.683	0.171		0.683	1.29
		0.684	0.171		0.684	1.29
		0.685	0.171		0.685	1.29
		0.686	0.171		0.686	1.29
		0.687	0.171		0.687	1.29
		0.688	0.171		0.688	1.29
		0.689	0.171		0.689	1.29
		0.69	0.171		0.69	1.29
		0.691	0.171		0.691	1.29
		0.692	0.171		0.692	1.29
		0.693	0.171		0.693	1.29
		0.694	0.171		0.694	1.29
		0.695	0.171		0.695	1.29
		0.696	0.171		0.696	1.29
		0.697	0.171		0.697	1.29
		0.698	0.171		0.698	1.29
		0.699	0.171		0.699	1.29
		0.7	0.171		0.7	1.29
		0.701	0.171		0.701	1.29
		0.702	0.171		0.702	1.29
		0.703	0.171		0.703	1.29
		0.704	0.171		0.704	1.29
		0.705	0.171		0.705	1.29
		0.706	0.171		0.706	1.29
		0.707	0.171		0.707	1.29
		0.708	0.171		0.708	1.29
		0.709	0.171		0.709	1.29
		0.71	0.171		0.71	1.29
		0.711	0.171		0.711	1.29
		0.712	0.171		0.712	1.29
		0.713	0.171		0.713	1.29
		0.714	0.171		0.714	1.29
		0.715	0.171		0.715	1.29
		0.716	0.171		0.716	1.29
		0.717	0.171		0.717	1.29
		0.718	0.171		0.718	1.29
		0.719	0.171		0.719	1.29
		0.72	0.171		0.72	1.29
		0.721	0.171		0.721	1.29
		0.722	0.171		0.722	1.29
		0.723	0.171		0.723	1.29
		0.724	0.171		0.724	1.29
		0.725	0.171		0.725	1.29
		0.726	0.171		0.726	1.29
		0.727	0.171		0.727	1.29
		0.728	0.171		0.728	1.29
		0.729	0.171		0.729	1.29
		0.73	0.171		0.73	1.29
		0.731	0.171		0.731	1.29
		0.732	0.171		0.732	1.29
		0.733	0.171		0.733	1.29
		0.734	0.171		0.734	1.29
		0.735	0.171		0.735	1.29
		0.736	0.171		0.736	1.29
		0.737	0.171		0.737	1.29
		0.738	0.171		0.738	1.29
		0.739	0.171		0.739	1.29
		0.74	0.171		0.74	1.29
		0.741	0.171		0.741	1.29
		0.742	0.171		0.742	1.29
		0.743	0.171		0.743	1.29
		0.744	0.171		0.744	1.29
		0.745	0.171		0.745	1.29
		0.746	0.171		0.746	1.29
		0.747	0.171		0.747	1.29
		0.748	0.171		0.748	1.29
		0.749	0.171		0.749	1.29
		0.75	0.171		0.75	1.29
		0.751	0.171		0.751	1.29
		0.752	0.171		0.752	1.29
		0.753	0.171		0.753	1.29
		0.754	0.171		0.754	1.29
		0.755	0.171		0.755	1.29
		0.756	0.171		0.756	1.29
		0.757	0.171		0.757	1.29
		0.758	0.171		0.758	1.29
		0.759	0.171		0.759	1.29
		0.76	0.171		0.76	1.29
		0.761	0.171		0.761	1.29
		0.762	0.171		0.762	1.29
		0.763	0.171		0.763	1.29
		0.764	0.171		0.764	1.29
		0.765	0.171		0.765	1.29
		0.766	0.171		0.766	1.29
		0.767	0.171		0.767	1.29
		0.768	0.171		0.768	1.29
		0.769	0.171		0.769	1.29
		0.77	0.171		0.77	1.29
		0.771	0.171		0.771	1.29
		0.772	0.171		0.772	1.29
		0.773	0.17		0.773	1.29
		0.774	0.17		0.774	1.29
		0.775	0.17		0.775	1.29
		0.776	0.17		0.776	1.29
		0.777	0.17		0.777	1.29
		0.778	0.17		0.778	1.29
		0.779	0.17		0.779	1.29
		0.78	0.17		0.78	1.29
		0.781	0.17		0.781	1.29
		0.782	0.17		0.782	1.29
		0.783	0.17		0.783	1.29
		0.784	0.17		0.784	1.29
		0.785	0.17		0.785	1.29
		0.786	0.17		0.786	1.29
		0.787	0.17		0.787	1.29
		0.788	0.17		0.788	1.29
		0.789	0.17		0.789	1.29
		0.79	0.17		0.79	1.29
		0.791	0.17		0.791	1.29
		0.792	0.17		0.792	1.29
		0.793	0.17		0.793	1.29
		0.794	0.17		0.794	1.29
		0.795	0.17		0.795	1.29
		0.796	0.17		0.796	1.29
		0.797	0.17		0.797	1.29
		0.798	0.17		0.798	1.29
		0.799	0.17		0.799	1.29
		0.8	0.17		0.8	1.29
		0.801	0.17		0.801	1.29
		0.802	0.17		0.802	1.29
		0.803	0.17		0.803	1.29
		0.804	0.17		0.804	1.29
		0.805	0.17		0.805	1.29
		0.806	0.17		0.806	1.29
		0.807	0.17		0.807	1.29
		0.808	0.17		0.808	1.29
		0.809	0.17		0.809	1.29
		0.81	0.17		0.81	1.29
		0.811	0.17		0.811	1.29
		0.812	0.17		0.812	1.29
		0.813	0.17		0.813	1.29
		0.814	0.17		0.814	1.29
		0.815	0.17		0.815	1.29
		0.816	0.17		0.816	1.29
		0.817	0.17		0.817	1.29
		0.818	0.17		0.818	1.29
		0.819	0.17		0.819	1.29
		0.82	0.17		0.82	1.29
		0.821	0.17		0.821	1.29
		0.822	0.17		0.822	1.29
		0.823	0.17		0.823	1.29
		0.824	0.17		0.824	1.29
		0.825	0.17		0.825	1.29
		0.826	0.17		0.826	1.29
		0.827	0.17		0.827	1.29
		0.828	0.17		0.828	1.29
		0.829	0.17		0.829	1.29
		0.83	0.17		0.83	1.29
		0.831	0.17		0.831	1.29
		0.832	0.17		0.832	1.29
		0.833	0.17		0.833	1.29
		0.834	0.17		0.834	1.29
		0.835	0.17		0.835	1.29
		0.836	0.17		0.836	1.29
		0.837	0.17		0.837	1.29
		0.838	0.17		0.838	1.29
		0.839	0.17		0.839	1.29
		0.84	0.17		0.84	1.29
		0.841	0.17		0.841	1.29
		0.842	0.17		0.842	1.29
		0.843	0.17		0.843	1.29
		0.844	0.17		0.844	1.29
		0.845	0.17		0.845	1.29
		0.846	0.17		0.846	1.29
		0.847	0.17		0.847	1.29
		0.848	0.17		0.848	1.29
		0.849	0.17		0.849	1.29
		0.85	0.17		0.85	1.29
		0.851	0.17		0.851	1.29
		0.852	0.17		0.852	1.29
		0.853	0.17		0.853	1.29
		0.854	0.17		0.854	1.29
		0.855	0.17		0.855	1.29
		0.856	0.17		0.856	1.29
		0.857	0.17		0.857	1.29
		0.858	0.17		0.858	1.29
		0.859	0.17		0.859	1.29
		0.86	0.17		0.86	1.29
		0.861	0.17		0.861	1.29
		0.862	0.17		0.862	1.29
		0.863	0.17		0.863	1.29
		0.864	0.17		0.864	1.29
		0.865	0.17		0.865	1.29
		0.866	0.17		0.866	1.29
		0.867	0.17		0.867	1.29
		0.868	0.17		0.868	1.29
		0.869	0.17		0.869	1.29
		0.87	0.17		0.87	1.29
		0.871	0.17		0.871	1.29
		0.872	0.17		0.872	1.29
		0.873	0.17		0.873	1.29
		0.874	0.17		0.874	1.29
		0.875	0.17		0.875	1.29
		0.876	0.17		0.876	1.29
		0.877	0.17		0.877	1.29
		0.878	0.17		0.878	1.29
		0.879	0.17		0.879	1.29
		0.88	0.17		0.88	1.29
		0.881	0.17		0.881	1.29
		0.882	0.17		0.882	1.29
		0.883	0.17		0.883	1.29
		0.884	0.17		0.884	1.29
		0.885	0.17		0.885	1.29
		0.886	0.17		0.886	1.29
		0.887	0.17		0.887	1.29
		0.888	0.17		0.888	1.29
		0.889	0.17		0.889	1.29
		0.89	0.17		0.89	1.29
		0.891	0.17		0.891	1.29
		0.892	0.169		0.892	1.29
		0.893	0.169		0.893	1.29
		0.894	0.169		0.894	1.29
		0.895	0.169		0.895	1.29
		0.896	0.169		0.896	1.29
		0.897	0.169		0.897	1.29
		0.898	0.169		0.898	1.29
		0.899	0.169		0.899	1.29
		0.9	0.169		0.9	1.29
		0.901	0.169		0.901	1.29
		0.902	0.169		0.902	1.29
		0.903	0.169		0.903	1.29
		0.904	0.169		0.904	1.29
		0.905	0.169		0.905	1.29
		0.906	0.169		0.906	1.29
		0.907	0.169		0.907	1.29
		0.908	0.169		0.908	1.29
		0.909	0.169		0.909	1.29
		0.91	0.169		0.91	1.29
		0.911	0.169		0.911	1.29
		0.912	0.169		0.912	1.29
		0.913	0.169		0.913	1.29
		0.914	0.169		0.914	1.29
		0.915	0.169		0.915	1.29
		0.916	0.169		0.916	1.29
		0.917	0.169		0.917	1.29
		0.918	0.169		0.918	1.29
		0.919	0.169		0.919	1.29
		0.92	0.169		0.92	1.29
		0.921	0.169		0.921	1.29
		0.922	0.169		0.922	1.29
		0.923	0.169		0.923	1.29
		0.924	0.169		0.924	1.29
		0.925	0.169		0.925	1.29
		0.926	0.169		0.926	1.29
		0.927	0.169		0.927	1.29
		0.928	0.169		0.928	1.29
		0.929	0.169		0.929	1.29
		0.93	0.169		0.93	1.29
		0.931	0.169		0.931	1.29
		0.932	0.169		0.932	1.29
		0.933	0.169		0.933	1.29
		0.934	0.169		0.934	1.29
		0.935	0.169		0.935	1.29
		0.936	0.169		0.936	1.29
		0.937	0.169		0.937	1.29
		0.938	0.169		0.938	1.29
		0.939	0.169		0.939	1.29
		0.94	0.169		0.94	1.29
		0.941	0.169		0.941	1.29
		0.942	0.169		0.942	1.29
		0.943	0.169		0.943	1.29
		0.944	0.169		0.944	1.29
		0.945	0.169		0.945	1.29
		0.946	0.169		0.946	1.29
		0.947	0.169		0.947	1.29
		0.948	0.169		0.948	1.29
		0.949	0.169		0.949	1.29
		0.95	0.169		0.95	1.29
		0.951	0.169		0.951	1.29
		0.952	0.169		0.952	1.29
		0.953	0.169		0.953	1.29
		0.954	0.169		0.954	1.29
		0.955	0.169		0.955	1.29
		0.956	0.169		0.956	1.29
		0.957	0.169		0.957	1.29
		0.958	0.169		0.958	1.29
		0.959	0.169		0.959	1.3
		0.96	0.169		0.96	1.3
		0.961	0.169		0.961	1.3
		0.962	0.169		0.962	1.3
		0.963	0.169		0.963	1.3
		0.964	0.169		0.964	1.3
		0.965	0.169		0.965	1.3
		0.966	0.169		0.966	1.3
		0.967	0.169		0.967	1.3
		0.968	0.169		0.968	1.3
		0.969	0.169		0.969	1.3
		0.97	0.169		0.97	1.3
		0.971	0.169		0.971	1.3
		0.972	0.169		0.972	1.3
		0.973	0.169		0.973	1.3
		0.974	0.169		0.974	1.3
		0.975	0.169		0.975	1.3
		0.976	0.169		0.976	1.3
		0.977	0.169		0.977	1.3
		0.978	0.169		0.978	1.3
		0.979	0.169		0.979	1.3
		0.98	0.169		0.98	1.3
		0.981	0.169		0.981	1.3
		0.982	0.169		0.982	1.3
		0.983	0.169		0.983	1.3
		0.984	0.169		0.984	1.3
		0.985	0.169		0.985	1.3
		0.986	0.169		0.986	1.3
		0.987	0.169		0.987	1.3
		0.988	0.169		0.988	1.3
		0.989	0.169		0.989	1.3
		0.99	0.169		0.99	1.3
		0.991	0.169		0.991	1.3
		0.992	0.169		0.992	1.3
		0.993	0.169		0.993	1.3
		0.994	0.169		0.994	1.3
		0.995	0.169		0.995	1.3
		0.996	0.169		0.996	1.3
		0.997	0.169		0.997	1.3
		0.998	0.169		0.998	1.3
		0.999	0.169		0.999	1.3
		1	0.169		1	1.3
		1.001	0.169		1.001	1.3
		1.002	0.169		1.002	1.3
		1.003	0.169		1.003	1.3
		1.004	0.169		1.004	1.3
		1.005	0.169		1.005	1.3
		1.006	0.169		1.006	1.3
		1.007	0.169		1.007	1.3
		1.008	0.169		1.008	1.3
		1.009	0.169		1.009	1.3
		1.01	0.169		1.01	1.3
		1.011	0.169		1.011	1.3
		1.012	0.169		1.012	1.3
		1.013	0.169		1.013	1.3
		1.014	0.169		1.014	1.3
		1.015	0.169		1.015	1.3
		1.016	0.169		1.016	1.3
		1.017	0.169		1.017	1.3
		1.018	0.169		1.018	1.3
		1.019	0.169		1.019	1.3
		1.02	0.169		1.02	1.3
		1.021	0.169		1.021	1.3
		1.022	0.169		1.022	1.3
		1.023	0.169		1.023	1.3
		1.024	0.169		1.024	1.3
		1.025	0.168		1.025	1.3
		1.026	0.168		1.026	1.3
		1.027	0.168		1.027	1.3
		1.028	0.168		1.028	1.3
		1.029	0.168		1.029	1.3
		1.03	0.168		1.03	1.3
		1.031	0.168		1.031	1.3
		1.032	0.168		1.032	1.3
		1.033	0.168		1.033	1.3
		1.034	0.168		1.034	1.3
		1.035	0.168		1.035	1.3
		1.036	0.168		1.036	1.3
		1.037	0.168		1.037	1.3
		1.038	0.168		1.038	1.3
		1.039	0.168		1.039	1.3
		1.04	0.168		1.04	1.3
		1.041	0.168		1.041	1.3
		1.042	0.168		1.042	1.3
		1.043	0.168		1.043	1.3
		1.044	0.168		1.044	1.3
		1.045	0.168		1.045	1.3
		1.046	0.168		1.046	1.3
		1.047	0.168		1.047	1.3
		1.048	0.168		1.048	1.3
		1.049	0.168		1.049	1.3
		1.05	0.168		1.05	1.3
		1.051	0.168		1.051	1.3
		1.052	0.168		1.052	1.3
		1.053	0.168		1.053	1.3
		1.054	0.168		1.054	1.3
		1.055	0.168		1.055	1.3
		1.056	0.168		1.056	1.3
		1.057	0.168		1.057	1.3
		1.058	0.168		1.058	1.3
		1.059	0.168		1.059	1.3
		1.06	0.168		1.06	1.3
		1.061	0.168		1.061	1.3
		1.062	0.168		1.062	1.3
		1.063	0.168		1.063	1.3
		1.064	0.168		1.064	1.3
		1.065	0.168		1.065	1.3
		1.066	0.168		1.066	1.3
		1.067	0.168		1.067	1.3
		1.068	0.168		1.068	1.3
		1.069	0.168		1.069	1.3
		1.07	0.168		1.07	1.3
		1.071	0.168		1.071	1.3
		1.072	0.168		1.072	1.3
		1.073	0.168		1.073	1.3
		1.074	0.168		1.074	1.3
		1.075	0.168		1.075	1.3
		1.076	0.168		1.076	1.3
		1.077	0.168		1.077	1.3
		1.078	0.168		1.078	1.3
		1.079	0.168		1.079	1.3
		1.08	0.168		1.08	1.3
		1.081	0.168		1.081	1.3
		1.082	0.168		1.082	1.3
		1.083	0.168		1.083	1.3
		1.084	0.168		1.084	1.3
		1.085	0.168		1.085	1.3
		1.086	0.168		1.086	1.3
		1.087	0.168		1.087	1.3
		1.088	0.168		1.088	1.3
		1.089	0.168		1.089	1.3
		1.09	0.168		1.09	1.3
		1.091	0.168		1.091	1.3
		1.092	0.168		1.092	1.3
		1.093	0.168		1.093	1.3
		1.094	0.168		1.094	1.3
		1.095	0.168		1.095	1.3
		1.096	0.168		1.096	1.3
		1.097	0.168		1.097	1.3
		1.098	0.168		1.098	1.3
		1.099	0.168		1.099	1.3
		1.1	0.168		1.1	1.3
		1.101	0.168		1.101	1.3
		1.102	0.168		1.102	1.3
		1.103	0.168		1.103	1.3
		1.104	0.168		1.104	1.3
		1.105	0.168		1.105	1.3
		1.106	0.168		1.106	1.3
		1.107	0.168		1.107	1.3
		1.108	0.168		1.108	1.3
		1.109	0.168		1.109	1.3
		1.11	0.168		1.11	1.3
		1.111	0.168		1.111	1.3
		1.112	0.168		1.112	1.3
		1.113	0.168		1.113	1.3
		1.114	0.168		1.114	1.3
		1.115	0.168		1.115	1.3
		1.116	0.168		1.116	1.3
		1.117	0.168		1.117	1.3
		1.118	0.168		1.118	1.3
		1.119	0.168		1.119	1.3
		1.12	0.168		1.12	1.3
		1.121	0.168		1.121	1.3
		1.122	0.168		1.122	1.3
		1.123	0.168		1.123	1.3
		1.124	0.168		1.124	1.3
		1.125	0.168		1.125	1.3
		1.126	0.168		1.126	1.3
		1.127	0.168		1.127	1.3
		1.128	0.168		1.128	1.3
		1.129	0.168		1.129	1.3
		1.13	0.168		1.13	1.3
		1.131	0.168		1.131	1.3
		1.132	0.168		1.132	1.3
		1.133	0.168		1.133	1.3
		1.134	0.168		1.134	1.3
		1.135	0.168		1.135	1.3
		1.136	0.168		1.136	1.3
		1.137	0.168		1.137	1.3
		1.138	0.168		1.138	1.3
		1.139	0.168		1.139	1.3
		1.14	0.168		1.14	1.3
		1.141	0.168		1.141	1.3
		1.142	0.168		1.142	1.3
		1.143	0.168		1.143	1.3
		1.144	0.168		1.144	1.3
		1.145	0.168		1.145	1.3
		1.146	0.168		1.146	1.3
		1.147	0.168		1.147	1.3
		1.148	0.168		1.148	1.3
		1.149	0.168		1.149	1.3
		1.15	0.168		1.15	1.3
		1.151	0.168		1.151	1.3
		1.152	0.168		1.152	1.3
		1.153	0.168		1.153	1.3
		1.154	0.168		1.154	1.3
		1.155	0.168		1.155	1.3
		1.156	0.168		1.156	1.3
		1.157	0.168		1.157	1.3
		1.158	0.168		1.158	1.3
		1.159	0.168		1.159	1.3
		1.16	0.168		1.16	1.3
		1.161	0.168		1.161	1.3
		1.162	0.168		1.162	1.3
		1.163	0.168		1.163	1.3
		1.164	0.168		1.164	1.3
		1.165	0.168		1.165	1.3
		1.166	0.168		1.166	1.3
		1.167	0.168		1.167	1.3
		1.168	0.167		1.168	1.3
		1.169	0.167		1.169	1.3
		1.17	0.167		1.17	1.3
		1.171	0.167		1.171	1.3
		1.172	0.167		1.172	1.3
		1.173	0.167		1.173	1.3
		1.174	0.167		1.174	1.3
		1.175	0.167		1.175	1.3
		1.176	0.167		1.176	1.3
		1.177	0.167		1.177	1.3
		1.178	0.167		1.178	1.3
		1.179	0.167		1.179	1.3
		1.18	0.167		1.18	1.3
		1.181	0.167		1.181	1.3
		1.182	0.167		1.182	1.3
		1.183	0.167		1.183	1.3
		1.184	0.167		1.184	1.3
		1.185	0.167		1.185	1.3
		1.186	0.167		1.186	1.3
		1.187	0.167		1.187	1.3
		1.188	0.167		1.188	1.3
		1.189	0.167		1.189	1.3
		1.19	0.167		1.19	1.3
		1.191	0.167		1.191	1.3
		1.192	0.167		1.192	1.3
		1.193	0.167		1.193	1.3
		1.194	0.167		1.194	1.3
		1.195	0.167		1.195	1.3
		1.196	0.167		1.196	1.3
		1.197	0.167		1.197	1.3
		1.198	0.167		1.198	1.3
		1.199	0.167		1.199	1.3
		1.2	0.167		1.2	1.3
		1.201	0.167		1.201	1.3
		1.202	0.167		1.202	1.3
		1.203	0.167		1.203	1.3
		1.204	0.167		1.204	1.3
		1.205	0.167		1.205	1.3
		1.206	0.167		1.206	1.3
		1.207	0.167		1.207	1.3
		1.208	0.167		1.208	1.3
		1.209	0.167		1.209	1.3
		1.21	0.167		1.21	1.3
		1.211	0.167		1.211	1.3
		1.212	0.167		1.212	1.3
		1.213	0.167		1.213	1.3
		1.214	0.167		1.214	1.3
		1.215	0.167		1.215	1.3
		1.216	0.167		1.216	1.3
		1.217	0.167		1.217	1.3
		1.218	0.167		1.218	1.3
		1.219	0.167		1.219	1.3
		1.22	0.167		1.22	1.3
		1.221	0.167		1.221	1.3
		1.222	0.167		1.222	1.3
		1.223	0.167		1.223	1.3
		1.224	0.167		1.224	1.3
		1.225	0.167		1.225	1.3
		1.226	0.167		1.226	1.3
		1.227	0.167		1.227	1.3
		1.228	0.167		1.228	1.3
		1.229	0.167		1.229	1.3
		1.23	0.167		1.23	1.3
		1.231	0.167		1.231	1.3
		1.232	0.167		1.232	1.3
		1.233	0.167		1.233	1.3
		1.234	0.167		1.234	1.3
		1.235	0.167		1.235	1.3
		1.236	0.167		1.236	1.3
		1.237	0.167		1.237	1.3
		1.238	0.167		1.238	1.3
		1.239	0.167		1.239	1.3
		1.24	0.167		1.24	1.3
		1.241	0.167		1.241	1.3
		1.242	0.167		1.242	1.3
		1.243	0.167		1.243	1.3
		1.244	0.167		1.244	1.3
		1.245	0.167		1.245	1.3
		1.246	0.167		1.246	1.3
		1.247	0.167		1.247	1.3
		1.248	0.167		1.248	1.3
		1.249	0.167		1.249	1.3
		1.25	0.167		1.25	1.3
		1.251	0.167		1.251	1.3
		1.252	0.167		1.252	1.3
		1.253	0.167		1.253	1.3
		1.254	0.167		1.254	1.3
		1.255	0.167		1.255	1.3
		1.256	0.167		1.256	1.3
		1.257	0.167		1.257	1.3
		1.258	0.167		1.258	1.3
		1.259	0.167		1.259	1.3
		1.26	0.167		1.26	1.3
		1.261	0.167		1.261	1.3
		1.262	0.167		1.262	1.3
		1.263	0.167		1.263	1.3
		1.264	0.167		1.264	1.3
		1.265	0.167		1.265	1.3
		1.266	0.167		1.266	1.3
		1.267	0.167		1.267	1.3
		1.268	0.167		1.268	1.3
		1.269	0.167		1.269	1.3
		1.27	0.167		1.27	1.3
		1.271	0.167		1.271	1.3
		1.272	0.167		1.272	1.3
		1.273	0.167		1.273	1.3
		1.274	0.167		1.274	1.3
		1.275	0.167		1.275	1.3
		1.276	0.167		1.276	1.3
		1.277	0.167		1.277	1.3
		1.278	0.167		1.278	1.3
		1.279	0.167		1.279	1.3
		1.28	0.167		1.28	1.3
		1.281	0.167		1.281	1.3
		1.282	0.167		1.282	1.3
		1.283	0.167		1.283	1.3
		1.284	0.167		1.284	1.3
		1.285	0.167		1.285	1.3
		1.286	0.167		1.286	1.3
		1.287	0.167		1.287	1.3
		1.288	0.167		1.288	1.3
		1.289	0.167		1.289	1.3
		1.29	0.167		1.29	1.3
		1.291	0.167		1.291	1.3
		1.292	0.167		1.292	1.3
		1.293	0.167		1.293	1.3
		1.294	0.167		1.294	1.3
		1.295	0.167		1.295	1.3
		1.296	0.167		1.296	1.3
		1.297	0.167		1.297	1.3
		1.298	0.167		1.298	1.3
		1.299	0.167		1.299	1.3
		1.3	0.167		1.3	1.3
		1.301	0.167		1.301	1.3
		1.302	0.167		1.302	1.3
		1.303	0.167		1.303	1.3
		1.304	0.167		1.304	1.3
		1.305	0.167		1.305	1.3
		1.306	0.167		1.306	1.3
		1.307	0.167		1.307	1.3
		1.308	0.167		1.308	1.3
		1.309	0.167		1.309	1.3
		1.31	0.167		1.31	1.3
		1.311	0.167		1.311	1.3
		1.312	0.167		1.312	1.3
		1.313	0.167		1.313	1.3
		1.314	0.166		1.314	1.3
		1.315	0.166		1.315	1.3
		1.316	0.166		1.316	1.3
		1.317	0.166		1.317	1.3
		1.318	0.166		1.318	1.3
		1.319	0.166		1.319	1.3
		1.32	0.166		1.32	1.3
		1.321	0.166		1.321	1.3
		1.322	0.166		1.322	1.3
		1.323	0.166		1.323	1.3
		1.324	0.166		1.324	1.3
		1.325	0.166		1.325	1.3
		1.326	0.166		1.326	1.3
		1.327	0.166		1.327	1.3
		1.328	0.166		1.328	1.3
		1.329	0.166		1.329	1.3
		1.33	0.166		1.33	1.3
		1.331	0.166		1.331	1.3
		1.332	0.166		1.332	1.3
		1.333	0.166		1.333	1.3
		1.334	0.166		1.334	1.3
		1.335	0.166		1.335	1.3
		1.336	0.166		1.336	1.3
		1.337	0.166		1.337	1.3
		1.338	0.166		1.338	1.3
		1.339	0.166		1.339	1.3
		1.34	0.166		1.34	1.3
		1.341	0.166		1.341	1.3
		1.342	0.166		1.342	1.3
		1.343	0.166		1.343	1.3
		1.344	0.166		1.344	1.3
		1.345	0.166		1.345	1.3
		1.346	0.166		1.346	1.3
		1.347	0.166		1.347	1.3
		1.348	0.166		1.348	1.3
		1.349	0.166		1.349	1.3
		1.35	0.166		1.35	1.3
		1.351	0.166		1.351	1.3
		1.352	0.166		1.352	1.3
		1.353	0.166		1.353	1.3
		1.354	0.166		1.354	1.3
		1.355	0.166		1.355	1.3
		1.356	0.166		1.356	1.3
		1.357	0.166		1.357	1.3
		1.358	0.166		1.358	1.3
		1.359	0.166		1.359	1.3
		1.36	0.166		1.36	1.3
		1.361	0.166		1.361	1.3
		1.362	0.166		1.362	1.3
		1.363	0.166		1.363	1.3
		1.364	0.166		1.364	1.3
		1.365	0.166		1.365	1.3
		1.366	0.166		1.366	1.3
		1.367	0.166		1.367	1.3
		1.368	0.166		1.368	1.3
		1.369	0.166		1.369	1.3
		1.37	0.166		1.37	1.3
		1.371	0.166		1.371	1.3
		1.372	0.166		1.372	1.3
		1.373	0.166		1.373	1.3
		1.374	0.166		1.374	1.3
		1.375	0.166		1.375	1.3
		1.376	0.166		1.376	1.3
		1.377	0.166		1.377	1.3
		1.378	0.166		1.378	1.3
		1.379	0.166		1.379	1.3
		1.38	0.166		1.38	1.3
		1.381	0.166		1.381	1.3
		1.382	0.166		1.382	1.3
		1.383	0.166		1.383	1.3
		1.384	0.166		1.384	1.3
		1.385	0.166		1.385	1.3
		1.386	0.166		1.386	1.3
		1.387	0.166		1.387	1.3
		1.388	0.166		1.388	1.3
		1.389	0.166		1.389	1.3
		1.39	0.166		1.39	1.3
		1.391	0.166		1.391	1.3
		1.392	0.166		1.392	1.3
		1.393	0.166		1.393	1.3
		1.394	0.166		1.394	1.3
		1.395	0.166		1.395	1.3
		1.396	0.166		1.396	1.3
		1.397	0.166		1.397	1.3
		1.398	0.166		1.398	1.3
		1.399	0.166		1.399	1.3
		1.4	0.166		1.4	1.3
		1.401	0.166		1.401	1.3
		1.402	0.166		1.402	1.3
		1.403	0.166		1.403	1.3
		1.404	0.166		1.404	1.3
		1.405	0.166		1.405	1.3
		1.406	0.166		1.406	1.3
		1.407	0.166		1.407	1.3
		1.408	0.166		1.408	1.3
		1.409	0.166		1.409	1.3
		1.41	0.166		1.41	1.3
		1.411	0.166		1.411	1.3
		1.412	0.166		1.412	1.3
		1.413	0.166		1.413	1.3
		1.414	0.166		1.414	1.3
		1.415	0.166		1.415	1.3
		1.416	0.166		1.416	1.3
		1.417	0.166		1.417	1.3
		1.418	0.166		1.418	1.3
		1.419	0.166		1.419	1.3
		1.42	0.166		1.42	1.3
		1.421	0.166		1.421	1.3
		1.422	0.166		1.422	1.3
		1.423	0.166		1.423	1.3
		1.424	0.166		1.424	1.3
		1.425	0.166		1.425	1.3
		1.426	0.166		1.426	1.3
		1.427	0.166		1.427	1.3
		1.428	0.166		1.428	1.3
		1.429	0.166		1.429	1.3
		1.43	0.166		1.43	1.3
		1.431	0.166		1.431	1.3
		1.432	0.166		1.432	1.3
		1.433	0.166		1.433	1.3
		1.434	0.166		1.434	1.3
		1.435	0.166		1.435	1.3
		1.436	0.166		1.436	1.3
		1.437	0.166		1.437	1.3
		1.438	0.166		1.438	1.3
		1.439	0.166		1.439	1.3
		1.44	0.166		1.44	1.3
		1.441	0.166		1.441	1.3
		1.442	0.166		1.442	1.3
		1.443	0.166		1.443	1.3
		1.444	0.166		1.444	1.3
		1.445	0.166		1.445	1.3
		1.446	0.166		1.446	1.3
		1.447	0.166		1.447	1.3
		1.448	0.166		1.448	1.3
		1.449	0.166		1.449	1.3
		1.45	0.166		1.45	1.3
		1.451	0.166		1.451	1.3
		1.452	0.166		1.452	1.3
		1.453	0.166		1.453	1.3
		1.454	0.166		1.454	1.3
		1.455	0.166		1.455	1.3
		1.456	0.166		1.456	1.3
		1.457	0.166		1.457	1.3
		1.458	0.166		1.458	1.3
		1.459	0.166		1.459	1.3
		1.46	0.166		1.46	1.3
		1.461	0.166		1.461	1.3
		1.462	0.166		1.462	1.3
		1.463	0.166		1.463	1.3
		1.464	0.166		1.464	1.3
		1.465	0.166		1.465	1.3
		1.466	0.166		1.466	1.3
		1.467	0.165		1.467	1.3
		1.468	0.165		1.468	1.3
		1.469	0.165		1.469	1.3
		1.47	0.165		1.47	1.3
		1.471	0.165		1.471	1.3
		1.472	0.165		1.472	1.3
		1.473	0.165		1.473	1.3
		1.474	0.165		1.474	1.3
		1.475	0.165		1.475	1.3
		1.476	0.165		1.476	1.3
		1.477	0.165		1.477	1.3
		1.478	0.165		1.478	1.3
		1.479	0.165		1.479	1.3
		1.48	0.165		1.48	1.3
		1.481	0.165		1.481	1.3
		1.482	0.165		1.482	1.3
		1.483	0.165		1.483	1.3
		1.484	0.165		1.484	1.3
		1.485	0.165		1.485	1.3
		1.486	0.165		1.486	1.3
		1.487	0.165		1.487	1.3
		1.488	0.165		1.488	1.3
		1.489	0.165		1.489	1.3
		1.49	0.165		1.49	1.3
		1.491	0.165		1.491	1.3
		1.492	0.165		1.492	1.3
		1.493	0.165		1.493	1.3
		1.494	0.165		1.494	1.3
		1.495	0.165		1.495	1.3
		1.496	0.165		1.496	1.3
		1.497	0.165		1.497	1.3
		1.498	0.165		1.498	1.3
		1.499	0.165		1.499	1.3
		1.5	0.165		1.5	1.3
		1.501	0.165		1.501	1.3
		1.502	0.165		1.502	1.3
		1.503	0.165		1.503	1.3
		1.504	0.165		1.504	1.3
		1.505	0.165		1.505	1.3
		1.506	0.165		1.506	1.3
		1.507	0.165		1.507	1.3
		1.508	0.165		1.508	1.3
		1.509	0.165		1.509	1.3
		1.51	0.165		1.51	1.3
		1.511	0.165		1.511	1.3
		1.512	0.165		1.512	1.3
		1.513	0.165		1.513	1.3
		1.514	0.165		1.514	1.3
		1.515	0.165		1.515	1.3
		1.516	0.165		1.516	1.3
		1.517	0.165		1.517	1.3
		1.518	0.165		1.518	1.3
		1.519	0.165		1.519	1.3
		1.52	0.165		1.52	1.3
		1.521	0.165		1.521	1.3
		1.522	0.165		1.522	1.3
		1.523	0.165		1.523	1.3
		1.524	0.165		1.524	1.3
		1.525	0.165		1.525	1.3
		1.526	0.165		1.526	1.3
		1.527	0.165		1.527	1.3
		1.528	0.165		1.528	1.3
		1.529	0.165		1.529	1.3
		1.53	0.165		1.53	1.3
		1.531	0.165		1.531	1.3
		1.532	0.165		1.532	1.3
		1.533	0.165		1.533	1.3
		1.534	0.165		1.534	1.3
		1.535	0.165		1.535	1.3
		1.536	0.165		1.536	1.3
		1.537	0.165		1.537	1.3
		1.538	0.165		1.538	1.3
		1.539	0.165		1.539	1.3
		1.54	0.165		1.54	1.3
		1.541	0.165		1.541	1.3
		1.542	0.165		1.542	1.3
		1.543	0.165		1.543	1.3
		1.544	0.165		1.544	1.3
		1.545	0.165		1.545	1.3
		1.546	0.165		1.546	1.3
		1.547	0.165		1.547	1.3
		1.548	0.165		1.548	1.3
		1.549	0.165		1.549	1.3
		1.55	0.165		1.55	1.3
		1.551	0.165		1.551	1.3
		1.552	0.165		1.552	1.3
		1.553	0.165		1.553	1.3
		1.554	0.165		1.554	1.3
		1.555	0.165		1.555	1.3
		1.556	0.165		1.556	1.3
		1.557	0.165		1.557	1.3
		1.558	0.165		1.558	1.3
		1.559	0.165		1.559	1.3
		1.56	0.165		1.56	1.3
		1.561	0.165		1.561	1.3
		1.562	0.165		1.562	1.3
		1.563	0.165		1.563	1.3
		1.564	0.165		1.564	1.3
		1.565	0.165		1.565	1.3
		1.566	0.165		1.566	1.3
		1.567	0.165		1.567	1.3
		1.568	0.165		1.568	1.3
		1.569	0.165		1.569	1.3
		1.57	0.165		1.57	1.3
		1.571	0.165		1.571	1.3
		1.572	0.165		1.572	1.3
		1.573	0.165		1.573	1.3
		1.574	0.165		1.574	1.3
		1.575	0.165		1.575	1.3
		1.576	0.165		1.576	1.3
		1.577	0.165		1.577	1.3
		1.578	0.165		1.578	1.3
		1.579	0.165		1.579	1.3
		1.58	0.165		1.58	1.3
		1.581	0.165		1.581	1.3
		1.582	0.165		1.582	1.3
		1.583	0.165		1.583	1.3
		1.584	0.165		1.584	1.3
		1.585	0.165		1.585	1.3
		1.586	0.165		1.586	1.3
		1.587	0.165		1.587	1.3
		1.588	0.165		1.588	1.3
		1.589	0.165		1.589	1.3
		1.59	0.165		1.59	1.3
		1.591	0.165		1.591	1.3
		1.592	0.165		1.592	1.3
		1.593	0.165		1.593	1.3
		1.594	0.165		1.594	1.3
		1.595	0.165		1.595	1.3
		1.596	0.165		1.596	1.31
		1.597	0.165		1.597	1.31
		1.598	0.165		1.598	1.31
		1.599	0.165		1.599	1.31
		1.6	0.165		1.6	1.31
		1.601	0.165		1.601	1.31
		1.602	0.165		1.602	1.31
		1.603	0.165		1.603	1.31
		1.604	0.165		1.604	1.31
		1.605	0.164		1.605	1.31
		1.606	0.164		1.606	1.31
		1.607	0.164		1.607	1.31
		1.608	0.164		1.608	1.31
		1.609	0.164		1.609	1.31
		1.61	0.164		1.61	1.31
		1.611	0.164		1.611	1.31
		1.612	0.164		1.612	1.31
		1.613	0.164		1.613	1.31
		1.614	0.164		1.614	1.31
		1.615	0.164		1.615	1.31
		1.616	0.164		1.616	1.31
		1.617	0.164		1.617	1.31
		1.618	0.164		1.618	1.31
		1.619	0.164		1.619	1.31
		1.62	0.164		1.62	1.31
		1.621	0.164		1.621	1.31
		1.622	0.164		1.622	1.31
		1.623	0.164		1.623	1.31
		1.624	0.164		1.624	1.31
		1.625	0.164		1.625	1.31
		1.626	0.164		1.626	1.31
		1.627	0.164		1.627	1.31
		1.628	0.164		1.628	1.31
		1.629	0.164		1.629	1.31
		1.63	0.164		1.63	1.31
		1.631	0.164		1.631	1.31
		1.632	0.164		1.632	1.31
		1.633	0.164		1.633	1.31
		1.634	0.164		1.634	1.31
		1.635	0.164		1.635	1.31
		1.636	0.164		1.636	1.31
		1.637	0.164		1.637	1.31
		1.638	0.164		1.638	1.31
		1.639	0.164		1.639	1.31
		1.64	0.164		1.64	1.31
		1.641	0.164		1.641	1.31
		1.642	0.164		1.642	1.31
		1.643	0.164		1.643	1.31
		1.644	0.164		1.644	1.31
		1.645	0.164		1.645	1.31
		1.646	0.164		1.646	1.31
		1.647	0.164		1.647	1.31
		1.648	0.164		1.648	1.31
		1.649	0.164		1.649	1.31
		1.65	0.164		1.65	1.31
		1.651	0.164		1.651	1.31
		1.652	0.164		1.652	1.31
		1.653	0.164		1.653	1.31
		1.654	0.164		1.654	1.31
		1.655	0.164		1.655	1.31
		1.656	0.164		1.656	1.31
		1.657	0.164		1.657	1.31
		1.658	0.164		1.658	1.31
		1.659	0.164		1.659	1.31
		1.66	0.164		1.66	1.31
		1.661	0.164		1.661	1.31
		1.662	0.164		1.662	1.31
		1.663	0.164		1.663	1.31
		1.664	0.164		1.664	1.31
		1.665	0.164		1.665	1.31
		1.666	0.164		1.666	1.31
		1.667	0.164		1.667	1.31
		1.668	0.164		1.668	1.31
		1.669	0.164		1.669	1.31
		1.67	0.164		1.67	1.31
		1.671	0.164		1.671	1.31
		1.672	0.164		1.672	1.31
		1.673	0.164		1.673	1.31
		1.674	0.164		1.674	1.31
		1.675	0.164		1.675	1.31
		1.676	0.164		1.676	1.31
		1.677	0.164		1.677	1.31
		1.678	0.164		1.678	1.31
		1.679	0.164		1.679	1.31
		1.68	0.164		1.68	1.31
		1.681	0.164		1.681	1.31
		1.682	0.164		1.682	1.31
		1.683	0.164		1.683	1.31
		1.684	0.164		1.684	1.31
		1.685	0.164		1.685	1.31
		1.686	0.164		1.686	1.31
		1.687	0.164		1.687	1.31
		1.688	0.164		1.688	1.31
		1.689	0.164		1.689	1.31
		1.69	0.164		1.69	1.31
		1.691	0.164		1.691	1.31
		1.692	0.164		1.692	1.31
		1.693	0.164		1.693	1.31
		1.694	0.164		1.694	1.31
		1.695	0.164		1.695	1.31
		1.696	0.164		1.696	1.31
		1.697	0.164		1.697	1.31
		1.698	0.164		1.698	1.31
		1.699	0.164		1.699	1.31
		1.7	0.164		1.7	1.31
		1.701	0.164		1.701	1.31
		1.702	0.164		1.702	1.31
		1.703	0.164		1.703	1.31
		1.704	0.164		1.704	1.31
		1.705	0.164		1.705	1.31
		1.706	0.164		1.706	1.31
		1.707	0.164		1.707	1.31
		1.708	0.164		1.708	1.31
		1.709	0.164		1.709	1.31
		1.71	0.164		1.71	1.31
		1.711	0.164		1.711	1.31
		1.712	0.164		1.712	1.31
		1.713	0.164		1.713	1.31
		1.714	0.164		1.714	1.31
		1.715	0.164		1.715	1.31
		1.716	0.164		1.716	1.31
		1.717	0.164		1.717	1.31
		1.718	0.164		1.718	1.31
		1.719	0.164		1.719	1.31
		1.72	0.164		1.72	1.31
		1.721	0.164		1.721	1.31
		1.722	0.164		1.722	1.31
		1.723	0.164		1.723	1.31
		1.724	0.164		1.724	1.31
		1.725	0.164		1.725	1.31
		1.726	0.164		1.726	1.31
		1.727	0.164		1.727	1.31
		1.728	0.164		1.728	1.31
		1.729	0.164		1.729	1.31
		1.73	0.164		1.73	1.31
		1.731	0.164		1.731	1.31
		1.732	0.164		1.732	1.31
		1.733	0.164		1.733	1.31
		1.734	0.164		1.734	1.31
		1.735	0.164		1.735	1.31
		1.736	0.164		1.736	1.31
		1.737	0.164		1.737	1.31
		1.738	0.164		1.738	1.31
		1.739	0.164		1.739	1.31
		1.74	0.164		1.74	1.31
		1.741	0.164		1.741	1.31
		1.742	0.164		1.742	1.31
		1.743	0.164		1.743	1.31
		1.744	0.164		1.744	1.31
		1.745	0.164		1.745	1.31
		1.746	0.164		1.746	1.31
		1.747	0.164		1.747	1.31
		1.748	0.164		1.748	1.31
		1.749	0.164		1.749	1.31
		1.75	0.164		1.75	1.31
		1.751	0.164		1.751	1.31
		1.752	0.164		1.752	1.31
		1.753	0.164		1.753	1.31
		1.754	0.164		1.754	1.31
		1.755	0.164		1.755	1.31
		1.756	0.164		1.756	1.31
		1.757	0.163		1.757	1.31
		1.758	0.163		1.758	1.31
		1.759	0.163		1.759	1.31
		1.76	0.163		1.76	1.31
		1.761	0.163		1.761	1.31
		1.762	0.163		1.762	1.31
		1.763	0.163		1.763	1.31
		1.764	0.163		1.764	1.31
		1.765	0.163		1.765	1.31
		1.766	0.163		1.766	1.31
		1.767	0.163		1.767	1.31
		1.768	0.163		1.768	1.31
		1.769	0.163		1.769	1.31
		1.77	0.163		1.77	1.31
		1.771	0.163		1.771	1.31
		1.772	0.163		1.772	1.31
		1.773	0.163		1.773	1.31
		1.774	0.163		1.774	1.31
		1.775	0.163		1.775	1.31
		1.776	0.163		1.776	1.31
		1.777	0.163		1.777	1.31
		1.778	0.163		1.778	1.31
		1.779	0.163		1.779	1.31
		1.78	0.163		1.78	1.31
		1.781	0.163		1.781	1.31
		1.782	0.163		1.782	1.31
		1.783	0.163		1.783	1.31
		1.784	0.163		1.784	1.31
		1.785	0.163		1.785	1.31
		1.786	0.163		1.786	1.31
		1.787	0.163		1.787	1.31
		1.788	0.163		1.788	1.31
		1.789	0.163		1.789	1.31
		1.79	0.163		1.79	1.31
		1.791	0.163		1.791	1.31
		1.792	0.163		1.792	1.31
		1.793	0.163		1.793	1.31
		1.794	0.163		1.794	1.31
		1.795	0.163		1.795	1.31
		1.796	0.163		1.796	1.31
		1.797	0.163		1.797	1.31
		1.798	0.163		1.798	1.31
		1.799	0.163		1.799	1.31
		1.8	0.163		1.8	1.31
		1.801	0.163		1.801	1.31
		1.802	0.163		1.802	1.31
		1.803	0.163		1.803	1.31
		1.804	0.163		1.804	1.31
		1.805	0.163		1.805	1.31
		1.806	0.163		1.806	1.31
		1.807	0.163		1.807	1.31
		1.808	0.163		1.808	1.31
		1.809	0.163		1.809	1.31
		1.81	0.163		1.81	1.31
		1.811	0.163		1.811	1.31
		1.812	0.163		1.812	1.31
		1.813	0.163		1.813	1.31
		1.814	0.163		1.814	1.31
		1.815	0.163		1.815	1.31
		1.816	0.163		1.816	1.31
		1.817	0.163		1.817	1.31
		1.818	0.163		1.818	1.31
		1.819	0.163		1.819	1.31
		1.82	0.163		1.82	1.31
		1.821	0.163		1.821	1.31
		1.822	0.163		1.822	1.31
		1.823	0.163		1.823	1.31
		1.824	0.163		1.824	1.31
		1.825	0.163		1.825	1.31
		1.826	0.163		1.826	1.31
		1.827	0.163		1.827	1.31
		1.828	0.163		1.828	1.31
		1.829	0.163		1.829	1.31
		1.83	0.163		1.83	1.31
		1.831	0.163		1.831	1.31
		1.832	0.163		1.832	1.31
		1.833	0.163		1.833	1.31
		1.834	0.163		1.834	1.31
		1.835	0.164		1.835	1.31
		1.836	0.164		1.836	1.31
		1.837	0.164		1.837	1.31
		1.838	0.164		1.838	1.31
		1.839	0.164		1.839	1.31
		1.84	0.164		1.84	1.31
		1.841	0.164		1.841	1.31
		1.842	0.164		1.842	1.31
		1.843	0.164		1.843	1.31
		1.844	0.164		1.844	1.31
		1.845	0.164		1.845	1.31
		1.846	0.164		1.846	1.31
		1.847	0.164		1.847	1.31
		1.848	0.164		1.848	1.31
		1.849	0.164		1.849	1.31
		1.85	0.164		1.85	1.31
		1.851	0.164		1.851	1.31
		1.852	0.164		1.852	1.31
		1.853	0.164		1.853	1.31
		1.854	0.164		1.854	1.31
		1.855	0.164		1.855	1.31
		1.856	0.164		1.856	1.31
		1.857	0.164		1.857	1.31
		1.858	0.164		1.858	1.31
		1.859	0.164		1.859	1.31
		1.86	0.164		1.86	1.31
		1.861	0.164		1.861	1.31
		1.862	0.164		1.862	1.31
		1.863	0.164		1.863	1.31
		1.864	0.164		1.864	1.31
		1.865	0.164		1.865	1.31
		1.866	0.164		1.866	1.31
		1.867	0.164		1.867	1.31
		1.868	0.164		1.868	1.31
		1.869	0.164		1.869	1.31
		1.87	0.164		1.87	1.31
		1.871	0.164		1.871	1.31
		1.872	0.164		1.872	1.31
		1.873	0.164		1.873	1.31
		1.874	0.164		1.874	1.31
		1.875	0.164		1.875	1.31
		1.876	0.164		1.876	1.31
		1.877	0.164		1.877	1.31
		1.878	0.164		1.878	1.31
		1.879	0.164		1.879	1.31
		1.88	0.164		1.88	1.31
		1.881	0.164		1.881	1.31
		1.882	0.164		1.882	1.31
		1.883	0.164		1.883	1.31
		1.884	0.164		1.884	1.31
		1.885	0.164		1.885	1.31
		1.886	0.164		1.886	1.31
		1.887	0.164		1.887	1.31
		1.888	0.164		1.888	1.31
		1.889	0.164		1.889	1.31
		1.89	0.164		1.89	1.31
		1.891	0.164		1.891	1.31
		1.892	0.164		1.892	1.31
		1.893	0.164		1.893	1.31
		1.894	0.164		1.894	1.31
		1.895	0.164		1.895	1.31
		1.896	0.164		1.896	1.31
		1.897	0.164		1.897	1.31
		1.898	0.164		1.898	1.31
		1.899	0.164		1.899	1.31
		1.9	0.164		1.9	1.31
		1.901	0.164		1.901	1.31
		1.902	0.164		1.902	1.31
		1.903	0.164		1.903	1.31
		1.904	0.164		1.904	1.31
		1.905	0.164		1.905	1.31
		1.906	0.164		1.906	1.31
		1.907	0.164		1.907	1.31
		1.908	0.164		1.908	1.31
		1.909	0.164		1.909	1.31
		1.91	0.164		1.91	1.31
		1.911	0.164		1.911	1.31
		1.912	0.164		1.912	1.31
		1.913	0.164		1.913	1.31
		1.914	0.164		1.914	1.31
		1.915	0.164		1.915	1.31
		1.916	0.164		1.916	1.31
		1.917	0.164		1.917	1.31
		1.918	0.164		1.918	1.31
		1.919	0.164		1.919	1.31
		1.92	0.164		1.92	1.31
		1.921	0.164		1.921	1.31
		1.922	0.164		1.922	1.31
		1.923	0.164		1.923	1.31
		1.924	0.164		1.924	1.31
		1.925	0.164		1.925	1.31
		1.926	0.164		1.926	1.31
		1.927	0.164		1.927	1.31
		1.928	0.164		1.928	1.31
		1.929	0.164		1.929	1.31
		1.93	0.164		1.93	1.31
		1.931	0.164		1.931	1.31
		1.932	0.164		1.932	1.31
		1.933	0.164		1.933	1.31
		1.934	0.164		1.934	1.31
		1.935	0.165		1.935	1.31
		1.936	0.165		1.936	1.31
		1.937	0.165		1.937	1.31
		1.938	0.165		1.938	1.31
		1.939	0.165		1.939	1.31
		1.94	0.165		1.94	1.31
		1.941	0.165		1.941	1.31
		1.942	0.165		1.942	1.31
		1.943	0.165		1.943	1.31
		1.944	0.165		1.944	1.31
		1.945	0.165		1.945	1.31
		1.946	0.165		1.946	1.31
		1.947	0.165		1.947	1.31
		1.948	0.165		1.948	1.31
		1.949	0.165		1.949	1.31
		1.95	0.165		1.95	1.31
		1.951	0.165		1.951	1.31
		1.952	0.165		1.952	1.31
		1.953	0.165		1.953	1.31
		1.954	0.165		1.954	1.31
		1.955	0.165		1.955	1.31
		1.956	0.165		1.956	1.31
		1.957	0.165		1.957	1.31
		1.958	0.165		1.958	1.31
		1.959	0.165		1.959	1.31
		1.96	0.165		1.96	1.31
		1.961	0.165		1.961	1.31
		1.962	0.165		1.962	1.31
		1.963	0.165		1.963	1.31
		1.964	0.165		1.964	1.31
		1.965	0.165		1.965	1.31
		1.966	0.165		1.966	1.31
		1.967	0.165		1.967	1.31
		1.968	0.165		1.968	1.31
		1.969	0.165		1.969	1.31
		1.97	0.165		1.97	1.31
		1.971	0.165		1.971	1.31
		1.972	0.165		1.972	1.31
		1.973	0.165		1.973	1.31
		1.974	0.165		1.974	1.31
		1.975	0.165		1.975	1.31
		1.976	0.165		1.976	1.31
		1.977	0.165		1.977	1.31
		1.978	0.165		1.978	1.31
		1.979	0.165		1.979	1.31
		1.98	0.165		1.98	1.31
		1.981	0.165		1.981	1.31
		1.982	0.165		1.982	1.31
		1.983	0.165		1.983	1.31
		1.984	0.165		1.984	1.31
		1.985	0.165		1.985	1.31
		1.986	0.165		1.986	1.31
		1.987	0.165		1.987	1.31
		1.988	0.165		1.988	1.31
		1.989	0.165		1.989	1.31
		1.99	0.166		1.99	1.31
		1.991	0.166		1.991	1.31
		1.992	0.166		1.992	1.31
		1.993	0.166		1.993	1.31
		1.994	0.166		1.994	1.31
		1.995	0.166		1.995	1.31
		1.996	0.166		1.996	1.31
[truncated: 250,362+ more rows]

## Sheet: d
	Pressure	σ	Pressure	σ	Pressure	σ	Pressure	σ
	atm	μC/m2	atm	μC/m2	atm	μC/m2	atm	μC/m2
		Experimental		6μm Kapton		Experimental		Paschen's Law
	1	258.235	1	275.174	1	233.333	1	256.85
	1.16778	285.882	1.5	325.545	1.19738	252.222	1.1	269.47
	1.33555	303.529	2	370.438	1.34542	254.444	1.2	281.8
	1.47372	312.941			1.49346	255.556	1.3	293.89
	1.49346	313.529			1.70072	260	1.5	317.39
	1.62176	324.706			1.88823	268.889	1.7	340.12
	1.6415	327.765			2.10535	261.111	1.9	362.2
	1.74019	339.412					2.1	383.71
	1.75006	341.647
	1.88823	344.706
	1.91784	352.118
	2.05601	363.529

## Sheet: g
	Time	Charge			Time	Voltage
	s	nC			s	V
	0	89.915			0	-69.7
	0.002	89.9123			0.002	-69.6
	0.004	89.9097			0.004	-69.6
	0.006	89.907			0.006	-69.6
	0.008	89.9044			0.008	-69.6
	0.01	89.9018			0.01	-69.6
	0.012	89.7991			0.012	-69.7
	0.014	89.7965			0.014	-69.7
	0.016	89.7938			0.016	-69.9
	0.018	89.8912			0.018	-69.8
	0.02	89.8885			0.02	-69.4
	0.022	89.8859			0.022	-69.7
	0.024	89.8832			0.024	-69.6
	0.026	89.8806			0.026	-69.5
	0.028	89.9779			0.028	-69.7
	0.03	89.8753			0.03	-69.7
	0.032	89.7726			0.032	-69.7
	0.034	89.77			0.034	-69.7
	0.036	89.7673			0.036	-69.7
	0.038	89.8647			0.038	-69.7
	0.04	89.862			0.04	-69.6
	0.042	89.9594			0.042	-69.6
	0.044	89.9567			0.044	-69.5
	0.046	89.9541			0.046	-69.6
	0.048	89.9515			0.048	-69.6
	0.05	89.8488			0.05	-69.6
	0.052	90.1462			0.052	-69.7
	0.054	89.8435			0.054	-69.7
	0.056	89.9409			0.056	-69.7
	0.058	89.5382			0.058	-69.7
	0.06	90.0356			0.06	-69.6
	0.062	89.9329			0.062	-69.6
	0.064	89.9303			0.064	-69.6
	0.066	89.9276			0.066	-69.6
	0.068	89.925			0.068	-69.6
	0.07	89.9223			0.07	-69.6
	0.072	89.9197			0.072	-69.7
	0.074	89.817			0.074	-69.7
	0.076	89.8144			0.076	-69.7
	0.078	89.8118			0.078	-69.7
	0.08	89.9091			0.08	-69.6
	0.082	90.0065			0.082	-69.6
	0.084	89.9038			0.084	-69.6
	0.086	90.0012			0.086	-69.6
	0.088	89.8985			0.088	-69.6
	0.09	89.8959			0.09	-69.7
	0.092	89.8932			0.092	-69.7
	0.094	89.8906			0.094	-69.7
	0.096	89.8879			0.096	-69.7
	0.098	89.8853			0.098	-69.7
	0.1	89.9826			0.1	-69.7
	0.102	89.98			0.102	-69.6
	0.104	89.9774			0.104	-69.6
	0.106	89.9747			0.106	-69.6
	0.108	89.972			0.108	-69.6
	0.11	89.9694			0.11	-69.7
	0.112	89.9668			0.112	-69.7
	0.114	89.8641			0.114	-69.7
	0.116	89.8615			0.116	-69.7
	0.118	89.9588			0.118	-69.7
	0.12	89.9562			0.12	-69.7
	0.122	90.0535			0.122	-69.6
	0.124	90.0509			0.124	-69.6
	0.126	90.0482			0.126	-69.6
	0.128	90.0456			0.128	-70
	0.13	90.0429			0.13	-69.7
	0.132	89.9403			0.132	-70
	0.134	89.9376			0.134	-69.8
	0.136	89.935			0.136	-69.7
	0.138	89.9323			0.138	-69.7
	0.14	90.0297			0.14	-69.7
	0.142	90.0271			0.142	-69.7
	0.144	90.0244			0.144	-69.6
	0.146	90.0218			0.146	-69.6
	0.148	90.0191			0.148	-69.7
	0.15	90.0165			0.15	-69.7
	0.152	90.0138			0.152	-69.7
	0.154	89.9112			0.154	-69.8
	0.156	89.9085			0.156	-69.8
	0.158	90.1059			0.158	-69.8
	0.16	90.1032			0.16	-69.7
	0.162	90.3006			0.162	-69.7
	0.164	90.0979			0.164	-69.7
	0.166	90.4953			0.166	-69.7
	0.168	90.1927			0.168	-69.7
	0.17	90.09			0.17	-69.7
	0.172	89.9874			0.172	-69.7
	0.174	89.9847			0.174	-69.8
	0.176	89.9821			0.176	-69.8
	0.178	89.9794			0.178	-69.7
	0.18	90.0768			0.18	-69.7
	0.182	90.0741			0.182	-69.7
	0.184	90.0715			0.184	-69.8
	0.186	90.0688			0.186	-69.8
	0.188	90.1662			0.188	-69.8
	0.19	90.0635			0.19	-69.9
	0.192	89.9609			0.192	-69.9
	0.194	89.9582			0.194	-69.9
	0.196	89.9556			0.196	-69.9
	0.198	89.9529			0.198	-69.9
	0.2	90.0503			0.2	-69.8
	0.202	90.1476			0.202	-69.9
	0.204	90.145			0.204	-69.8
	0.206	90.1424			0.206	-69.8
	0.208	90.1397			0.208	-69.8
	0.21	90.0371			0.21	-69.9
	0.212	90.0344			0.212	-69.9
	0.214	89.9318			0.214	-69.9
	0.216	89.9291			0.216	-69.9
	0.218	89.9265			0.218	-69.9
	0.22	90.0238			0.22	-69.9
	0.222	90.0212			0.222	-69.8
	0.224	90.1185			0.224	-69.8
	0.226	90.1159			0.226	-69.8
	0.228	90.1132			0.228	-69.8
	0.23	90.0106			0.23	-70
	0.232	90.0079			0.232	-70
	0.234	90.0053			0.234	-70.2
	0.236	89.9026			0.236	-69.9
	0.238	90			0.238	-69.9
	0.24	90.0974			0.24	-69.9
	0.242	90.0947			0.242	-69.8
	0.244	90.0921			0.244	-69.8
	0.246	90.0894			0.246	-69.8
	0.248	90.0868			0.248	-69.8
	0.25	90.0841			0.25	-69.8
	0.252	89.8815			0.252	-69.9
	0.254	89.9788			0.254	-69.9
	0.256	89.8762			0.256	-69.9
	0.258	89.8735			0.258	-69.9
	0.26	89.9709			0.26	-69.8
	0.262	90.0682			0.262	-69.8
	0.264	90.0656			0.264	-69.8
	0.266	89.8629			0.266	-69.8
	0.268	90.4603			0.268	-69.8
	0.27	90.0577			0.27	-69.9
	0.272	89.955			0.272	-69.9
	0.274	89.6524			0.274	-69.9
	0.276	89.8497			0.276	-69.9
	0.278	89.9471			0.278	-69.8
	0.28	90.0444			0.28	-69.8
	0.282	90.0418			0.282	-69.8
	0.284	90.0391			0.284	-69.8
	0.286	90.0365			0.286	-69.8
	0.288	90.0338			0.288	-69.8
	0.29	90.0312			0.29	-69.8
	0.292	89.9285			0.292	-69.9
	0.294	89.9259			0.294	-69.9
	0.296	89.9232			0.296	-69.9
	0.298	89.9206			0.298	-69.9
	0.3	90.0179			0.3	-69.8
	0.302	90.0153			0.302	-69.8
	0.304	90.0127			0.304	-69.8
	0.306	90.11			0.306	-69.8
	0.308	90.1074			0.308	-69.8
	0.31	90.0047			0.31	-69.8
	0.312	90.0021			0.312	-69.9
	0.314	89.8994			0.314	-69.9
	0.316	89.8968			0.316	-69.9
	0.318	89.9941			0.318	-69.9
	0.32	90.0915			0.32	-69.8
	0.322	90.0888			0.322	-69.8
	0.324	90.0862			0.324	-69.8
	0.326	90.0835			0.326	-69.8
	0.328	90.0809			0.328	-69.8
	0.33	89.9783			0.33	-69.9
	0.332	89.9756			0.332	-69.9
	0.334	89.973			0.334	-69.9
	0.336	89.8703			0.336	-69.9
	0.338	89.9677			0.338	-69.7
	0.34	90.065			0.34	-69.8
	0.342	90.0624			0.342	-69.7
	0.344	90.0597			0.344	-69.8
	0.346	90.0571			0.346	-69.9
	0.348	90.0544			0.348	-69.8
	0.35	90.0518			0.35	-69.9
	0.352	89.9491			0.352	-69.9
	0.354	89.9465			0.354	-69.9
	0.356	89.9438			0.356	-69.9
	0.358	89.9412			0.358	-69.9
	0.36	90.0386			0.36	-69.9
	0.362	90.1359			0.362	-69.8
	0.364	90.1333			0.364	-69.8
	0.366	90.1306			0.366	-69.8
	0.368	90.128			0.368	-69.8
	0.37	90.0253			0.37	-69.9
	0.372	89.9227			0.372	-69.9
	0.374	89.92			0.374	-70
	0.376	89.8174			0.376	-70
	0.378	89.9147			0.378	-69.9
	0.38	89.9121			0.38	-69.9
	0.382	90.1094			0.382	-69.9
	0.384	89.6068			0.384	-69.9
	0.386	89.9041			0.386	-69.9
	0.388	90.2015			0.388	-69.9
	0.39	89.9988			0.39	-70
	0.392	90.1962			0.392	-70.1
	0.394	90.0935			0.394	-70.1
	0.396	89.8909			0.396	-70.1
	0.398	89.9883			0.398	-69.9
	0.4	89.7856			0.4	-69.7
	0.402	89.783			0.402	-69.4
	0.404	89.4803			0.404	-69.3
	0.406	89.0777			0.406	-69
	0.408	88.675			0.408	-68.9
	0.41	87.9724			0.41	-68.5
	0.412	87.6697			0.412	-68
	0.414	87.1671			0.414	-67.4
	0.416	87.1644			0.416	-67.4
	0.418	87.9618			0.418	-67
	0.42	87.5591			0.42	-66.5
	0.422	87.3565			0.422	-66
	0.424	87.2538			0.424	-65.4
	0.426	86.8512			0.426	-64.8
	0.428	86.6486			0.428	-64.2
	0.43	86.1459			0.43	-63.6
	0.432	85.6433			0.432	-63
	0.434	85.3406			0.434	-62.2
	0.436	85.038			0.436	-61.4
	0.438	84.6353			0.438	-60.6
	0.44	84.1327			0.44	-59.8
	0.442	83.93			0.442	-58.9
	0.444	83.4274			0.444	-58
	0.446	83.1247			0.446	-57.2
	0.448	82.6221			0.448	-56.3
	0.45	82.4194			0.45	-55.5
	0.452	81.6168			0.452	-54.6
	0.454	81.1141			0.454	-53.7
	0.456	80.5115			0.456	-52.7
	0.458	80.2088			0.458	-51.7
	0.46	79.8062			0.46	-50.6
	0.462	78.9036			0.462	-49.7
	0.464	78.6009			0.464	-48.6
	0.466	78.2983			0.466	-47.6
	0.468	76.9956			0.468	-46.5
	0.47	75.793			0.47	-45.4
	0.472	74.7903			0.472	-44
	0.474	72.4877			0.474	-41.9
	0.476	70.985			0.476	-39.4
	0.478	69.3824			0.478	-36.4
	0.48	67.1797			0.48	-33
	0.482	65.0771			0.482	-29.3
	0.484	63.6744			0.484	-25.7
	0.486	61.2718			0.486	-22.1
	0.488	59.6692			0.488	-18.3
	0.49	57.5665			0.49	-14.3
	0.492	55.1638			0.492	-10.2
	0.494	53.5612			0.494	-6.02
	0.496	51.2586			0.496	-1.82
	0.498	49.7559			0.498	2.48
	0.5	47.9533			0.5	6.85
	0.502	45.6506			0.502	11.3
	0.504	43.448			0.504	15.6
	0.506	41.6453			0.506	20
	0.508	39.4427			0.508	24.2
	0.51	37.74			0.51	28.4
	0.512	36.2374			0.512	32.3
	0.514	34.4347			0.514	36.1
	0.516	33.0521			0.516	40
	0.518	31.4294			0.518	43.9
	0.52	29.8068			0.52	47.7
	0.522	28.5441			0.522	51.6
	0.524	26.6715			0.524	55.4
	0.526	24.0458			0.526	59
	0.528	23.2342			0.528	63.2
	0.53	21.3536			0.53	67.2
	0.532	20.1609			0.532	71
	0.534	17.9283			0.534	74.2
	0.536	17.1156			0.536	77.8
	0.538	14.363			0.538	81.5
	0.54	14.0003			0.54	85.2
	0.542	12.6977			0.542	88.8
	0.544	10.795			0.544	92.3
	0.546	9.69239			0.546	95
	0.548	8.18974			0.548	98.4
	0.55	7.88709			0.55	101
	0.552	6.98445			0.552	104
	0.554	5.3818			0.554	107
	0.556	4.57915			0.556	110
	0.558	3.97651			0.558	111
	0.56	4.17386			0.56	113
	0.562	4.57121			0.562	114
	0.564	3.46857			0.564	115
	0.566	4.46592			0.566	116
	0.568	4.36327			0.568	117
	0.57	4.26063			0.57	117
	0.572	4.15798			0.572	117
	0.574	3.95533			0.574	117
	0.576	3.85269			0.576	118
	0.578	3.75004			0.578	118
	0.58	3.84739			0.58	118
	0.582	3.84474			0.582	118
	0.584	4.1421			0.584	119
	0.586	3.73945			0.586	119
	0.588	3.7368			0.588	119
	0.59	3.63416			0.59	119
	0.592	3.43151			0.592	119
	0.594	3.62886			0.594	119
	0.596	3.42622			0.596	119
	0.598	3.32357			0.598	119
	0.6	3.32092			0.6	120
	0.602	3.31828			0.602	120
	0.604	3.31563			0.604	120
	0.606	3.31298			0.606	120
	0.608	3.21034			0.608	120
	0.61	3.10769			0.61	120
	0.612	3.10504			0.612	120
	0.614	3.10239			0.614	120
	0.616	2.79975			0.616	120
	0.618	2.9971			0.618	120
	0.62	2.99445			0.62	120
	0.622	2.99181			0.622	120
	0.624	3.08916			0.624	120
	0.626	3.08651			0.626	120
	0.628	2.98387			0.628	120
	0.63	2.98122			0.63	120
	0.632	2.87857			0.632	120
	0.634	2.87593			0.634	120
	0.636	2.87328			0.636	120
	0.638	2.87063			0.638	120
	0.64	2.86799			0.64	120
	0.642	2.96534			0.642	120
	0.644	3.36269			0.644	120
	0.646	3.06005			0.646	120
	0.648	2.9574			0.648	120
	0.65	2.95475			0.65	120
	0.652	2.8521			0.652	120
	0.654	2.84946			0.654	120
	0.656	2.74681			0.656	120
	0.658	2.84416			0.658	120
	0.66	2.84152			0.66	120
	0.662	2.93887			0.662	120
	0.664	2.93622			0.664	120
	0.666	2.93358			0.666	120
	0.668	2.93093			0.668	120
	0.67	2.82828			0.67	120
	0.672	2.72564			0.672	120
	0.674	2.72299			0.674	120
	0.676	2.72034			0.676	120
	0.678	2.7177			0.678	120
	0.68	2.81505			0.68	120
	0.682	2.8124			0.682	120
	0.684	2.90975			0.684	120
	0.686	2.90711			0.686	120
	0.688	2.80446			0.688	120
	0.69	2.60181			0.69	120
	0.692	2.79917			0.692	120
	0.694	2.69652			0.694	120
	0.696	2.49387			0.696	120
	0.698	2.29123			0.698	120
	0.7	2.68858			0.7	120
	0.702	2.78593			0.702	120
	0.704	2.88329			0.704	120
	0.706	2.78064			0.706	120
	0.708	2.77799			0.708	120
	0.71	2.67535			0.71	120
	0.712	2.6727			0.712	120
	0.714	2.67005			0.714	119
	0.716	2.6674			0.716	119
	0.718	2.66476			0.718	120
	0.72	2.76211			0.72	120
	0.722	2.85946			0.722	120
	0.724	2.75682			0.724	120
	0.726	2.75417			0.726	120
	0.728	2.75152			0.728	120
	0.73	2.74888			0.73	119
	0.732	2.64623			0.732	119
	0.734	2.64358			0.734	119
	0.736	2.64094			0.736	119
	0.738	2.63829			0.738	119
	0.74	2.73564			0.74	119
	0.742	2.733			0.742	119
	0.744	2.83035			0.744	120
	0.746	2.8277			0.746	119
	0.748	2.72505			0.748	119
	0.75	2.72241			0.75	119
	0.752	2.71976			0.752	119
	0.754	2.61711			0.754	119
	0.756	2.71447			0.756	119
	0.758	2.71182			0.758	119
	0.76	2.70917			0.76	119
	0.762	2.90653			0.762	119
	0.764	2.80388			0.764	119
	0.766	2.80123			0.766	119
	0.768	2.79859			0.768	119
	0.77	2.69594			0.77	119
	0.772	2.69329			0.772	119
	0.774	2.69065			0.774	119
	0.776	2.688			0.776	119
	0.778	2.68535			0.778	119
	0.78	2.6827			0.78	119
	0.782	2.78006			0.782	119
	0.784	2.77741			0.784	119
	0.786	2.87476			0.786	119
	0.788	2.87212			0.788	119
	0.79	2.76947			0.79	119
	0.792	2.76682			0.792	119
	0.794	2.76418			0.794	119
	0.796	2.66153			0.796	119
	0.798	2.85888			0.798	119
	0.8	2.75624			0.8	119
	0.802	2.85359			0.802	119
	0.804	2.95094			0.804	119
	0.806	2.6483			0.806	119
	0.808	2.84565			0.808	119
	0.81	2.843			0.81	119
	0.812	2.74035			0.812	119
	0.814	2.73771			0.814	119
	0.816	2.63506			0.816	119
	0.818	2.73241			0.818	119
	0.82	2.72977			0.82	119
	0.822	2.82712			0.822	119
	0.824	2.82447			0.824	119
	0.826	2.82183			0.826	119
	0.828	2.81918			0.828	119
	0.83	2.71653			0.83	119
	0.832	2.71389			0.832	119
	0.834	2.61124			0.834	119
	0.836	2.60859			0.836	119
	0.838	2.60595			0.838	119
	0.84	2.7033			0.84	119
	0.842	2.80065			0.842	119
	0.844	2.798			0.844	119
	0.846	2.79536			0.846	119
	0.848	2.69271			0.848	119
	0.85	2.69006			0.85	119
	0.852	2.68742			0.852	119
	0.854	2.58477			0.854	119
	0.856	2.58212			0.856	119
	0.858	2.57948			0.858	119
	0.86	2.57683			0.86	119
	0.862	2.67418			0.862	119
	0.864	2.67154			0.864	119
	0.866	2.76889			0.866	119
	0.868	2.66624			0.868	119
	0.87	2.5636			0.87	119
	0.872	2.56095			0.872	119
	0.874	2.4583			0.874	119
	0.876	2.45565			0.876	119
	0.878	2.55301			0.878	119
	0.88	2.55036			0.88	119
	0.882	2.54771			0.882	119
	0.884	2.54507			0.884	119
	0.886	2.64242			0.886	119
	0.888	2.53977			0.888	119
	0.89	2.53713			0.89	119
	0.892	2.43448			0.892	119
	0.894	2.43183			0.894	119
	0.896	2.42919			0.896	119
	0.898	2.42654			0.898	119
	0.9	2.52389			0.9	119
	0.902	2.52125			0.902	119
	0.904	2.9186			0.904	119
	0.906	2.61595			0.906	119
	0.908	2.61331			0.908	119
	0.91	2.11066			0.91	119
	0.912	2.50801			0.912	119
	0.914	2.30536			0.914	119
	0.916	2.30272			0.916	119
	0.918	2.40007			0.918	119
	0.92	2.39742			0.92	119
	0.922	2.49478			0.922	119
	0.924	2.49213			0.924	119
	0.926	2.48948			0.926	119
	0.928	2.48684			0.928	119
	0.93	2.38419			0.93	119
	0.932	2.38154			0.932	119
	0.934	2.3789			0.934	119
	0.936	2.27625			0.936	119
	0.938	2.3736			0.938	119
	0.94	2.47096			0.94	119
	0.942	2.46831			0.942	119
	0.944	2.46566			0.944	119
	0.946	2.46301			0.946	119
	0.948	2.56037			0.948	119
	0.95	2.45772			0.95	119
	0.952	2.45507			0.952	119
	0.954	2.35243			0.954	119
	0.956	2.34978			0.956	119
	0.958	2.34713			0.958	119
	0.96	2.44449			0.96	119
	0.962	2.54184			0.962	119
	0.964	2.53919			0.964	119
	0.966	2.53655			0.966	119
	0.968	2.5339			0.968	119
	0.97	2.43125			0.97	119
	0.972	2.42861			0.972	119
	0.974	2.42596			0.974	119
	0.976	2.32331			0.976	119
	0.978	2.42066			0.978	119
	0.98	2.41802			0.98	119
	0.982	2.51537			0.982	119
	0.984	2.51272			0.984	119
	0.986	2.51008			0.986	119
	0.988	2.50743			0.988	119
	0.99	2.40478			0.99	119
	0.992	2.50214			0.992	119
	0.994	2.39949			0.994	119
	0.996	2.39684			0.996	119
	0.998	2.3942			0.998	119
	1	2.39155			1	119
	1.002	2.4889			1.002	119
	1.004	2.48626			1.004	119
	1.006	2.58361			1.006	119
	1.008	2.48096			1.008	119
	1.01	2.47831			1.01	119
	1.012	2.57567			1.012	119
	1.014	2.37302			1.014	119
	1.016	2.37037			1.016	119
	1.018	2.56773			1.018	119
	1.02	2.46508			1.02	119
	1.022	2.46243			1.022	119
	1.024	2.45979			1.024	119
	1.026	2.55714			1.026	119
	1.028	2.45449			1.028	119
	1.03	2.45185			1.03	119
	1.032	2.4492			1.032	119
	1.034	2.34655			1.034	119
	1.036	2.34391			1.036	119
	1.038	2.34126			1.038	119
	1.04	2.43861			1.04	119
	1.042	2.43596			1.042	119
	1.044	2.43332			1.044	119
	1.046	2.53067			1.046	119
	1.048	2.42802			1.048	119
	1.05	2.42538			1.05	119
	1.052	2.32273			1.052	119
	1.054	2.32008			1.054	118
	1.056	2.31744			1.056	119
	1.058	2.31479			1.058	119
	1.06	2.31214			1.06	119
	1.062	2.4095			1.062	119
	1.064	2.40685			1.064	119
	1.066	2.4042			1.066	119
	1.068	2.40156			1.068	119
	1.07	2.29891			1.07	119
	1.072	2.29626			1.072	118
	1.074	2.19361			1.074	118
	1.076	2.19097			1.076	118
	1.078	2.28832			1.078	118
	1.08	2.28567			1.08	119
	1.082	2.28303			1.082	119
	1.084	2.38038			1.084	119
	1.086	2.37773			1.086	119
	1.088	2.37509			1.088	119
	1.09	2.27244			1.09	119
	1.092	2.26979			1.092	119
	1.094	2.16715			1.094	118
	1.096	2.1645			1.096	118
	1.098	2.16185			1.098	118
	1.1	2.25921			1.1	119
	1.102	2.25656			1.102	119
	1.104	2.25391			1.104	119
	1.106	2.35126			1.106	119
	1.108	2.24862			1.108	119
	1.11	2.24597			1.11	119
	1.112	2.14332			1.112	118
	1.114	2.14068			1.114	118
	1.116	2.03803			1.116	118
	1.118	1.83538			1.118	118
	1.12	2.13274			1.12	119
	1.122	2.13009			1.122	119
	1.124	1.92744			1.124	119
	1.126	2.3248			1.126	119
	1.128	2.22215			1.128	118
	1.13	2.1195			1.13	118
	1.132	2.11686			1.132	118
	1.134	2.01421			1.134	118
	1.136	2.01156			1.136	118
	1.138	2.00891			1.138	118
	1.14	2.10627			1.14	118
	1.142	2.20362			1.142	119
	1.144	2.10097			1.144	119
	1.146	2.19833			1.146	119
	1.148	2.09568			1.148	118
	1.15	2.09303			1.15	118
	1.152	2.09039			1.152	118
	1.154	2.08774			1.154	118
	1.156	1.98509			1.156	118
	1.158	2.08245			1.158	118
	1.16	2.1798			1.16	118
	1.162	2.17715			1.162	118
	1.164	2.17451			1.164	119
	1.166	2.17186			1.166	119
	1.168	2.16921			1.168	118
	1.17	2.16656			1.17	118
	1.172	2.16392			1.172	118
	1.174	2.06127			1.174	118
	1.176	2.05862			1.176	118
	1.178	2.05598			1.178	118
	1.18	2.15333			1.18	118
	1.182	2.15068			1.182	118
	1.184	2.14804			1.184	118
	1.186	2.24539			1.186	118
	1.188	2.24274			1.188	118
	1.19	2.1401			1.19	118
	1.192	2.13745			1.192	118
	1.194	2.1348			1.194	118
	1.196	2.13216			1.196	118
	1.198	2.12951			1.198	118
	1.2	2.22686			1.2	118
	1.202	2.32422			1.202	118
	1.204	2.32157			1.204	118
	1.206	2.41892			1.206	118
	1.208	2.51627			1.208	118
	1.21	2.41363			1.21	118
	1.212	2.51098			1.212	118
	1.214	2.50833			1.214	118
	1.216	2.50569			1.216	118
	1.218	2.60304			1.218	118
	1.22	2.70039			1.22	117
	1.222	2.69775			1.222	117
	1.224	2.6951			1.224	117
	1.226	2.99245			1.226	117
	1.228	2.88981			1.228	117
	1.23	2.98716			1.23	117
	1.232	3.08451			1.232	116
	1.234	3.08187			1.234	116
	1.236	3.17922			1.236	116
	1.238	3.37657			1.238	116
	1.24	3.37392			1.24	116
	1.242	3.57128			1.242	116
	1.244	3.76863			1.244	115
	1.246	3.86598			1.246	115
	1.248	3.96334			1.248	115
	1.25	4.06069			1.25	114
	1.252	4.15804			1.252	114
	1.254	4.3554			1.254	114
	1.256	4.55275			1.256	113
	1.258	4.9501			1.258	113
	1.26	5.44746			1.26	112
	1.262	6.14481			1.262	110
	1.264	7.34216			1.264	108
	1.266	9.13952			1.266	106
	1.268	9.83687			1.268	104
	1.27	12.0342			1.27	101
	1.272	13.5216			1.272	98
	1.274	15.4889			1.274	94
	1.276	17.2963			1.276	90.2
	1.278	19.4636			1.278	86.3
	1.28	20.691			1.28	82.3
	1.282	22.6243			1.282	78.1
	1.284	25.9557			1.284	73.8
	1.286	27.143			1.286	69.5
	1.288	29.7004			1.288	65.1
	1.29	29.9578			1.29	60.9
	1.292	32.5051			1.292	56.4
	1.294	34.1025			1.294	51.3
	1.296	36.9998			1.296	46.6
	1.298	39.9972			1.298	42.2
	1.3	41.3945			1.3	37.5
	1.302	42.4919			1.302	33
	1.304	45.0892			1.304	28
	1.306	47.0866			1.306	23.2
	1.308	49.1839			1.308	18.3
	1.31	53.2813			1.31	13.7
	1.312	54.3786			1.312	9.18
	1.314	55.376			1.314	4.62
	1.316	58.8733			1.316	-0.199
	1.318	60.9707			1.318	-4.5
	1.32	62.968			1.32	-9.22
	1.322	64.4654			1.322	-13.8
	1.324	67.5628			1.324	-18.3
	1.326	68.9601			1.326	-22.5
	1.328	70.1575			1.328	-26.9
	1.33	72.2548			1.33	-31.5
	1.332	75.0522			1.332	-36
	1.334	78.5495			1.334	-40.4
	1.336	77.9469			1.336	-44.5
	1.338	79.6442			1.338	-48.3
	1.34	81.6416			1.34	-52.5
	1.342	83.3389			1.342	-56.2
	1.344	85.0363			1.344	-60
	1.346	86.4336			1.346	-63.2
	1.348	87.531			1.348	-66
	1.35	88.2284			1.35	-68.4
	1.352	89.1257			1.352	-70.2
	1.354	88.823			1.354	-71.6
	1.356	89.0204			1.356	-72.7
	1.358	89.3178			1.358	-73.7
	1.36	88.1151			1.36	-74.6
	1.362	90.7125			1.362	-75.5
	1.364	90.7098			1.364	-76.5
	1.366	91.4072			1.366	-77.5
	1.368	91.8045			1.368	-78.4
	1.37	91.9019			1.37	-79.3
	1.372	92.4992			1.372	-80.3
	1.374	92.6966			1.374	-81.1
	1.376	93.4939			1.376	-81.9
	1.378	93.7913			1.378	-82.7
	1.38	93.8886			1.38	-83.6
	1.382	94.686			1.382	-84.3
	1.384	94.7833			1.384	-85.1
	1.386	95.1807			1.386	-85.9
	1.388	95.5781			1.388	-86.7
	1.39	95.7754			1.39	-87.5
	1.392	96.1728			1.392	-88.4
	1.394	96.3701			1.394	-89
	1.396	96.7675			1.396	-89.7
	1.398	96.8648			1.398	-90.3
	1.4	97.0622			1.4	-90.7
	1.402	97.2595			1.402	-61.9
	1.404	92.5569			1.404	-62.6
	1.406	87.4542			1.406	-63.4
	1.408	89.0516			1.408	-64.1
	1.41	89.8489			1.41	-64.8
	1.412	90.2463			1.412	-65.7
	1.414	90.0436			1.414	-65.9
	1.416	90.141			1.416	-66.4
	1.418	90.2383			1.418	-66.6
	1.42	90.3357			1.42	-67
	1.422	91.3331			1.422	-67.2
	1.424	90.2304			1.424	-67.2
	1.426	90.0278			1.426	-67.2
	1.428	89.3251			1.428	-67.2
	1.43	89.5225			1.43	-67.2
	1.432	89.5198			1.432	-67.2
	1.434	89.2172			1.434	-67.2
	1.436	89.0145			1.436	-67.1
	1.438	89.0119			1.438	-67
	1.44	88.7092			1.44	-66.8
	1.442	89.2066			1.442	-66.7
	1.444	88.9039			1.444	-66.6
	1.446	89.1013			1.446	-66.6
	1.448	88.5987			1.448	-66.5
	1.45	88.796			1.45	-66.5
	1.452	88.8934			1.452	-66.5
	1.454	88.8907			1.454	-66.6
	1.456	89.0881			1.456	-66.5
	1.458	89.1854			1.458	-66.5
	1.46	89.2828			1.46	-66.5
	1.462	89.1801			1.462	-66.6
	1.464	89.4775			1.464	-66.6
	1.466	89.2748			1.466	-66.6
	1.468	89.4722			1.468	-66.7
	1.47	89.3695			1.47	-66.7
	1.472	89.3669			1.472	-66.8
	1.474	89.3642			1.474	-66.8
	1.476	89.4616			1.476	-66.8
	1.478	89.3589			1.478	-66.8
	1.48	89.5563			1.48	-66.8
	1.482	89.5537			1.482	-66.8
	1.484	89.651			1.484	-66.8
	1.486	89.6484			1.486	-66.8
	1.488	89.6457			1.488	-66.8
	1.49	89.6431			1.49	-66.9
	1.492	89.6404			1.492	-67
	1.494	89.5378			1.494	-67
	1.496	89.6351			1.496	-66.9
	1.498	89.6325			1.498	-67
	1.5	89.7298			1.5	-66.9
	1.502	89.7272			1.502	-66.9
	1.504	89.8245			1.504	-66.9
	1.506	89.8219			1.506	-66.9
	1.508	89.8192			1.508	-67
	1.51	89.7166			1.51	-67
	1.512	89.7139			1.512	-67.4
	1.514	89.7113			1.514	-67.1
	1.516	89.7087			1.516	-66.9
	1.518	89.706			1.518	-67
	1.52	89.8034			1.52	-66.7
	1.522	89.8007			1.522	-66.9
	1.524	89.8981			1.524	-67
	1.526	89.8954			1.526	-67
	1.528	89.8928			1.528	-67
	1.53	89.8901			1.53	-67
	1.532	89.7875			1.532	-67
	1.534	89.7848			1.534	-67.1
	1.536	89.6822			1.536	-67.1
	1.538	89.7795			1.538	-67.1
	1.54	89.8769			1.54	-67
	1.542	89.8743			1.542	-67
	1.544	89.9716			1.544	-67
	1.546	89.969			1.546	-67
	1.548	89.9663			1.548	-67
	1.55	90.0637			1.55	-67.1
	1.552	89.961			1.552	-67.1
	1.554	89.4584			1.554	-67.1
	1.556	89.9557			1.556	-67.1
	1.558	89.8531			1.558	-67.1
	1.56	89.8504			1.56	-67
	1.562	89.9478			1.562	-67
	1.564	90.0451			1.564	-67
	1.566	90.0425			1.566	-67.1
	1.568	90.0398			1.568	-67
	1.57	89.9372			1.57	-67.1
	1.572	89.9345			1.572	-67.2
	1.574	89.9319			1.574	-67.2
	1.576	89.9292			1.576	-67.2
	1.578	89.9266			1.578	-67.1
	1.58	90.024			1.58	-67.1
	1.582	90.0213			1.582	-67
	1.584	90.0187			1.584	-67
	1.586	90.116			1.586	-67
	1.588	90.1134			1.588	-67.1
	1.59	90.1107			1.59	-67.1
	1.592	90.0081			1.592	-67.1
	1.594	90.0054			1.594	-67.2
	1.596	90.0028			1.596	-67.1
	1.598	90.0001			1.598	-67.1
	1.6	89.9975			1.6	-67.1
	1.602	90.0948			1.602	-67
	1.604	90.0922			1.604	-67
	1.606	90.1895			1.606	-67
	1.608	90.0869			1.608	-67.1
	1.61	90.0842			1.61	-67.1
	1.612	90.0816			1.612	-67.2
	1.614	89.979			1.614	-67.2
	1.616	89.9763			1.616	-67.2
	1.618	89.9737			1.618	-67.1
	1.62	90.171			1.62	-67.2
	1.622	90.1684			1.622	-67.4
	1.624	90.1657			1.624	-67.2
	1.626	90.2631			1.626	-67.1
	1.628	90.1604			1.628	-67
	1.63	90.1578			1.63	-67.1
	1.632	90.1551			1.632	-67.2
	1.634	90.0525			1.634	-67.2
	1.636	90.0498			1.636	-67.2
	1.638	90.1472			1.638	-67.2
	1.64	90.1445			1.64	-67.1
	1.642	90.1419			1.642	-67.1
	1.644	90.2393			1.644	-67.1
	1.646	90.2366			1.646	-67.1
	1.648	90.234			1.648	-67.2
	1.65	90.2313			1.65	-67.2
	1.652	90.1287			1.652	-67.3
	1.654	90.226			1.654	-67.2
	1.656	89.8234			1.656	-67.2
	1.658	90.1207			1.658	-67.2
	1.66	90.2181			1.66	-67.2
	1.662	90.1154			1.662	-67.1
	1.664	90.3128			1.664	-67.1
	1.666	90.3101			1.666	-67.1
	1.668	90.3075			1.668	-67.2
	1.67	90.2048			1.67	-67.2
	1.672	90.2022			1.672	-67.2
	1.674	90.1996			1.674	-67.3
	1.676	90.1969			1.676	-67.3
	1.678	90.0943			1.678	-67.2
	1.68	90.2916			1.68	-67.2
	1.682	90.189			1.682	-67.1
	1.684	90.2863			1.684	-67.1
	1.686	90.2837			1.686	-67.2
	1.688	90.281			1.688	-67.2
	1.69	90.1784			1.69	-67.2
	1.692	90.1757			1.692	-67.3
	1.694	90.1731			1.694	-67.3
	1.696	90.1704			1.696	-67.3
	1.698	90.1678			1.698	-67.2
	1.7	90.2651			1.7	-67.2
	1.702	90.3625			1.702	-67.1
	1.704	90.3598			1.704	-67.1
	1.706	90.3572			1.706	-67.1
	1.708	90.3546			1.708	-67.2
	1.71	90.2519			1.71	-67.2
	1.712	90.2493			1.712	-67.3
	1.714	90.1466			1.714	-67.3
	1.716	90.244			1.716	-67.3
	1.718	90.2413			1.718	-67.2
	1.72	90.2387			1.72	-67.2
	1.722	90.236			1.722	-67.2
	1.724	90.2334			1.724	-67.1
	1.726	90.2307			1.726	-67
	1.728	90.2281			1.728	-67.2
	1.73	90.2254			1.73	-67.5
	1.732	90.1228			1.732	-67.3
	1.734	90.1201			1.734	-67.3
	1.736	90.1175			1.736	-67.2
	1.738	90.1149			1.738	-67.2
	1.74	90.3122			1.74	-67.1
	1.742	90.3096			1.742	-67.1
	1.744	90.3069			1.744	-67.1
	1.746	90.3043			1.746	-67.2
	1.748	90.3016			1.748	-67.2
	1.75	90.199			1.75	-67.2
	1.752	90.1963			1.752	-67.2
	1.754	90.1937			1.754	-67.2
	1.756	90.191			1.756	-67.3
	1.758	90.1884			1.758	-67.2
	1.76	90.1857			1.76	-67.2
	1.762	90.1831			1.762	-67.2
	1.764	90.5804			1.764	-67.2
	1.766	90.3778			1.766	-67.1
	1.768	90.3752			1.768	-67.2
	1.77	90.0725			1.77	-67.2
	1.772	90.1699			1.772	-67.2
	1.774	90.1672			1.774	-67.2
	1.776	90.1646			1.776	-67.2
	1.778	90.1619			1.778	-67.2
	1.78	90.2593			1.78	-67.2
	1.782	90.2566			1.782	-67.2
	1.784	90.254			1.784	-67.1
	1.786	90.3513			1.786	-67.2
	1.788	90.2487			1.788	-67.2
	1.79	90.246			1.79	-67.2
	1.792	90.2434			1.792	-67.3
	1.794	90.1407			1.794	-67.2
	1.796	90.1381			1.796	-67.2
	1.798	90.1355			1.798	-67.2
	1.8	90.3328			1.8	-67.2
	1.802	90.2301			1.802	-67.1
	1.804	90.2275			1.804	-67.1
	1.806	90.3249			1.806	-67.2
	1.808	90.3222			1.808	-67.2
	1.81	90.2196			1.81	-67.2
	1.812	90.2169			1.812	-67.2
	1.814	90.2143			1.814	-67.2
	1.816	90.1116			1.816	-67.3
	1.818	90.209			1.818	-67.2
	1.82	90.2063			1.82	-67.2
	1.822	90.3037			1.822	-67.1
	1.824	90.401			1.824	-67.2
	1.826	90.3984			1.826	-67.2
	1.828	90.2957			1.828	-67.2
	1.83	90.2931			1.83	-67.2
	1.832	90.2905			1.832	-67.1
	1.834	90.1878			1.834	-67.1
	1.836	90.1852			1.836	-66.8
	1.838	90.1825			1.838	-67.2
	1.84	90.2799			1.84	-66.9
	1.842	90.2772			1.842	-67.2
	1.844	90.3746			1.844	-67.3
	1.846	90.3719			1.846	-67.2
	1.848	90.3693			1.848	-67.2
	1.85	90.2666			1.85	-67.3
	1.852	90.264			1.852	-67.3
	1.854	90.2613			1.854	-67.3
	1.856	90.2587			1.856	-67.4
	1.858	90.256			1.858	-67.3
	1.86	90.2534			1.86	-67.2
	1.862	90.3508			1.862	-67.2
	1.864	90.3481			1.864	-67.1
	1.866	90.3454			1.866	-67.2
	1.868	90.3428			1.868	-67.2
	1.87	90.1402			1.87	-67.3
	1.872	90.2375			1.872	-67.3
	1.874	90.6349			1.874	-67.3
	1.876	90.2322			1.876	-67.3
	1.878	90.2296			1.878	-67.3
	1.88	90.3269			1.88	-67.2
	1.882	90.3243			1.882	-67.2
	1.884	90.4216			1.884	-67.2
	1.886	90.419			1.886	-67.2
	1.888	90.4163			1.888	-67.2
	1.89	90.3137			1.89	-67.3
	1.892	90.311			1.892	-67.3
	1.894	90.3084			1.894	-67.3
	1.896	90.2057			1.896	-67.3
	1.898	90.3031			1.898	-67.2
	1.9	90.3005			1.9	-67.2
	1.902	90.3978			1.902	-67.2
	1.904	90.3952			1.904	-67.2
	1.906	90.3925			1.906	-67.2
	1.908	90.3899			1.908	-67.3
	1.91	90.2872			1.91	-67.3
	1.912	90.2846			1.912	-67.3
	1.914	90.2819			1.914	-67.3
	1.916	90.1793			1.916	-67.3
	1.918	90.1766			1.918	-67.2
	1.92	90.274			1.92	-67.2
	1.922	90.2713			1.922	-67.2
	1.924	90.3687			1.924	-67.2
	1.926	90.3661			1.926	-67.2
	1.928	90.3634			1.928	-67.3
	1.93	90.2608			1.93	-67.3
	1.932	90.2581			1.932	-67.3
	1.934	90.2555			1.934	-67.3
	1.936	90.1528			1.936	-67.3
	1.938	90.2502			1.938	-67.3
	1.94	90.2475			1.94	-67.2
	1.942	90.3449			1.942	-67.2
	1.944	90.3422			1.944	-67.1
	1.946	90.3396			1.946	-67.2
	1.948	90.3369			1.948	-67.2
	1.95	90.2343			1.95	-67.3
	1.952	90.2316			1.952	-67.3
	1.954	90.229			1.954	-67.3
	1.956	90.1263			1.956	-67.2
	1.958	90.2237			1.958	-67.2
	1.96	90.2211			1.96	-67.2
	1.962	90.2184			1.962	-67.2
	1.964	90.3158			1.964	-67.2
	1.966	90.3131			1.966	-67.2
	1.968	90.2105			1.968	-67.2
	1.97	90.2078			1.97	-67.3
	1.972	90.2052			1.972	-67.3
	1.974	90.2025			1.974	-67.3
	1.976	90.1999			1.976	-67.3
	1.978	90.0972			1.978	-67.3
	1.98	89.8946			1.98	-67.2
	1.982	89.8919			1.982	-67.2
	1.984	89.8893			1.984	-67.2
	1.986	90.4866			1.986	-67.2
	1.988	90.384			1.988	-67.3
	1.99	90.2814			1.99	-67.4
	1.992	90.3787			1.992	-67.5
	1.994	90.3761			1.994	-67.5
	1.996	90.3734			1.996	-67.3
	1.998	89.8708			1.998	-67.1
	2	89.8681			2	-66.8
	2.002	89.8655			2.002	-66.6
	2.004	89.4628			2.004	-66.4
	2.006	89.3602			2.006	-66.2
	2.008	88.5575			2.008	-65.9
	2.01	87.8549			2.01	-65.4
	2.012	87.8522			2.012	-64.8
	2.014	86.7496			2.014	-64.1
	2.016	87.8469			2.016	-63.7
	2.018	87.3443			2.018	-63.2
	2.02	87.2416			2.02	-62.7
	2.022	86.939			2.022	-62.2
	2.024	86.7364			2.024	-61.6
	2.026	86.5337			2.026	-61
	2.028	86.2311			2.028	-60.4
	2.03	85.7284			2.03	-59.7
	2.032	85.4258			2.032	-59
	2.034	85.0231			2.034	-58.3
	2.036	84.7205			2.036	-57.5
	2.038	84.4178			2.038	-56.6
	2.04	84.0152			2.04	-55.7
	2.042	83.7125			2.042	-54.9
	2.044	83.3099			2.044	-54.4
	2.046	83.1072			2.046	-53.1
	2.048	82.5046			2.048	-52.5
	2.05	82.2019			2.05	-51.6
	2.052	81.6993			2.052	-50.8
	2.054	81.2966			2.054	-50
	2.056	80.494			2.056	-49.1
	2.058	80.0914			2.058	-48.2
	2.06	79.6887			2.06	-47.1
	2.062	79.2861			2.062	-46.2
	2.064	78.7834			2.064	-45.1
	2.066	78.1808			2.066	-44.1
	2.068	76.9781			2.068	-42.9
	2.07	75.3755			2.07	-41.8
	2.072	73.8728			2.072	-39.8
	2.074	71.7702			2.074	-37.4
	2.076	70.7675			2.076	-34.6
	2.078	68.5649			2.078	-31.3
	2.08	66.5622			2.08	-27.6
	2.082	65.0596			2.082	-24.1
	2.084	63.3569			2.084	-20.4
	2.086	61.4543			2.086	-16.6
	2.088	59.3516			2.088	-12.6
	2.09	57.249			2.09	-8.57
	2.092	55.1464			2.092	-4.4
	2.094	52.8437			2.094	-0.296
	2.096	50.6411			2.096	3.97
	2.098	49.0384			2.098	8.31
	2.1	47.5358			2.1	12.8
	2.102	44.9331			2.102	17.1
	2.104	43.6305			2.104	21.5
	2.106	41.0278			2.106	25.8
	2.108	39.0252			2.108	29.9
	2.11	37.3225			2.11	33.9
	2.112	36.0199			2.112	37.8
	2.114	34.2172			2.114	41.6
	2.116	32.5146			2.116	45.5
	2.118	30.732			2.118	49.3
	2.12	29.6293			2.12	53.2
	2.122	27.9766			2.122	57
	2.124	25.004			2.124	60.6
	2.126	23.9014			2.126	64.5
	2.128	22.6047			2.128	68.5
	2.13	20.8561			2.13	72.3
	2.132	19.2034			2.132	76
	2.134	17.6208			2.134	79.5
	2.136	15.4481			2.136	83.2
	2.138	14.6355			2.138	86.9
	2.14	12.8528			2.14	90.6
	2.142	12.0102			2.142	94
	2.144	10.1775			2.144	97.2
	2.146	9.07489			2.146	100
	2.148	8.37225			2.148	103
	2.15	7.4696			2.15	106
	2.152	6.06695			2.152	109
	2.154	5.1643			2.154	111
	2.156	4.26166			2.156	114
	2.158	4.35901			2.158	115
	2.16	4.75636			2.16	117
	2.162	4.95372			2.162	118
	2.164	4.85107			2.164	119
	2.166	4.84842			2.166	119
	2.168	4.34578			2.168	120
	2.17	4.44313			2.17	120
	2.172	4.44048			2.172	120
	2.174	4.33784			2.174	120
	2.176	4.13519			2.176	121
	2.178	4.13254			2.178	121
	2.18	4.1299			2.18	121
	2.182	4.02725			2.182	121
	2.184	3.8246			2.184	122
	2.186	3.82195			2.186	122
	2.188	3.81931			2.188	122
	2.19	3.71666			2.19	122
	2.192	3.71401			2.192	122
	2.194	3.61137			2.194	122
	2.196	3.60872			2.196	122
	2.198	3.70607			2.198	122
	2.2	3.50343			2.2	123
	2.202	3.50078			2.202	123
	2.204	3.49813			2.204	123
	2.206	3.49549			2.206	123
	2.208	3.39284			2.208	123
	2.21	3.39019			2.21	123
	2.212	3.28755			2.212	123
	2.214	3.2849			2.214	123
	2.216	3.18225			2.216	123
	2.218	3.1796			2.218	123
	2.22	3.27696			2.22	123
	2.222	3.27431			2.222	123
	2.224	3.27166			2.224	123
	2.226	3.36902			2.226	123
	2.228	3.26637			2.228	123
	2.23	3.26372			2.23	123
	2.232	3.26108			2.232	123
	2.234	3.15843			2.234	123
	2.236	3.15578			2.236	123
	2.238	3.25314			2.238	123
	2.24	3.25049			2.24	123
	2.242	4.14784			2.242	123
	2.244	3.3452			2.244	123
	2.246	3.74255			2.246	123
	2.248	3.3399			2.248	123
	2.25	3.23725			2.25	123
	2.252	3.23461			2.252	123
	2.254	3.23196			2.254	123
	2.256	3.22931			2.256	123
	2.258	3.22667			2.258	123
	2.26	3.32402			2.26	123
	2.262	3.32137			2.262	123
	2.264	3.31873			2.264	123
	2.266	3.41608			2.266	123
	2.268	3.31343			2.268	123
	2.27	3.31079			2.27	123
	2.272	3.30814			2.272	123
	2.274	3.20549			2.274	123
	2.276	3.30285			2.276	123
	2.278	3.3002			2.278	123
	2.28	3.29755			2.28	123
	2.282	3.3949			2.282	123
	2.284	3.39226			2.284	123
	2.286	3.38961			2.286	123
	2.288	3.38696			2.288	123
	2.29	3.38432			2.29	122
	2.292	3.18167			2.292	122
	2.294	3.27902			2.294	122
	2.296	3.17638			2.296	122
	2.298	3.67373			2.298	122
	2.3	3.27108			2.3	122
	2.302	3.36844			2.302	122
	2.304	3.36579			2.304	122
	2.306	3.36314			2.306	122
	2.308	3.3605			2.308	122
	2.31	3.35785			2.31	122
	2.312	3.2552			2.312	122
	2.314	3.25255			2.314	122
	2.316	3.24991			2.316	122
	2.318	3.24726			2.318	122
	2.32	3.34461			2.32	122
	2.322	3.34197			2.322	122
	2.324	3.33932			2.324	122
	2.326	3.33667			2.326	122
	2.328	3.33403			2.328	122
	2.33	3.33138			2.33	122
	2.332	3.32873			2.332	122
	2.334	3.22609			2.334	122
	2.336	3.12344			2.336	122
	2.338	3.22079			2.338	122
	2.34	3.21815			2.34	122
	2.342	3.3155			2.342	122
	2.344	3.31285			2.344	122
	2.346	3.31021			2.346	122
	2.348	3.30756			2.348	122
	2.35	3.20491			2.35	122
	2.352	3.20226			2.352	122
	2.354	3.09962			2.354	122
	2.356	3.09697			2.356	122
	2.358	3.09432			2.358	122
	2.36	3.19168			2.36	122
	2.362	3.18903			2.362	122
	2.364	3.28638			2.364	122
	2.366	3.28374			2.366	122
	2.368	3.18109			2.368	122
	2.37	3.17844			2.37	122
	2.372	3.0758			2.372	122
	2.374	3.07315			2.374	122
	2.376	3.0705			2.376	122
	2.378	3.06786			2.378	122
	2.38	3.06521			2.38	122
	2.382	3.16256			2.382	122
	2.384	3.15991			2.384	122
	2.386	3.15727			2.386	122
	2.388	3.15462			2.388	122
	2.39	3.15197			2.39	122
	2.392	3.04933			2.392	122
	2.394	3.04668			2.394	122
	2.396	2.94403			2.396	122
	2.398	3.04139			2.398	122
	2.4	2.83874			2.4	122
	2.402	3.03609			2.402	122
	2.404	3.13345			2.404	122
	2.406	2.8308			2.406	122
	2.408	3.12815			2.408	122
	2.41	3.02551			2.41	122
	2.412	2.92286			2.412	122
	2.414	2.92021			2.414	122
	2.416	2.91756			2.416	122
	2.418	2.91492			2.418	122
	2.42	3.01227			2.42	122
	2.422	3.10962			2.422	122
	2.424	3.10698			2.424	122
	2.426	3.10433			2.426	122
	2.428	3.00168			2.428	122
	2.43	2.99904			2.43	122
	2.432	2.99639			2.432	122
	2.434	2.89374			2.434	122
	2.436	2.8911			2.436	122
	2.438	2.98845			2.438	122
	2.44	2.9858			2.44	122
	2.442	2.98316			2.442	122
	2.444	3.08051			2.444	122
	2.446	3.07786			2.446	122
	2.448	3.07521			2.448	122
	2.45	2.97257			2.45	122
	2.452	2.96992			2.452	122
	2.454	2.96727			2.454	122
	2.456	2.96463			2.456	122
	2.458	2.96198			2.458	122
	2.46	2.95933			2.46	122
	2.462	3.05669			2.462	122
	2.464	3.05404			2.464	122
	2.466	3.15139			2.466	122
	2.468	3.04875			2.468	122
	2.47	3.0461			2.47	122
	2.472	3.04345			2.472	122
	2.474	2.94081			2.474	122
	2.476	2.93816			2.476	122
	2.478	3.03551			2.478	121
	2.48	3.03286			2.48	122
	2.482	3.03022			2.482	122
	2.484	3.12757			2.484	122
	2.486	3.12492			2.486	122
	2.488	3.02228			2.488	122
	2.49	3.01963			2.49	122
	2.492	3.01698			2.492	122
	2.494	2.91434			2.494	122
	2.496	2.91169			2.496	122
	2.498	3.00904			2.498	122
	2.5	3.0064			2.5	122
	2.502	3.00375			2.502	122
	2.504	3.1011			2.504	122
	2.506	3.29846			2.506	122
	2.508	3.09581			2.508	122
	2.51	2.99316			2.51	122
	2.512	3.39051			2.512	122
	2.514	2.58787			2.514	122
	2.516	2.98522			2.516	122
	2.518	2.88257			2.518	122
	2.52	2.97993			2.52	122
	2.522	2.97728			2.522	122
	2.524	3.07463			2.524	122
	2.526	3.07199			2.526	122
	2.528	3.06934			2.528	122
	2.53	2.96669			2.53	122
	2.532	2.96405			2.532	122
	2.534	2.9614			2.534	122
	2.536	2.85875			2.536	122
	2.538	2.95611			2.538	122
	2.54	2.95346			2.54	122
	2.542	3.05081			2.542	122
	2.544	3.04816			2.544	122
	2.546	3.04552			2.546	122
	2.548	3.04287			2.548	122
	2.55	2.94022			2.55	122
	2.552	2.93758			2.552	122
	2.554	2.93493			2.554	122
	2.556	2.83228			2.556	122
	2.558	2.92964			2.558	122
	2.56	2.92699			2.56	122
	2.562	2.92434			2.562	122
	2.564	2.9217			2.564	122
	2.566	3.01905			2.566	122
	2.568	2.9164			2.568	122
	2.57	2.81376			2.57	122
	2.572	2.81111			2.572	121
	2.574	2.80846			2.574	122
	2.576	2.80581			2.576	121
	2.578	2.80317			2.578	121
	2.58	2.80052			2.58	122
	2.582	2.89787			2.582	122
	2.584	2.89523			2.584	122
	2.586	2.89258			2.586	122
	2.588	2.88993			2.588	121
	2.59	2.78729			2.59	122
	2.592	2.78464			2.592	122
	2.594	2.68199			2.594	122
	2.596	2.67935			2.596	122
	2.598	2.7767			2.598	122
	2.6	2.77405			2.6	122
	2.602	2.77141			2.602	122
	2.604	2.86876			2.604	122
	2.606	2.86611			2.606	122
	2.608	2.76346			2.608	122
	2.61	2.76082			2.61	121
	2.612	2.75817			2.612	121
	2.614	2.95552			2.614	121
	2.616	2.65288			2.616	121
	2.618	2.35023			2.618	122
	2.62	2.64758			2.62	122
	2.622	2.74494			2.622	122
	2.624	2.84229			2.624	122
	2.626	2.83964			2.626	122
	2.628	2.737			2.628	121
	2.63	2.73435			2.63	121
	2.632	2.7317			2.632	121
	2.634	2.62906			2.634	121
	2.636	2.62641			2.636	121
	2.638	2.62376			2.638	122
	2.64	2.62112			2.64	122
	2.642	2.71847			2.642	122
	2.644	2.81582			2.644	122
	2.646	2.81317			2.646	122
	2.648	2.71053			2.648	121
	2.65	2.70788			2.65	121
	2.652	2.70523			2.652	121
	2.654	2.60259			2.654	121
	2.656	2.59994			2.656	121
	2.658	2.59729			2.658	121
	2.66	2.69465			2.66	121
	2.662	2.692			2.662	122
	2.664	2.78935			2.664	122
	2.666	2.78671			2.666	121
	2.668	2.78406			2.668	121
	2.67	2.68141			2.67	121
	2.672	2.67877			2.672	121
	2.674	2.57612			2.674	121
	2.676	2.57347			2.676	121
	2.678	2.67082			2.678	121
	2.68	2.66818			2.68	121
	2.682	2.66553			2.682	121
	2.684	2.76288			2.684	122
	2.686	2.76024			2.686	121
	2.688	2.75759			2.688	121
	2.69	2.75494			2.69	121
	2.692	2.6523			2.692	121
	2.694	2.64965			2.694	121
	2.696	2.647			2.696	121
	2.698	2.64436			2.698	121
	2.7	2.74171			2.7	121
	2.702	2.73906			2.702	121
	2.704	2.73642			2.704	121
	2.706	2.83377			2.706	121
	2.708	2.83112			2.708	121
	2.71	2.72847			2.71	121
	2.712	2.72583			2.712	121
	2.714	2.62318			2.714	121
	2.716	2.62053			2.716	121
	2.718	2.71789			2.718	121
	2.72	2.51524			2.72	121
	2.722	2.71259			2.722	121
	2.724	2.80995			2.724	121
	2.726	2.9073			2.726	121
	2.728	2.50465			2.728	121
	2.73	2.70201			2.73	121
	2.732	2.59936			2.732	121
	2.734	2.69671			2.734	121
	2.736	2.59407			2.736	121
	2.738	2.69142			2.738	121
	2.74	2.68877			2.74	121
	2.742	2.78612			2.742	121
	2.744	2.78348			2.744	121
	2.746	2.78083			2.746	121
	2.748	2.77818			2.748	121
	2.75	2.67554			2.75	121
	2.752	2.67289			2.752	121
	2.754	2.57024			2.754	121
	2.756	2.5676			2.756	121
	2.758	2.66495			2.758	121
	2.76	2.6623			2.76	121
	2.762	2.65966			2.762	121
	2.764	2.75701			2.764	121
	2.766	2.75436			2.766	121
	2.768	2.65172			2.768	121
	2.77	2.54907			2.77	121
	2.772	2.54642			2.772	121
	2.774	2.54377			2.774	121
	2.776	2.54113			2.776	121
	2.778	2.53848			2.778	121
	2.78	2.63583			2.78	121
	2.782	2.53319			2.782	121
	2.784	2.63054			2.784	121
	2.786	2.72789			2.786	121
	2.788	2.62525			2.788	121
	2.79	2.5226			2.79	121
	2.792	2.51995			2.792	121
	2.794	2.51731			2.794	121
	2.796	2.51466			2.796	121
	2.798	2.51201			2.798	121
	2.8	2.60937			2.8	121
	2.802	2.60672			2.802	121
	2.804	2.70407			2.804	121
	2.806	2.80142			2.806	121
	2.808	2.79878			2.808	121
	2.81	2.79613			2.81	121
	2.812	2.79348			2.812	121
	2.814	2.89084			2.814	121
	2.816	2.88819			2.816	120
	2.818	2.88554			2.818	120
	2.82	2.9829			2.82	120
	2.822	3.08025			2.822	120
	2.824	3.0776			2.824	120
	2.826	3.17496			2.826	120
	2.828	3.27231			2.828	120
	2.83	3.66966			2.83	119
	2.832	3.36702			2.832	119
	2.834	3.36437			2.834	119
	2.836	3.46172			2.836	119
	2.838	3.35907			2.838	119
	2.84	3.65643			2.84	119
	2.842	3.95378			2.842	118
	2.844	3.95113			2.844	118
	2.846	4.14849			2.846	118
	2.848	4.14584			2.848	117
	2.85	4.34319			2.85	117
	2.852	4.54055			2.852	117
	2.854	4.8379			2.854	116
	2.856	5.03525			2.856	116
	2.858	5.43261			2.858	115
	2.86	6.22996			2.86	114
	2.862	7.32731			2.862	112
	2.864	8.82467			2.864	110
	2.866	9.82202			2.866	108
	2.868	11.8894			2.868	105
	2.87	13.8967			2.87	102
	2.872	15.0541			2.872	98.1
	2.874	17.4114			2.874	94.3
	2.876	19.5088			2.876	90.4
	2.878	21.0301			2.878	86.5
	2.88	22.8035			2.88	82.3
	2.882	25.3208			2.882	77.9
	2.884	26.6482			2.884	73.8
	2.886	29.4256			2.886	69.4
	2.888	29.7829			2.888	65.1
	2.89	32.1903			2.89	60.8
	2.892	34.7876			2.892	55.9
	2.894	36.185			2.894	51.2
	2.896	40.3823			2.896	46.4
	2.898	41.2797			2.898	42
	2.9	42.477			2.9	37.2
	2.902	44.9744			2.902	32.4
	2.904	47.7717			2.904	27.4
	2.906	50.4691			2.906	22.9
	2.908	52.2664			2.908	17.8
	2.91	54.4638			2.91	13.4
	2.912	55.7611			2.912	8.66
	2.914	58.5585			2.914	3.75
	2.916	60.1559			2.916	-0.652
	2.918	63.3532			2.918	-5.21
	2.92	65.2506			2.92	-9.9
	2.922	67.4479			2.922	-14.4
	2.924	69.3453			2.924	-18.7
	2.926	71.3426			2.926	-23
	2.928	72.64			2.928	-27.5
	2.93	75.3373			2.93	-32
	2.932	77.4347			2.932	-36.4
	2.934	79.132			2.934	-40.6
	2.936	82.6294			2.936	-44.6
	2.938	82.6267			2.938	-48.5
	2.94	84.6241			2.94	-52.5
	2.942	85.5214			2.942	-56.3
	2.944	87.5188			2.944	-59.7
	2.946	88.9161			2.946	-62.5
	2.948	90.5135			2.948	-65.2
	2.95	89.9108			2.95	-67.1
	2.952	90.2082			2.952	-68.7
	2.954	90.3056			2.954	-69.8
	2.956	90.9029			2.956	-70.9
	2.958	91.3003			2.958	-71.8
	2.96	91.4976			2.96	-72.8
	2.962	91.395			2.962	-73.7
	2.964	92.3923			2.964	-74.5
	2.966	92.7897			2.966	-75.6
	2.968	92.987			2.968	-76.5
	2.97	93.0844			2.97	-77.5
	2.972	93.0817			2.972	-78.4
	2.974	94.3791			2.974	-79.3
	2.976	94.5764			2.976	-80
	2.978	95.2738			2.978	-80.8
	2.98	95.4711			2.98	-81.5
	2.982	95.7685			2.982	-82.3
	2.984	95.9659			2.984	-83.1
	2.986	96.1632			2.986	-83.9
	2.988	97.5606			2.988	-84.7
	2.99	96.5579			2.99	-85.5
	2.992	97.1553			2.992	-86.2
	2.994	97.4526			2.994	-87
	2.996	97.65			2.996	-87.5
	2.998	97.8473			2.998	-88.1
	3	98.0447			3	-88.4
	3.002	88.342			3.002	-59.7
	3.004	87.4394			3.004	-60.8
	3.006	90.1367			3.006	-61.7
	3.008	90.2341			3.008	-62.4
	3.01	90.2314			3.01	-63
	3.012	90.3288			3.012	-63.8
	3.014	90.8261			3.014	-64
	3.016	90.7235			3.016	-64.6
	3.018	90.3209			3.018	-64.9
	3.02	91.0182			3.02	-65
	3.022	90.7156			3.022	-65.2
	3.024	90.3129			3.024	-65.1
	3.026	90.0103			3.026	-65.1
	3.028	90.0076			3.028	-65.1
	3.03	89.905			3.03	-65.1
	3.032	90.0023			3.032	-65.2
	3.034	89.5997			3.034	-65.1
	3.036	89.597			3.036	-65
	3.038	89.4944			3.038	-64.8
	3.04	89.2917			3.04	-64.7
	3.042	89.1891			3.042	-64.6
	3.044	88.9865			3.044	-64.6
	3.046	89.4838			3.046	-64.5
	3.048	89.1812			3.048	-64.5
	3.05	89.1785			3.05	-64.6
	3.052	89.2759			3.052	-64.6
	3.054	89.2732			3.054	-64.5
	3.056	89.3706			3.056	-64.6
	3.058	89.4679			3.058	-64.5
	3.06	89.6653			3.06	-64.6
	3.062	89.4626			3.062	-64.5
	3.064	89.76			3.064	-64.5
	3.066	89.7573			3.066	-64.5
	3.068	89.6547			3.068	-64.6
	3.07	89.652			3.07	-65.1
	3.072	89.7494			3.072	-65.2
	3.074	89.6467			3.074	-65.2
	3.076	89.7441			3.076	-65.2
	3.078	89.7415			3.078	-65.1
	3.08	89.8388			3.08	-65.1
	3.082	89.9362			3.082	-65.1
	3.084	90.0335			3.084	-65.1
	3.086	90.0309			3.086	-65.2
	3.088	90.0282			3.088	-65.2
	3.09	89.9256			3.09	-65.3
	3.092	89.9229			3.092	-65.3
	3.094	89.9203			3.094	-65.3
	3.096	89.9176			3.096	-65.3
	3.098	89.915			3.098	-65.2
	3.1	90.0123			3.1	-65.2
	3.102	90.1097			3.102	-65.2
	3.104	90.107			3.104	-65.2
	3.106	90.1044			3.106	-65.2
	3.108	90.2018			3.108	-65.3
	3.11	90.0991			3.11	-65.3
	3.112	90.1964			3.112	-65.4
	3.114	90.0938			3.114	-65.2
	3.116	90.0912			3.116	-65.4
	3.118	90.0885			3.118	-65.5
	3.12	90.1859			3.12	-65.3
	3.122	90.1832			3.122	-65.2
	3.124	90.1806			3.124	-65.3
	3.126	90.2779			3.126	-65.5
	3.128	90.2753			3.128	-65.4
	3.13	90.1726			3.13	-65.4
	3.132	90.17			3.132	-65.5
	3.134	90.1673			3.134	-65.5
	3.136	90.1647			3.136	-65.4
	3.138	90.262			3.138	-65.4
	3.14	90.2594			3.14	-65.4
	3.142	90.2567			3.142	-65.3
	3.144	90.2541			3.144	-65.4
	3.146	90.3515			3.146	-65.4
	3.148	90.3488			3.148	-65.4
	3.15	90.2462			3.15	-65.4
	3.152	90.2435			3.152	-65.5
	3.154	90.2409			3.154	-65.5
	3.156	90.5382			3.156	-65.4
	3.158	90.1356			3.158	-65.4
	3.16	90.3329			3.16	-65.4
	3.162	90.3303			3.162	-65.4
	3.164	90.4276			3.164	-65.4
	3.166	90.425			3.166	-65.4
	3.168	90.4223			3.168	-65.5
	3.17	90.3197			3.17	-65.5
	3.172	90.317			3.172	-65.5
	3.174	90.3144			3.174	-65.5
	3.176	90.3118			3.176	-65.5
	3.178	90.3091			3.178	-65.5
	3.18	90.3065			3.18	-65.4
	3.182	90.4038			3.182	-65.4
	3.184	90.5012			3.184	-65.4
	3.186	90.4985			3.186	-65.4
	3.188	90.4959			3.188	-65.5
	3.19	90.3932			3.19	-65.5
	3.192	90.3906			3.192	-65.5
	3.194	90.2879			3.194	-65.5
	3.196	90.2853			3.196	-65.5
	3.198	90.3826			3.198	-65.5
	3.2	90.38			3.2	-65.4
	3.202	90.4773			3.202	-65.4
	3.204	90.4747			3.204	-65.4
	3.206	90.5721			3.206	-65.4
	3.208	90.4694			3.208	-65.5
	3.21	90.3668			3.21	-65.5
	3.212	90.3641			3.212	-65.5
	3.214	90.3615			3.214	-65.5
	3.216	90.2588			3.216	-65.5
	3.218	90.3562			3.218	-65.5
	3.22	90.3535			3.22	-65.6
	3.222	90.4509			3.222	-65.5
	3.224	90.5482			3.224	-65.7
	3.226	90.5456			3.226	-65.5
	3.228	90.4429			3.228	-65.6
	3.23	90.4403			3.23	-65.5
	3.232	90.5376			3.232	-65.4
	3.234	90.435			3.234	-65.6
	3.236	90.4323			3.236	-65.5
	3.238	90.4297			3.238	-65.5
	3.24	90.427			3.24	-65.4
	3.242	90.5244			3.242	-65.4
	3.244	90.5218			3.244	-65.4
	3.246	90.5191			3.246	-65.4
	3.248	90.5165			3.248	-65.5
	3.25	90.4138			3.25	-65.5
	3.252	90.4112			3.252	-65.5
	3.254	90.2085			3.254	-65.6
	3.256	90.5059			3.256	-65.5
	3.258	90.0032			3.258	-65.5
	3.26	90.4006			3.26	-65.5
	3.262	90.2979			3.262	-65.4
	3.264	90.5953			3.264	-65.5
	3.266	90.4926			3.266	-65.5
	3.268	90.49			3.268	-65.5
	3.27	90.4874			3.27	-65.5
	3.272	90.4847			3.272	-65.6
	3.274	90.3821			3.274	-65.5
	3.276	90.3794			3.276	-65.5
	3.278	90.3768			3.278	-65.5
	3.28	90.4741			3.28	-65.5
	3.282	90.4715			3.282	-65.4
	3.284	90.5688			3.284	-65.5
	3.286	90.5662			3.286	-65.5
	3.288	90.5635			3.288	-65.5
	3.29	90.4609			3.29	-65.5
	3.292	90.4582			3.292	-65.5
	3.294	90.4556			3.294	-65.5
	3.296	90.4529			3.296	-65.5
	3.298	90.4503			3.298	-65.5
	3.3	90.4476			3.3	-65.5
	3.302	90.545			3.302	-65.5
	3.304	90.4424			3.304	-65.5
	3.306	90.5397			3.306	-65.5
	3.308	90.5371			3.308	-65.5
	3.31	90.5344			3.31	-65.5
	3.312	90.5318			3.312	-65.6
	3.314	90.4291			3.314	-65.5
	3.316	90.4265			3.316	-65.6
	3.318	90.4238			3.318	-65.5
	3.32	90.4212			3.32	-65.5
	3.322	90.6185			3.322	-65.5
	3.324	90.6159			3.324	-65.5
	3.326	90.6132			3.326	-65.4
	3.328	90.7106			3.328	-65.7
	3.33	90.5079			3.33	-65.6
	3.332	90.5053			3.332	-65.4
	3.334	90.4026			3.334	-65.6
	3.336	90.4			3.336	-65.6
	3.338	90.4974			3.338	-65.6
	3.34	90.4947			3.34	-65.5
	3.342	90.5921			3.342	-65.5
	3.344	90.6894			3.344	-65.5
	3.346	90.6868			3.346	-65.6
	3.348	90.6841			3.348	-65.6
	3.35	90.5815			3.35	-65.6
	3.352	90.4788			3.352	-65.6
	3.354	90.4762			3.354	-65.6
	3.356	90.4735			3.356	-65.6
	3.358	90.4709			3.358	-65.5
	3.36	90.5682			3.36	-65.5
	3.362	90.6656			3.362	-65.5
	3.364	90.6629			3.364	-65.5
	3.366	90.6603			3.366	-65.5
	3.368	90.5576			3.368	-65.6
	3.37	90.755			3.37	-65.6
	3.372	90.6524			3.372	-65.6
	3.374	90.5497			3.374	-65.6
	3.376	90.4471			3.376	-65.6
	3.378	90.5444			3.378	-65.5
	3.38	90.6418			3.38	-65.5
	3.382	90.6391			3.382	-65.5
	3.384	90.6365			3.384	-65.4
	3.386	90.7338			3.386	-65.5
	3.388	90.6312			3.388	-65.6
	3.39	90.6285			3.39	-65.6
	3.392	90.5259			3.392	-65.6
	3.394	90.4232			3.394	-65.6
	3.396	90.4206			3.396	-65.6
	3.398	90.5179			3.398	-65.6
	3.4	90.5153			3.4	-65.5
	3.402	90.6127			3.402	-65.5
	3.404	90.71			3.404	-65.5
	3.406	90.7074			3.406	-65.6
	3.408	90.6047			3.408	-65.5
	3.41	90.6021			3.41	-65.6
	3.412	90.4994			3.412	-65.6
	3.414	90.4968			3.414	-65.6
	3.416	90.3941			3.416	-65.6
	3.418	90.5915			3.418	-65.5
	3.42	90.5888			3.42	-65.5
	3.422	90.6862			3.422	-65.5
	3.424	90.6835			3.424	-65.5
	3.426	90.6809			3.426	-65.5
	3.428	90.6783			3.428	-65.6
	3.43	90.5756			3.43	-65.6
	3.432	90.573			3.432	-65.6
	3.434	90.4703			3.434	-65.8
	3.436	90.3677			3.436	-65.7
	3.438	90.565			3.438	-65.5
	3.44	90.5624			3.44	-65.5
	3.442	90.6597			3.442	-65.2
	3.444	90.7571			3.444	-65.4
	3.446	90.7544			3.446	-65.6
	3.448	90.6518			3.448	-65.6
	3.45	90.5491			3.45	-65.5
	3.452	90.5465			3.452	-65.6
	3.454	90.4438			3.454	-65.6
	3.456	90.3412			3.456	-65.6
	3.458	90.4385			3.458	-65.5
	3.46	90.5359			3.46	-65.5
	3.462	90.6333			3.462	-65.5
	3.464	90.7306			3.464	-65.5
	3.466	90.728			3.466	-65.5
	3.468	90.7253			3.468	-65.5
	3.47	90.4227			3.47	-65.6
	3.472	90.82			3.472	-65.6
	3.474	90.5174			3.474	-65.6
	3.476	90.4147			3.476	-65.6
	3.478	90.3121			3.478	-65.5
	3.48	90.5094			3.48	-65.5
	3.482	90.6068			3.482	-65.5
	3.484	90.7041			3.484	-65.5
	3.486	90.7015			3.486	-65.6
	3.488	90.6988			3.488	-65.5
	3.49	90.4962			3.49	-65.6
	3.492	90.4935			3.492	-65.6
	3.494	90.3909			3.494	-65.6
	3.496	90.3882			3.496	-65.5
	3.498	90.4856			3.498	-65.6
	3.5	90.583			3.5	-65.5
	3.502	90.5803			3.502	-65.5
	3.504	90.6777			3.504	-65.5
	3.506	90.775			3.506	-65.5
	3.508	90.6724			3.508	-65.5
	3.51	90.5697			3.51	-65.6
	3.512	90.5671			3.512	-65.6
	3.514	90.4644			3.514	-65.6
	3.516	90.4618			3.516	-65.6
	3.518	90.5591			3.518	-65.5
	3.52	90.6565			3.52	-65.5
	3.522	90.7538			3.522	-65.5
	3.524	90.8512			3.524	-65.5
	3.526	90.8486			3.526	-65.5
	3.528	90.8459			3.528	-65.5
	3.53	90.7433			3.53	-65.6
	3.532	90.7406			3.532	-65.6
	3.534	90.738			3.534	-65.6
	3.536	90.7353			3.536	-65.5
	3.538	90.8327			3.538	-65.5
	3.54	90.93			3.54	-65.5
	3.542	91.0274			3.542	-65.4
	3.544	91.0247			3.544	-65.3
	3.546	91.2221			3.546	-65.7
	3.548	91.1194			3.548	-65.6
	3.55	91.1168			3.55	-65.6
	3.552	91.1141			3.552	-65.4
	3.554	91.1115			3.554	-65.6
	3.556	91.1089			3.556	-65.6
	3.558	91.2062			3.558	-65.6
	3.56	91.4035			3.56	-65.5
	3.562	91.5009			3.562	-65.5
	3.564	91.5983			3.564	-65.5
	3.566	91.6956			3.566	-65.5
	3.568	91.693			3.568	-65.6
	3.57	91.6903			3.57	-65.6
	3.572	91.6877			3.572	-65.6
	3.574	91.685			3.574	-65.6
	3.576	91.6824			3.576	-65.6
	3.578	91.7797			3.578	-65.6
	3.58	91.6771			3.58	-65.6
	3.582	91.5744			3.582	-65.5
	3.584	92.4718			3.584	-65.5
	3.586	92.5691			3.586	-65.6
	3.588	92.4665			3.588	-65.7
	3.59	92.7639			3.59	-65.7
	3.592	92.7612			3.592	-65.8
	3.594	92.8586			3.594	-65.6
	3.596	92.4559			3.596	-65.5
	3.598	92.5533			3.598	-65.3
	3.6	92.3506			3.6	-65
	3.602	92.248			3.602	-64.8
	3.604	91.8453			3.604	-64.6
	3.606	91.9427			3.606	-64.3
	3.608	91.34			3.608	-63.9
	3.61	90.9374			3.61	-63.3
	3.612	90.4347			3.612	-63.2
	3.614	90.9321			3.614	-62.8
	3.616	91.1294			3.616	-62.4
	3.618	90.4268			3.618	-61.8
	3.62	90.2241			3.62	-61.3
	3.622	90.1215			3.622	-60.7
	3.624	89.6188			3.624	-60.1
	3.626	89.4162			3.626	-59.5
	3.628	88.9136			3.628	-58.9
	3.63	88.5109			3.63	-58.2
	3.632	88.0083			3.632	-57.4
	3.634	87.7056			3.634	-56.7
	3.636	87.303			3.636	-55.9
	3.638	86.9003			3.638	-55
	3.64	86.5977			3.64	-54.1
	3.642	86.295			3.642	-53.3
	3.644	85.7924			3.644	-52.4
	3.646	85.3897			3.646	-51.5
	3.648	85.0871			3.648	-50.7
	3.65	84.3845			3.65	-49.9
	3.652	83.8818			3.652	-48.9
	3.654	83.3791			3.654	-48
	3.656	82.8765			3.656	-47
	3.658	82.2739			3.658	-45.9
	3.66	81.7712			3.66	-44.8
	3.662	81.4686			3.662	-43.9
	3.664	80.8659			3.664	-42.7
	3.666	79.7633			3.666	-41.7
	3.668	78.5606			3.668	-40.4
	3.67	77.458			3.67	-38.6
	3.672	74.9553			3.672	-36.3
	3.674	73.6527			3.674	-33.6
	3.676	71.55			3.676	-30.4
	3.678	69.3474			3.678	-26.8
	3.68	67.4447			3.68	-23.3
	3.682	66.0421			3.682	-19.6
	3.684	63.9395			3.684	-15.8
	3.686	61.5368			3.686	-11.9
	3.688	59.5341			3.688	-7.86
	3.69	56.6315			3.69	-3.69
	3.692	55.3289			3.692	0.383
	3.694	53.3262			3.694	4.52
	3.696	51.2236			3.696	8.92
	3.698	48.5209			3.698	13.4
	3.7	46.7183			3.7	17.8
	3.702	45.0156			3.702	22.1
	3.704	42.613			3.704	26.5
	3.706	40.6103			3.706	30.7
	3.708	38.8077			3.708	34.8
	3.71	37.405			3.71	38.7
	3.712	34.5024			3.712	42.4
	3.714	33.0998			3.714	46.3
	3.716	31.6971			3.716	50.2
	3.718	30.2945			3.718	54
	3.72	28.3518			3.72	57.8
	3.722	25.0592			3.722	61.5
	3.724	25.1465			3.724	65.2
	3.726	22.5939			3.726	69.5
	3.728	20.8112			3.728	73.2
	3.73	19.4176			3.73	77
	3.732	18.2159			3.732	80.5
	3.734	16.1133			3.734	84.1
	3.736	14.6206			3.736	87.8
	3.738	13.068			3.738	91.5
	3.74	12.1253			3.74	95.1
	3.742	10.7327			3.742	98.3
	3.744	9.46004			3.744	101
	3.746	7.7574			3.746	104
	3.748	6.45475			3.748	107
	3.75	5.3521			3.75	110
	3.752	4.34946			3.752	113
	3.754	3.04681			3.754	115
	3.756	1.94416			3.756	117
	3.758	1.64151			3.758	118
	3.76	1.13887			3.76	120
	3.762	1.63622			3.762	121
	3.764	1.73357			3.764	121
	3.766	1.73093			3.766	122
	3.768	1.62828			3.768	122
	3.77	0.42563			3.77	122
	3.772	1.22299			3.772	122
	3.774	1.22034			3.774	123
	3.776	1.21769			3.776	123
	3.778	1.01505			3.778	123
	3.78	1.1124			3.78	123
	3.782	1.20975			3.782	123
	3.784	0.70711			3.784	124
	3.786	0.70446			3.786	124
	3.788	0.70181			3.788	124
	3.79	0.59916			3.79	124
	3.792	0.49652			3.792	124
	3.794	0.49387			3.794	124
	3.796	0.39122			3.796	124
	3.798	0.38858			3.798	124
	3.8	0.48593			3.8	125
	3.802	-1.01672			3.802	125
	3.804	0.38064			3.804	125
	3.806	0.47799			3.806	125
	3.808	0.37534			3.808	125
	3.81	0.2727			3.81	125
	3.812	-0.02995			3.812	125
	3.814	0.6674			3.814	125
	3.816	0.06476			3.816	125
	3.818	0.16211			3.818	125
	3.82	0.15946			3.82	125
	3.822	0.25681			3.822	125
	3.824	0.25417			3.824	125
	3.826	0.25152			3.826	125
	3.828	0.14887			3.828	125
	3.83	0.04623			3.83	125
	3.832	-0.05642			3.832	125
	3.834	-0.05907			3.834	125
	3.836	-0.06171			3.836	125
	3.838	-0.16436			3.838	125
	3.84	0.03299			3.84	125
	3.842	0.03035			3.842	125
	3.844	0.0277			3.844	125
	3.846	0.02505			3.846	125
	3.848	0.02241			3.848	125
	3.85	-0.08024			3.85	125
	3.852	-0.18289			3.852	125
	3.854	-0.18554			3.854	125
	3.856	-0.58818			3.856	125
	3.858	-0.09083			3.858	125
	3.86	-0.09348			3.86	125
	3.862	0.10388			3.862	125
	3.864	0.10123			3.864	125
	3.866	0.09858			3.866	125
	3.868	-0.00406			3.868	125
	3.87	-0.00671			3.87	124
	3.872	-0.10936			3.872	125
	3.874	-0.212			3.874	125
	3.876	-0.21465			3.876	125
	3.878	-0.1173			3.878	125
	3.88	-0.01994			3.88	125
	3.882	0.07741			3.882	125
	3.884	-0.02524			3.884	125
	3.886	-0.02789			3.886	125
	3.888	-0.03053			3.888	125
	3.89	-0.13318			3.89	124
	3.892	-0.43583			3.892	124
	3.894	-0.23847			3.894	124
	3.896	-0.24112			3.896	124
	3.898	-0.24377			3.898	124
	3.9	0.35359			3.9	124
	3.902	0.05094			3.902	124
	3.904	-0.05171			3.904	124
	3.906	-0.05435			3.906	124
	3.908	-0.057			3.908	124
	3.91	-0.15965			3.91	124
	3.912	-0.26229			3.912	124
	3.914	-0.26494			3.914	124
	3.916	-0.26759			3.916	124
	3.918	-0.27024			3.918	124
	3.92	-0.17288			3.92	124
	3.922	-0.07553			3.922	124
	3.924	-0.07818			3.924	124
	3.926	-0.08082			3.926	124
	3.928	-0.08347			3.928	124
	3.93	-0.18612			3.93	124
	3.932	-0.28876			3.932	124
	3.934	-0.29141			3.934	124
	3.936	-0.39406			3.936	124
	3.938	-0.2967			3.938	124
	3.94	-0.19935			3.94	124
	3.942	-0.102			3.942	124
	3.944	-0.10464			3.944	124
	3.946	-0.00729			3.946	124
	3.948	-0.10994			3.948	124
	3.95	-0.21259			3.95	124
	3.952	-0.31523			3.952	124
	3.954	-0.31788			3.954	124
	3.956	-0.32053			3.956	124
	3.958	-0.32317			3.958	124
	3.96	-0.22582			3.96	124
	3.962	-0.02847			3.962	124
	3.964	-0.13111			3.964	124
	3.966	-0.03376			3.966	124
	3.968	-0.13641			3.968	124
	3.97	-0.23905			3.97	124
	3.972	-0.2417			3.972	124
	3.974	-0.34435			3.974	124
	3.976	-0.34699			3.976	124
	3.978	-0.24964			3.978	124
	3.98	-0.25229			3.98	124
	3.982	-0.05494			3.982	124
	3.984	-0.05758			3.984	124
	3.986	-0.06023			3.986	124
	3.988	-0.16288			3.988	124
	3.99	-0.16552			3.99	124
	3.992	-0.26817			3.992	124
	3.994	-0.37082			3.994	124
[truncated: 8,003 more rows]

## Sheet: h
	Time	Current
	ns	mA
		R=1KΩ
	x-axis	2
	second	Volt
	-396	-1.27
	-395	-1.27
	-394	-1.27
	-393	-1.27
	-392	-1.27
	-391	-1.27
	-390	-1.27
	-389	-1.27
	-388	-1.27
	-387	-2.78
	-386	-1.27
	-385	-1.27
	-384	-1.27
	-383	-1.27
	-382	-1.27
	-381	-1.27
	-380	-1.27
	-379	-1.27
	-378	-1.27
	-377	-1.27
	-376	-1.27
	-375	-1.27
	-374	-1.27
	-373	-1.27
	-372	-1.27
	-371	-1.27
	-370	-1.27
	-369	-1.27
	-368	-1.27
	-367	-3.28
	-366	-3.28
	-365	-1.27
	-364	-1.27
	-363	-1.27
	-362	-1.27
	-361	-1.27
	-360	-1.27
	-359	-1.27
	-358	-1.27
	-357	-1.27
	-356	-1.27
	-355	-1.27
	-354	-1.27
	-353	-1.27
	-352	-1.27
	-351	-1.27
	-350	-1.27
	-349	-1.27
	-348	-1.27
	-347	-1.27
	-346	-2.78
	-345	-3.28
	-344	-1.77
	-343	-1.27
	-342	-1.27
	-341	0.239
	-340	0.741
	-339	-0.766
	-338	-1.27
	-337	-1.27
	-336	-1.27
	-335	-1.27
	-334	-1.27
	-333	-1.27
	-332	-1.27
	-331	-1.27
	-330	-1.27
	-329	-1.27
	-328	-1.27
	-327	-1.27
	-326	-1.27
	-325	-1.27
	-324	-1.27
	-323	-3.28
	-322	-3.28
	-321	-3.28
	-320	-1.27
	-319	-1.27
	-318	-1.27
	-317	-1.27
	-316	-1.27
	-315	-1.27
	-314	-1.27
	-313	-1.27
	-312	-1.27
	-311	-1.27
	-310	-1.27
	-309	-1.27
	-308	-1.27
	-307	-1.27
	-306	-1.27
	-305	-1.27
	-304	-1.27
	-303	-1.27
	-302	-1.27
	-301	-1.27
	-300	-1.27
	-299	-1.27
	-298	-1.27
	-297	-1.27
	-296	-1.27
	-295	-1.27
	-294	-1.27
	-293	-1.27
	-292	-1.27
	-291	-1.27
	-290	-1.27
	-289	-1.27
	-288	-2.78
	-287	-1.27
	-286	-1.27
	-285	-1.27
	-284	-1.27
	-283	-1.27
	-282	-1.27
	-281	-1.27
	-280	-1.27
	-279	-1.27
	-278	-1.27
	-277	-1.27
	-276	-1.27
	-275	-1.27
	-274	-1.27
	-273	-1.27
	-272	-1.27
	-271	-1.27
	-270	-1.27
	-269	-1.27
	-268	-1.27
	-267	-1.27
	-266	-1.27
	-265	-1.27
	-264	-1.27
	-263	-1.27
	-262	-1.27
	-261	-1.27
	-260	-1.27
	-259	-1.27
	-258	-1.27
	-257	-1.27
	-256	-1.27
	-255	-1.27
	-254	-1.27
	-253	0.239
	-252	0.741
	-251	0.741
	-250	-0.766
	-249	-1.27
	-248	-1.27
	-247	-1.27
	-246	-1.27
	-245	-1.27
	-244	-1.27
	-243	-1.27
	-242	-1.27
	-241	-1.77
	-240	-1.27
	-239	-1.27
	-238	-1.27
	-237	-1.27
	-236	-1.27
	-235	-1.27
	-234	-1.27
	-233	-1.27
	-232	-1.27
	-231	-1.27
	-230	-1.27
	-229	-1.27
	-228	-1.27
	-227	-1.27
	-226	-1.27
	-225	-1.27
	-224	-1.27
	-223	-1.27
	-222	-1.27
	-221	-1.27
	-220	-1.27
	-219	-1.27
	-218	-1.27
	-217	-1.27
	-216	-1.27
	-215	-1.27
	-214	-1.27
	-213	-1.27
	-212	-0.766
	-211	-1.27
	-210	-1.27
	-209	-1.27
	-208	-1.27
	-207	-1.27
	-206	-1.27
	-205	-1.27
	-204	-1.27
	-203	-1.27
	-202	-1.27
	-201	-1.27
	-200	-1.27
	-199	-1.27
	-198	-1.27
	-197	-1.27
	-196	-1.27
	-195	-1.27
	-194	-1.27
	-193	-1.27
	-192	-1.27
	-191	-1.27
	-190	-1.27
	-189	-1.27
	-188	-1.27
	-187	-1.27
	-186	-1.27
	-185	-1.27
	-184	-1.27
	-183	-1.27
	-182	-1.27
	-181	-1.27
	-180	-1.27
	-179	-1.27
	-178	-1.27
	-177	-1.27
	-176	-1.27
	-175	-1.27
	-174	0.741
	-173	0.741
	-172	-0.766
	-171	-1.27
	-170	-1.27
	-169	-1.27
	-168	-1.27
	-167	-1.27
	-166	-1.27
	-165	-1.27
	-164	-1.27
	-163	-1.27
	-162	-1.27
	-161	-1.77
	-160	-1.27
	-159	-1.27
	-158	-1.27
	-157	-1.27
	-156	-2.78
	-155	-3.28
	-154	-3.28
	-153	-1.77
	-152	-1.27
	-151	-1.27
	-150	0.239
	-149	-1.27
	-148	-1.27
	-147	-1.27
	-146	-1.27
	-145	-1.27
	-144	-1.27
	-143	-1.27
	-142	0.239
	-141	0.741
	-140	0.741
	-139	-0.766
	-138	-1.27
	-137	-1.27
	-136	-1.27
	-135	-1.27
	-134	-1.27
	-133	-1.27
	-132	-1.27
	-131	-1.27
	-130	-1.27
	-129	-3.28
	-128	-1.27
	-127	-1.27
	-126	-1.27
	-125	-1.27
	-124	-1.27
	-123	-1.27
	-122	-1.27
	-121	-1.27
	-120	-1.27
	-119	-1.27
	-118	-1.77
	-117	-1.27
	-116	-1.27
	-115	-1.27
	-114	-1.27
	-113	-1.27
	-112	-1.27
	-111	-1.27
	-110	-1.77
	-109	-1.27
	-108	-1.27
	-107	-1.27
	-106	-1.27
	-105	-1.27
	-104	-1.27
	-103	-1.27
	-102	-1.27
	-101	-2.78
	-100	-1.27
	-99	-2.78
	-98	-1.27
	-97	-1.27
	-96	-1.27
	-95	-1.27
	-94	-1.27
	-93	-1.27
	-92	-1.27
	-91	-1.27
	-90	-1.27
	-89	-1.27
	-88	-1.27
	-87	-1.27
	-86	-1.27
	-85	-1.27
	-84	-1.27
	-83	-1.27
	-82	-1.27
	-81	-1.27
	-80	0.239
	-79	0.741
	-78	-1.27
	-77	-1.27
	-76	-1.27
	-75	-1.27
	-74	-1.27
	-73	-1.27
	-72	-1.27
	-71	-1.27
	-70	-1.27
	-69	-1.27
	-68	-1.27
	-67	-1.27
	-66	-1.27
	-65	-1.27
	-64	-2.78
	-63	-1.27
	-62	-1.27
	-61	-1.27
	-60	-1.27
	-59	-1.27
	-58	-1.27
	-57	-1.27
	-56	-1.27
	-55	-1.27
	-54	-1.27
	-53	-1.27
	-52	-1.27
	-51	-1.27
	-50	-1.27
	-49	-1.27
	-48	-1.27
	-47	-1.27
	-46	-1.27
	-45	-1.27
	-44	-1.27
	-43	-1.27
	-42	-1.27
	-41	-1.27
	-40	-1.27
	-39	-1.27
	-38	-1.27
	-37	-1.27
	-36	-1.27
	-35	-2.78
	-34	-1.27
	-33	-1.77
	-32	-1.27
	-31	0.239
	-30	5.77
	-29	8.78
	-28	-2.78
	-27	-39.5
	-26	-84.7
	-25	-110
	-24	-112
	-23	-106
	-22	-102
	-21	-93.2
	-20	-76.1
	-19	-52.5
	-18	-29.9
	-17	-16.3
	-16	-14.8
	-15	-25.4
	-14	-48
	-13	-83.2
	-12	-121
	-11	-153
	-10	-179
	-9	-197
	-8	-204
	-7	-194
	-6	-170
	-5	-140
	-4	-104
	-3	-66.1
	-2	-31.4
	-1	-9.81
	0	1.75
	1	6.27
	2	5.26
	3	-3.78
	4	-17.3
	5	-31.9
	6	-42.5
	7	-51
	8	-57
	9	-61.1
	10	-59.6
	11	-56
	12	-53.5
	13	-55
	14	-57.6
	15	-59.6
	16	-59.6
	17	-61.6
	18	-65.1
	19	-64.1
	20	-62.1
	21	-58.1
	22	-54
	23	-50
	24	-42.5
	25	-36.4
	26	-33.4
	27	-33.4
	28	-31.9
	29	-31.4
	30	-31.4
	31	-31.4
	32	-31.4
	33	-29.9
	34	-25.9
	35	-23.9
	36	-21.4
	37	-17.9
	38	-11.8
	39	-11.3
	40	-11.3
	41	-13.3
	42	-14.8
	43	-16.8
	44	-20.4
	45	-24.9
	46	-28.9
	47	-32.9
	48	-36.9
	49	-39
	50	-41
	51	-41.5
	52	-41.5
	53	-41.5
	54	-40
	55	-38
	56	-35.9
	57	-31.9
	58	-27.9
	59	-23.9
	60	-21.4
	61	-19.4
	62	-15.8
	63	-15.3
	64	-13.8
	65	-13.3
	66	-13.3
	67	-15.3
	68	-16.8
	69	-17.3
	70	-17.3
	71	-19.4
	72	-19.4
	73	-21.4
	74	-22.9
	75	-23.4
	76	-25.4
	77	-27.4
	78	-29.4
	79	-29.4
	80	-30.9
	81	-31.4
	82	-31.4
	83	-31.4
	84	-29.4
	85	-30.9
	86	-31.4
	87	-31.4
	88	-31.4
	89	-29.4
	90	-27.9
	91	-27.4
	92	-27.4
	93	-25.4
	94	-25.4
	95	-23.9
	96	-23.4
	97	-23.4
	98	-21.4
	99	-21.4
	100	-22.9
	101	-23.4
	102	-24.9
	103	-25.4
	104	-27.4
	105	-27.4
	106	-29.4
	107	-30.9
	108	-31.4
	109	-32.9
	110	-33.4
	111	-34.9
	112	-35.4
	113	-35.4
	114	-33.9
	115	-35.4
	116	-35.4
	117	-35.4
	118	-35.4
	119	-35.4
	120	-35.4
	121	-35.4
	122	-35.4
	123	-35.4
	124	-34.9
	125	-33.4
	126	-33.4
	127	-33.4
	128	-33.4
	129	-31.9
	130	-31.4
	131	-31.4
	132	-31.4
	133	-31.4
	134	-31.4
	135	-33.4
	136	-33.4
	137	-35.4
	138	-35.4
	139	-36.9
	140	-37.4
	141	-37.4
	142	-39
	143	-39.5
	144	-39.5
	145	-39.5
	146	-39.5
	147	-39.5
	148	-37.4
	149	-37.4
	150	-37.4
	151	-37.4
	152	-35.9
	153	-35.4
	154	-35.4
	155	-35.4
	156	-33.4
	157	-33.4
	158	-33.4
	159	-33.4
	160	-33.4
	161	-33.4
	162	-33.4
	163	-33.4
	164	-31.4
	165	-31.4
	166	-31.4
	167	-32.9
	168	-33.4
	169	-33.4
	170	-31.4
	171	-31.4
	172	-32.9
	173	-33.4
	174	-33.4
	175	-33.4
	176	-33.4
	177	-31.9
	178	-31.4
	179	-31.4
	180	-29.4
	181	-29.4
	182	-29.4
	183	-29.4
	184	-27.9
	185	-27.4
	186	-25.4
	187	-25.4
	188	-25.4
	189	-25.4
	190	-25.4
	191	-25.4
	192	-25.4
	193	-23.4
	194	-23.4
	195	-23.4
	196	-23.4
	197	-23.4
	198	-23.4
	199	-23.4
	200	-23.4
	201	-21.9
	202	-21.4
	203	-21.4
	204	-21.4
	205	-21.4
	206	-19.9
	207	-19.4
	208	-17.9
	209	-17.3
	210	-17.3
	211	-17.3
	212	-15.3
	213	-15.3
	214	-15.3
	215	-15.3
	216	-15.3
	217	-15.3
	218	-15.3
	219	-13.3
	220	-13.3
	221	-13.3
	222	-13.3
	223	-13.3
	224	-13.3
	225	-13.3
	226	-11.8
	227	-11.3
	228	-11.3
	229	-11.3
	230	-11.3
	231	-11.3
	232	-11.3
	233	-11.3
	234	-11.3
	235	-11.3
	236	-11.3
	237	-11.3
	238	-12.8
	239	-13.3
	240	-13.3
	241	-13.3
	242	-11.3
	243	-11.3
	244	-11.3
	245	-11.3
	246	-11.3
	247	-11.3
	248	-11.3
	249	-11.3
	250	-11.3
	251	-9.81
	252	-9.31
	253	-9.31
	254	-9.31
	255	-9.31
	256	-9.31
	257	-9.31
	258	-9.31
	259	-9.31
	260	-9.31
	261	-11.3
	262	-11.3
	263	-11.3
	264	-11.3
	265	-11.3
	266	-11.3
	267	-11.3
	268	-11.3
	269	-11.3
	270	-11.3
	271	-11.3
	272	-9.81
	273	-9.81
	274	-9.31
	275	-9.31
	276	-10.8
	277	-11.3
	278	-11.3
	279	-11.3
	280	-11.3
	281	-11.3
	282	-9.81
	283	-11.3
	284	-11.3
	285	-11.3
	286	-11.3
	287	-11.3
	288	-12.8
	289	-11.8
	290	-13.3
	291	-11.8
	292	-12.8
	293	-11.3
	294	-11.3
	295	-11.3
	296	-11.3
	297	-11.3
	298	-11.3
	299	-11.3
	300	-9.31
	301	-9.31
	302	-9.31
	303	-10.8
	304	-11.3
	305	-11.3
	306	-11.3
	307	-11.3
	308	-11.3
	309	-11.3
	310	-10.8
	311	-11.3
	312	-11.3
	313	-11.3
	314	-11.3
	315	-9.31
	316	-9.31
	317	-7.3
	318	-7.3
	319	-7.3
	320	-9.31
	321	-7.8
	322	-7.3
	323	-7.3
	324	-7.3
	325	-8.81
	326	-9.31
	327	-9.31
	328	-9.31
	329	-9.31
	330	-7.3
	331	-7.3
	332	-7.3
	333	-7.3
	334	-7.3
	335	-7.3
	336	-7.3
	337	-9.31
	338	-7.8
	339	-7.3
	340	-7.3
	341	-7.3
	342	-7.3
	343	-7.3
	344	-7.3
	345	-7.3
	346	-5.79
	347	-7.3
	348	-7.3
	349	-7.3
	350	-5.29
	351	-7.3
	352	-7.3
	353	-7.3
	354	-7.3
	355	-7.3
	356	-7.3
	357	-7.3
	358	-7.3
	359	-7.3
	360	-5.29
	361	-5.29
	362	-5.29
	363	-5.29
	364	-5.29
	365	-5.29
	366	-5.29
	367	-5.29
	368	-5.29
	369	-5.29
	370	-5.29
	371	-5.29
	372	-5.29
	373	-5.29
	374	-5.29
	375	-7.3
	376	-5.29
	377	-5.29
	378	-5.29
	379	-5.29
	380	-5.29
	381	-6.8
	382	-7.3
	383	-7.3
	384	-5.29
	385	-5.29
	386	-5.29
	387	-5.29
	388	-5.29
	389	-5.29
	390	-5.29
	391	-5.29
	392	-5.29
	393	-5.29
	394	-5.29
	395	-5.29
	396	-5.29
	397	-4.79
	398	-4.79
	399	-5.29
	400	-5.29
	401	-5.29
	402	-5.29
	403	-5.29
	404	-5.29
	405	-5.29
	406	-3.28
	407	-5.29
	408	-4.79
	409	-5.29
	410	-5.29
	411	-5.29
	412	-4.79
	413	-4.79
	414	-5.29
	415	-5.29
	416	-5.29
	417	-5.29
	418	-3.78
	419	-5.29
	420	-5.29
	421	-5.29
	422	-5.29
	423	-5.29
	424	-5.29
	425	-5.29
	426	-5.29
	427	-5.29
	428	-5.29
	429	-5.29
	430	-5.29
	431	-5.29
	432	-5.29
	433	-5.29
	434	-5.29
	435	-5.29
	436	-5.29
	437	-5.29
	438	-5.29
	439	-5.29
	440	-6.8
	441	-5.79
	442	-5.29
	443	-5.29
	444	-5.29
	445	-5.29
	446	-5.29
	447	-5.29
	448	-5.29
	449	-5.29
	450	-7.3
	451	-7.3
	452	-7.3
	453	-5.29
	454	-5.29
	455	-5.29
	456	-7.3
	457	-7.3
	458	-5.29
	459	-5.29
	460	-6.8
	461	-7.3
	462	-7.3
	463	-7.3
	464	-7.3
	465	-7.3
	466	-7.3
	467	-7.3
	468	-8.81
	469	-9.31
	470	-7.3
	471	-8.81
	472	-9.31
	473	-7.8
	474	-7.3
	475	-7.3
	476	-6.8
	477	-7.3
	478	-7.3
	479	-7.3
	480	-7.3
	481	-7.3
	482	-7.3
	483	-7.3
	484	-7.3
	485	-7.3
	486	-7.3
	487	-7.3
	488	-5.79
	489	-5.29
	490	-5.29
	491	-5.29
	492	-5.29
	493	-5.29
	494	-5.29
	495	-7.3
	496	-5.79
	497	-5.79
	498	-5.29
	499	-5.29
	500	-5.29
	501	-5.29
	502	-5.29
	503	-5.29
	504	-5.29
	505	-5.29
	506	-5.29
	507	-5.29
	508	-5.29
	509	-5.29
	510	-5.29
	511	-5.29
	512	-5.29
	513	-5.29
	514	-3.78
	515	-5.29
	516	-3.28
	517	-3.28
	518	-3.28
	519	-3.28
	520	-3.28
	521	-3.28
	522	-3.28
	523	-3.28
	524	-3.28
	525	-3.28
	526	-3.28
	527	-5.29
	528	-5.29
	529	-5.29
	530	-3.78
	531	-5.29
	532	-3.28
	533	-3.28
	534	-3.28
	535	-3.28
	536	-3.28
	537	-3.28
	538	-3.28
	539	-3.28
	540	-3.28
	541	-3.28
	542	-3.28
	543	-3.28
	544	-3.28
	545	-1.77
	546	-1.27
	547	-1.27
	548	-1.27
	549	-2.78
	550	-3.28
	551	-3.28
	552	-3.28
	553	-3.28
	554	-1.27
	555	-1.27
	556	-2.78
	557	-3.28
	558	-1.77
	559	-1.27
	560	-1.27
	561	-1.27
	562	-1.27
	563	-1.27
	564	-1.27
	565	-1.27
	566	-1.27
	567	-1.27
	568	-1.27
	569	-1.27
	570	-1.27
	571	-2.78
	572	-1.27
	573	-3.28
	574	-3.28
	575	-3.28
	576	-3.28
	577	-3.28
	578	-3.28
	579	-3.28
	580	-3.28
	581	-1.77
	582	-1.27
	583	-1.27
	584	-2.78
	585	-3.28
	586	-3.28
	587	-3.28
	588	-3.28
	589	-3.28
	590	-3.28
	591	-3.28
	592	-3.28
	593	-3.28
	594	-3.28
	595	-3.28
	596	-2.78
	597	-1.27
	598	-1.27
	599	-3.28
	600	-3.28
	601	-3.28
	602	-1.77
	603	-1.27
	604	-1.27
	605	-2.78
	606	-3.28
	607	-3.28
	608	-3.28
	609	-3.28
	610	-3.28
	611	-3.28
	612	-3.28
	613	-2.78
	614	-1.27
	615	-3.28
	616	-3.28
	617	-3.28
	618	-3.28
	619	-3.28
	620	-3.28
	621	-3.28
	622	-3.28
	623	-3.28
	624	-3.28
	625	-3.28
	626	-3.28
	627	-3.28
	628	-1.27
	629	-1.27
	630	-1.27
	631	-3.28
	632	-3.28
	633	-3.28
	634	-3.28
	635	-3.28
	636	-3.28
	637	-3.28
	638	-3.28
	639	-3.28
	640	-3.28
	641	-3.28
	642	-3.28
	643	-3.28
	644	-3.28
	645	-3.28
	646	-3.28
	647	-3.28
	648	-3.28
	649	-3.28
	650	-3.28
	651	-3.28
	652	-3.28
	653	-3.28
	654	-3.28
	655	-3.28
	656	-1.77
	657	-3.28
	658	-3.28
	659	-3.28
	660	-3.28
	661	-3.28
	662	-1.27
	663	-1.27
	664	-1.27
	665	-3.28
	666	-3.28
	667	-3.28
	668	-3.28
	669	-3.28
	670	-1.77
	671	-2.78
	672	-3.28
	673	-3.28
	674	-3.28
	675	-3.28
	676	-2.78
	677	-2.78
	678	-3.28
	679	-3.28
	680	-3.28
	681	-1.77
	682	-1.27
	683	-1.27
	684	-1.27
	685	-2.78
	686	-3.28
	687	-3.28
	688	-1.77
	689	-3.28
	690	-1.77
	691	-2.78
	692	-1.27
	693	-1.27
	694	-1.27
	695	-1.27
	696	-1.27
	697	-1.27
	698	-1.27
	699	-1.27
	700	-1.27
	701	-1.27
	702	-1.27
	703	-1.27
	704	-1.27
	705	-1.27
	706	-1.27
	707	-1.27
	708	-1.27
	709	-1.27
	710	-1.27
	711	-1.27
	712	-1.27
	713	-1.27
	714	-1.27
	715	-1.27
	716	-1.27
	717	-1.27
	718	-1.27
	719	-1.27
	720	-1.27
	721	-1.27
	722	-1.27
	723	0.239
	724	-0.766
	725	-1.27
	726	-1.27
	727	-1.27
	728	-1.27
	729	-1.27
	730	-1.27
	731	0.239
	732	-0.766
	733	-1.27
	734	-1.27
	735	-1.27
	736	-1.27
	737	-1.27
	738	0.239
	739	0.741
	740	0.741
	741	0.741
	742	-0.766
	743	-1.27
	744	-1.27
	745	-1.27
	746	-1.27
	747	-1.27
	748	-1.27
	749	-1.27
	750	-1.27
	751	-1.27
	752	-1.27
	753	-1.27
	754	-1.27
	755	-1.27
	756	-1.27
	757	-2.78
	758	-1.77
	759	-3.28
	760	-1.27
	761	-1.27
	762	-1.27
	763	-2.78
	764	-3.28
	765	-3.28
	766	-1.77
	767	-1.27
	768	-2.78
	769	-3.28
	770	-3.28
	771	-3.28
	772	-3.28
	773	-3.28
	774	-1.77
	775	-3.28
	776	-3.28
	777	-3.28
	778	-3.28
	779	-3.28
	780	-3.28
	781	-3.28
	782	-3.28
	783	-3.28
	784	-3.28
	785	-3.28
	786	-3.28
	787	-3.28
	788	-3.28
	789	-3.28
	790	-3.28
	791	-3.28
	792	-3.28
	793	-3.28
	794	-1.77
	795	-3.28
	796	-3.28
	797	-2.78
	798	-3.28
	799	-3.28
	800	-3.28
	801	-3.28
	802	-1.77
	803	-2.78
	804	-3.28
	805	-3.28
	806	-1.77
	807	-3.28
	808	-3.28
	809	-3.28
	810	-3.28
	811	-1.77
	812	-1.27
	813	-1.27
	814	-1.27
	815	-1.27
	816	-3.28
	817	-1.77
	818	-1.27
	819	-1.27
	820	-1.27
	821	-1.27
	822	-1.27
	823	-1.27
	824	-1.27
	825	-3.28
	826	-3.28
	827	-3.28
	828	-2.78
	829	-3.28
	830	-1.27
	831	-1.77
	832	-1.27
	833	-1.77
	834	-1.27
	835	-1.77
	836	-1.27
	837	-1.27
	838	-1.27
	839	-1.27
	840	-1.27
	841	-1.27
	842	-1.27
	843	-1.27
	844	-1.27
	845	-1.27
	846	-1.27
	847	-1.27
	848	-1.27
	849	-1.77
	850	-1.27
	851	-1.27
	852	-1.27
	853	-2.78
	854	-1.27
	855	-1.27
	856	-1.27
	857	-1.27
	858	-1.27
	859	-1.27
	860	-1.27
	861	-1.27
	862	-1.27
	863	-1.27
	864	-1.27
	865	-1.27
	866	-1.27
	867	-1.27
	868	-1.27
	869	-1.27
	870	-1.27
	871	-1.27
	872	-1.27
	873	-1.27
	874	0.239
	875	0.741
	876	0.741
	877	-1.27
	878	-1.27
	879	-1.27
	880	0.741
	881	0.741
	882	0.741
	883	0.741
	884	0.741
	885	-0.766
	886	-1.27
	887	-1.27
	888	-1.27
	889	0.239
	890	0.741
	891	-1.27
	892	-1.27
	893	-1.27
	894	-1.27
	895	-1.27
	896	-1.27
	897	0.239
	898	0.741
	899	0.741
	900	0.741
	901	0.741
	902	0.741
	903	-1.27
	904	-1.27
	905	-1.27
	906	-1.27
	907	-1.27
	908	0.741
	909	0.741
	910	0.741
	911	-1.27
	912	0.239
	913	0.741
	914	0.741
	915	-1.27
	916	-1.27
	917	-1.27
	918	-1.27
	919	-1.27
	920	-1.27
	921	-1.27
	922	-1.27
	923	0.239
	924	-0.766
	925	-1.27
	926	-1.27
	927	-1.27
	928	-1.27
	929	-1.27
	930	-1.27
	931	-1.27
	932	-1.27
	933	-1.27
	934	-1.27
	935	-1.27
	936	-1.27
	937	-1.27
	938	-1.27
	939	-1.27
	940	-1.27
	941	-1.27
	942	-1.27
	943	-1.27
	944	-1.27
	945	-1.27
	946	-1.27
	947	-1.27
	948	-1.27
	949	-1.27
	950	-2.78
	951	-3.28
	952	-3.28
	953	-1.27
	954	-1.27
	955	-1.27
	956	-2.78
	957	-3.28
	958	-1.27
	959	-3.28
	960	-3.28
	961	-3.28
	962	-3.28
	963	-3.28
	964	-3.28
	965	-3.28
	966	-3.28
	967	-3.28
	968	-3.28
	969	-3.28
	970	-1.27
	971	-1.27
	972	-1.27
	973	-2.78
	974	-3.28
	975	-3.28
	976	-1.27
	977	-1.27
	978	-1.27
	979	-1.27
	980	-1.27
	981	-3.28
	982	-3.28
	983	-3.28
	984	-3.28
	985	-3.28
	986	-3.28
	987	-3.28
	988	-3.28
	989	-3.28
	990	-3.28
	991	-3.28
	992	-3.28
	993	-3.28
	994	-3.28
	995	-3.28
	996	-3.28
	997	-3.28
	998	-3.28
	999	-3.28
	1000	-1.77
	1000	-1.27
	1000	-1.27
	1000	-1.27
	1000	-1.27
	1010	-3.28
	1010	-3.28
	1010	-3.28
	1010	-3.28
	1010	-3.28
	1010	-3.28
	1010	-3.28
	1010	-3.28
	1010	-3.28
	1010	-3.28
	1020	-3.28
	1020	-3.28
	1020	-3.28
	1020	-1.77
	1020	-3.28
	1020	-3.28
	1020	-3.28
	1020	-3.28
	1020	-3.28
	1020	-1.27
	1030	-3.28
	1030	-3.28
	1030	-1.77
	1030	-1.27
	1030	-1.27
	1030	-1.27
	1030	-3.28
	1030	-3.28
	1030	-1.77
	1030	-1.27
	1040	-1.27
	1040	-1.27
	1040	-1.27
	1040	-1.27
	1040	-1.27
	1040	-1.27
	1040	-1.27
	1040	-1.27
	1040	-1.27
	1040	-1.27
	1050	-1.27
	1050	-1.27
	1050	-1.27
	1050	-1.27
	1050	0.741
	1050	0.741
	1050	0.741
	1050	-0.766
	1050	-1.27
	1050	-1.27
	1060	-1.27
	1060	-1.27
	1060	-1.27
	1060	-1.27
	1060	-1.27
	1060	-1.27
	1060	-1.27
	1060	-1.27
	1060	-1.27
	1060	-1.27
	1070	-1.27
	1070	-1.27
	1070	-1.27
	1070	-1.27
	1070	-1.27
	1070	-1.27
	1070	-1.27
	1070	-1.27
	1070	-1.27
	1070	0.239
	1080	0.741
	1080	0.741
	1080	-1.27
	1080	-1.27
	1080	-1.27
	1080	-1.27
	1080	-1.27
	1080	-1.27
	1080	-1.27
	1080	-1.27
	1090	-1.27
	1090	-1.27
	1090	-1.27
	1090	-1.27
	1090	-1.27
	1090	0.741
	1090	-0.766
	1090	0.741
	1090	-1.27
	1090	-1.27
	1100	-1.27
	1100	-1.27
	1100	-1.27
	1100	-1.27
	1100	-1.27
	1100	-1.27
	1100	-1.27
	1100	-1.27
	1100	-1.27
	1100	-1.27
	1110	-1.27
	1110	-1.27
	1110	-1.27
	1110	-0.766
	1110	-1.27
	1110	-1.27
	1110	-1.27
	1110	-1.27
	1110	-1.27
	1110	-1.27
	1120	-1.27
	1120	-1.27
	1120	-1.27
	1120	-1.27
	1120	-1.27
	1120	-1.27
	1120	-3.28
	1120	-1.27
	1120	-1.27
	1120	-1.27
	1130	-1.27
	1130	-1.27
	1130	-3.28
	1130	-1.27
	1130	-1.27
	1130	-1.27
	1130	-1.27
	1130	-1.27
	1130	-1.27
	1130	-1.27
	1140	-3.28
	1140	-3.28
	1140	-1.27
	1140	-1.27
	1140	-1.27
	1140	-2.78
	1140	-3.28
	1140	-1.77
	1140	-3.28
	1140	-3.28
	1150	-3.28
	1150	-3.28
	1150	-3.28
	1150	-2.78
	1150	-3.28
	1150	-1.77
	1150	-3.28
	1150	-1.27
	1150	-1.27
	1150	-1.27
	1160	-2.78
	1160	-2.78
	1160	-3.28
	1160	-3.28
	1160	-3.28
	1160	-3.28
	1160	-3.28
	1160	-1.77
	1160	-3.28
	1160	-1.27
	1170	-3.28
	1170	-3.28
	1170	-3.28
	1170	-3.28
	1170	-1.77
	1170	-1.27
	1170	-2.78
	1170	-3.28
	1170	-3.28
	1170	-3.28
	1180	-1.77
	1180	-2.78
	1180	-3.28
	1180	-1.77
	1180	-1.27
	1180	-1.27
	1180	-1.27
	1180	-1.27
	1180	-3.28
	1180	-3.28
	1190	-3.28
	1190	-3.28
	1190	-3.28
	1190	-3.28
	1190	-3.28
	1190	-3.28
	1190	-3.28
	1190	-3.28
	1190	-3.28
	1190	-3.28
	1200	-3.28
	1200	-3.28
	1200	-2.78
	1200	-3.28
	1200	-3.28
	1200	-3.28
	1200	-3.28
	1200	-3.28
	1200	-1.77
	1200	-1.27
	1210	-1.27
	1210	-1.27
	1210	-1.27
	1210	-1.27
	1210	-1.27
	1210	-1.27
	1210	-1.27
	1210	-1.27
	1210	-2.78
	1210	-1.77
	1220	-3.28
	1220	-1.27
	1220	-1.27
	1220	-1.27
	1220	-1.27
	1220	-0.766
	1220	-1.27
	1220	-1.27
	1220	-1.27
	1220	-1.27
	1230	-1.27
	1230	-1.27
	1230	-1.27
	1230	-1.27
	1230	-1.27
	1230	-1.27
	1230	-1.27
	1230	-1.27
	1230	-1.27
	1230	-1.27
	1240	-1.27
	1240	-0.766
	1240	-1.27
	1240	0.741
	1240	-1.27
	1240	-1.27
	1240	-1.27
	1240	-1.27
	1240	-1.27
	1240	-1.27
	1250	-1.27
	1250	-1.27
	1250	-1.27
	1250	-1.27
	1250	-1.27
	1250	-1.27
	1250	-1.27
	1250	0.741
	1250	0.741
	1250	0.741
	1260	-1.27
	1260	-1.27
	1260	-1.27
	1260	0.239
	1260	0.741
	1260	-0.766
	1260	-1.27
	1260	-1.27
	1260	-1.77
	1260	-1.27
	1270	-1.27
	1270	0.741
	1270	0.741
	1270	0.741
	1270	-0.766
	1270	-1.27
	1270	-1.27
	1270	-1.27
	1270	-1.27
	1270	-1.27
	1280	0.239
	1280	0.741
	1280	0.741
	1280	-0.766
	1280	-1.27
	1280	-1.27
	1280	0.239
	1280	0.741
	1280	0.741
	1280	-0.766
	1290	-1.27
	1290	-1.27
	1290	-1.27
	1290	-1.27
	1290	-1.27
	1290	-1.27
	1290	-1.27
	1290	-0.766
	1290	0.741
	1290	0.741
	1300	-1.27
	1300	-1.27
	1300	-1.27
	1300	-1.27
	1300	-1.27
	1300	-1.27
	1300	-0.766
	1300	-1.27
	1300	-1.27
	1300	-1.27
	1310	-1.27
	1310	0.239
	1310	-1.27
	1310	-1.27
	1310	-1.27
	1310	-1.27
	1310	-2.78
	1310	-1.27
	1310	-1.27
	1310	-1.27
	1320	-1.27
	1320	-1.27
	1320	-1.27
	1320	-2.78
	1320	-3.28
	1320	-3.28
	1320	-1.77
	1320	-1.27
	1320	-1.27
	1320	-1.27
	1330	-2.78
	1330	-1.77
	1330	-1.77
	1330	-1.27
	1330	-1.27
	1330	-1.27
	1330	-1.27
	1330	-2.78
	1330	-3.28
	1330	-1.77
	1340	-1.27
	1340	-1.27
	1340	-1.27
	1340	-1.27
	1340	-1.27
	1340	-1.27
	1340	-3.28
	1340	-3.28
	1340	-3.28
	1340	-3.28
	1350	-3.28
	1350	-3.28
	1350	-3.28
	1350	-3.28
	1350	-3.28
	1350	-3.28
	1350	-3.28
	1350	-3.28
	1350	-3.28
	1350	-3.28
	1360	-3.28
	1360	-3.28
	1360	-3.28
	1360	-3.28
	1360	-3.28
	1360	-3.28
	1360	-3.28
	1360	-3.28
	1360	-3.28
	1360	-3.28
	1370	-3.28
	1370	-3.28
	1370	-3.28
	1370	-3.28
	1370	-3.28
	1370	-3.28
	1370	-3.28
	1370	-1.27
	1370	-1.27
	1370	-1.27
	1380	-3.28
	1380	-3.28
	1380	-1.27
	1380	-1.27
	1380	-2.78
	1380	-3.28
	1380	-3.28
	1380	-3.28
	1380	-3.28
	1380	-1.27
	1390	-1.27
	1390	-1.27
	1390	-1.27
	1390	-1.27
	1390	-1.27
	1390	-1.27
	1390	-1.27
	1390	-3.28
	1390	-3.28
	1390	-3.28
	1400	-1.77
	1400	-1.27
	1400	-1.27
	1400	-2.78
	1400	-3.28
	1400	-3.28
	1400	-3.28
	1400	-1.77
	1400	-1.27
	1400	-1.27
	1410	-3.28
	1410	-3.28
	1410	-3.28
	1410	-3.28
	1410	-1.27
	1410	-1.27
	1410	-1.27
	1410	-1.27
	1410	-1.27
	1410	-1.27
	1420	-3.28
	1420	-3.28
	1420	-1.27
	1420	-1.27
	1420	-1.27
	1420	-1.27
	1420	-1.27
	1420	-1.27
	1420	-1.27
	1420	-1.27
	1430	-1.27
	1430	-1.27
	1430	-1.27
	1430	-1.27
	1430	-1.27
	1430	-1.27
	1430	-1.27
	1430	-1.27
	1430	-1.27
	1430	-1.27
	1440	-1.27
	1440	-1.27
	1440	-1.27
	1440	0.741
	1440	-1.27
	1440	-1.27
	1440	-1.27
	1440	-1.27
	1440	-1.27
	1440	-1.27
	1450	-1.27
	1450	-1.27
	1450	-1.27
	1450	-1.27
	1450	-1.27
	1450	-1.27
	1450	-1.27
	1450	-1.27
	1450	-1.27
	1450	-1.27
	1460	-1.27
	1460	-1.27
	1460	-1.27
	1460	-1.27
	1460	-1.27
	1460	-1.27
	1460	-1.27
	1460	-1.27
	1460	-1.27
	1460	-1.27
	1470	-1.27
	1470	-1.27
	1470	-1.27
	1470	-0.766
	1470	-1.27
	1470	-1.27
	1470	-1.27
	1470	-1.27
	1470	-1.27
	1470	-1.27
	1480	0.239
	1480	0.741
	1480	-1.27
	1480	-1.27
	1480	-1.27
	1480	-1.27
	1480	-1.27
	1480	0.239
	1480	0.741
	1480	-0.766
	1490	-1.27
	1490	-1.27
	1490	-3.28
	1490	-3.28
	1490	-1.27
	1490	-1.27
	1490	-1.27
	1490	-1.27
	1490	-2.78
	1490	-1.27
	1500	-1.27
	1500	-1.27
	1500	-1.27
	1500	-1.27
	1500	-1.27
	1500	-1.27
	1500	-1.27
	1500	-1.27
	1500	-1.27
	1500	-1.27
	1510	-1.27
	1510	-1.27
	1510	-1.27
	1510	-1.27
	1510	-1.27
	1510	-1.27
	1510	-1.27
	1510	-1.27
	1510	-1.27
	1510	-1.27
	1520	-2.78
	1520	-1.27
	1520	-2.78
	1520	-1.77
	1520	-3.28
	1520	-1.77
	1520	-3.28
	1520	-3.28
	1520	-3.28
	1520	-1.27
	1530	-1.27
	1530	-1.27
	1530	-3.28
	1530	-3.28
	1530	-3.28
	1530	-3.28
	1530	-3.28
	1530	-3.28
	1530	-3.28
	1530	-1.77
	1540	-3.28
	1540	-3.28
	1540	-3.28
	1540	-3.28
	1540	-1.77
	1540	-1.27
	1540	-1.27
	1540	-1.27
	1540	-3.28
	1540	-3.28
	1550	-3.28
	1550	-1.77
	1550	-1.27
	1550	-1.27
	1550	-1.27
	1550	-1.27
	1550	-1.27
	1550	-1.27
	1550	-3.28
	1550	-1.77
	1560	-1.77
	1560	-1.27
	1560	-2.78
	1560	-3.28
	1560	-3.28
	1560	-3.28
	1560	-1.27
	1560	-1.27
	1560	-1.27
	1560	-1.27
	1570	-2.78
	1570	-3.28
	1570	-3.28
	1570	-3.28
	1570	-1.27
	1570	-1.27
	1570	-1.27
	1570	-1.27
	1570	-1.27
	1570	-1.27
	1580	-3.28
	1580	-2.78
	1580	-3.28
	1580	-1.77
	1580	-1.27
	1580	-1.27
	1580	-1.27
	1580	-1.27
	1580	-1.27
	1580	-2.78
	1590	-3.28
	1590	-1.77
	1590	-2.78
	1590	-3.28
	1590	-3.28
	1590	-3.28
	1590	-3.28
	1590	-3.28
	1590	-1.77
	1590	-1.27
	1600	-1.27
	1600	-1.27
	1600	-2.78
	1600	-3.28
[truncated: 5 more rows]

## Sheet: i
			Resistance	Current	Peak Power
			Ω	A	W
			--		--
			0.1	237.186	5625.72
			1.2	28.392	967.324
			12	2.634	83.2557
			47	1.21458	69.335
			100	0.89251	79.6579
			560	0.3289	60.5777
			1000	0.20428	41.7319
			5600	0.04232	10.0305
			10000	0.01688	2.84861
			68000	0.00267	0.48561
			120000	0.0015	0.27157
			470000	0.000470029	0.10384
			1000000	0.000217899	0.04748
			2200000	0.000106354	0.02488

## Sheet: j
		Resistance	Current Density	Power Density
		Ω	A/m2	W/m2
		--	--	--
		0.1	632496	15001900
		1.2	75711.9	2579530
		12	7024.01	222015
		47	3238.89	184893
		100	2380.03	212421
		560	877.064	161541
		1000	544.757	111285
		5600	112.859	26748
		10000	45.0075	7596.28
		68000	7.12619	1294.96
		120000	4.01158	724.175
		470000	1.25341	276.896
		1000000	0.58106	126.613
		2200000	0.28361	66.3591

## Sheet: k
		ref.46	1.17
		ref.18	1.27
		ref.47	13.35
		ref.48	7812.5
		ref.16	11130
		ref.41	12000000
		this work	15000000
