# Supplementary material for: Metallic glass-based triboelectric nanogenerators
Source: Nat Commun. 2023 Feb 23;14:1023. doi: 10.1038/s41467-023-36675-x (PMC9950355; doi:10.1038/s41467-023-36675-x)
Supplement: Supplementary file 9 — Source Data [file 41467_2023_36675_MOESM9_ESM.zip › Source data/Figure 1.xlsx]

## Sheet: b-d
	2Θ/°	a.u.		2Θ/°	a.u.		2Θ/°	a.u.
		Zr45Cu40Al15			Zr45Cu35Al20			Zr50Cu40Al10
	20	4062		20	2329		20	3048
	20.02	3937		20.02	2370		20.02	3063
	20.04	4074		20.04	2361		20.04	3021
	20.06	3986		20.06	2375		20.06	3046
	20.08	3955		20.08	2390		20.08	3031
	20.1	4041		20.1	2454		20.1	2964
	20.12	4046		20.12	2449		20.12	2933
	20.14	4076		20.14	2258		20.14	2901
	20.16	3993		20.16	2380		20.16	2996
	20.18	4048		20.18	2427		20.18	3024
	20.2	4024		20.2	2433		20.2	3049
	20.22	4024		20.22	2466		20.22	2968
	20.24	4018		20.24	2402		20.24	2979
	20.26	4083		20.26	2449		20.26	3051
	20.28	3996		20.28	2488		20.28	2987
	20.3	4042		20.3	2382		20.3	2957
	20.32	4070		20.32	2415		20.32	2979
	20.34	4034		20.34	2422		20.34	3086
	20.36	4017		20.36	2432		20.36	3128
	20.38	3962		20.38	2366		20.38	3053
	20.4	4091		20.4	2508		20.4	3028
	20.42	4087		20.42	2479		20.42	3051
	20.44	4034		20.44	2472		20.44	3101
	20.46	3925		20.46	2472		20.46	3034
	20.48	4064		20.48	2407		20.48	2992
	20.5	4094		20.5	2403		20.5	3090
	20.52	4077		20.52	2421		20.52	2986
	20.54	4071		20.54	2423		20.54	3091
	20.56	4040		20.56	2472		20.56	3134
	20.58	4136		20.58	2449		20.58	3037
	20.6	4102		20.6	2484		20.6	2978
	20.62	4020		20.62	2468		20.62	3106
	20.64	4064		20.64	2446		20.64	3060
	20.66	4157		20.66	2500		20.66	3036
	20.68	4101		20.68	2455		20.68	3168
	20.7	4084		20.7	2434		20.7	3082
	20.72	4145		20.72	2510		20.72	3100
	20.74	4101		20.74	2518		20.74	3062
	20.76	4072		20.76	2408		20.76	3064
	20.78	4220		20.78	2484		20.78	3043
	20.8	4061		20.8	2514		20.8	3086
	20.82	4254		20.82	2585		20.82	3097
	20.84	4190		20.84	2559		20.84	3103
	20.86	4209		20.86	2507		20.86	3101
	20.88	4153		20.88	2510		20.88	3063
	20.9	4052		20.9	2530		20.9	3086
	20.92	4191		20.92	2631		20.92	3069
	20.94	4180		20.94	2569		20.94	3088
	20.96	4242		20.96	2512		20.96	3060
	20.98	4157		20.98	2508		20.98	2973
	21	4278		21	2600		21	3104
	21.02	4110		21.02	2510		21.02	3216
	21.04	4257		21.04	2572		21.04	3056
	21.06	4107		21.06	2581		21.06	3121
	21.08	4121		21.08	2523		21.08	3040
	21.1	4151		21.1	2637		21.1	3094
	21.12	4197		21.12	2607		21.12	3098
	21.14	4216		21.14	2538		21.14	3156
	21.16	4326		21.16	2658		21.16	3131
	21.18	4302		21.18	2674		21.18	3160
	21.2	4267		21.2	2681		21.2	3120
	21.22	4334		21.22	2668		21.22	3139
	21.24	4236		21.24	2644		21.24	3223
	21.26	4273		21.26	2724		21.26	3156
	21.28	4243		21.28	2671		21.28	3116
	21.3	4212		21.3	2645		21.3	3084
	21.32	4194		21.32	2630		21.32	3164
	21.34	4267		21.34	2723		21.34	3163
	21.36	4248		21.36	2691		21.36	3131
	21.38	4329		21.38	2693		21.38	3085
	21.4	4350		21.4	2582		21.4	3040
	21.42	4299		21.42	2605		21.42	3212
	21.44	4278		21.44	2647		21.44	3102
	21.46	4348		21.46	2610		21.46	3154
	21.48	4275		21.48	2717		21.48	3105
	21.5	4314		21.5	2708		21.5	3185
	21.52	4376		21.52	2754		21.52	3145
	21.54	4446		21.54	2774		21.54	3059
	21.56	4314		21.56	2672		21.56	3057
	21.58	4483		21.58	2751		21.58	3156
	21.6	4483		21.6	2673		21.6	3064
	21.62	4471		21.62	2702		21.62	3148
	21.64	4435		21.64	2653		21.64	3193
	21.66	4503		21.66	2750		21.66	3133
	21.68	4374		21.68	2675		21.68	3174
	21.7	4356		21.7	2712		21.7	3153
	21.72	4499		21.72	2791		21.72	3123
	21.74	4481		21.74	2843		21.74	3137
	21.76	4512		21.76	2856		21.76	3144
	21.78	4442		21.78	2837		21.78	3186
	21.8	4533		21.8	2801		21.8	3159
	21.82	4496		21.82	2731		21.82	3090
	21.84	4511		21.84	2891		21.84	3164
	21.86	4472		21.86	2880		21.86	3144
	21.88	4461		21.88	2818		21.88	3156
	21.9	4568		21.9	2893		21.9	3136
	21.92	4551		21.92	2816		21.92	3095
	21.94	4519		21.94	2803		21.94	3168
	21.96	4579		21.96	2814		21.96	3110
	21.98	4560		21.98	2931		21.98	3225
	22	4540		22	2964		22	3087
	22.02	4591		22.02	2914		22.02	3103
	22.04	4576		22.04	2950		22.04	3109
	22.06	4495		22.06	3037		22.06	3067
	22.08	4567		22.08	2955		22.08	3081
	22.1	4528		22.1	2987		22.1	3152
	22.12	4597		22.12	2987		22.12	3184
	22.14	4731		22.14	2960		22.14	3210
	22.16	4707		22.16	2880		22.16	3155
	22.18	4508		22.18	2975		22.18	3112
	22.2	4625		22.2	2884		22.2	3166
	22.22	4696		22.22	2929		22.22	3100
	22.24	4505		22.24	3022		22.24	3178
	22.26	4718		22.26	2807		22.26	3173
	22.28	4703		22.28	2976		22.28	3229
	22.3	4688		22.3	2922		22.3	3206
	22.32	4618		22.32	2978		22.32	3114
	22.34	4589		22.34	3052		22.34	3198
	22.36	4744		22.36	2944		22.36	3190
	22.38	4760		22.38	2955		22.38	3278
	22.4	4695		22.4	3030		22.4	3219
	22.42	4729		22.42	2993		22.42	3221
	22.44	4719		22.44	2928		22.44	3138
	22.46	4640		22.46	2917		22.46	3210
	22.48	4691		22.48	2945		22.48	3234
	22.5	4546		22.5	3030		22.5	3243
	22.52	4571		22.52	2999		22.52	3204
	22.54	4679		22.54	2910		22.54	3178
	22.56	4684		22.56	2947		22.56	3218
	22.58	4632		22.58	2953		22.58	3203
	22.6	4684		22.6	2910		22.6	3257
	22.62	4538		22.62	2872		22.62	3258
	22.64	4696		22.64	2915		22.64	3208
	22.66	4762		22.66	2938		22.66	3229
	22.68	4617		22.68	2842		22.68	3147
	22.7	4630		22.7	2834		22.7	3229
	22.72	4676		22.72	2870		22.72	3168
	22.74	4550		22.74	2816		22.74	3233
	22.76	4500		22.76	2741		22.76	3288
	22.78	4568		22.78	2828		22.78	3199
	22.8	4579		22.8	2853		22.8	3252
	22.82	4522		22.82	2812		22.82	3224
	22.84	4671		22.84	2781		22.84	3188
	22.86	4577		22.86	2800		22.86	3242
	22.88	4645		22.88	2773		22.88	3135
	22.9	4623		22.9	2796		22.9	3186
	22.92	4540		22.92	2797		22.92	3209
	22.94	4555		22.94	2742		22.94	3168
	22.96	4594		22.96	2756		22.96	3125
	22.98	4530		22.98	2701		22.98	3164
	23	4566		23	2667		23	3248
	23.02	4411		23.02	2673		23.02	3267
	23.04	4474		23.04	2608		23.04	3214
	23.06	4510		23.06	2712		23.06	3141
	23.08	4428		23.08	2698		23.08	3226
	23.1	4461		23.1	2661		23.1	3164
	23.12	4421		23.12	2722		23.12	3162
	23.14	4479		23.14	2681		23.14	3223
	23.16	4429		23.16	2580		23.16	3224
	23.18	4343		23.18	2612		23.18	3219
	23.2	4388		23.2	2674		23.2	3309
	23.22	4288		23.22	2634		23.22	3208
	23.24	4386		23.24	2652		23.24	3222
	23.26	4423		23.26	2624		23.26	3237
	23.28	4359		23.28	2549		23.28	3223
	23.3	4329		23.3	2559		23.3	3202
	23.32	4422		23.32	2617		23.32	3236
	23.34	4323		23.34	2534		23.34	3206
	23.36	4459		23.36	2510		23.36	3228
	23.38	4371		23.38	2614		23.38	3211
	23.4	4395		23.4	2566		23.4	3166
	23.42	4322		23.42	2608		23.42	3248
	23.44	4309		23.44	2529		23.44	3273
	23.46	4356		23.46	2504		23.46	3262
	23.48	4391		23.48	2484		23.48	3320
	23.5	4311		23.5	2488		23.5	3254
	23.52	4272		23.52	2570		23.52	3330
	23.54	4324		23.54	2564		23.54	3298
	23.56	4317		23.56	2471		23.56	3307
	23.58	4366		23.58	2385		23.58	3290
	23.6	4308		23.6	2450		23.6	3203
	23.62	4302		23.62	2390		23.62	3224
	23.64	4309		23.64	2440		23.64	3268
	23.66	4246		23.66	2533		23.66	3256
	23.68	4215		23.68	2429		23.68	3210
	23.7	4247		23.7	2402		23.7	3246
	23.72	4280		23.72	2477		23.72	3205
	23.74	4243		23.74	2447		23.74	3376
	23.76	4219		23.76	2463		23.76	3282
	23.78	4292		23.78	2413		23.78	3360
	23.8	4276		23.8	2341		23.8	3334
	23.82	4222		23.82	2422		23.82	3200
	23.84	4272		23.84	2372		23.84	3266
	23.86	4249		23.86	2433		23.86	3280
	23.88	4241		23.88	2470		23.88	3245
	23.9	4138		23.9	2447		23.9	3324
	23.92	4213		23.92	2409		23.92	3308
	23.94	4188		23.94	2392		23.94	3312
	23.96	4095		23.96	2481		23.96	3318
	23.98	4075		23.98	2437		23.98	3374
	24	4251		24	2390		24	3307
	24.02	4239		24.02	2452		24.02	3240
	24.04	4205		24.04	2434		24.04	3298
	24.06	4154		24.06	2427		24.06	3292
	24.08	4134		24.08	2366		24.08	3300
	24.1	4206		24.1	2354		24.1	3306
	24.12	4174		24.12	2400		24.12	3243
	24.14	4128		24.14	2337		24.14	3317
	24.16	4158		24.16	2326		24.16	3296
	24.18	4151		24.18	2390		24.18	3312
	24.2	4177		24.2	2317		24.2	3405
	24.22	4191		24.22	2371		24.22	3307
	24.24	4210		24.24	2411		24.24	3307
	24.26	4194		24.26	2367		24.26	3334
	24.28	4169		24.28	2379		24.28	3328
	24.3	4091		24.3	2375		24.3	3345
	24.32	4203		24.32	2396		24.32	3346
	24.34	4089		24.34	2374		24.34	3396
	24.36	4071		24.36	2283		24.36	3303
	24.38	4123		24.38	2332		24.38	3176
	24.4	4160		24.4	2331		24.4	3289
	24.42	4104		24.42	2370		24.42	3322
	24.44	4076		24.44	2318		24.44	3371
	24.46	4117		24.46	2328		24.46	3410
	24.48	4169		24.48	2295		24.48	3386
	24.5	4146		24.5	2376		24.5	3382
	24.52	4199		24.52	2394		24.52	3254
	24.54	4043		24.54	2381		24.54	3306
	24.56	4099		24.56	2323		24.56	3350
	24.58	4154		24.58	2317		24.58	3437
	24.6	4094		24.6	2367		24.6	3376
	24.62	4183		24.62	2309		24.62	3311
	24.64	4152		24.64	2304		24.64	3223
	24.66	4091		24.66	2413		24.66	3312
	24.68	4201		24.68	2343		24.68	3276
	24.7	4094		24.7	2326		24.7	3362
	24.72	4105		24.72	2293		24.72	3364
	24.74	4098		24.74	2288		24.74	3323
	24.76	4181		24.76	2323		24.76	3308
	24.78	4090		24.78	2309		24.78	3375
	24.8	4201		24.8	2369		24.8	3398
	24.82	4188		24.82	2298		24.82	3427
	24.84	4063		24.84	2259		24.84	3438
	24.86	4055		24.86	2281		24.86	3355
	24.88	4097		24.88	2291		24.88	3299
	24.9	4167		24.9	2309		24.9	3342
	24.92	4245		24.92	2182		24.92	3368
	24.94	4105		24.94	2270		24.94	3337
	24.96	4103		24.96	2265		24.96	3298
	24.98	4080		24.98	2293		24.98	3382
	25	4147		25	2283		25	3370
	25.02	4191		25.02	2205		25.02	3368
	25.04	4204		25.04	2239		25.04	3344
	25.06	4109		25.06	2317		25.06	3262
	25.08	4072		25.08	2334		25.08	3363
	25.1	4078		25.1	2357		25.1	3351
	25.12	4053		25.12	2279		25.12	3394
	25.14	4093		25.14	2254		25.14	3412
	25.16	4130		25.16	2230		25.16	3462
	25.18	4100		25.18	2312		25.18	3422
	25.2	4074		25.2	2380		25.2	3382
	25.22	4203		25.22	2293		25.22	3344
	25.24	4061		25.24	2273		25.24	3367
	25.26	4137		25.26	2288		25.26	3456
	25.28	4206		25.28	2289		25.28	3380
	25.3	4212		25.3	2227		25.3	3414
	25.32	4157		25.32	2202		25.32	3330
	25.34	4058		25.34	2325		25.34	3369
	25.36	4090		25.36	2257		25.36	3410
	25.38	4144		25.38	2324		25.38	3443
	25.4	4054		25.4	2284		25.4	3372
	25.42	4242		25.42	2281		25.42	3416
	25.44	4205		25.44	2288		25.44	3435
	25.46	4200		25.46	2416		25.46	3433
	25.48	4242		25.48	2302		25.48	3434
	25.5	4114		25.5	2301		25.5	3395
	25.52	4214		25.52	2277		25.52	3501
	25.54	4211		25.54	2343		25.54	3442
	25.56	4257		25.56	2303		25.56	3442
	25.58	4236		25.58	2300		25.58	3432
	25.6	4179		25.6	2325		25.6	3393
	25.62	4192		25.62	2280		25.62	3483
	25.64	4101		25.64	2250		25.64	3449
	25.66	4106		25.66	2278		25.66	3384
	25.68	4140		25.68	2261		25.68	3432
	25.7	4152		25.7	2289		25.7	3515
	25.72	4118		25.72	2314		25.72	3445
	25.74	4164		25.74	2242		25.74	3447
	25.76	4130		25.76	2356		25.76	3512
	25.78	4128		25.78	2271		25.78	3433
	25.8	4161		25.8	2214		25.8	3287
	25.82	4156		25.82	2180		25.82	3376
	25.84	4159		25.84	2286		25.84	3432
	25.86	4166		25.86	2203		25.86	3387
	25.88	4125		25.88	2261		25.88	3444
	25.9	4231		25.9	2229		25.9	3386
	25.92	4288		25.92	2266		25.92	3387
	25.94	4216		25.94	2297		25.94	3445
	25.96	4334		25.96	2295		25.96	3464
	25.98	4177		25.98	2278		25.98	3500
	26	4165		26	2249		26	3505
	26.02	4264		26.02	2367		26.02	3507
	26.04	3997		26.04	2303		26.04	3514
	26.06	4169		26.06	2243		26.06	3442
	26.08	4222		26.08	2265		26.08	3441
	26.1	4194		26.1	2254		26.1	3484
	26.12	4212		26.12	2226		26.12	3464
	26.14	4145		26.14	2309		26.14	3576
	26.16	4304		26.16	2317		26.16	3555
	26.18	4275		26.18	2352		26.18	3502
	26.2	4155		26.2	2320		26.2	3486
	26.22	4140		26.22	2355		26.22	3481
	26.24	4260		26.24	2281		26.24	3547
	26.26	4250		26.26	2234		26.26	3597
	26.28	4191		26.28	2298		26.28	3577
	26.3	4244		26.3	2329		26.3	3604
	26.32	4221		26.32	2246		26.32	3557
	26.34	4298		26.34	2253		26.34	3504
	26.36	4252		26.36	2310		26.36	3532
	26.38	4272		26.38	2359		26.38	3525
	26.4	4195		26.4	2313		26.4	3559
	26.42	4199		26.42	2328		26.42	3575
	26.44	4251		26.44	2282		26.44	3506
	26.46	4208		26.46	2309		26.46	3532
	26.48	4275		26.48	2268		26.48	3539
	26.5	4302		26.5	2261		26.5	3537
	26.52	4396		26.52	2366		26.52	3502
	26.54	4300		26.54	2355		26.54	3483
	26.56	4278		26.56	2279		26.56	3478
	26.58	4282		26.58	2274		26.58	3547
	26.6	4263		26.6	2345		26.6	3605
	26.62	4205		26.62	2262		26.62	3643
	26.64	4247		26.64	2345		26.64	3528
	26.66	4338		26.66	2330		26.66	3505
	26.68	4296		26.68	2296		26.68	3562
	26.7	4329		26.7	2317		26.7	3479
	26.72	4236		26.72	2345		26.72	3518
	26.74	4303		26.74	2332		26.74	3592
	26.76	4392		26.76	2332		26.76	3567
	26.78	4326		26.78	2348		26.78	3562
	26.8	4281		26.8	2343		26.8	3566
	26.82	4284		26.82	2291		26.82	3590
	26.84	4179		26.84	2236		26.84	3615
	26.86	4215		26.86	2275		26.86	3587
	26.88	4280		26.88	2346		26.88	3580
	26.9	4306		26.9	2337		26.9	3521
	26.92	4363		26.92	2355		26.92	3528
	26.94	4269		26.94	2307		26.94	3527
	26.96	4307		26.96	2369		26.96	3452
	26.98	4371		26.98	2298		26.98	3560
	27	4343		27	2318		27	3584
	27.02	4418		27.02	2290		27.02	3670
	27.04	4289		27.04	2286		27.04	3605
	27.06	4378		27.06	2350		27.06	3564
	27.08	4281		27.08	2311		27.08	3672
	27.1	4357		27.1	2354		27.1	3620
	27.12	4349		27.12	2359		27.12	3612
	27.14	4332		27.14	2334		27.14	3629
	27.16	4283		27.16	2310		27.16	3631
	27.18	4382		27.18	2311		27.18	3597
	27.2	4327		27.2	2352		27.2	3612
	27.22	4282		27.22	2345		27.22	3531
	27.24	4278		27.24	2363		27.24	3570
	27.26	4333		27.26	2376		27.26	3668
	27.28	4221		27.28	2400		27.28	3640
	27.3	4313		27.3	2380		27.3	3644
	27.32	4235		27.32	2309		27.32	3650
	27.34	4372		27.34	2314		27.34	3599
	27.36	4342		27.36	2352		27.36	3573
	27.38	4433		27.38	2320		27.38	3691
	27.4	4385		27.4	2332		27.4	3651
	27.42	4301		27.42	2326		27.42	3628
	27.44	4425		27.44	2302		27.44	3566
	27.46	4433		27.46	2316		27.46	3582
	27.48	4397		27.48	2344		27.48	3643
	27.5	4386		27.5	2409		27.5	3631
	27.52	4373		27.52	2283		27.52	3589
	27.54	4384		27.54	2373		27.54	3671
	27.56	4394		27.56	2348		27.56	3613
	27.58	4357		27.58	2356		27.58	3602
	27.6	4392		27.6	2376		27.6	3650
	27.62	4434		27.62	2455		27.62	3696
	27.64	4449		27.64	2377		27.64	3612
	27.66	4370		27.66	2409		27.66	3658
	27.68	4467		27.68	2291		27.68	3620
	27.7	4397		27.7	2332		27.7	3653
	27.72	4415		27.72	2352		27.72	3701
	27.74	4407		27.74	2422		27.74	3656
	27.76	4441		27.76	2332		27.76	3720
	27.78	4471		27.78	2298		27.78	3713
	27.8	4405		27.8	2373		27.8	3724
	27.82	4414		27.82	2421		27.82	3717
	27.84	4404		27.84	2370		27.84	3769
	27.86	4429		27.86	2384		27.86	3841
	27.88	4363		27.88	2373		27.88	3845
	27.9	4404		27.9	2400		27.9	3690
	27.92	4443		27.92	2388		27.92	3720
	27.94	4363		27.94	2421		27.94	3757
	27.96	4470		27.96	2361		27.96	3812
	27.98	4464		27.98	2352		27.98	3820
	28	4537		28	2381		28	3817
	28.02	4420		28.02	2362		28.02	3735
	28.04	4436		28.04	2359		28.04	3746
	28.06	4431		28.06	2416		28.06	3780
	28.08	4386		28.08	2438		28.08	3772
	28.1	4371		28.1	2375		28.1	3795
	28.12	4440		28.12	2402		28.12	3764
	28.14	4593		28.14	2326		28.14	3704
	28.16	4552		28.16	2384		28.16	3795
	28.18	4439		28.18	2380		28.18	3865
	28.2	4533		28.2	2463		28.2	3854
	28.22	4521		28.22	2442		28.22	3691
	28.24	4501		28.24	2421		28.24	3740
	28.26	4448		28.26	2530		28.26	3787
	28.28	4582		28.28	2473		28.28	3814
	28.3	4523		28.3	2414		28.3	3780
	28.32	4631		28.32	2503		28.32	3806
	28.34	4661		28.34	2463		28.34	3840
	28.36	4551		28.36	2469		28.36	3827
	28.38	4673		28.38	2429		28.38	3770
	28.4	4524		28.4	2406		28.4	3810
	28.42	4551		28.42	2420		28.42	3837
	28.44	4648		28.44	2411		28.44	3923
	28.46	4651		28.46	2375		28.46	3910
	28.48	4597		28.48	2430		28.48	4010
	28.5	4536		28.5	2496		28.5	3897
	28.52	4669		28.52	2472		28.52	4032
	28.54	4588		28.54	2446		28.54	4059
	28.56	4601		28.56	2437		28.56	4048
	28.58	4598		28.58	2451		28.58	4043
	28.6	4671		28.6	2445		28.6	3946
	28.62	4695		28.62	2318		28.62	3987
	28.64	4686		28.64	2367		28.64	4040
	28.66	4652		28.66	2509		28.66	3924
	28.68	4545		28.68	2466		28.68	3927
	28.7	4557		28.7	2501		28.7	3931
	28.72	4691		28.72	2438		28.72	3887
	28.74	4618		28.74	2457		28.74	4045
	28.76	4678		28.76	2389		28.76	4025
	28.78	4753		28.78	2461		28.78	3990
	28.8	4698		28.8	2422		28.8	3955
	28.82	4564		28.82	2515		28.82	3971
	28.84	4514		28.84	2427		28.84	3944
	28.86	4677		28.86	2474		28.86	4004
	28.88	4744		28.88	2507		28.88	3944
	28.9	4699		28.9	2489		28.9	4031
	28.92	4783		28.92	2473		28.92	3959
	28.94	4587		28.94	2467		28.94	3938
	28.96	4606		28.96	2485		28.96	3959
	28.98	4664		28.98	2566		28.98	3955
	29	4632		29	2533		29	3978
	29.02	4681		29.02	2592		29.02	3998
	29.04	4733		29.04	2446		29.04	3890
	29.06	4677		29.06	2487		29.06	3917
	29.08	4673		29.08	2502		29.08	3910
	29.1	4655		29.1	2564		29.1	3948
	29.12	4766		29.12	2515		29.12	4040
	29.14	4627		29.14	2536		29.14	3990
	29.16	4738		29.16	2538		29.16	4014
	29.18	4849		29.18	2510		29.18	4032
	29.2	4861		29.2	2583		29.2	4098
	29.22	4760		29.22	2437		29.22	4090
	29.24	4721		29.24	2487		29.24	4123
	29.26	4744		29.26	2456		29.26	4063
	29.28	4741		29.28	2532		29.28	4090
	29.3	4711		29.3	2423		29.3	4061
	29.32	4805		29.32	2504		29.32	4126
	29.34	4839		29.34	2503		29.34	4140
	29.36	4822		29.36	2608		29.36	4120
	29.38	4939		29.38	2511		29.38	4089
	29.4	4779		29.4	2535		29.4	4077
	29.42	4754		29.42	2557		29.42	4009
	29.44	4725		29.44	2493		29.44	4087
	29.46	4893		29.46	2448		29.46	4104
	29.48	4875		29.48	2487		29.48	4033
	29.5	4844		29.5	2487		29.5	4119
	29.52	4821		29.52	2481		29.52	4134
	29.54	4914		29.54	2529		29.54	4190
	29.56	4818		29.56	2431		29.56	4271
	29.58	4795		29.58	2545		29.58	4116
	29.6	4805		29.6	2523		29.6	4102
	29.62	4889		29.62	2515		29.62	4151
	29.64	4909		29.64	2521		29.64	4199
	29.66	4942		29.66	2573		29.66	4121
	29.68	4794		29.68	2537		29.68	4260
	29.7	4871		29.7	2534		29.7	4208
	29.72	5024		29.72	2615		29.72	4086
	29.74	4813		29.74	2477		29.74	4111
	29.76	4926		29.76	2601		29.76	4149
	29.78	4802		29.78	2546		29.78	4052
	29.8	4897		29.8	2521		29.8	4175
	29.82	4882		29.82	2520		29.82	4211
	29.84	4936		29.84	2441		29.84	4199
	29.86	4933		29.86	2507		29.86	4323
	29.88	4907		29.88	2547		29.88	4199
	29.9	4907		29.9	2476		29.9	4148
	29.92	4895		29.92	2562		29.92	4161
	29.94	4925		29.94	2548		29.94	4153
	29.96	4947		29.96	2571		29.96	4084
	29.98	4937		29.98	2579		29.98	4272
	30	5031		30	2549		30	4142
	30.02	5119		30.02	2588		30.02	4251
	30.04	5005		30.04	2573		30.04	4252
	30.06	4915		30.06	2624		30.06	4243
	30.08	5001		30.08	2495		30.08	4245
	30.1	4926		30.1	2548		30.1	4261
	30.12	4884		30.12	2486		30.12	4315
	30.14	4954		30.14	2513		30.14	4352
	30.16	4959		30.16	2640		30.16	4183
	30.18	4957		30.18	2569		30.18	4266
	30.2	4979		30.2	2620		30.2	4338
	30.22	4983		30.22	2515		30.22	4294
	30.24	5019		30.24	2626		30.24	4296
	30.26	5022		30.26	2598		30.26	4325
	30.28	5034		30.28	2556		30.28	4266
	30.3	4988		30.3	2550		30.3	4349
	30.32	4996		30.32	2594		30.32	4284
	30.34	5143		30.34	2596		30.34	4412
	30.36	5060		30.36	2583		30.36	4260
	30.38	5071		30.38	2660		30.38	4268
	30.4	5091		30.4	2585		30.4	4457
	30.42	5088		30.42	2545		30.42	4493
	30.44	5145		30.44	2574		30.44	4433
	30.46	5088		30.46	2663		30.46	4388
	30.48	5077		30.48	2582		30.48	4320
	30.5	5149		30.5	2571		30.5	4413
	30.52	5116		30.52	2602		30.52	4380
	30.54	5123		30.54	2641		30.54	4514
	30.56	5132		30.56	2683		30.56	4451
	30.58	5200		30.58	2672		30.58	4421
	30.6	5183		30.6	2650		30.6	4412
	30.62	5182		30.62	2691		30.62	4393
	30.64	5173		30.64	2655		30.64	4428
	30.66	5212		30.66	2609		30.66	4515
	30.68	5186		30.68	2675		30.68	4514
	30.7	5194		30.7	2654		30.7	4573
	30.72	5251		30.72	2616		30.72	4392
	30.74	5217		30.74	2620		30.74	4495
	30.76	5100		30.76	2594		30.76	4515
	30.78	5203		30.78	2655		30.78	4649
	30.8	5145		30.8	2709		30.8	4519
	30.82	5279		30.82	2640		30.82	4527
	30.84	5215		30.84	2636		30.84	4518
	30.86	5275		30.86	2695		30.86	4647
	30.88	5137		30.88	2723		30.88	4551
	30.9	5248		30.9	2807		30.9	4492
	30.92	5444		30.92	2626		30.92	4520
	30.94	5356		30.94	2719		30.94	4467
	30.96	5323		30.96	2758		30.96	4588
	30.98	5214		30.98	2688		30.98	4498
	31	5267		31	2687		31	4584
	31.02	5296		31.02	2650		31.02	4620
	31.04	5416		31.04	2737		31.04	4633
	31.06	5326		31.06	2705		31.06	4632
	31.08	5291		31.08	2681		31.08	4711
	31.1	5258		31.1	2773		31.1	4677
	31.12	5368		31.12	2701		31.12	4621
	31.14	5316		31.14	2618		31.14	4638
	31.16	5392		31.16	2728		31.16	4766
	31.18	5383		31.18	2699		31.18	4650
	31.2	5395		31.2	2715		31.2	4587
	31.22	5434		31.22	2778		31.22	4705
	31.24	5482		31.24	2724		31.24	4748
	31.26	5460		31.26	2758		31.26	4724
	31.28	5435		31.28	2734		31.28	4778
	31.3	5466		31.3	2682		31.3	4730
	31.32	5472		31.32	2701		31.32	4938
	31.34	5507		31.34	2724		31.34	4676
	31.36	5471		31.36	2662		31.36	4810
	31.38	5582		31.38	2725		31.38	4740
	31.4	5615		31.4	2746		31.4	4842
	31.42	5519		31.42	2699		31.42	4795
	31.44	5537		31.44	2790		31.44	4764
	31.46	5471		31.46	2803		31.46	4761
	31.48	5485		31.48	2799		31.48	4752
	31.5	5491		31.5	2802		31.5	4688
	31.52	5498		31.52	2846		31.52	4910
	31.54	5467		31.54	2783		31.54	4799
	31.56	5456		31.56	2736		31.56	4753
	31.58	5521		31.58	2711		31.58	4808
	31.6	5597		31.6	2828		31.6	4972
	31.62	5526		31.62	2745		31.62	4880
	31.64	5565		31.64	2733		31.64	4983
	31.66	5680		31.66	2827		31.66	4955
	31.68	5525		31.68	2825		31.68	4912
	31.7	5575		31.7	2822		31.7	4946
	31.72	5665		31.72	2749		31.72	4962
	31.74	5623		31.74	2830		31.74	5011
	31.76	5638		31.76	2840		31.76	4867
	31.78	5636		31.78	2857		31.78	4937
	31.8	5576		31.8	2836		31.8	4900
	31.82	5728		31.82	2892		31.82	4947
	31.84	5712		31.84	2835		31.84	5090
	31.86	5614		31.86	2839		31.86	4974
	31.88	5735		31.88	2904		31.88	4955
	31.9	5807		31.9	2815		31.9	5085
	31.92	5574		31.92	2896		31.92	4989
	31.94	5748		31.94	2821		31.94	5003
	31.96	5697		31.96	2761		31.96	5133
	31.98	5677		31.98	2868		31.98	5059
	32	5784		32	2899		32	5094
	32.02	5828		32.02	2884		32.02	5124
	32.04	5850		32.04	2876		32.04	5054
	32.06	5805		32.06	2970		32.06	5142
	32.08	5864		32.08	2906		32.08	5193
	32.1	5784		32.1	2928		32.1	5140
	32.12	5842		32.12	2897		32.12	5127
	32.14	5955		32.14	2873		32.14	5114
	32.16	5864		32.16	2938		32.16	5154
	32.18	5906		32.18	2976		32.18	5197
	32.2	5962		32.2	2831		32.2	5202
	32.22	5856		32.22	2852		32.22	5196
	32.24	5898		32.24	2982		32.24	5221
	32.26	5998		32.26	2941		32.26	5281
	32.28	5913		32.28	2923		32.28	5203
	32.3	6065		32.3	2908		32.3	5241
	32.32	5988		32.32	2924		32.32	5363
	32.34	6055		32.34	2926		32.34	5208
	32.36	6076		32.36	3028		32.36	5296
	32.38	6042		32.38	2993		32.38	5378
	32.4	5993		32.4	2973		32.4	5331
	32.42	6098		32.42	2987		32.42	5272
	32.44	6205		32.44	3082		32.44	5338
	32.46	6183		32.46	3007		32.46	5401
	32.48	6117		32.48	3043		32.48	5504
	32.5	6199		32.5	2994		32.5	5456
	32.52	6207		32.52	3026		32.52	5426
	32.54	6199		32.54	3037		32.54	5504
	32.56	6202		32.56	3119		32.56	5438
	32.58	6164		32.58	3045		32.58	5401
	32.6	6337		32.6	3021		32.6	5380
	32.62	6264		32.62	3016		32.62	5468
	32.64	6169		32.64	3049		32.64	5533
	32.66	6228		32.66	3053		32.66	5622
	32.68	6224		32.68	2986		32.68	5526
	32.7	6178		32.7	3011		32.7	5326
	32.72	6139		32.72	3055		32.72	5589
	32.74	6138		32.74	3099		32.74	5703
	32.76	6195		32.76	3031		32.76	5634
	32.78	6295		32.78	3102		32.78	5640
	32.8	6473		32.8	3080		32.8	5527
	32.82	6252		32.82	3101		32.82	5688
	32.84	6310		32.84	3021		32.84	5702
	32.86	6320		32.86	3054		32.86	5666
	32.88	6298		32.88	3155		32.88	5685
	32.9	6318		32.9	3125		32.9	5745
	32.92	6341		32.92	3181		32.92	5704
	32.94	6391		32.94	3222		32.94	5702
	32.96	6410		32.96	3183		32.96	5801
	32.98	6366		32.98	3181		32.98	5763
	33	6503		33	3133		33	5824
	33.02	6281		33.02	3118		33.02	5873
	33.04	6517		33.04	3194		33.04	5862
	33.06	6464		33.06	3099		33.06	5786
	33.08	6471		33.08	3149		33.08	5862
	33.1	6544		33.1	3221		33.1	5906
	33.12	6436		33.12	3194		33.12	5811
	33.14	6600		33.14	3179		33.14	5887
	33.16	6564		33.16	3236		33.16	5939
	33.18	6549		33.18	3218		33.18	6087
	33.2	6543		33.2	3109		33.2	5998
	33.22	6717		33.22	3277		33.22	5916
	33.24	6657		33.24	3249		33.24	5905
	33.26	6663		33.26	3264		33.26	5968
	33.28	6564		33.28	3330		33.28	5895
	33.3	6526		33.3	3257		33.3	6019
	33.32	6771		33.32	3229		33.32	6028
	33.34	6717		33.34	3188		33.34	5990
	33.36	6645		33.36	3203		33.36	5994
	33.38	6772		33.38	3209		33.38	6006
	33.4	6846		33.4	3250		33.4	6174
	33.42	6726		33.42	3264		33.42	6122
	33.44	6802		33.44	3286		33.44	6320
	33.46	6851		33.46	3294		33.46	6337
	33.48	6824		33.48	3199		33.48	6222
	33.5	6724		33.5	3289		33.5	6166
	33.52	6942		33.52	3364		33.52	6246
	33.54	6806		33.54	3425		33.54	6321
	33.56	6959		33.56	3433		33.56	6269
	33.58	6951		33.58	3388		33.58	6246
	33.6	7069		33.6	3295		33.6	6365
	33.62	6906		33.62	3449		33.62	6353
	33.64	6975		33.64	3427		33.64	6309
	33.66	6987		33.66	3469		33.66	6452
	33.68	7006		33.68	3492		33.68	6465
	33.7	7012		33.7	3485		33.7	6587
	33.72	7139		33.72	3418		33.72	6715
	33.74	6952		33.74	3423		33.74	6562
	33.76	7081		33.76	3579		33.76	6521
	33.78	7200		33.78	3546		33.78	6504
	33.8	7246		33.8	3543		33.8	6563
	33.82	7225		33.82	3451		33.82	6385
	33.84	7266		33.84	3444		33.84	6537
	33.86	7185		33.86	3445		33.86	6604
	33.88	7146		33.88	3489		33.88	6642
	33.9	7239		33.9	3511		33.9	6721
	33.92	7330		33.92	3590		33.92	6759
	33.94	7210		33.94	3606		33.94	6653
	33.96	7310		33.96	3610		33.96	6801
	33.98	7389		33.98	3577		33.98	6980
	34	7287		34	3624		34	6765
	34.02	7354		34.02	3537		34.02	6767
	34.04	7438		34.04	3581		34.04	6712
	34.06	7599		34.06	3562		34.06	6841
	34.08	7384		34.08	3624		34.08	6892
	34.1	7459		34.1	3537		34.1	6959
	34.12	7444		34.12	3648		34.12	7126
	34.14	7426		34.14	3753		34.14	6818
	34.16	7502		34.16	3671		34.16	6999
	34.18	7540		34.18	3711		34.18	7048
	34.2	7466		34.2	3819		34.2	7107
	34.22	7407		34.22	3711		34.22	7040
	34.24	7670		34.24	3751		34.24	7091
	34.26	7681		34.26	3670		34.26	7019
	34.28	7588		34.28	3698		34.28	7186
	34.3	7791		34.3	3736		34.3	7086
	34.32	7801		34.32	3769		34.32	7189
	34.34	7734		34.34	3871		34.34	7068
	34.36	7768		34.36	3829		34.36	7166
	34.38	7871		34.38	3823		34.38	7245
	34.4	7740		34.4	3870		34.4	7156
	34.42	7958		34.42	3881		34.42	7240
	34.44	8000		34.44	3922		34.44	7278
	34.46	7939		34.46	3922		34.46	7413
	34.48	7942		34.48	3858		34.48	7417
	34.5	8083		34.5	3902		34.5	7448
	34.52	8037		34.52	3882		34.52	7411
	34.54	7975		34.54	3915		34.54	7469
	34.56	7990		34.56	3823		34.56	7504
	34.58	8029		34.58	3924		34.58	7443
	34.6	8087		34.6	3951		34.6	7648
	34.62	8238		34.62	3987		34.62	7657
	34.64	8076		34.64	4007		34.64	7774
	34.66	7971		34.66	3920		34.66	7798
	34.68	8152		34.68	3972		34.68	7642
	34.7	8223		34.7	4020		34.7	7636
	34.72	8285		34.72	4036		34.72	7630
	34.74	8295		34.74	4046		34.74	7745
	34.76	8394		34.76	4054		34.76	7887
	34.78	8337		34.78	4094		34.78	7797
	34.8	8439		34.8	4084		34.8	7902
	34.82	8513		34.82	4077		34.82	7851
	34.84	8569		34.84	3923		34.84	7908
	34.86	8410		34.86	4127		34.86	7924
	34.88	8388		34.88	4049		34.88	7989
	34.9	8505		34.9	4099		34.9	7871
	34.92	8557		34.92	4172		34.92	7990
	34.94	8588		34.94	4193		34.94	8013
	34.96	8468		34.96	4114		34.96	8068
	34.98	8755		34.98	4210		34.98	8146
	35	8698		35	4242		35	8243
	35.02	8669		35.02	4276		35.02	8154
	35.04	8796		35.04	4289		35.04	8318
	35.06	8853		35.06	4221		35.06	8361
	35.08	8653		35.08	4189		35.08	8441
	35.1	8739		35.1	4306		35.1	8266
	35.12	8761		35.12	4281		35.12	8347
	35.14	8830		35.14	4354		35.14	8336
	35.16	8892		35.16	4282		35.16	8435
	35.18	8971		35.18	4236		35.18	8527
	35.2	9005		35.2	4383		35.2	8452
	35.22	9046		35.22	4406		35.22	8586
	35.24	9047		35.24	4432		35.24	8579
	35.26	9166		35.26	4412		35.26	8491
	35.28	9130		35.28	4381		35.28	8589
	35.3	9024		35.3	4434		35.3	8648
	35.32	9145		35.32	4433		35.32	8587
	35.34	9270		35.34	4527		35.34	8674
	35.36	9365		35.36	4544		35.36	8879
	35.38	9261		35.38	4590		35.38	8844
	35.4	9340		35.4	4502		35.4	8893
	35.42	9270		35.42	4532		35.42	8828
	35.44	9325		35.44	4486		35.44	8893
	35.46	9636		35.46	4591		35.46	8865
	35.48	9575		35.48	4582		35.48	8991
	35.5	9517		35.5	4483		35.5	9197
	35.52	9486		35.52	4623		35.52	8972
	35.54	9615		35.54	4705		35.54	9024
	35.56	9752		35.56	4729		35.56	9027
	35.58	9602		35.58	4694		35.58	9226
	35.6	9677		35.6	4664		35.6	9301
	35.62	9652		35.62	4614		35.62	9181
	35.64	9744		35.64	4701		35.64	9229
	35.66	9578		35.66	4760		35.66	9400
	35.68	9763		35.68	4721		35.68	9402
	35.7	9839		35.7	4802		35.7	9506
	35.72	9835		35.72	4894		35.72	9384
	35.74	9939		35.74	4957		35.74	9477
	35.76	9825		35.76	4817		35.76	9465
	35.78	9956		35.78	4766		35.78	9435
	35.8	10124		35.8	4900		35.8	9597
	35.82	10068		35.82	4912		35.82	9484
	35.84	10063		35.84	4822		35.84	9733
	35.86	10193		35.86	4990		35.86	9629
	35.88	10199		35.88	4989		35.88	9765
	35.9	10242		35.9	4879		35.9	9751
	35.92	10208		35.92	4974		35.92	9833
	35.94	10380		35.94	4981		35.94	9731
	35.96	10373		35.96	5098		35.96	9870
	35.98	10276		35.98	4988		35.98	9795
	36	10471		36	5032		36	9917
	36.02	10266		36.02	5064		36.02	9827
	36.04	10422		36.04	5026		36.04	9904
	36.06	10464		36.06	5146		36.06	9982
	36.08	10535		36.08	5168		36.08	10184
	36.1	10573		36.1	5224		36.1	10051
	36.12	10568		36.12	5321		36.12	9990
	36.14	10895		36.14	5219		36.14	10279
	36.16	10647		36.16	5182		36.16	10294
	36.18	10640		36.18	5249		36.18	10333
	36.2	10804		36.2	5229		36.2	10181
	36.22	11023		36.22	5134		36.22	10330
	36.24	11031		36.24	5232		36.24	10386
	36.26	10753		36.26	5281		36.26	10411
	36.28	10934		36.28	5232		36.28	10498
	36.3	11054		36.3	5308		36.3	10445
	36.32	11109		36.32	5344		36.32	10539
	36.34	10953		36.34	5431		36.34	10646
	36.36	11029		36.36	5322		36.36	10700
	36.38	11076		36.38	5298		36.38	10699
	36.4	11227		36.4	5309		36.4	10718
	36.42	11381		36.42	5435		36.42	10751
	36.44	11379		36.44	5471		36.44	10766
	36.46	11390		36.46	5480		36.46	10809
	36.48	11343		36.48	5582		36.48	10740
	36.5	11508		36.5	5535		36.5	10783
	36.52	11525		36.52	5654		36.52	10783
	36.54	11421		36.54	5609		36.54	11035
	36.56	11468		36.56	5372		36.56	10872
	36.58	11717		36.58	5532		36.58	11004
	36.6	11614		36.6	5570		36.6	10996
	36.62	11745		36.62	5594		36.62	10947
	36.64	11832		36.64	5647		36.64	11082
	36.66	11930		36.66	5667		36.66	11160
	36.68	11962		36.68	5691		36.68	11267
	36.7	12118		36.7	5685		36.7	11246
	36.72	12111		36.72	5664		36.72	11219
	36.74	12018		36.74	5736		36.74	11334
	36.76	12054		36.76	5818		36.76	11209
	36.78	11996		36.78	5724		36.78	11364
	36.8	12053		36.8	5782		36.8	11499
	36.82	12039		36.82	5823		36.82	11381
	36.84	12206		36.84	5903		36.84	11444
	36.86	12203		36.86	5872		36.86	11590
	36.88	12219		36.88	5857		36.88	11613
	36.9	12228		36.9	5781		36.9	11619
	36.92	12417		36.92	5941		36.92	11374
	36.94	12121		36.94	5918		36.94	11479
	36.96	12291		36.96	5871		36.96	11722
	36.98	12439		36.98	5905		36.98	11619
	37	12393		37	5992		37	11551
	37.02	12389		37.02	6055		37.02	11718
	37.04	12552		37.04	6020		37.04	11828
	37.06	12581		37.06	6039		37.06	11843
	37.08	12651		37.08	6001		37.08	11568
	37.1	12481		37.1	6056		37.1	11804
	37.12	12617		37.12	6167		37.12	11802
	37.14	12675		37.14	6113		37.14	11771
	37.16	12904		37.16	6200		37.16	11922
	37.18	12806		37.18	6083		37.18	11958
	37.2	12631		37.2	6167		37.2	11963
	37.22	12778		37.22	6305		37.22	11954
	37.24	12974		37.24	6231		37.24	12162
	37.26	12885		37.26	6205		37.26	12092
	37.28	12815		37.28	6249		37.28	12101
	37.3	12972		37.3	6374		37.3	12250
	37.32	13006		37.32	6256		37.32	12132
	37.34	13000		37.34	6136		37.34	12110
	37.36	12983		37.36	6285		37.36	12054
	37.38	13102		37.38	6269		37.38	12172
	37.4	13096		37.4	6391		37.4	12019
	37.42	13038		37.42	6271		37.42	11986
	37.44	13025		37.44	6270		37.44	12215
	37.46	13243		37.46	6433		37.46	12165
	37.48	13313		37.48	6323		37.48	12199
	37.5	13136		37.5	6403		37.5	12334
	37.52	13131		37.52	6280		37.52	12365
	37.54	13212		37.54	6409		37.54	12092
	37.56	13318		37.56	6415		37.56	12118
	37.58	13315		37.58	6420		37.58	12272
	37.6	13237		37.6	6441		37.6	12454
	37.62	13340		37.62	6454		37.62	12200
	37.64	13394		37.64	6460		37.64	12313
	37.66	13610		37.66	6547		37.66	12470
	37.68	13688		37.68	6627		37.68	12306
	37.7	13543		37.7	6564		37.7	12407
	37.72	13510		37.72	6523		37.72	12232
	37.74	13534		37.74	6559		37.74	12359
	37.76	13786		37.76	6591		37.76	12413
	37.78	13527		37.78	6545		37.78	12417
	37.8	13459		37.8	6638		37.8	12430
	37.82	13482		37.82	6577		37.82	12460
	37.84	13707		37.84	6552		37.84	12363
	37.86	13709		37.86	6648		37.86	12593
	37.88	13476		37.88	6520		37.88	12555
	37.9	13669		37.9	6693		37.9	12541
	37.92	13664		37.92	6597		37.92	12543
	37.94	13568		37.94	6693		37.94	12665
	37.96	13620		37.96	6629		37.96	12417
	37.98	13629		37.98	6705		37.98	12393
	38	13756		38	6647		38	12196
	38.02	13653		38.02	6670		38.02	12379
	38.04	13895		38.04	6764		38.04	12426
	38.06	13745		38.06	6568		38.06	12486
	38.08	13601		38.08	6725		38.08	12404
	38.1	13795		38.1	6762		38.1	12343
	38.12	13700		38.12	6785		38.12	12294
	38.14	13815		38.14	6704		38.14	12448
	38.16	13793		38.16	6779		38.16	12531
	38.18	13796		38.18	6777		38.18	12557
	38.2	14085		38.2	6757		38.2	12345
	38.22	13821		38.22	6869		38.22	12422
	38.24	13876		38.24	6819		38.24	12346
	38.26	13822		38.26	6666		38.26	12465
	38.28	13855		38.28	6800		38.28	12610
	38.3	13842		38.3	6833		38.3	12356
	38.32	13816		38.32	6825		38.32	12502
	38.34	13969		38.34	6715		38.34	12434
	38.36	13980		38.36	6760		38.36	12496
	38.38	14012		38.38	6759		38.38	12118
	38.4	13902		38.4	6780		38.4	12136
	38.42	13872		38.42	6754		38.42	12282
	38.44	13924		38.44	6729		38.44	12412
	38.46	13962		38.46	6869		38.46	12358
	38.48	13948		38.48	6790		38.48	12264
	38.5	13868		38.5	6748		38.5	12152
	38.52	13881		38.52	6764		38.52	12276
	38.54	13854		38.54	6743		38.54	12280
	38.56	13707		38.56	6826		38.56	12349
	38.58	13865		38.58	6765		38.58	12191
	38.6	13961		38.6	6852		38.6	12051
	38.62	13827		38.62	6764		38.62	12191
	38.64	13828		38.64	6921		38.64	12147
	38.66	13756		38.66	6884		38.66	12032
	38.68	13850		38.68	6858		38.68	12222
	38.7	13860		38.7	6830		38.7	12147
	38.72	14015		38.72	6792		38.72	12134
	38.74	13844		38.74	6895		38.74	12188
	38.76	13785		38.76	6774		38.76	12194
	38.78	13729		38.78	6782		38.78	11870
	38.8	13865		38.8	6731		38.8	12025
	38.82	13674		38.82	6726		38.82	11923
	38.84	13763		38.84	6733		38.84	12001
	38.86	13645		38.86	6847		38.86	12015
	38.88	13838		38.88	6807		38.88	11773
	38.9	13636		38.9	6784		38.9	11804
	38.92	13870		38.92	6877		38.92	11597
	38.94	13762		38.94	6788		38.94	11965
	38.96	14005		38.96	6765		38.96	11870
	38.98	13979		38.98	6714		38.98	11856
	39	14020		39	6843		39	12002
	39.02	13726		39.02	6803		39.02	11714
	39.04	13851		39.04	6833		39.04	11641
	39.06	13712		39.06	6832		39.06	11678
	39.08	13686		39.08	6704		39.08	11576
	39.1	13559		39.1	6737		39.1	11630
	39.12	13728		39.12	6872		39.12	11458
	39.14	13524		39.14	6665		39.14	11553
	39.16	13606		39.16	6769		39.16	11588
	39.18	13445		39.18	6853		39.18	11655
	39.2	13503		39.2	6755		39.2	11489
	39.22	13316		39.22	6787		39.22	11392
	39.24	13307		39.24	6712		39.24	11307
	39.26	13242		39.26	6887		39.26	11353
	39.28	13327		39.28	6792		39.28	11341
	39.3	13178		39.3	6762		39.3	11311
	39.32	13358		39.32	6656		39.32	11320
	39.34	13132		39.34	6754		39.34	11138
	39.36	13269		39.36	6641		39.36	11348
	39.38	13237		39.38	6544		39.38	11129
	39.4	13105		39.4	6633		39.4	11063
	39.42	13262		39.42	6692		39.42	11212
	39.44	13093		39.44	6679		39.44	11220
	39.46	12836		39.46	6514		39.46	11290
	39.48	13014		39.48	6678		39.48	11169
	39.5	12957		39.5	6612		39.5	11062
	39.52	13091		39.52	6436		39.52	10972
	39.54	12745		39.54	6469		39.54	10950
	39.56	12899		39.56	6663		39.56	11101
	39.58	12739		39.58	6767		39.58	10912
	39.6	12769		39.6	6614		39.6	10850
	39.62	12658		39.62	6659		39.62	10696
	39.64	12503		39.64	6603		39.64	10624
	39.66	12553		39.66	6544		39.66	10699
	39.68	12735		39.68	6325		39.68	10826
	39.7	12684		39.7	6427		39.7	10805
	39.72	12760		39.72	6538		39.72	10710
	39.74	12549		39.74	6481		39.74	10537
	39.76	12510		39.76	6516		39.76	10662
	39.78	12635		39.78	6441		39.78	10716
	39.8	12465		39.8	6340		39.8	10687
	39.82	12209		39.82	6522		39.82	10664
	39.84	12391		39.84	6426		39.84	10483
	39.86	12296		39.86	6583		39.86	10556
	39.88	12293		39.88	6387		39.88	10356
	39.9	12362		39.9	6476		39.9	10303
	39.92	12081		39.92	6372		39.92	10408
	39.94	12199		39.94	6361		39.94	10342
	39.96	12087		39.96	6400		39.96	10339
	39.98	12164		39.98	6316		39.98	10350
	40	12026		40	6214		40	10194
	40.02	11919		40.02	6261		40.02	10342
	40.04	12046		40.04	6320		40.04	10265
	40.06	11985		40.06	6333		40.06	10144
	40.08	11785		40.08	6199		40.08	10052
	40.1	12008		40.1	6221		40.1	10058
	40.12	11847		40.12	6258		40.12	10115
	40.14	11740		40.14	6222		40.14	9986
	40.16	11957		40.16	6111		40.16	9989
	40.18	11953		40.18	6091		40.18	9923
	40.2	11785		40.2	6259		40.2	9868
	40.22	11746		40.22	6255		40.22	9810
	40.24	11755		40.24	6303		40.24	9798
	40.26	11800		40.26	6209		40.26	9833
	40.28	11765		40.28	6203		40.28	9605
	40.3	11580		40.3	6086		40.3	9786
	40.32	11512		40.32	6256		40.32	9852
	40.34	11548		40.34	6202		40.34	9568
	40.36	11421		40.36	6142		40.36	9612
	40.38	11444		40.38	6148		40.38	9652
	40.4	11225		40.4	6152		40.4	9485
	40.42	11251		40.42	6108		40.42	9569
	40.44	11315		40.44	6140		40.44	9744
	40.46	11357		40.46	5972		40.46	9684
	40.48	11281		40.48	5889		40.48	9534
	40.5	11158		40.5	6019		40.5	9345
	40.52	11088		40.52	6057		40.52	9423
	40.54	11021		40.54	6094		40.54	9346
	40.56	11037		40.56	5995		40.56	9415
	40.58	11046		40.58	5991		40.58	9334
	40.6	10912		40.6	5867		40.6	9311
	40.62	10859		40.62	6010		40.62	9432
	40.64	10833		40.64	5859		40.64	9334
	40.66	10964		40.66	5813		40.66	9210
	40.68	10877		40.68	5952		40.68	8993
	40.7	10784		40.7	5949		40.7	9139
	40.72	10679		40.72	6086		40.72	9127
	40.74	10815		40.74	5851		40.74	9092
	40.76	10733		40.76	5859		40.76	8940
	40.78	10761		40.78	5810		40.78	8919
	40.8	10703		40.8	5783		40.8	8794
	40.82	10574		40.82	5715		40.82	8974
	40.84	10695		40.84	5675		40.84	9023
	40.86	10434		40.86	5763		40.86	8879
	40.88	10485		40.88	5824		40.88	8848
	40.9	10595		40.9	5643		40.9	8883
	40.92	10365		40.92	5612		40.92	8943
	40.94	10453		40.94	5580		40.94	8842
	40.96	10268		40.96	5629		40.96	8916
	40.98	10307		40.98	5561		40.98	8883
	41	10247		41	5593		41	8702
	41.02	10417		41.02	5569		41.02	8869
	41.04	10238		41.04	5589		41.04	8740
	41.06	10058		41.06	5520		41.06	8430
	41.08	10026		41.08	5589		41.08	8641
	41.1	10005		41.1	5538		41.1	8550
	41.12	9866		41.12	5618		41.12	8506
	41.14	10112		41.14	5554		41.14	8496
	41.16	10123		41.16	5540		41.16	8430
	41.18	10053		41.18	5574		41.18	8394
	41.2	10079		41.2	5474		41.2	8416
	41.22	9844		41.22	5448		41.22	8216
	41.24	9860		41.24	5411		41.24	8357
	41.26	9822		41.26	5431		41.26	8296
	41.28	9998		41.28	5265		41.28	8286
	41.3	9751		41.3	5399		41.3	8228
	41.32	9560		41.32	5379		41.32	8145
	41.34	9782		41.34	5288		41.34	8220
	41.36	9737		41.36	5338		41.36	8038
	41.38	9689		41.38	5373		41.38	8179
	41.4	9777		41.4	5313		41.4	8136
	41.42	9597		41.42	5174		41.42	8265
	41.44	9558		41.44	5288		41.44	8032
	41.46	9459		41.46	5320		41.46	8006
	41.48	9522		41.48	5206		41.48	8147
	41.5	9395		41.5	5128		41.5	7909
	41.52	9468		41.52	5281		41.52	7851
	41.54	9378		41.54	5129		41.54	7915
	41.56	9368		41.56	5171		41.56	7718
	41.58	9367		41.58	5171		41.58	7973
	41.6	9390		41.6	5097		41.6	7944
	41.62	9437		41.62	5171		41.62	7940
	41.64	9300		41.64	5059		41.64	7851
	41.66	9227		41.66	5162		41.66	7818
	41.68	9110		41.68	5172		41.68	7765
	41.7	9176		41.7	5176		41.7	7761
	41.72	9057		41.72	5161		41.72	7701
	41.74	9164		41.74	4989		41.74	7559
	41.76	9025		41.76	5024		41.76	7738
	41.78	9127		41.78	5100		41.78	7827
	41.8	9131		41.8	5078		41.8	7618
	41.82	9029		41.82	5052		41.82	7619
	41.84	8854		41.84	4984		41.84	7607
	41.86	8885		41.86	4995		41.86	7487
	41.88	8886		41.88	5048		41.88	7426
	41.9	8856		41.9	4982		41.9	7434
	41.92	8755		41.92	4868		41.92	7541
	41.94	8770		41.94	4955		41.94	7538
	41.96	8749		41.96	5048		41.96	7417
	41.98	8800		41.98	4888		41.98	7533
	42	8696		42	4841		42	7492
	42.02	8750		42.02	4884		42.02	7365
	42.04	8690		42.04	4943		42.04	7280
	42.06	8618		42.06	4891		42.06	7332
	42.08	8598		42.08	4967		42.08	7364
	42.1	8574		42.1	4892		42.1	7241
	42.12	8501		42.12	4811		42.12	7317
	42.14	8488		42.14	4780		42.14	7344
	42.16	8457		42.16	4877		42.16	7304
	42.18	8582		42.18	4892		42.18	7271
	42.2	8491		42.2	4826		42.2	7175
	42.22	8523		42.22	4847		42.22	7172
	42.24	8454		42.24	4790		42.24	7123
	42.26	8413		42.26	4712		42.26	7189
	42.28	8395		42.28	4755		42.28	7254
	42.3	8371		42.3	4826		42.3	7255
	42.32	8367		42.32	4760		42.32	7072
	42.34	8331		42.34	4719		42.34	7026
	42.36	8303		42.36	4760		42.36	7100
	42.38	8403		42.38	4677		42.38	7016
	42.4	8054		42.4	4714		42.4	6879
	42.42	8274		42.42	4637		42.42	6906
	42.44	8238		42.44	4770		42.44	7025
	42.46	8228		42.46	4648		42.46	7094
	42.48	8273		42.48	4723		42.48	6951
	42.5	8193		42.5	4635		42.5	6861
	42.52	8112		42.52	4641		42.52	6896
	42.54	8246		42.54	4620		42.54	6827
	42.56	8008		42.56	4616		42.56	6853
	42.58	8076		42.58	4569		42.58	6879
	42.6	8122		42.6	4567		42.6	6846
	42.62	8110		42.62	4646		42.62	6857
	42.64	7918		42.64	4659		42.64	6792
	42.66	8084		42.66	4523		42.66	6682
	42.68	7925		42.68	4566		42.68	6645
	42.7	7974		42.7	4525		42.7	6793
	42.72	7884		42.72	4437		42.72	6702
	42.74	7772		42.74	4548		42.74	6698
	42.76	7760		42.76	4615		42.76	6759
	42.78	7806		42.78	4521		42.78	6716
	42.8	7847		42.8	4578		42.8	6682
	42.82	7702		42.82	4491		42.82	6694
	42.84	7735		42.84	4582		42.84	6618
	42.86	7549		42.86	4496		42.86	6636
	42.88	7555		42.88	4369		42.88	6676
	42.9	7728		42.9	4461		42.9	6581
	42.92	7597		42.92	4486		42.92	6506
	42.94	7553		42.94	4560		42.94	6586
	42.96	7572		42.96	4438		42.96	6530
	42.98	7598		42.98	4453		42.98	6409
	43	7710		43	4502		43	6576
	43.02	7660		43.02	4448		43.02	6565
	43.04	7543		43.04	4544		43.04	6507
	43.06	7564		43.06	4357		43.06	6473
	43.08	7525		43.08	4488		43.08	6318
	43.1	7568		43.1	4416		43.1	6467
	43.12	7567		43.12	4347		43.12	6407
	43.14	7401		43.14	4479		43.14	6288
	43.16	7397		43.16	4375		43.16	6271
	43.18	7343		43.18	4278		43.18	6372
	43.2	7335		43.2	4368		43.2	6307
	43.22	7340		43.22	4323		43.22	6367
	43.24	7347		43.24	4333		43.24	6368
	43.26	7301		43.26	4413		43.26	6329
	43.28	7217		43.28	4248		43.28	6341
	43.3	7278		43.3	4288		43.3	6276
	43.32	7246		43.32	4324		43.32	6063
	43.34	7200		43.34	4230		43.34	6111
	43.36	7180		43.36	4287		43.36	6263
	43.38	7223		43.38	4377		43.38	6142
	43.4	7158		43.4	4208		43.4	6252
	43.42	7137		43.42	4194		43.42	6233
	43.44	7133		43.44	4062		43.44	6237
	43.46	7198		43.46	4182		43.46	6117
	43.48	7018		43.48	4157		43.48	6050
	43.5	7131		43.5	4260		43.5	6133
	43.52	7203		43.52	4149		43.52	6285
	43.54	7091		43.54	4247		43.54	6103
	43.56	7131		43.56	4257		43.56	5996
	43.58	7142		43.58	4248		43.58	6141
	43.6	6956		43.6	4248		43.6	6217
	43.62	6999		43.62	4239		43.62	5996
	43.64	6946		43.64	4150		43.64	6089
	43.66	6886		43.66	4109		43.66	6044
	43.68	6892		43.68	4154		43.68	6028
	43.7	6814		43.7	4116		43.7	6034
	43.72	6978		43.72	4197		43.72	5928
	43.74	6925		43.74	4083		43.74	5928
	43.76	6847		43.76	4222		43.76	5927
	43.78	6898		43.78	4142		43.78	5977
	43.8	6854		43.8	4204		43.8	5837
	43.82	6867		43.82	4052		43.82	5957
	43.84	6913		43.84	4135		43.84	5919
	43.86	6875		43.86	4024		43.86	5904
	43.88	6741		43.88	4013		43.88	5901
	43.9	6932		43.9	4093		43.9	5836
	43.92	6869		43.92	3986		43.92	5780
	43.94	6623		43.94	4138		43.94	5910
	43.96	6697		43.96	4030		43.96	5991
	43.98	6666		43.98	4073		43.98	5930
	44	6634		44	4021		44	5965
	44.02	6646		44.02	4051		44.02	5881
	44.04	6644		44.04	3992		44.04	5721
	44.06	6655		44.06	4060		44.06	5717
	44.08	6661		44.08	4077		44.08	5741
	44.1	6513		44.1	4072		44.1	5681
	44.12	6608		44.12	3997		44.12	5689
	44.14	6606		44.14	3973		44.14	5594
	44.16	6496		44.16	4066		44.16	5726
	44.18	6610		44.18	3996		44.18	5748
	44.2	6536		44.2	3965		44.2	5580
	44.22	6597		44.22	4032		44.22	5627
	44.24	6491		44.24	3972		44.24	5694
	44.26	6514		44.26	4014		44.26	5719
	44.28	6526		44.28	4073		44.28	5658
	44.3	6472		44.3	3995		44.3	5651
	44.32	6585		44.32	3999		44.32	5673
	44.34	6504		44.34	3880		44.34	5615
	44.36	6349		44.36	3905		44.36	5644
	44.38	6351		44.38	4021		44.38	5557
	44.4	6418		44.4	3886		44.4	5576
	44.42	6407		44.42	3967		44.42	5590
	44.44	6425		44.44	3914		44.44	5616
	44.46	6486		44.46	3999		44.46	5517
	44.48	6347		44.48	3985		44.48	5505
	44.5	6501		44.5	3960		44.5	5502
	44.52	6462		44.52	4039		44.52	5519
	44.54	6375		44.54	3929		44.54	5560
	44.56	6448		44.56	3866		44.56	5510
	44.58	6417		44.58	3931		44.58	5526
	44.6	6272		44.6	3849		44.6	5454
	44.62	6344		44.62	3872		44.62	5288
	44.64	6208		44.64	3824		44.64	5330
	44.66	6273		44.66	3852		44.66	5520
	44.68	6382		44.68	3792		44.68	5442
	44.7	6261		44.7	3986		44.7	5418
	44.72	6206		44.72	3895		44.72	5453
	44.74	6287		44.74	3944		44.74	5339
	44.76	6170		44.76	3891		44.76	5442
	44.78	6222		44.78	3739		44.78	5264
	44.8	6294		44.8	3803		44.8	5454
	44.82	6101		44.82	3852		44.82	5393
	44.84	6131		44.84	3831		44.84	5344
	44.86	6319		44.86	3863		44.86	5372
	44.88	6125		44.88	3849		44.88	5321
	44.9	6240		44.9	3927		44.9	5363
	44.92	6131		44.92	3879		44.92	5336
	44.94	6145		44.94	3817		44.94	5416
	44.96	5985		44.96	3801		44.96	5386
	44.98	6219		44.98	3954		44.98	5315
	45	6177		45	3849		45	5405
	45.02	6144		45.02	3804		45.02	5335
	45.04	6257		45.04	3777		45.04	5290
	45.06	6113		45.06	3777		45.06	5372
	45.08	5962		45.08	3805		45.08	5224
	45.1	6011		45.1	3750		45.1	5252
	45.12	6062		45.12	3796		45.12	5210
	45.14	6073		45.14	3837		45.14	5173
	45.16	6179		45.16	3750		45.16	5210
	45.18	6069		45.18	3719		45.18	5205
	45.2	5923		45.2	3826		45.2	5127
	45.22	6034		45.22	3792		45.22	5275
	45.24	5876		45.24	3781		45.24	5390
	45.26	5933		45.26	3848		45.26	5188
	45.28	5947		45.28	3824		45.28	5147
	45.3	6077		45.3	3779		45.3	5211
	45.32	6000		45.32	3688		45.32	5153
	45.34	5938		45.34	3719		45.34	5220
	45.36	5978		45.36	3743		45.36	5309
	45.38	5855		45.38	3713		45.38	5186
	45.4	5863		45.4	3657		45.4	5158
	45.42	5877		45.42	3743		45.42	5204
	45.44	5898		45.44	3768		45.44	5082
	45.46	5833		45.46	3756		45.46	5159
	45.48	5858		45.48	3742		45.48	5173
	45.5	5763		45.5	3703		45.5	5196
	45.52	5973		45.52	3673		45.52	5122
	45.54	5948		45.54	3692		45.54	5068
	45.56	5855		45.56	3732		45.56	5067
	45.58	5664		45.58	3659		45.58	5148
	45.6	5902		45.6	3788		45.6	5147
	45.62	5857		45.62	3707		45.62	5092
	45.64	5878		45.64	3685		45.64	5070
	45.66	5805		45.66	3771		45.66	5068
	45.68	5749		45.68	3700		45.68	5078
	45.7	5874		45.7	3637		45.7	4946
	45.72	5743		45.72	3707		45.72	5003
	45.74	5719		45.74	3731		45.74	5066
	45.76	5767		45.76	3724		45.76	4926
	45.78	5778		45.78	3720		45.78	5085
	45.8	5689		45.8	3611		45.8	4924
	45.82	5773		45.82	3726		45.82	5126
	45.84	5737		45.84	3739		45.84	4965
	45.86	5813		45.86	3737		45.86	4949
	45.88	5584		45.88	3564		45.88	4886
	45.9	5742		45.9	3665		45.9	5041
	45.92	5735		45.92	3640		45.92	4943
	45.94	5736		45.94	3580		45.94	5008
	45.96	5626		45.96	3723		45.96	4917
	45.98	5694		45.98	3692		45.98	4963
	46	5629		46	3754		46	4966
	46.02	5598		46.02	3676		46.02	4995
	46.04	5607		46.04	3571		46.04	4935
	46.06	5579		46.06	3496		46.06	4903
	46.08	5631		46.08	3655		46.08	4850
	46.1	5595		46.1	3712		46.1	4953
	46.12	5661		46.12	3646		46.12	4919
	46.14	5646		46.14	3646		46.14	4887
	46.16	5686		46.16	3554		46.16	4898
	46.18	5534		46.18	3621		46.18	4986
	46.2	5568		46.2	3591		46.2	4885
	46.22	5605		46.22	3602		46.22	4876
	46.24	5416		46.24	3591		46.24	4918
	46.26	5659		46.26	3599		46.26	4802
	46.28	5492		46.28	3644		46.28	4851
	46.3	5701		46.3	3580		46.3	4797
	46.32	5516		46.32	3640		46.32	4941
	46.34	5544		46.34	3644		46.34	4913
	46.36	5623		46.36	3622		46.36	4790
	46.38	5430		46.38	3632		46.38	4828
	46.4	5424		46.4	3620		46.4	4898
	46.42	5468		46.42	3662		46.42	4814
	46.44	5477		46.44	3672		46.44	4883
	46.46	5423		46.46	3579		46.46	4750
	46.48	5527		46.48	3506		46.48	4904
	46.5	5521		46.5	3522		46.5	4907
	46.52	5361		46.52	3492		46.52	4838
	46.54	5531		46.54	3580		46.54	4792
	46.56	5568		46.56	3594		46.56	4828
	46.58	5519		46.58	3617		46.58	4724
	46.6	5488		46.6	3595		46.6	4790
	46.62	5422		46.62	3601		46.62	4782
	46.64	5432		46.64	3598		46.64	4767
	46.66	5407		46.66	3592		46.66	4775
	46.68	5351		46.68	3507		46.68	4732
	46.7	5506		46.7	3614		46.7	4730
	46.72	5424		46.72	3684		46.72	4711
	46.74	5266		46.74	3534		46.74	4805
	46.76	5425		46.76	3544		46.76	4750
	46.78	5268		46.78	3549		46.78	4723
	46.8	5282		46.8	3585		46.8	4759
	46.82	5325		46.82	3560		46.82	4793
	46.84	5358		46.84	3537		46.84	4753
	46.86	5258		46.86	3606		46.86	4827
	46.88	5343		46.88	3607		46.88	4843
	46.9	5226		46.9	3543		46.9	4821
	46.92	5388		46.92	3486		46.92	4701
	46.94	5207		46.94	3545		46.94	4741
	46.96	5467		46.96	3553		46.96	4765
	46.98	5375		46.98	3531		46.98	4700
	47	5311		47	3567		47	4769
	47.02	5334		47.02	3643		47.02	4756
	47.04	5379		47.04	3508		47.04	4770
	47.06	5388		47.06	3558		47.06	4618
	47.08	5391		47.08	3480		47.08	4733
	47.1	5331		47.1	3544		47.1	4643
	47.12	5382		47.12	3509		47.12	4716
	47.14	5343		47.14	3527		47.14	4670
	47.16	5274		47.16	3616		47.16	4682
	47.18	5401		47.18	3617		47.18	4798
	47.2	5467		47.2	3566		47.2	4667
	47.22	5225		47.22	3489		47.22	4752
	47.24	5274		47.24	3441		47.24	4727
	47.26	5230		47.26	3476		47.26	4704
	47.28	5296		47.28	3514		47.28	4725
	47.3	5149		47.3	3567		47.3	4705
	47.32	5205		47.32	3571		47.32	4639
	47.34	5244		47.34	3566		47.34	4605
	47.36	5222		47.36	3559		47.36	4572
	47.38	5163		47.38	3548		47.38	4577
	47.4	5217		47.4	3529		47.4	4674
	47.42	5190		47.42	3558		47.42	4638
	47.44	5115		47.44	3644		47.44	4556
	47.46	5183		47.46	3500		47.46	4585
	47.48	5195		47.48	3515		47.48	4522
	47.5	5136		47.5	3583		47.5	4600
	47.52	5101		47.52	3547		47.52	4574
	47.54	5116		47.54	3633		47.54	4562
	47.56	5157		47.56	3574		47.56	4606
	47.58	5180		47.58	3496		47.58	4448
	47.6	5231		47.6	3443		47.6	4492
	47.62	5176		47.62	3574		47.62	4487
	47.64	5142		47.64	3520		47.64	4563
	47.66	5071		47.66	3450		47.66	4596
	47.68	5082		47.68	3484		47.68	4637
	47.7	5169		47.7	3491		47.7	4484
	47.72	5188		47.72	3442		47.72	4540
	47.74	5200		47.74	3420		47.74	4393
	47.76	5200		47.76	3514		47.76	4591
	47.78	5068		47.78	3498		47.78	4593
	47.8	5160		47.8	3516		47.8	4563
	47.82	5111		47.82	3512		47.82	4526
	47.84	5145		47.84	3472		47.84	4468
	47.86	5012		47.86	3503		47.86	4540
	47.88	5014		47.88	3544		47.88	4539
	47.9	5106		47.9	3533		47.9	4680
	47.92	5196		47.92	3500		47.92	4487
	47.94	5099		47.94	3476		47.94	4404
	47.96	5145		47.96	3410		47.96	4465
	47.98	5123		47.98	3443		47.98	4534
	48	5206		48	3435		48	4484
	48.02	5140		48.02	3466		48.02	4460
	48.04	5044		48.04	3448		48.04	4555
	48.06	5038		48.06	3465		48.06	4553
	48.08	5062		48.08	3411		48.08	4575
	48.1	5156		48.1	3450		48.1	4517
	48.12	5094		48.12	3456		48.12	4541
	48.14	5065		48.14	3522		48.14	4429
	48.16	5039		48.16	3473		48.16	4447
	48.18	4955		48.18	3416		48.18	4480
	48.2	4974		48.2	3446		48.2	4384
	48.22	5119		48.22	3537		48.22	4417
	48.24	4996		48.24	3419		48.24	4517
	48.26	5011		48.26	3437		48.26	4473
	48.28	4931		48.28	3458		48.28	4509
	48.3	5129		48.3	3464		48.3	4482
	48.32	4998		48.32	3454		48.32	4466
	48.34	5026		48.34	3513		48.34	4441
	48.36	5032		48.36	3401		48.36	4459
	48.38	4911		48.38	3480		48.38	4527
	48.4	5016		48.4	3492		48.4	4460
	48.42	4998		48.42	3507		48.42	4461
	48.44	4941		48.44	3487		48.44	4403
	48.46	5006		48.46	3446		48.46	4429
	48.48	5088		48.48	3460		48.48	4482
	48.5	5067		48.5	3374		48.5	4458
	48.52	5030		48.52	3434		48.52	4550
	48.54	5105		48.54	3500		48.54	4376
	48.56	5035		48.56	3448		48.56	4302
	48.58	4998		48.58	3515		48.58	4461
	48.6	4927		48.6	3450		48.6	4449
	48.62	4883		48.62	3505		48.62	4422
	48.64	4945		48.64	3403		48.64	4442
	48.66	4982		48.66	3491		48.66	4505
	48.68	4985		48.68	3431		48.68	4358
	48.7	4912		48.7	3386		48.7	4415
	48.72	4854		48.72	3451		48.72	4426
	48.74	4933		48.74	3492		48.74	4424
	48.76	5021		48.76	3472		48.76	4437
	48.78	4901		48.78	3449		48.78	4430
	48.8	5068		48.8	3403		48.8	4456
	48.82	4989		48.82	3558		48.82	4270
	48.84	4980		48.84	3437		48.84	4458
	48.86	4867		48.86	3597		48.86	4352
	48.88	4923		48.88	3490		48.88	4300
	48.9	4825		48.9	3509		48.9	4391
	48.92	4988		48.92	3563		48.92	4429
	48.94	4966		48.94	3474		48.94	4412
	48.96	4800		48.96	3514		48.96	4341
	48.98	4937		48.98	3482		48.98	4466
	49	4972		49	3420		49	4353
	49.02	5016		49.02	3342		49.02	4358
	49.04	4852		49.04	3488		49.04	4465
	49.06	4903		49.06	3510		49.06	4294
	49.08	4886		49.08	3450		49.08	4382
	49.1	4977		49.1	3355		49.1	4305
	49.12	4977		49.12	3398		49.12	4406
	49.14	4943		49.14	3533		49.14	4388
	49.16	4868		49.16	3483		49.16	4426
	49.18	4900		49.18	3473		49.18	4372
	49.2	4935		49.2	3565		49.2	4391
	49.22	4754		49.22	3442		49.22	4363
	49.24	4775		49.24	3533		49.24	4347
	49.26	4846		49.26	3484		49.26	4358
	49.28	4845		49.28	3547		49.28	4324
	49.3	4929		49.3	3425		49.3	4362
	49.32	4821		49.32	3438		49.32	4256
	49.34	4840		49.34	3394		49.34	4358
	49.36	4851		49.36	3401		49.36	4420
	49.38	4938		49.38	3411		49.38	4352
	49.4	4840		49.4	3439		49.4	4429
	49.42	4797		49.42	3541		49.42	4364
	49.44	4718		49.44	3451		49.44	4306
	49.46	4959		49.46	3528		49.46	4351
	49.48	4834		49.48	3498		49.48	4270
	49.5	4877		49.5	3465		49.5	4341
	49.52	4840		49.52	3495		49.52	4437
	49.54	4856		49.54	3346		49.54	4356
	49.56	4852		49.56	3433		49.56	4400
	49.58	4773		49.58	3415		49.58	4283
	49.6	5001		49.6	3416		49.6	4367
	49.62	4963		49.62	3466		49.62	4270
	49.64	5014		49.64	3469		49.64	4318
	49.66	4873		49.66	3407		49.66	4375
	49.68	4870		49.68	3470		49.68	4396
	49.7	4764		49.7	3491		49.7	4314
	49.72	4801		49.72	3424		49.72	4233
	49.74	4844		49.74	3424		49.74	4386
	49.76	4825		49.76	3472		49.76	4302
	49.78	4917		49.78	3488		49.78	4322
	49.8	4953		49.8	3430		49.8	4325
	49.82	4876		49.82	3379		49.82	4272
	49.84	4819		49.84	3473		49.84	4269
	49.86	4893		49.86	3383		49.86	4253
	49.88	4870		49.88	3442		49.88	4232
	49.9	4834		49.9	3456		49.9	4374
	49.92	4821		49.92	3423		49.92	4378
	49.94	4943		49.94	3426		49.94	4273
	49.96	4912		49.96	3468		49.96	4224
	49.98	4791		49.98	3483		49.98	4239
	50	4866		50	3518		50	4316
	50.02	4753		50.02	3297		50.02	4385
	50.04	4851		50.04	3392		50.04	4330
	50.06	4798		50.06	3497		50.06	4360
	50.08	4844		50.08	3518		50.08	4360
	50.1	4789		50.1	3472		50.1	4340
	50.12	4810		50.12	3480		50.12	4291
	50.14	4748		50.14	3524		50.14	4438
	50.16	4720		50.16	3557		50.16	4371
	50.18	4679		50.18	3517		50.18	4362
	50.2	4661		50.2	3425		50.2	4398
	50.22	4774		50.22	3479		50.22	4337
	50.24	4937		50.24	3412		50.24	4247
	50.26	4810		50.26	3494		50.26	4221
	50.28	4860		50.28	3505		50.28	4268
	50.3	4770		50.3	3434		50.3	4231
	50.32	4818		50.32	3459		50.32	4197
	50.34	4815		50.34	3476		50.34	4320
	50.36	4794		50.36	3530		50.36	4340
	50.38	4761		50.38	3531		50.38	4287
	50.4	4731		50.4	3475		50.4	4254
	50.42	4735		50.42	3490		50.42	4352
	50.44	4769		50.44	3473		50.44	4287
	50.46	4648		50.46	3469		50.46	4254
	50.48	4723		50.48	3489		50.48	4280
	50.5	4714		50.5	3430		50.5	4269
	50.52	4764		50.52	3421		50.52	4268
	50.54	4678		50.54	3462		50.54	4176
	50.56	4747		50.56	3430		50.56	4201
	50.58	4744		50.58	3461		50.58	4289
	50.6	4860		50.6	3431		50.6	4253
	50.62	4752		50.62	3489		50.62	4299
	50.64	4786		50.64	3423		50.64	4284
	50.66	4755		50.66	3411		50.66	4224
	50.68	4745		50.68	3399		50.68	4237
	50.7	4770		50.7	3437		50.7	4256
	50.72	4804		50.72	3481		50.72	4353
	50.74	4736		50.74	3571		50.74	4231
	50.76	4712		50.76	3437		50.76	4343
	50.78	4679		50.78	3521		50.78	4328
	50.8	4718		50.8	3532		50.8	4207
	50.82	4768		50.82	3549		50.82	4228
	50.84	4858		50.84	3574		50.84	4320
	50.86	4774		50.86	3465		50.86	4228
	50.88	4779		50.88	3564		50.88	4176
	50.9	4795		50.9	3699		50.9	4207
	50.92	4792		50.92	3482		50.92	4183
	50.94	4784		50.94	3410		50.94	4223
	50.96	4637		50.96	3465		50.96	4166
	50.98	4873		50.98	3471		50.98	4255
	51	4686		51	3553		51	4280
	51.02	4708		51.02	3547		51.02	4250
	51.04	4779		51.04	3518		51.04	4269
	51.06	4606		51.06	3575		51.06	4177
	51.08	4716		51.08	3484		51.08	4308
	51.1	4664		51.1	3540		51.1	4262
	51.12	4664		51.12	3472		51.12	4191
	51.14	4709		51.14	3522		51.14	4207
	51.16	4645		51.16	3512		51.16	4268
	51.18	4650		51.18	3549		51.18	4307
	51.2	4643		51.2	3562		51.2	4238
	51.22	4739		51.22	3495		51.22	4260
	51.24	4680		51.24	3502		51.24	4193
	51.26	4685		51.26	3428		51.26	4299
	51.28	4728		51.28	3509		51.28	4214
	51.3	4748		51.3	3496		51.3	4214
	51.32	4785		51.32	3372		51.32	4243
	51.34	4630		51.34	3498		51.34	4257
	51.36	4704		51.36	3506		51.36	4270
	51.38	4778		51.38	3488		51.38	4217
	51.4	4790		51.4	3473		51.4	4193
	51.42	4777		51.42	3513		51.42	4179
	51.44	4825		51.44	3457		51.44	4202
	51.46	4723		51.46	3483		51.46	4234
	51.48	4682		51.48	3512		51.48	4269
	51.5	4713		51.5	3531		51.5	4200
	51.52	4801		51.52	3541		51.52	4246
	51.54	4839		51.54	3570		51.54	4242
	51.56	4763		51.56	3527		51.56	4232
	51.58	4804		51.58	3582		51.58	4237
	51.6	4777		51.6	3570		51.6	4149
	51.62	4708		51.62	3468		51.62	4189
	51.64	4583		51.64	3537		51.64	4250
	51.66	4600		51.66	3442		51.66	4271
	51.68	4749		51.68	3510		51.68	4183
	51.7	4764		51.7	3609		51.7	4297
	51.72	4712		51.72	3485		51.72	4265
	51.74	4738		51.74	3418		51.74	4148
	51.76	4735		51.76	3561		51.76	4183
	51.78	4735		51.78	3404		51.78	4235
	51.8	4733		51.8	3522		51.8	4198
	51.82	4713		51.82	3545		51.82	4215
	51.84	4790		51.84	3479		51.84	4270
	51.86	4719		51.86	3538		51.86	4278
	51.88	4655		51.88	3553		51.88	4357
	51.9	4795		51.9	3547		51.9	4323
	51.92	4716		51.92	3643		51.92	4280
	51.94	4782		51.94	3468		51.94	4259
	51.96	4744		51.96	3604		51.96	4113
	51.98	4716		51.98	3599		51.98	4266
	52	4813		52	3541		52	4190
	52.02	4749		52.02	3520		52.02	4153
	52.04	4592		52.04	3563		52.04	4234
	52.06	4692		52.06	3509		52.06	4179
	52.08	4718		52.08	3515		52.08	4148
	52.1	4762		52.1	3525		52.1	4183
	52.12	4770		52.12	3626		52.12	4269
	52.14	4634		52.14	3511		52.14	4184
	52.16	4724		52.16	3525		52.16	4212
	52.18	4801		52.18	3494		52.18	4203
	52.2	4766		52.2	3559		52.2	4210
	52.22	4731		52.22	3454		52.22	4161
	52.24	4808		52.24	3524		52.24	4093
	52.26	4741		52.26	3517		52.26	4137
	52.28	4686		52.28	3483		52.28	4242
	52.3	4683		52.3	3532		52.3	4121
	52.32	4701		52.32	3535		52.32	4259
	52.34	4653		52.34	3572		52.34	4285
	52.36	4754		52.36	3684		52.36	4183
	52.38	4737		52.38	3591		52.38	4172
	52.4	4592		52.4	3535		52.4	4054
	52.42	4608		52.42	3482		52.42	4269
	52.44	4561		52.44	3490		52.44	4237
	52.46	4787		52.46	3521		52.46	4267
	52.48	4667		52.48	3622		52.48	4169
	52.5	4598		52.5	3587		52.5	4250
	52.52	4586		52.52	3537		52.52	4178
	52.54	4711		52.54	3488		52.54	4180
	52.56	4776		52.56	3570		52.56	4234
	52.58	4639		52.58	3537		52.58	4271
	52.6	4652		52.6	3542		52.6	4232
	52.62	4779		52.62	3659		52.62	4265
	52.64	4747		52.64	3604		52.64	4259
	52.66	4675		52.66	3617		52.66	4269
	52.68	4741		52.68	3605		52.68	4302
	52.7	4763		52.7	3519		52.7	4304
	52.72	4749		52.72	3598		52.72	4220
	52.74	4852		52.74	3560		52.74	4221
	52.76	4761		52.76	3516		52.76	4235
	52.78	4792		52.78	3594		52.78	4273
	52.8	4766		52.8	3536		52.8	4306
	52.82	4794		52.82	3598		52.82	4212
	52.84	4747		52.84	3465		52.84	4294
	52.86	4734		52.86	3511		52.86	4420
	52.88	4726		52.88	3576		52.88	4180
	52.9	4717		52.9	3547		52.9	4287
	52.92	4730		52.92	3543		52.92	4232
	52.94	4626		52.94	3602		52.94	4297
	52.96	4830		52.96	3652		52.96	4253
	52.98	4827		52.98	3563		52.98	4208
	53	4776		53	3538		53	4273
	53.02	4675		53.02	3529		53.02	4259
	53.04	4621		53.04	3605		53.04	4178
	53.06	4662		53.06	3609		53.06	4168
	53.08	4628		53.08	3688		53.08	4262
	53.1	4705		53.1	3568		53.1	4214
	53.12	4643		53.12	3553		53.12	4194
	53.14	4772		53.14	3547		53.14	4210
	53.16	4771		53.16	3532		53.16	4185
	53.18	4690		53.18	3601		53.18	4256
	53.2	4682		53.2	3646		53.2	4271
	53.22	4670		53.22	3537		53.22	4216
	53.24	4606		53.24	3575		53.24	4254
	53.26	4714		53.26	3520		53.26	4138
	53.28	4743		53.28	3544		53.28	4341
	53.3	4767		53.3	3517		53.3	4249
	53.32	4768		53.32	3565		53.32	4248
	53.34	4677		53.34	3567		53.34	4214
	53.36	4740		53.36	3578		53.36	4173
	53.38	4711		53.38	3560		53.38	4205
	53.4	4742		53.4	3597		53.4	4260
	53.42	4798		53.42	3468		53.42	4239
	53.44	4648		53.44	3556		53.44	4269
	53.46	4640		53.46	3525		53.46	4259
	53.48	4763		53.48	3615		53.48	4254
	53.5	4838		53.5	3674		53.5	4233
	53.52	4718		53.52	3596		53.52	4144
	53.54	4722		53.54	3703		53.54	4198
	53.56	4753		53.56	3595		53.56	4147
	53.58	4743		53.58	3595		53.58	4133
	53.6	4803		53.6	3624		53.6	4222
	53.62	4738		53.62	3656		53.62	4257
	53.64	4746		53.64	3687		53.64	4179
	53.66	4798		53.66	3570		53.66	4257
	53.68	4686		53.68	3659		53.68	4244
	53.7	4648		53.7	3618		53.7	4275
	53.72	4795		53.72	3649		53.72	4297
	53.74	4759		53.74	3629		53.74	4302
	53.76	4747		53.76	3720		53.76	4336
	53.78	4786		53.78	3638		53.78	4289
	53.8	4768		53.8	3635		53.8	4209
	53.82	4817		53.82	3731		53.82	4303
	53.84	4761		53.84	3648		53.84	4296
	53.86	4550		53.86	3622		53.86	4276
	53.88	4783		53.88	3666		53.88	4316
	53.9	4663		53.9	3572		53.9	4247
	53.92	4694		53.92	3511		53.92	4357
	53.94	4863		53.94	3535		53.94	4249
	53.96	4694		53.96	3581		53.96	4289
	53.98	4782		53.98	3655		53.98	4271
	54	4685		54	3561		54	4243
	54.02	4605		54.02	3567		54.02	4179
	54.04	4700		54.04	3618		54.04	4277
	54.06	4652		54.06	3636		54.06	4322
	54.08	4616		54.08	3601		54.08	4298
	54.1	4693		54.1	3634		54.1	4293
	54.12	4671		54.12	3617		54.12	4259
	54.14	4707		54.14	3676		54.14	4217
	54.16	4743		54.16	3651		54.16	4195
	54.18	4729		54.18	3691		54.18	4276
	54.2	4731		54.2	3590		54.2	4220
	54.22	4641		54.22	3663		54.22	4242
	54.24	4776		54.24	3645		54.24	4198
	54.26	4706		54.26	3691		54.26	4238
	54.28	4729		54.28	3701		54.28	4197
	54.3	4648		54.3	3735		54.3	4264
	54.32	4627		54.32	3635		54.32	4359
	54.34	4776		54.34	3656		54.34	4290
	54.36	4850		54.36	3666		54.36	4277
	54.38	4788		54.38	3612		54.38	4307
	54.4	4696		54.4	3654		54.4	4348
	54.42	4792		54.42	3689		54.42	4321
	54.44	4838		54.44	3668		54.44	4258
	54.46	4749		54.46	3718		54.46	4283
	54.48	4840		54.48	3578		54.48	4225
	54.5	4823		54.5	3670		54.5	4230
	54.52	4759		54.52	3647		54.52	4237
	54.54	4763		54.54	3602		54.54	4254
	54.56	4643		54.56	3611		54.56	4187
	54.58	4683		54.58	3669		54.58	4277
	54.6	4750		54.6	3582		54.6	4221
	54.62	4860		54.62	3776		54.62	4268
	54.64	4715		54.64	3686		54.64	4324
	54.66	4830		54.66	3652		54.66	4330
	54.68	4724		54.68	3615		54.68	4205
	54.7	4905		54.7	3660		54.7	4288
	54.72	4748		54.72	3649		54.72	4233
	54.74	4673		54.74	3639		54.74	4254
	54.76	4837		54.76	3687		54.76	4248
	54.78	4756		54.78	3716		54.78	4241
	54.8	4670		54.8	3624		54.8	4258
	54.82	4800		54.82	3680		54.82	4235
	54.84	4765		54.84	3665		54.84	4398
	54.86	4902		54.86	3535		54.86	4235
	54.88	4840		54.88	3609		54.88	4348
	54.9	4785		54.9	3589		54.9	4301
	54.92	4699		54.92	3629		54.92	4315
	54.94	4725		54.94	3676		54.94	4272
	54.96	4682		54.96	3759		54.96	4214
	54.98	4782		54.98	3603		54.98	4219
	55	4888		55	3530		55	4242
	55.02	4805		55.02	3686		55.02	4322
	55.04	4790		55.04	3648		55.04	4355
	55.06	4817		55.06	3652		55.06	4358
	55.08	4792		55.08	3658		55.08	4309
	55.1	4925		55.1	3624		55.1	4305
	55.12	4753		55.12	3660		55.12	4240
	55.14	4727		55.14	3823		55.14	4294
	55.16	4700		55.16	3727		55.16	4293
	55.18	4752		55.18	3647		55.18	4263
	55.2	4747		55.2	3687		55.2	4251
	55.22	4698		55.22	3635		55.22	4355
	55.24	4739		55.24	3801		55.24	4242
	55.26	4687		55.26	3678		55.26	4268
	55.28	4817		55.28	3715		55.28	4318
	55.3	4794		55.3	3735		55.3	4339
	55.32	4889		55.32	3678		55.32	4316
	55.34	4815		55.34	3718		55.34	4274
	55.36	4786		55.36	3649		55.36	4289
	55.38	4670		55.38	3682		55.38	4324
	55.4	4764		55.4	3717		55.4	4411
	55.42	4883		55.42	3756		55.42	4307
	55.44	4907		55.44	3669		55.44	4331
	55.46	5000		55.46	3779		55.46	4334
	55.48	4840		55.48	3659		55.48	4328
	55.5	4816		55.5	3767		55.5	4307
	55.52	4818		55.52	3657		55.52	4366
	55.54	4885		55.54	3632		55.54	4404
	55.56	4751		55.56	3630		55.56	4287
	55.58	4623		55.58	3703		55.58	4411
	55.6	4641		55.6	3730		55.6	4327
	55.62	4762		55.62	3726		55.62	4317
	55.64	4832		55.64	3653		55.64	4300
	55.66	4820		55.66	3730		55.66	4229
	55.68	4845		55.68	3815		55.68	4370
	55.7	4767		55.7	3762		55.7	4301
	55.72	4721		55.72	3766		55.72	4323
	55.74	4796		55.74	3702		55.74	4283
	55.76	4904		55.76	3731		55.76	4217
	55.78	4867		55.78	3680		55.78	4310
	55.8	4817		55.8	3726		55.8	4283
	55.82	4870		55.82	3716		55.82	4461
	55.84	4876		55.84	3684		55.84	4293
	55.86	4822		55.86	3658		55.86	4306
	55.88	4779		55.88	3757		55.88	4314
	55.9	4788		55.9	3705		55.9	4335
	55.92	4777		55.92	3707		55.92	4334
	55.94	4955		55.94	3657		55.94	4329
	55.96	4742		55.96	3731		55.96	4252
	55.98	4807		55.98	3659		55.98	4383
	56	4917		56	3614		56	4354
	56.02	4813		56.02	3725		56.02	4306
	56.04	4824		56.04	3744		56.04	4284
	56.06	4844		56.06	3683		56.06	4319
	56.08	4757		56.08	3703		56.08	4326
	56.1	4829		56.1	3807		56.1	4355
	56.12	4751		56.12	3752		56.12	4351
	56.14	4895		56.14	3672		56.14	4290
	56.16	4844		56.16	3685		56.16	4307
	56.18	4830		56.18	3675		56.18	4343
	56.2	4932		56.2	3712		56.2	4399
	56.22	4819		56.22	3772		56.22	4367
	56.24	4867		56.24	3669		56.24	4472
	56.26	4865		56.26	3832		56.26	4387
	56.28	4899		56.28	3703		56.28	4348
	56.3	4873		56.3	3710		56.3	4340
	56.32	4872		56.32	3718		56.32	4276
	56.34	4966		56.34	3719		56.34	4282
	56.36	4885		56.36	3721		56.36	4292
	56.38	4878		56.38	3736		56.38	4330
	56.4	4854		56.4	3693		56.4	4404
	56.42	4942		56.42	3895		56.42	4328
	56.44	4842		56.44	3767		56.44	4357
	56.46	4904		56.46	3734		56.46	4483
	56.48	4894		56.48	3707		56.48	4391
	56.5	4766		56.5	3749		56.5	4363
	56.52	4854		56.52	3761		56.52	4334
	56.54	4908		56.54	3859		56.54	4443
	56.56	4871		56.56	3783		56.56	4466
	56.58	4851		56.58	3706		56.58	4534
	56.6	4907		56.6	3829		56.6	4501
	56.62	4900		56.62	3758		56.62	4396
	56.64	4932		56.64	3722		56.64	4333
	56.66	4800		56.66	3798		56.66	4354
	56.68	4954		56.68	3757		56.68	4395
	56.7	4925		56.7	3783		56.7	4365
	56.72	4889		56.72	3815		56.72	4425
	56.74	4823		56.74	3780		56.74	4411
	56.76	4840		56.76	3756		56.76	4402
	56.78	4843		56.78	3751		56.78	4409
	56.8	4904		56.8	3775		56.8	4361
	56.82	4913		56.82	3754		56.82	4381
	56.84	4929		56.84	3743		56.84	4391
	56.86	4906		56.86	3829		56.86	4434
	56.88	5025		56.88	3822		56.88	4370
	56.9	4975		56.9	3829		56.9	4258
	56.92	4961		56.92	3822		56.92	4457
	56.94	4976		56.94	3816		56.94	4521
	56.96	4941		56.96	3904		56.96	4498
	56.98	4899		56.98	3784		56.98	4591
	57	4855		57	3730		57	4383
	57.02	4932		57.02	3899		57.02	4358
	57.04	4936		57.04	3826		57.04	4413
	57.06	4949		57.06	3833		57.06	4506
	57.08	4847		57.08	3755		57.08	4369
	57.1	4919		57.1	3818		57.1	4454
	57.12	4781		57.12	3830		57.12	4446
	57.14	4888		57.14	3707		57.14	4309
	57.16	4848		57.16	3798		57.16	4442
	57.18	4900		57.18	3830		57.18	4490
	57.2	4991		57.2	3780		57.2	4507
	57.22	4927		57.22	3790		57.22	4526
	57.24	4935		57.24	3761		57.24	4427
	57.26	4941		57.26	3878		57.26	4406
	57.28	4849		57.28	3828		57.28	4508
	57.3	4911		57.3	3769		57.3	4470
	57.32	4946		57.32	3877		57.32	4371
	57.34	4864		57.34	3798		57.34	4487
	57.36	4943		57.36	3834		57.36	4510
	57.38	4940		57.38	3893		57.38	4490
	57.4	5043		57.4	3772		57.4	4419
	57.42	5015		57.42	3833		57.42	4436
	57.44	5058		57.44	3781		57.44	4389
	57.46	4916		57.46	3810		57.46	4511
	57.48	4930		57.48	3792		57.48	4409
	57.5	5029		57.5	3859		57.5	4520
	57.52	4962		57.52	3799		57.52	4435
	57.54	4951		57.54	3892		57.54	4473
	57.56	4864		57.56	3731		57.56	4421
	57.58	4871		57.58	3892		57.58	4520
	57.6	4914		57.6	3750		57.6	4502
	57.62	4951		57.62	3775		57.62	4441
	57.64	4920		57.64	3800		57.64	4478
	57.66	4850		57.66	3869		57.66	4497
	57.68	5002		57.68	3936		57.68	4503
	57.7	4991		57.7	3933		57.7	4398
	57.72	4966		57.72	3908		57.72	4519
	57.74	4987		57.74	3771		57.74	4428
	57.76	4984		57.76	3930		57.76	4527
	57.78	4875		57.78	3871		57.78	4477
	57.8	5018		57.8	3802		57.8	4526
	57.82	5006		57.82	3749		57.82	4511
	57.84	5017		57.84	3814		57.84	4466
	57.86	4995		57.86	3893		57.86	4432
	57.88	4961		57.88	3889		57.88	4437
	57.9	4987		57.9	3837		57.9	4472
	57.92	5004		57.92	3959		57.92	4527
	57.94	4981		57.94	3816		57.94	4557
	57.96	4968		57.96	3796		57.96	4455
	57.98	5015		57.98	3769		57.98	4502
	58	4872		58	3818		58	4510
	58.02	4953		58.02	3754		58.02	4499
	58.04	4974		58.04	3867		58.04	4516
	58.06	4898		58.06	3821		58.06	4423
	58.08	4993		58.08	3845		58.08	4585
	58.1	5033		58.1	3833		58.1	4626
	58.12	5075		58.12	3868		58.12	4550
	58.14	4990		58.14	3777		58.14	4441
	58.16	4984		58.16	3779		58.16	4532
	58.18	4983		58.18	3863		58.18	4588
	58.2	5074		58.2	3817		58.2	4477
	58.22	5001		58.22	3802		58.22	4532
	58.24	5013		58.24	3799		58.24	4455
	58.26	4930		58.26	3945		58.26	4539
	58.28	4995		58.28	3854		58.28	4548
	58.3	5170		58.3	3784		58.3	4559
	58.32	4999		58.32	3861		58.32	4535
	58.34	5006		58.34	3863		58.34	4566
	58.36	5041		58.36	4001		58.36	4540
	58.38	5059		58.38	3849		58.38	4602
	58.4	4984		58.4	3936		58.4	4668
	58.42	4968		58.42	3863		58.42	4652
	58.44	4966		58.44	3841		58.44	4563
	58.46	4937		58.46	3977		58.46	4540
	58.48	5179		58.48	3940		58.48	4660
	58.5	5037		58.5	3983		58.5	4525
	58.52	5056		58.52	3954		58.52	4644
	58.54	5032		58.54	3892		58.54	4613
	58.56	4942		58.56	3916		58.56	4679
	58.58	5055		58.58	3933		58.58	4582
	58.6	4983		58.6	3834		58.6	4582
	58.62	5023		58.62	3901		58.62	4601
	58.64	5078		58.64	3945		58.64	4621
	58.66	5081		58.66	3844		58.66	4498
	58.68	5115		58.68	3875		58.68	4552
	58.7	5060		58.7	3943		58.7	4559
	58.72	5158		58.72	3867		58.72	4599
	58.74	5078		58.74	3931		58.74	4576
	58.76	5083		58.76	3912		58.76	4536
	58.78	4980		58.78	3840		58.78	4577
	58.8	5013		58.8	3922		58.8	4544
	58.82	5130		58.82	3992		58.82	4603
	58.84	5118		58.84	3850		58.84	4683
	58.86	5029		58.86	3896		58.86	4639
	58.88	4966		58.88	3876		58.88	4611
	58.9	5116		58.9	3949		58.9	4647
	58.92	4959		58.92	3911		58.92	4679
	58.94	5091		58.94	4048		58.94	4645
	58.96	5091		58.96	3989		58.96	4601
	58.98	5099		58.98	3983		58.98	4551
	59	5147		59	4031		59	4554
	59.02	5099		59.02	3989		59.02	4594
	59.04	5031		59.04	3926		59.04	4585
	59.06	5134		59.06	3924		59.06	4579
	59.08	5147		59.08	3997		59.08	4604
	59.1	5089		59.1	3861		59.1	4641
	59.12	5097		59.12	3953		59.12	4534
	59.14	5076		59.14	3851		59.14	4642
	59.16	5082		59.16	3864		59.16	4656
	59.18	5103		59.18	3887		59.18	4675
	59.2	5096		59.2	3896		59.2	4710
	59.22	5031		59.22	3839		59.22	4691
	59.24	5130		59.24	3900		59.24	4748
	59.26	5054		59.26	3924		59.26	4690
	59.28	5055		59.28	3869		59.28	4735
	59.3	5106		59.3	3843		59.3	4793
	59.32	5133		59.32	3877		59.32	4745
	59.34	5070		59.34	3941		59.34	4703
	59.36	5038		59.36	3956		59.36	4727
	59.38	5054		59.38	3875		59.38	4561
	59.4	5164		59.4	3981		59.4	4529
	59.42	5110		59.42	3887		59.42	4738
	59.44	5154		59.44	4029		59.44	4652
	59.46	5130		59.46	3994		59.46	4705
	59.48	5087		59.48	3939		59.48	4675
	59.5	5177		59.5	4007		59.5	4652
	59.52	5169		59.52	4029		59.52	4745
	59.54	5234		59.54	3886		59.54	4602
	59.56	5217		59.56	3919		59.56	4650
	59.58	5046		59.58	3922		59.58	4571
	59.6	5062		59.6	3882		59.6	4754
	59.62	5146		59.62	3935		59.62	4749
	59.64	5102		59.64	3933		59.64	4795
	59.66	5101		59.66	3961		59.66	4648
	59.68	5145		59.68	3983		59.68	4712
	59.7	5050		59.7	3998		59.7	4697
	59.72	5097		59.72	3966		59.72	4675
	59.74	5140		59.74	4080		59.74	4847
	59.76	5229		59.76	4114		59.76	4682
	59.78	5128		59.78	4019		59.78	4780
	59.8	5123		59.8	4043		59.8	4762
	59.82	5211		59.82	3995		59.82	4697
	59.84	5272		59.84	4037		59.84	4700
	59.86	5167		59.86	4097		59.86	4742
	59.88	5281		59.88	4133		59.88	4783
	59.9	5174		59.9	4040		59.9	4806
	59.92	5044		59.92	4019		59.92	4769
	59.94	5044		59.94	4046		59.94	4735
[truncated: 2,003 more rows]

## Sheet: i
		hardness				Wear Coefficient
		GPa
	Zr50Cu40Al10	6.56	--	Zr50Cu40Al10	--	0.08728
	Zr45Cu35Al20	7.69	--	Zr45Cu35Al20	--	0.04497
	Zr45Cu40Al15	7.81	--	Zr45Cu40Al15	--	0.03918
	Cu	2.65	--	Cu	--	0.20693

## Sheet: j
		Sample	Molecular weight	Density	ρ（error)
			g/mol	g/cm3
		Zr5Cu4Al1	73.7285	6.91024	0.20778
		Zr4.5Cu4Al1.5	70.5164	6.52101	0.0561
		Zr4.5Cu3.5Al2	68.6882	6.21491	0.12158
		Cu	63.546	8.35106	0.23168

## Sheet: k
		Sample	Atomic density
			X10^22/cm^3
		Zr5Cu4Al1	5.83104
		Zr4.5Cu4Al1.5	5.75325
		Zr4.5Cu3.5Al2	5.62913
		Cu	8.17602

## Sheet: l
		Sample	Friction Coefficient	Error	Reverse	Error
		Zr5Cu4Al1	0.17898	0.04694	0.18448	0.04158
		Zr4.5Cu3Al2	0.21277	0.02132	0.20886	0.05991
		Zr4.5Cu4Al1.5	0.17982	0.03499	0.21313	0.06625
		Cu	0.41825	0.05524
