# Supplementary material for: Metallic glass-based triboelectric nanogenerators
Source: Nat Commun. 2023 Feb 23;14:1023. doi: 10.1038/s41467-023-36675-x (PMC9950355; doi:10.1038/s41467-023-36675-x)
Supplement: Supplementary file 9 — Source Data [file 41467_2023_36675_MOESM9_ESM.zip › Source data/Figure 2.xlsx]

## Sheet: d
	Time	Voltage		Time	Charge
	s	V		s	nC
		Zr45Cu40Al15			Zr45Cu40Al15
	0	49.3415		0	18.4
	0.002	49.7313		0.002	18.4
	0.004	49.991		0.004	18.4
	0.006	50.1807		0.006	18.3
	0.008	50.1504		0.008	18.2
	0.01	49.9901		0.01	18.1
	0.012	49.6299		0.012	18.1
	0.014	49.3096		0.014	18.1
	0.016	49.1193		0.016	18.2
	0.018	49.179		0.018	18.3
	0.02	49.4087		0.02	18.4
	0.022	49.6985		0.022	18.4
	0.024	49.9882		0.024	18.4
	0.026	50.1779		0.026	18.3
	0.028	50.1476		0.028	18.2
	0.03	49.9173		0.03	18.1
	0.032	49.597		0.032	18.1
	0.034	49.3068		0.034	18.1
	0.036	49.1165		0.036	18.2
	0.038	49.1162		0.038	18.3
	0.04	49.3359		0.04	18.4
	0.042	49.6656		0.042	18.4
	0.044	49.9853		0.044	18.4
	0.046	50.1751		0.046	18.3
	0.048	50.1448		0.048	18.2
	0.05	49.9145		0.05	18.1
	0.052	49.5942		0.052	18.1
	0.054	49.2339		0.054	18.1
	0.056	49.1136		0.056	18.2
	0.058	49.1434		0.058	18.3
	0.06	49.3631		0.06	18.4
	0.062	49.6928		0.062	18.4
	0.064	49.9825		0.064	18.4
	0.066	50.1422		0.066	18.3
	0.068	50.112		0.068	18.2
	0.07	49.8817		0.07	18.1
	0.072	49.5914		0.072	18.1
	0.074	49.2711		0.074	18.1
	0.076	49.1108		0.076	18.2
	0.078	49.0705		0.078	18.3
	0.08	49.3303		0.08	18.4
	0.082	49.56		0.082	18.5
	0.084	49.9097		0.084	18.4
	0.086	50.1094		0.086	18.3
	0.088	50.1091		0.088	18.2
	0.09	49.8489		0.09	18.1
	0.092	49.5286		0.092	18.1
	0.094	49.1983		0.094	18.1
	0.096	49.068		0.096	18.2
	0.098	49.0677		0.098	18.3
	0.1	49.2974		0.1	18.4
	0.102	49.6172		0.102	18.5
	0.104	49.9769		0.104	18.4
	0.106	50.0766		0.106	18.3
	0.108	50.1063		0.108	18.2
	0.11	49.846		0.11	18.1
	0.112	49.5258		0.112	18.1
	0.114	49.2655		0.114	18.2
	0.116	49.0052		0.116	18.2
	0.118	49.0349		0.118	18.4
	0.12	49.2246		0.12	18.5
	0.122	49.5844		0.122	18.5
	0.124	49.8741		0.124	18.5
	0.126	50.0738		0.126	18.4
	0.128	50.0335		0.128	18.3
	0.13	49.8432		0.13	18.2
	0.132	49.4829		0.132	18.1
	0.134	49.1627		0.134	18.2
	0.136	49.0324		0.136	18.3
	0.138	49.0321		0.138	18.4
	0.14	49.2218		0.14	18.5
	0.142	49.5515		0.142	18.5
	0.144	49.8713		0.144	18.5
	0.146	50.031		0.146	18.4
	0.148	50.0307		0.148	18.3
	0.15	49.8104		0.15	18.2
	0.152	49.4801		0.152	18.1
	0.154	49.2198		0.154	18.2
	0.156	48.9996		0.156	18.3
	0.158	48.9993		0.158	18.4
	0.16	49.259		0.16	18.5
	0.162	49.5787		0.162	18.5
	0.164	49.8384		0.164	18.5
	0.166	50.0281		0.166	18.4
	0.168	49.9979		0.168	18.3
	0.17	49.8076		0.17	18.2
	0.172	49.4773		0.172	18.1
	0.174	49.187		0.174	18.2
	0.176	48.9967		0.176	18.3
	0.178	48.9965		0.178	18.4
	0.18	49.2162		0.18	18.5
	0.182	49.5459		0.182	18.5
	0.184	49.8656		0.184	18.5
	0.186	50.1253		0.186	18.4
	0.188	49.995		0.188	18.3
	0.19	49.8048		0.19	18.2
	0.192	49.4745		0.192	18.2
	0.194	49.1542		0.194	18.2
	0.196	48.9639		0.196	18.3
	0.198	48.9636		0.198	18.4
	0.2	49.1834		0.2	18.5
	0.202	49.5731		0.202	18.5
	0.204	49.8328		0.204	18.5
	0.206	50.0225		0.206	18.4
	0.208	50.0222		0.208	18.3
	0.21	49.7619		0.21	18.2
	0.212	49.4117		0.212	18.2
	0.214	49.1514		0.214	18.2
	0.216	48.9911		0.216	18.3
	0.218	48.9908		0.218	18.4
	0.22	49.2105		0.22	18.5
	0.222	49.5403		0.222	18.6
	0.224	49.83		0.224	18.5
	0.226	50.0197		0.226	18.4
	0.228	49.9894		0.228	18.3
	0.23	49.7591		0.23	18.2
	0.232	49.4089		0.232	18.2
	0.234	49.1186		0.234	18.2
	0.236	48.9883		0.236	18.3
	0.238	48.988		0.238	18.4
	0.24	49.2077		0.24	18.5
	0.242	49.5374		0.242	18.6
	0.244	49.8272		0.244	18.5
	0.246	49.9869		0.246	18.4
	0.248	49.9566		0.248	18.3
	0.25	49.7263		0.25	18.2
	0.252	49.406		0.252	18.2
	0.254	49.1157		0.254	18.2
	0.256	48.9555		0.256	18.3
	0.258	48.9552		0.258	18.4
	0.26	49.1749		0.26	18.5
	0.262	49.4646		0.262	18.6
	0.264	49.7943		0.264	18.5
	0.266	49.9541		0.266	18.4
	0.268	49.9538		0.268	18.3
	0.27	49.7535		0.27	18.2
	0.272	49.4332		0.272	18.2
	0.274	49.0829		0.274	18.2
	0.276	48.8826		0.276	18.3
	0.278	48.9524		0.278	18.4
	0.28	49.1421		0.28	18.5
	0.282	49.5318		0.282	18.6
	0.284	49.7915		0.284	18.5
	0.286	49.9812		0.286	18.4
	0.288	49.951		0.288	18.3
	0.29	49.6907		0.29	18.2
	0.292	49.3704		0.292	18.2
	0.294	49.0801		0.294	18.2
	0.296	48.9098		0.296	18.3
	0.298	48.9096		0.298	18.4
	0.3	49.1393		0.3	18.5
	0.302	49.459		0.302	18.6
	0.304	49.7487		0.304	18.5
	0.306	49.9184		0.306	18.5
	0.308	49.8781		0.308	18.3
	0.31	49.6579		0.31	18.2
	0.312	49.3276		0.312	18.2
	0.314	49.0373		0.314	18.2
	0.316	48.877		0.316	18.3
	0.318	48.8467		0.318	18.4
	0.32	49.0765		0.32	18.5
	0.322	49.4562		0.322	18.6
	0.324	49.7459		0.324	18.6
	0.326	49.8756		0.326	18.5
	0.328	49.8753		0.328	18.3
	0.33	49.685		0.33	18.2
	0.332	49.3248		0.332	18.2
	0.334	49.0745		0.334	18.2
	0.336	48.9042		0.336	18.3
	0.338	48.8439		0.338	18.4
	0.34	49.1036		0.34	18.5
	0.342	49.4233		0.342	18.6
	0.344	49.6831		0.344	18.6
	0.346	49.9128		0.346	18.5
	0.348	49.8725		0.348	18.4
	0.35	49.6822		0.35	18.2
	0.352	49.2919		0.352	18.2
	0.354	49.0317		0.354	18.2
	0.356	48.8414		0.356	18.3
	0.358	48.8711		0.358	18.5
	0.36	49.1008		0.36	18.6
	0.362	49.4205		0.362	18.6
	0.364	49.7103		0.364	18.6
	0.366	49.81		0.366	18.5
	0.368	49.8397		0.368	18.3
	0.37	49.6494		0.37	18.2
	0.372	49.2591		0.372	18.2
	0.374	48.9988		0.374	18.2
	0.376	48.8086		0.376	18.3
	0.378	48.8683		0.378	18.4
	0.38	49.028		0.38	18.5
	0.382	49.3877		0.382	18.6
	0.384	49.6774		0.384	18.5
	0.386	49.8072		0.386	18.4
	0.388	49.8069		0.388	18.3
	0.39	49.6466		0.39	18.2
	0.392	49.1863		0.392	18.2
	0.394	48.936		0.394	18.2
	0.396	48.8057		0.396	18.3
	0.398	48.8055		0.398	18.4
	0.4	49.0652		0.4	18.5
	0.402	49.3549		0.402	18.5
	0.404	49.6746		0.404	18.5
	0.406	49.8343		0.406	18.4
	0.408	49.7741		0.408	18.3
	0.41	49.5738		0.41	18.2
	0.412	49.2235		0.412	18.1
	0.414	48.9332		0.414	18.1
	0.416	48.8029		0.416	18.2
	0.418	48.8326		0.418	18.3
	0.42	49.0224		0.42	18.4
	0.422	49.3821		0.422	18.4
	0.424	49.6418		0.424	18.4
	0.426	49.7715		0.426	18.3
	0.428	49.7712		0.428	18.2
	0.43	49.511		0.43	18.1
	0.432	49.2207		0.432	18
	0.434	48.9304		0.434	18
	0.436	48.7601		0.436	18.1
	0.438	48.7998		0.438	18.2
	0.44	48.9595		0.44	18.3
	0.442	49.2793		0.442	18.3
	0.444	49.609		0.444	18.2
	0.446	49.7687		0.446	18.1
	0.448	49.7684		0.448	18
	0.45	49.4381		0.45	17.9
	0.452	49.1778		0.452	17.8
	0.454	48.8876		0.454	17.8
	0.456	48.7273		0.456	17.8
	0.458	48.727		0.458	17.9
	0.46	49.0167		0.46	17.9
	0.462	49.3464		0.462	17.9
	0.464	49.5662		0.464	17.9
	0.466	49.7259		0.466	17.7
	0.468	49.6956		0.468	17.6
	0.47	49.5053		0.47	17.5
	0.472	49.175		0.472	17.4
	0.474	48.8548		0.474	17.4
	0.476	48.6945		0.476	17.4
	0.478	48.7242		0.478	17.4
	0.48	48.9539		0.48	17.5
	0.482	49.2736		0.482	17.4
	0.484	49.5333		0.484	17.3
	0.486	49.7231		0.486	17.2
	0.488	49.7228		0.488	17
	0.49	49.4025		0.49	16.9
	0.492	49.1422		0.492	16.9
	0.494	48.8219		0.494	16.9
	0.496	48.6217		0.496	16.9
	0.498	48.7514		0.498	17
	0.5	48.8811		0.5	17
	0.502	49.2408		0.502	16.9
	0.504	49.5305		0.504	16.9
	0.506	49.6902		0.506	16.7
	0.508	49.66		0.508	16.6
	0.51	49.4297		0.51	16.5
	0.512	49.0794		0.512	16.3
	0.514	48.7891		0.514	16.2
	0.516	48.5888		0.516	16.2
	0.518	48.5885		0.518	16.2
	0.52	48.8783		0.52	16.2
	0.522	49.208		0.522	15.9
	0.524	49.5277		0.524	15.7
	0.526	49.5974		0.526	15.5
	0.528	49.6271		0.528	15.3
	0.53	49.3669		0.53	15.1
	0.532	49.0066		0.532	15
	0.534	48.7863		0.534	15
	0.536	48.586		0.536	15
	0.538	48.5857		0.538	11.6
	0.54	48.7854		0.54	11
	0.542	49.1052		0.542	10.7
	0.544	49.3949		0.544	10.4
	0.546	49.5546		0.546	10.1
	0.548	49.5543		0.548	2.75
	0.55	49.334		0.55	2.36
	0.552	48.9738		0.552	2.1
	0.554	48.6835		0.554	1.95
	0.556	48.4832		0.556	1.88
	0.558	48.5229		0.558	1.86
	0.56	48.7426		0.56	1.85
	0.562	49.0423		0.562	1.78
	0.564	49.3321		0.564	1.69
	0.566	49.4918		0.566	1.54
	0.568	49.4615		0.568	1.39
	0.57	49.2312		0.57	1.24
	0.572	48.9109		0.572	1.16
	0.574	48.6507		0.574	1.14
	0.576	48.4504		0.576	1.18
	0.578	48.4201		0.578	1.24
	0.58	48.6798		0.58	1.29
	0.582	48.9995		0.582	1.29
	0.584	49.2593		0.584	1.23
	0.586	49.459		0.586	1.11
	0.588	49.3587		0.588	0.975
	0.59	49.1584		0.59	0.856
	0.592	48.8381		0.592	0.794
	0.594	48.5478		0.594	0.797
	0.596	48.3176		0.596	0.849
	0.598	48.4173		0.598	0.937
	0.6	48.607		0.6	1
	0.602	48.9667		0.602	1.01
	0.604	49.1564		0.604	0.959
	0.606	49.2861		0.606	0.859
	0.608	49.2859		0.608	0.736
	0.61	49.0356		0.61	0.626
	0.612	48.7353		0.612	0.574
	0.614	48.445		0.614	0.59
	0.616	48.2547		0.616	0.652
	0.618	48.2545		0.618	0.739
	0.62	48.5442		0.62	0.814
	0.622	48.7739		0.622	0.836
	0.624	49.0936		0.624	0.794
	0.626	49.2233		0.626	0.697
	0.628	49.1531		0.628	0.574
	0.63	48.9628		0.63	0.467
	0.632	48.6025		0.632	0.419
	0.634	48.3122		0.634	0.435
	0.636	48.1519		0.636	0.506
	0.638	48.1816		0.638	0.597
	0.64	48.4114		0.64	0.681
	0.642	48.6711		0.642	0.707
	0.644	48.9308		0.644	0.658
	0.646	49.0905		0.646	0.564
	0.648	49.0302		0.648	0.451
	0.65	48.8		0.65	0.347
	0.652	48.4697		0.652	0.299
	0.654	48.1494		0.654	0.321
	0.656	47.9891		0.656	0.393
	0.658	47.9888		0.658	0.49
	0.66	48.2185		0.66	0.571
	0.662	48.5083		0.662	0.6
	0.664	48.768		0.664	0.548
	0.666	48.8977		0.666	0.47
	0.668	48.8974		0.668	0.354
	0.67	48.5671		0.67	0.25
	0.672	48.2769		0.672	0.208
	0.674	47.9866		0.674	0.231
	0.676	47.7563		0.676	0.302
	0.678	47.756		0.678	0.402
	0.68	48.0157		0.68	0.487
	0.682	48.2754		0.682	0.519
	0.684	48.5052		0.684	0.48
	0.686	48.6949		0.686	0.389
	0.688	48.5946		0.688	0.27
	0.69	48.3443		0.69	0.179
	0.692	48.014		0.692	0.127
	0.694	47.6638		0.694	0.156
	0.696	47.4935		0.696	0.224
	0.698	47.4632		0.698	0.331
	0.7	47.6929		0.7	0.419
	0.702	47.9526		0.702	0.451
	0.704	48.2423		0.704	0.415
	0.706	48.3021		0.706	0.328
	0.708	48.2718		0.708	0.208
	0.71	48.0115		0.71	0.114
	0.712	47.6612		0.712	0.0689
	0.714	47.3309		0.714	0.0981
	0.716	47.1407		0.716	0.173
	0.718	47.1404		0.718	0.283
	0.72	47.3301		0.72	0.376
	0.722	47.5298		0.722	0.406
	0.724	47.8495		0.724	0.367
	0.726	47.9092		0.726	0.283
	0.728	47.879		0.728	0.169
	0.73	47.5887		0.73	0.0722
	0.732	47.1984		0.732	0.0268
	0.734	46.8781		0.734	0.0624
	0.736	46.6778		0.736	0.137
	0.738	46.6775		0.738	0.247
	0.74	46.8473		0.74	0.331
	0.742	47.067		0.742	0.37
	0.744	47.2967		0.744	0.331
	0.746	47.3564		0.746	0.247
	0.748	47.2661		0.748	0.134
	0.75	47.0059		0.75	0.0398
	0.752	46.6456		0.752	-0.00555
	0.754	46.2253		0.754	0.0301
	0.756	46.065		0.756	0.101
	0.758	45.9647		0.758	0.218
	0.76	46.0645		0.76	0.308
	0.762	46.3242		0.762	0.344
	0.764	46.5139		0.764	0.308
	0.766	46.5136		0.766	0.224
	0.768	46.3833		0.768	0.114
	0.77	46.063		0.77	0.0106
	0.772	45.6088		0.772	-0.0282
	0.774	45.1875		0.774	0.000929
	0.776	44.8962		0.776	0.0819
	0.778	44.7979		0.778	0.192
	0.78	44.8306		0.78	0.286
	0.782	44.9273		0.782	0.315
	0.784	44.9591		0.784	0.286
	0.786	44.8618		0.786	0.202
	0.788	44.5705		0.788	0.0819
	0.79	44.0192		0.79	-0.012
	0.792	43.3699		0.792	-0.0509
	0.794	42.6897		0.794	-0.0185
	0.796	42.0394		0.796	0.0624
	0.798	41.4591		0.798	0.166
	0.8	40.8788		0.8	0.26
	0.802	40.0985		0.802	0.296
	0.804	38.9682		0.804	0.263
	0.806	36.958		0.806	0.173
	0.808	32.7877		0.808	0.0624
	0.81	27.8874		0.81	-0.0347
	0.812	22.3871		0.812	-0.0671
	0.814	17.7868		0.814	-0.0412
	0.816	14.7866		0.816	0.0365
	0.818	12.7863		0.818	0.153
	0.82	11.686		0.82	0.244
	0.822	10.9857		0.822	0.283
	0.824	10.5854		0.824	0.25
	0.826	10.1851		0.826	0.163
	0.828	9.68486		0.828	0.043
	0.83	9.18458		0.83	-0.0541
	0.832	8.4843		0.832	-0.0897
	0.834	7.98402		0.834	-0.0541
	0.836	7.58374		0.836	0.0236
	0.838	7.28345		0.838	0.137
	0.84	7.28317		0.84	0.228
	0.842	7.28289		0.842	0.266
	0.844	7.28261		0.844	0.231
	0.846	7.18233		0.846	0.15
	0.848	6.98204		0.848	0.0333
	0.85	6.58176		0.85	-0.0606
	0.852	6.18148		0.852	-0.0994
	0.854	5.6812		0.854	-0.0671
	0.856	5.38092		0.856	0.0171
	0.858	5.28063		0.858	0.127
	0.86	5.28035		0.86	0.221
	0.862	5.48007		0.862	0.257
	0.864	5.47979		0.864	0.224
	0.866	5.47951		0.866	0.137
	0.868	5.37923		0.868	0.0268
	0.87	4.97894		0.87	-0.0735
	0.872	4.57866		0.872	-0.106
	0.874	4.07838		0.874	-0.08
	0.876	3.8781		0.876	0.0074
	0.878	3.77782		0.878	0.124
	0.88	3.77753		0.88	0.215
	0.882	3.97725		0.882	0.247
	0.884	4.17697		0.884	0.218
	0.886	4.17669		0.886	0.13
	0.888	3.97641		0.888	0.0204
	0.89	3.67613		0.89	-0.08
	0.892	3.27584		0.892	-0.116
	0.894	2.87556		0.894	-0.0832
	0.896	2.77528		0.896	0.000929
	0.898	2.575		0.898	0.111
	0.9	2.77472		0.9	0.205
	0.902	2.97443		0.902	0.25
	0.904	3.17415		0.904	0.211
	0.906	3.27387		0.906	0.127
	0.908	3.27359		0.908	0.0106
	0.91	2.97331		0.91	-0.08
	0.912	2.67302		0.912	-0.122
	0.914	2.27274		0.914	-0.093
	0.916	2.07246		0.916	-0.00878
	0.918	2.07218		0.918	0.101
	0.92	2.2719		0.92	0.202
	0.922	2.57162		0.922	0.241
	0.924	2.77133		0.924	0.205
	0.926	2.87105		0.926	0.121
	0.928	2.77077		0.928	0.00417
	0.93	2.57049		0.93	-0.0832
	0.932	2.27021		0.932	-0.125
	0.934	1.96992		0.934	-0.0962
	0.936	1.76964		0.936	-0.012
	0.938	1.66936		0.938	0.0981
	0.94	1.96908		0.94	0.195
	0.942	2.2688		0.942	0.234
	0.944	2.56852		0.944	0.202
	0.946	2.66823		0.946	0.117
	0.948	2.66795		0.948	0.00417
	0.95	2.36767		0.95	-0.0897
	0.952	2.06739		0.952	-0.132
	0.954	1.76711		0.954	-0.103
	0.956	1.56682		0.956	-0.0185
	0.958	1.66654		0.958	0.0916
	0.96	1.76626		0.96	0.189
	0.962	2.16598		0.962	0.228
	0.964	2.3657		0.964	0.198
	0.966	2.46542		0.966	0.114
	0.968	2.56513		0.968	-0.00555
	0.97	2.26485		0.97	-0.0962
	0.972	1.96457		0.972	-0.135
	0.974	1.66429		0.974	-0.103
	0.976	1.46401		0.976	-0.0379
	0.978	1.56372		0.978	0.101
	0.98	1.76344		0.98	0.185
	0.982	2.06316		0.982	0.228
	0.984	2.26288		0.984	0.192
	0.986	2.5626		0.986	0.111
	0.988	2.46231		0.988	-0.00555
	0.99	2.26203		0.99	-0.0994
	0.992	1.86175		0.992	-0.142
	0.994	1.66147		0.994	-0.106
	0.996	1.46119		0.996	-0.0282
	0.998	1.46091		0.998	0.0916
	1	1.66062		1	0.185
	1.002	2.06034		1.002	0.221
	1.004	2.36006		1.004	0.189
	1.006	2.45978		1.006	0.105
	1.008	2.4595		1.008	-0.012
	1.01	2.25921		1.01	-0.109
	1.012	1.85893		1.012	-0.145
	1.014	1.65865		1.014	-0.112
	1.016	1.55837		1.016	-0.0314
	1.018	1.55809		1.018	0.0819
	1.02	1.75781		1.02	0.185
	1.022	2.15752		1.022	0.221
	1.024	2.35724		1.024	0.189
	1.026	2.55696		1.026	0.101
	1.028	2.45668		1.028	-0.012
	1.03	2.2564		1.03	-0.109
	1.032	1.95611		1.032	-0.151
	1.034	1.65583		1.034	-0.116
	1.036	1.55555		1.036	-0.0314
	1.038	1.55527		1.038	0.0851
	1.04	1.75499		1.04	0.179
	1.042	2.2547		1.042	0.218
	1.044	2.45442		1.044	0.185
	1.046	2.65414		1.046	0.0948
	1.048	2.55386		1.048	-0.0153
	1.05	2.35358		1.05	-0.116
	1.052	1.9533		1.052	-0.151
	1.054	1.75301		1.054	-0.119
	1.056	1.55273		1.056	-0.0379
	1.058	1.65245		1.058	0.0754
	1.06	1.85217		1.06	0.176
	1.062	2.15189		1.062	0.215
	1.064	2.5516		1.064	0.179
	1.066	2.65132		1.066	0.0948
	1.068	2.65104		1.068	-0.0153
	1.07	2.35076		1.07	-0.119
	1.072	2.05048		1.072	-0.151
	1.074	1.8502		1.074	-0.122
	1.076	1.64991		1.076	-0.0379
	1.078	1.64963		1.078	0.0786
	1.08	1.94935		1.08	0.16
	1.082	2.24907		1.082	0.208
	1.084	2.54879		1.084	0.176
	1.086	2.7485		1.086	0.0916
	1.088	2.64822		1.088	-0.0217
	1.09	2.44794		1.09	-0.119
	1.092	2.14766		1.092	-0.158
	1.094	1.84738		1.094	-0.125
	1.096	1.6471		1.096	-0.0412
	1.098	1.74681		1.098	0.0722
	1.1	2.04653		1.1	0.173
	1.102	2.24625		1.102	0.215
	1.104	2.64597		1.104	0.176
	1.106	2.74569		1.106	0.0916
	1.108	2.7454		1.108	-0.025
	1.11	2.54512		1.11	-0.122
	1.112	2.14484		1.112	-0.161
	1.114	1.94456		1.114	-0.129
	1.116	1.74428		1.116	-0.0412
	1.118	1.74399		1.118	0.0722
	1.12	2.04371		1.12	0.169
	1.122	2.34343		1.122	0.215
	1.124	2.64315		1.124	0.179
	1.126	2.74287		1.126	0.0883
	1.128	2.74259		1.128	-0.0217
	1.13	2.5423		1.13	-0.119
	1.132	2.24202		1.132	-0.158
	1.134	1.94174		1.134	-0.129
	1.136	1.84146		1.136	-0.0379
	1.138	1.74118		1.138	0.0689
	1.14	2.04089		1.14	0.169
	1.142	2.44061		1.142	0.205
	1.144	2.74033		1.144	0.179
	1.146	2.74005		1.146	0.0948
	1.148	2.73977		1.148	-0.025
	1.15	2.63949		1.15	-0.119
	1.152	2.2392		1.152	-0.154
	1.154	1.93892		1.154	-0.125
	1.156	1.83864		1.156	-0.0444
	1.158	1.83836		1.158	0.0722
	1.16	2.13808		1.16	0.169
	1.162	2.53779		1.162	0.211
	1.164	2.73751		1.164	0.176
	1.166	2.93723		1.166	0.0948
	1.168	2.83695		1.168	-0.0185
	1.17	2.63667		1.17	-0.116
	1.172	2.33639		1.172	-0.161
	1.174	2.0361		1.174	-0.122
	1.176	1.83582		1.176	-0.0412
	1.178	1.93554		1.178	0.0722
	1.18	2.13526		1.18	0.169
	1.182	2.53498		1.182	0.211
	1.184	2.73469		1.184	0.189
	1.186	3.03441		1.186	0.101
	1.188	2.83413		1.188	-0.025
	1.19	2.73385		1.19	-0.116
	1.192	2.33357		1.192	-0.158
	1.194	2.03328		1.194	-0.125
	1.196	1.933		1.196	-0.0476
	1.198	1.93272		1.198	0.0786
	1.2	2.23244		1.2	0.169
	1.202	2.53216		1.202	0.202
	1.204	2.83188		1.204	0.169
	1.206	3.03159		1.206	0.0883
	1.208	2.93131		1.208	-0.0217
	1.21	2.73103		1.21	-0.116
	1.212	2.33075		1.212	-0.164
	1.214	2.13047		1.214	-0.125
	1.216	2.03018		1.216	-0.0412
	1.218	2.0299		1.218	0.0689
	1.22	2.22962		1.22	0.173
	1.222	2.62934		1.222	0.205
	1.224	2.82906		1.224	0.176
	1.226	3.02878		1.226	0.0883
	1.228	2.92849		1.228	-0.025
	1.23	2.72821		1.23	-0.119
	1.232	2.42793		1.232	-0.158
	1.234	2.12765		1.234	-0.129
	1.236	2.02737		1.236	-0.0476
	1.238	2.12708		1.238	0.0689
	1.24	2.3268		1.24	0.166
	1.242	2.72652		1.242	0.205
	1.244	2.92624		1.244	0.173
	1.246	3.02596		1.246	0.0883
	1.248	3.02567		1.248	-0.0282
	1.25	2.82539		1.25	-0.119
	1.252	2.52511		1.252	-0.161
	1.254	2.22483		1.254	-0.125
	1.256	2.02455		1.256	-0.0412
	1.258	2.12427		1.258	0.0689
	1.26	2.32398		1.26	0.166
	1.262	2.7237		1.262	0.208
	1.264	3.02342		1.264	0.173
	1.266	3.12314		1.266	0.0883
	1.268	3.12286		1.268	-0.025
	1.27	2.82257		1.27	-0.129
	1.272	2.52229		1.272	-0.164
	1.274	2.32201		1.274	-0.132
	1.276	2.12173		1.276	-0.0509
	1.278	2.12145		1.278	0.0657
	1.28	2.42117		1.28	0.166
	1.282	2.72088		1.282	0.202
	1.284	3.0206		1.284	0.176
	1.286	3.12032		1.286	0.0819
	1.288	3.12004		1.288	-0.0509
	1.29	2.91976		1.29	-0.129
	1.292	2.61947		1.292	-0.151
	1.294	2.31919		1.294	-0.125
	1.296	2.21891		1.296	-0.0476
	1.298	2.21863		1.298	0.0689
	1.3	2.51835		1.3	0.166
	1.302	2.71807		1.302	0.198
	1.304	3.01778		1.304	0.176
	1.306	3.2175		1.306	0.0851
	1.308	3.21722		1.308	-0.0314
	1.31	2.91694		1.31	-0.125
	1.312	2.61666		1.312	-0.164
	1.314	2.31637		1.314	-0.132
	1.316	2.21609		1.316	-0.0444
	1.318	2.31581		1.318	0.0689
	1.32	2.51553		1.32	0.166
	1.322	2.81525		1.322	0.202
	1.324	3.11496		1.324	0.173
	1.326	3.31468		1.326	0.0851
	1.328	3.2144		1.328	-0.025
	1.33	2.91412		1.33	-0.125
	1.332	2.71384		1.332	-0.161
	1.334	2.41356		1.334	-0.135
	1.336	2.31327		1.336	-0.0541
	1.338	2.31299		1.338	0.0657
	1.34	2.61271		1.34	0.169
	1.342	2.81243		1.342	0.205
	1.344	3.11215		1.344	0.176
	1.346	3.31186		1.346	0.0851
	1.348	3.31158		1.348	-0.0314
	1.35	3.0113		1.35	-0.119
	1.352	2.71102		1.352	-0.164
	1.354	2.41074		1.354	-0.135
	1.356	2.31046		1.356	-0.0476
	1.358	2.31017		1.358	0.0689
	1.36	2.60989		1.36	0.163
	1.362	2.80961		1.362	0.205
	1.364	3.20933		1.364	0.173
	1.366	3.30905		1.366	0.0851
	1.368	3.30876		1.368	-0.0282
	1.37	3.10848		1.37	-0.129
	1.372	2.7082		1.372	-0.167
	1.374	2.50792		1.374	-0.132
	1.376	2.30764		1.376	-0.0476
	1.378	2.30735		1.378	0.0657
	1.38	2.60707		1.38	0.16
	1.382	2.90679		1.382	0.205
	1.384	3.20651		1.384	0.173
	1.386	3.40623		1.386	0.0851
	1.388	3.40595		1.388	-0.0282
	1.39	3.20566		1.39	-0.125
	1.392	2.80538		1.392	-0.171
	1.394	2.6051		1.394	-0.132
	1.396	2.40482		1.396	-0.0444
	1.398	2.50454		1.398	0.0657
	1.4	2.70425		1.4	0.166
	1.402	3.10397		1.402	0.202
	1.404	3.30369		1.404	0.173
	1.406	3.50341		1.406	0.0883
	1.408	3.40313		1.408	-0.0217
	1.41	3.20285		1.41	-0.122
	1.412	2.90256		1.412	-0.167
	1.414	2.70228		1.414	-0.129
	1.416	2.602		1.416	-0.0476
	1.418	2.70172		1.418	0.0689
	1.42	2.90144		1.42	0.163
	1.422	3.20115		1.422	0.202
	1.424	3.50087		1.424	0.166
	1.426	3.60059		1.426	0.0851
	1.428	3.60031		1.428	-0.0314
	1.43	3.40003		1.43	-0.125
	1.432	3.09975		1.432	-0.164
	1.434	2.79946		1.434	-0.132
	1.436	2.69918		1.436	-0.0509
	1.438	2.7989		1.438	0.0624
	1.44	3.09862		1.44	0.163
	1.442	3.39834		1.442	0.205
	1.444	3.79805		1.444	0.166
	1.446	3.89777		1.446	0.0851
	1.448	3.89749		1.448	-0.0282
	1.45	3.69721		1.45	-0.129
	1.452	3.39693		1.452	-0.164
	1.454	3.19664		1.454	-0.132
	1.456	3.09636		1.456	-0.0509
	1.458	3.19608		1.458	0.0624
	1.46	3.4958		1.46	0.163
	1.462	3.79552		1.462	0.202
	1.464	4.19524		1.464	0.163
	1.466	4.39495		1.466	0.0851
	1.468	4.39467		1.468	-0.0282
	1.47	4.29439		1.47	-0.129
	1.472	4.09411		1.472	-0.161
	1.474	3.89383		1.474	-0.135
	1.476	3.89354		1.476	-0.0541
	1.478	3.99326		1.478	0.0657
	1.48	4.39298		1.48	0.16
	1.482	4.7927		1.482	0.198
	1.484	5.09242		1.484	0.166
	1.486	5.39214		1.486	0.0819
	1.488	5.49185		1.488	-0.0347
	1.49	5.39157		1.49	-0.129
	1.492	5.19129		1.492	-0.167
	1.494	5.09101		1.494	-0.135
	1.496	5.09073		1.496	-0.0444
	1.498	5.29044		1.498	0.0657
	1.5	5.69016		1.5	0.176
	1.502	6.08988		1.502	0.202
	1.504	6.5896		1.504	0.163
	1.506	6.78932		1.506	0.0819
	1.508	6.98903		1.508	-0.0282
	1.51	6.88875		1.51	-0.129
	1.512	6.68847		1.512	-0.164
	1.514	6.58819		1.514	-0.135
	1.516	6.58791		1.516	-0.0541
	1.518	6.68763		1.518	0.0624
	1.52	6.98734		1.52	0.16
	1.522	7.38706		1.522	0.198
	1.524	8.38678		1.524	0.169
	1.526	8.7865		1.526	0.0851
	1.528	9.08622		1.528	-0.0314
	1.53	9.18593		1.53	-0.129
	1.532	9.08565		1.532	-0.164
	1.534	9.28537		1.534	-0.138
	1.536	9.38509		1.536	-0.0509
	1.538	9.88481		1.538	0.0624
	1.54	10.4845		1.54	0.163
	1.542	11.0842		1.542	0.195
	1.544	11.684		1.544	0.169
	1.546	12.1837		1.546	0.0786
	1.548	12.5834		1.548	-0.0282
	1.55	12.4831		1.55	-0.125
	1.552	12.5828		1.552	-0.167
	1.554	12.6826		1.554	-0.138
	1.556	12.8823		1.556	-0.0509
	1.558	13.482		1.558	0.0592
	1.56	14.3817		1.56	0.163
	1.562	34.9414		1.562	0.202
	1.564	37.0111		1.564	0.173
	1.566	38.4109		1.566	0.0786
	1.568	45.6606		1.568	-0.0282
	1.57	46.4003		1.57	-0.125
	1.572	46.63		1.572	-0.171
	1.574	46.8197		1.574	-0.129
	1.576	47.0194		1.576	-0.0509
	1.578	47.3692		1.578	0.0657
	1.58	47.8289		1.58	0.163
	1.582	48.3086		1.582	0.202
	1.584	48.7283		1.584	0.169
	1.586	49.018		1.586	0.0851
	1.588	49.0878		1.588	-0.0282
	1.59	48.9875		1.59	-0.122
	1.592	48.7672		1.592	-0.164
	1.594	48.5969		1.594	-0.135
	1.596	48.5666		1.596	-0.0476
	1.598	48.7664		1.598	0.0657
	1.6	49.0561		1.6	0.16
	1.602	49.4058		1.602	0.205
	1.604	49.8255		1.604	0.185
	1.606	50.0252		1.606	0.0851
	1.608	50.0249		1.608	-0.025
	1.61	49.8947		1.61	-0.122
	1.612	49.6344		1.612	-0.161
	1.614	49.3741		1.614	-0.132
	1.616	49.3138		1.616	-0.0476
	1.618	49.4435		1.618	0.0624
	1.62	49.6932		1.62	0.163
	1.622	50.083		1.622	0.205
	1.624	50.4127		1.624	0.176
	1.626	50.5724		1.626	0.0916
	1.628	50.5021		1.628	-0.0282
	1.63	50.3418		1.63	-0.116
	1.632	50.0516		1.632	-0.164
	1.634	49.8913		1.634	-0.132
	1.636	49.731		1.636	-0.0509
	1.638	49.9207		1.638	0.0657
	1.64	50.1204		1.64	0.163
	1.642	50.4102		1.642	0.205
	1.644	50.6299		1.644	0.176
	1.646	50.8896		1.646	0.0916
	1.648	50.8293		1.648	-0.0282
	1.65	50.699		1.65	-0.119
	1.652	50.4087		1.652	-0.164
	1.654	50.1785		1.654	-0.129
	1.656	50.0482		1.656	-0.0476
	1.658	50.1179		1.658	0.0689
	1.66	50.4376		1.66	0.163
	1.662	50.7973		1.662	0.205
	1.664	51.017		1.664	0.169
	1.666	51.1468		1.666	0.0916
	1.668	51.1165		1.668	-0.025
	1.67	50.9162		1.67	-0.119
	1.672	50.6259		1.672	-0.164
	1.674	50.3356		1.674	-0.129
	1.676	50.2754		1.676	-0.0476
	1.678	50.3651		1.678	0.0722
	1.68	50.5948		1.68	0.166
	1.682	50.9145		1.682	0.208
	1.684	51.2142		1.684	0.176
	1.686	51.374		1.686	0.0916
	1.688	51.3037		1.688	-0.0217
	1.69	51.0834		1.69	-0.122
	1.692	50.7931		1.692	-0.161
	1.694	50.4928		1.694	-0.125
	1.696	50.4325		1.696	-0.0412
	1.698	50.4923		1.698	0.0722
	1.7	50.752		1.7	0.169
	1.702	51.0817		1.702	0.211
	1.704	51.3414		1.704	0.176
	1.706	51.5011		1.706	0.0948
	1.708	51.4308		1.708	-0.025
	1.71	51.2106		1.71	-0.116
	1.712	50.9503		1.712	-0.158
	1.714	50.62		1.714	-0.122
	1.716	50.5597		1.716	-0.0412
	1.718	50.6194		1.718	0.0722
	1.72	50.8792		1.72	0.173
	1.722	51.2089		1.722	0.215
	1.724	51.4686		1.724	0.179
	1.726	51.5883		1.726	0.0981
	1.728	51.558		1.728	-0.0153
	1.73	51.2978		1.73	-0.112
	1.732	50.9775		1.732	-0.151
	1.734	50.6872		1.734	-0.119
	1.736	50.6169		1.736	-0.0347
	1.738	50.6866		1.738	0.0819
	1.74	50.8763		1.74	0.176
	1.742	51.2061		1.742	0.218
	1.744	51.4658		1.744	0.185
	1.746	51.6555		1.746	0.101
	1.748	51.5252		1.748	-0.012
	1.75	51.2949		1.75	-0.109
	1.752	51.0046		1.752	-0.145
	1.754	50.7444		1.754	-0.116
	1.756	50.5841		1.756	-0.0282
	1.758	50.6838		1.758	0.0851
	1.76	50.9035		1.76	0.185
	1.762	51.2332		1.762	0.221
	1.764	51.463		1.764	0.192
	1.766	51.6227		1.766	0.105
	1.768	51.5224		1.768	-0.00555
	1.77	51.3621		1.77	-0.0994
	1.772	51.0318		1.772	-0.142
	1.774	50.7816		1.774	-0.109
	1.776	50.6113		1.776	-0.025
	1.778	50.711		1.778	0.0883
	1.78	50.9007		1.78	0.185
	1.782	51.2304		1.782	0.228
	1.784	51.5201		1.784	0.198
	1.786	51.6499		1.786	0.111
	1.788	51.5796		1.788	-0.00231
	1.79	51.3293		1.79	-0.0962
	1.792	50.969		1.792	-0.135
	1.794	50.7387		1.794	-0.106
	1.796	50.5485		1.796	-0.0153
	1.798	50.7082		1.798	0.0948
	1.8	50.9379		1.8	0.189
	1.802	51.2876		1.802	0.231
	1.804	51.5173		1.804	0.202
	1.806	51.617		1.806	0.117
	1.808	51.5768		1.808	0.0139
	1.81	51.3865		1.81	-0.0897
	1.812	50.9962		1.812	-0.132
	1.814	50.7359		1.814	-0.0962
	1.816	50.6056		1.816	-0.0153
	1.818	50.7054		1.818	0.0981
	1.82	50.8951		1.82	0.198
	1.822	51.2248		1.822	0.237
	1.824	51.4545		1.824	0.208
	1.826	51.6142		1.826	0.121
	1.828	51.5439		1.828	0.0139
	1.83	51.3537		1.83	-0.08
	1.832	50.9934		1.832	-0.122
	1.834	50.7031		1.834	-0.0897
	1.836	50.6728		1.836	-0.00231
	1.838	50.6725		1.838	0.105
	1.84	50.8922		1.84	0.202
	1.842	51.252		1.842	0.247
	1.844	51.4817		1.844	0.215
	1.846	51.6114		1.846	0.13
	1.848	51.6411		1.848	0.0236
	1.85	51.2508		1.85	-0.0703
	1.852	50.9306		1.852	-0.112
	1.854	50.7003		1.854	-0.0735
	1.856	50.6		1.856	0.00417
	1.858	50.6697		1.858	0.117
	1.86	50.9294		1.86	0.215
	1.862	51.2492		1.862	0.263
	1.864	51.4789		1.864	0.228
	1.866	51.6686		1.866	0.15
	1.868	51.5083		1.868	0.0365
	1.87	51.318		1.87	-0.0573
	1.872	50.9877		1.872	-0.0897
	1.874	50.6975		1.874	-0.0606
	1.876	50.5972		1.876	0.0204
	1.878	50.6669		1.878	0.13
	1.88	50.8866		1.88	0.228
	1.882	51.2163		1.882	0.276
	1.884	51.5061		1.884	0.244
	1.886	51.6058		1.886	0.166
	1.888	51.5655		1.888	0.056
	1.89	51.3152		1.89	-0.0347
	1.892	50.9549		1.892	-0.0768
	1.894	50.6946		1.894	-0.0444
	1.896	50.5344		1.896	0.0365
	1.898	50.6341		1.898	0.153
	1.9	50.8538		1.9	0.253
	1.902	51.1835		1.902	0.299
	1.904	51.4432		1.904	0.263
	1.906	51.5329		1.906	0.185
	1.908	51.5327		1.908	0.0786
	1.91	51.2424		1.91	-0.012
	1.912	50.9521		1.912	-0.0638
	1.914	50.6618		1.914	-0.025
	1.916	50.5315		1.916	0.0754
	1.918	50.5913		1.918	0.179
	1.92	50.821		1.92	0.276
	1.922	51.1407		1.922	0.315
	1.924	51.4404		1.924	0.289
	1.926	51.5301		1.926	0.211
	1.928	51.4699		1.928	0.101
	1.93	51.2396		1.93	0.0106
	1.932	50.8793		1.932	-0.0282
	1.934	50.629		1.934	0.0074
	1.936	50.4987		1.936	0.0883
	1.938	50.5284		1.938	0.202
	1.94	50.8482		1.94	0.302
	1.942	51.1079		1.942	0.344
	1.944	51.3976		1.944	0.318
	1.946	51.5273		1.946	0.234
	1.948	51.437		1.948	0.13
	1.95	51.2368		1.95	0.043
	1.952	50.8765		1.952	0.0074
	1.954	50.7162		1.954	0.0365
	1.956	50.4559		1.956	0.13
	1.958	50.5556		1.958	0.237
	1.96	50.7853		1.96	0.338
	1.962	51.0451		1.962	0.376
	1.964	51.3648		1.964	0.354
	1.966	51.4645		1.966	0.273
	1.968	51.3942		1.968	0.173
	1.97	51.1339		1.97	0.0851
	1.972	50.8436		1.972	0.0495
	1.974	50.5834		1.974	0.0851
	1.976	50.3931		1.976	0.173
	1.978	50.5228		1.978	0.283
	1.98	50.7525		1.98	0.386
	1.982	51.0422		1.982	0.428
	1.984	51.302		1.984	0.409
	1.986	51.4917		1.986	0.325
	1.988	51.3614		1.988	0.224
	1.99	51.1011		1.99	0.14
	1.992	50.8108		1.992	0.111
	1.994	50.5206		1.994	0.147
	1.996	50.3603		1.996	0.237
	1.998	50.49		1.998	0.351
	2	50.7497		2	0.451
	2.002	50.9994		2.002	0.496
	2.004	51.3291		2.004	0.477
	2.006	51.4289		2.006	0.402
	2.008	51.3586		2.008	0.299
	2.01	51.0983		2.01	0.221
	2.012	50.748		2.012	0.189
	2.014	50.4877		2.014	0.228
	2.016	50.3575		2.016	0.315
	2.018	50.4472		2.018	0.425
	2.02	50.7069		2.02	0.529
	2.022	51.0366		2.022	0.584
	2.024	51.2963		2.024	0.571
	2.026	51.426		2.026	0.493
	2.028	51.2958		2.028	0.396
	2.03	51.0955		2.03	0.318
	2.032	50.7752		2.032	0.289
	2.034	50.4149		2.034	0.325
	2.036	50.3146		2.036	0.415
	2.038	50.4143		2.038	0.535
	2.04	50.6141		2.04	0.642
	2.042	50.9638		2.042	0.694
	2.044	51.2535		2.044	0.674
	2.046	51.3832		2.046	0.603
	2.048	51.2929		2.048	0.509
	2.05	51.0326		2.05	0.438
	2.052	50.7024		2.052	0.406
	2.054	50.3821		2.054	0.454
	2.056	50.3118		2.056	0.545
	2.058	50.4415		2.058	0.661
	2.06	50.7013		2.06	0.768
	2.062	50.901		2.062	0.826
	2.064	51.2207		2.064	0.81
	2.066	51.3204		2.066	0.752
	2.068	51.2501		2.068	0.658
	2.07	51.0598		2.07	0.59
	2.072	50.6996		2.072	0.571
	2.074	50.4093		2.074	0.619
	2.076	50.309		2.076	0.713
	2.078	50.3787		2.078	0.843
	2.08	50.6084		2.08	0.959
	2.082	50.9881		2.082	1.02
	2.084	51.2479		2.084	1.01
	2.086	51.3476		2.086	0.959
	2.088	51.2473		2.088	0.882
	2.09	50.987		2.09	0.823
	2.092	50.6667		2.092	0.814
	2.094	50.3764		2.094	0.872
	2.096	50.2462		2.096	0.982
	2.098	50.3059		2.098	1.12
	2.1	50.5656		2.1	1.25
	2.102	50.9553		2.102	1.33
	2.104	51.185		2.104	1.34
	2.106	51.3148		2.106	1.31
	2.108	51.1845		2.108	1.26
	2.11	50.9542		2.11	1.23
	2.112	50.6939		2.112	1.25
	2.114	50.3736		2.114	1.34
	2.116	50.2734		2.116	1.49
	2.118	50.3031		2.118	1.68
	2.12	50.5628		2.12	1.87
	2.122	50.8525		2.122	2.01
	2.124	51.1522		2.124	2.09
	2.126	51.2819		2.126	2.16
	2.128	51.2117		2.128	2.23
	2.13	50.8914		2.13	2.34
	2.132	50.6611		2.132	2.54
	2.134	50.3408		2.134	2.9
	2.136	50.2105		2.136	3.41
	2.138	50.3002		2.138	4.18
	2.14	50.53		2.14	5.52
	2.142	50.8497		2.142	6.99
	2.144	51.1094		2.144	8.47
	2.146	51.2391		2.146	9.88
	2.148	51.1788		2.148	11.2
	2.15	50.9186		2.15	12.3
	2.152	50.5983		2.152	13
	2.154	50.268		2.154	13.6
	2.156	50.1677		2.156	13.9
	2.158	50.2974		2.158	14.3
	2.16	50.4971		2.16	14.6
	2.162	50.8169		2.162	14.9
	2.164	51.1466		2.164	15
	2.166	51.2063		2.166	15.1
	2.168	51.146		2.168	15.1
	2.17	50.8857		2.17	15.2
	2.172	50.5255		2.172	15.3
	2.174	50.2652		2.174	15.4
	2.176	50.1349		2.176	15.6
	2.178	50.2046		2.178	15.7
	2.18	50.4643		2.18	15.9
	2.182	50.8141		2.182	16.1
	2.184	51.1038		2.184	16.2
	2.186	51.1735		2.186	16.2
	2.188	51.1432		2.188	16.1
	2.19	50.8829		2.19	16.1
	2.192	50.5226		2.192	16.2
	2.194	50.2324		2.194	16.3
	2.196	50.1321		2.196	16.4
	2.198	50.2318		2.198	16.6
	2.2	50.4615		2.2	16.8
	2.202	50.7512		2.202	16.9
	2.204	51.041		2.204	16.9
	2.206	51.2007		2.206	16.9
	2.208	51.0704		2.208	16.9
	2.21	50.8401		2.21	16.8
	2.212	50.5198		2.212	16.9
	2.214	50.2295		2.214	16.9
	2.216	50.0993		2.216	17.1
	2.218	50.129		2.218	17.2
	2.22	50.4187		2.22	17.4
	2.222	50.7784		2.222	17.5
	2.224	50.9681		2.224	17.5
	2.226	51.1379		2.226	17.5
	2.228	51.0076		2.228	17.4
	2.23	50.7773		2.23	17.3
	2.232	50.487		2.232	17.3
	2.234	50.1567		2.234	17.4
	2.236	50.0664		2.236	17.5
	2.238	50.1562		2.238	17.7
	2.24	50.4159		2.24	17.8
	2.242	50.7456		2.242	17.9
	2.244	51.0053		2.244	17.9
	2.246	51.065		2.246	17.8
	2.248	51.0348		2.248	17.7
	2.25	50.7445		2.25	17.6
	2.252	50.4542		2.252	17.6
	2.254	50.1939		2.254	17.7
	2.256	50.0336		2.256	17.8
	2.258	50.0933		2.258	17.9
	2.26	50.3831		2.26	18
	2.262	50.7128		2.262	18.1
	2.264	51.0025		2.264	18.1
	2.266	51.0022		2.266	18
	2.268	51.0019		2.268	17.9
	2.27	50.7416		2.27	17.8
	2.272	50.4114		2.272	17.8
	2.274	50.1911		2.274	17.8
	2.276	50.0308		2.276	17.9
	2.278	50.0905		2.278	18
	2.28	50.3802		2.28	18.1
	2.282	50.71		2.282	18.2
	2.284	50.9997		2.284	18.2
	2.286	51.0594		2.286	18.1
	2.288	50.9991		2.288	18
	2.29	50.7388		2.29	17.9
	2.292	50.4085		2.292	17.8
	2.294	50.1483		2.294	17.9
	2.296	49.988		2.296	18
	2.298	50.0577		2.298	18.1
	2.3	50.3774		2.3	18.2
	2.302	50.6371		2.302	18.2
	2.304	50.8969		2.304	18.2
	2.306	51.0566		2.306	18.2
	2.308	50.9963		2.308	18.1
	2.31	50.706		2.31	18
	2.312	50.4057		2.312	18
	2.314	50.0855		2.314	18
	2.316	49.9552		2.316	18.1
	2.318	50.0849		2.318	18.2
	2.32	50.2746		2.32	18.3
	2.322	50.7043		2.322	18.4
	2.324	50.894		2.324	18.4
	2.326	51.0538		2.326	18.3
	2.328	50.9535		2.328	18.2
	2.33	50.6632		2.33	18.1
	2.332	50.4029		2.332	18
	2.334	50.0826		2.334	18.1
	2.336	49.9524		2.336	18.1
	2.338	50.0521		2.338	18.3
	2.34	50.3118		2.34	18.4
	2.342	50.6315		2.342	18.4
	2.344	50.8612		2.344	18.4
	2.346	51.0209		2.346	18.3
	2.348	50.8907		2.348	18.2
	2.35	50.7004		2.35	18.1
	2.352	50.3401		2.352	18
	2.354	50.1098		2.354	18.1
	2.356	49.9495		2.356	18.2
	2.358	50.0493		2.358	18.3
	2.36	50.269		2.36	18.4
	2.362	50.5687		2.362	18.4
	2.364	50.9184		2.364	18.4
	2.366	50.9881		2.366	18.3
	2.368	50.8878		2.368	18.2
	2.37	50.5976		2.37	18.1
	2.372	50.2373		2.372	18.1
	2.374	50.017		2.374	18.1
	2.376	49.9467		2.376	18.2
	2.378	50.0164		2.378	18.3
	2.38	50.2662		2.38	18.4
	2.382	50.5959		2.382	18.5
	2.384	50.8856		2.384	18.4
	2.386	50.9453		2.386	18.3
	2.388	50.855		2.388	18.2
	2.39	50.5947		2.39	18.1
	2.392	50.3045		2.392	18.1
	2.394	50.0442		2.394	18.1
	2.396	49.9439		2.396	18.2
	2.398	50.0136		2.398	18.3
	2.4	50.2033		2.4	18.4
	2.402	50.563		2.402	18.5
	2.404	50.8128		2.404	18.4
	2.406	51.0125		2.406	18.4
	2.408	50.8522		2.408	18.2
	2.41	50.5919		2.41	18.1
	2.412	50.3016		2.412	18.1
	2.414	49.9714		2.414	18.1
	2.416	49.9111		2.416	18.2
	2.418	49.9708		2.418	18.3
	2.42	50.1705		2.42	18.4
	2.422	50.5602		2.422	18.5
	2.424	50.81		2.424	18.5
	2.426	50.9797		2.426	18.4
	2.428	50.8094		2.428	18.3
	2.43	50.5591		2.43	18.2
	2.432	50.2588		2.432	18.1
	2.434	49.9385		2.434	18.1
	2.436	49.8383		2.436	18.2
	2.438	49.968		2.438	18.4
	2.44	50.1677		2.44	18.5
	2.442	50.5174		2.442	18.5
	2.444	50.8471		2.444	18.5
	2.446	50.9068		2.446	18.4
	2.448	50.8466		2.448	18.3
	2.45	50.5863		2.45	18.2
	2.452	50.226		2.452	18.1
	2.454	49.9657		2.454	18.2
	2.456	49.8354		2.456	18.2
	2.458	49.9352		2.458	18.4
	2.46	50.2249		2.46	18.5
	2.462	50.5546		2.462	18.5
	2.464	50.8043		2.464	18.5
	2.466	50.904		2.466	18.4
	2.468	50.7437		2.468	18.3
	2.47	50.5135		2.47	18.2
	2.472	50.1932		2.472	18.1
	2.474	50.1229		2.474	18.2
	2.476	49.9626		2.476	18.3
	2.478	49.9023		2.478	18.4
	2.48	50.1921		2.48	18.5
	2.482	50.4818		2.482	18.5
	2.484	50.8415		2.484	18.5
	2.486	50.9012		2.486	18.4
	2.488	50.7709		2.488	18.3
	2.49	50.4806		2.49	18.2
	2.492	50.1904		2.492	18.1
	2.494	49.8701		2.494	18.2
	2.496	49.7398		2.496	18.3
	2.498	49.8995		2.498	18.4
	2.5	50.1592		2.5	18.5
	2.502	50.449		2.502	18.5
	2.504	50.7687		2.504	18.5
	2.506	50.8384		2.506	18.4
	2.508	50.7381		2.508	18.3
	2.51	50.5478		2.51	18.2
	2.512	50.2176		2.512	18.2
	2.514	49.9573		2.514	18.2
	2.516	49.797		2.516	18.3
	2.518	49.9267		2.518	18.4
	2.52	50.1564		2.52	18.5
	2.522	50.4761		2.522	18.5
	2.524	50.7059		2.524	18.5
	2.526	50.8656		2.526	18.4
	2.528	50.7653		2.528	18.3
	2.53	50.445		2.53	18.2
	2.532	50.1847		2.532	18.2
	2.534	49.8644		2.534	18.2
	2.536	49.7642		2.536	18.3
	2.538	49.8939		2.538	18.4
	2.54	50.1536		2.54	18.5
	2.542	50.4433		2.542	18.5
	2.544	50.733		2.544	18.5
	2.546	50.8928		2.546	18.4
	2.548	50.7325		2.548	18.3
	2.55	50.4722		2.55	18.2
	2.552	50.2119		2.552	18.2
	2.554	49.8916		2.554	18.2
	2.556	49.7614		2.556	18.3
	2.558	49.8611		2.558	18.4
	2.56	50.1508		2.56	18.5
	2.562	50.4705		2.562	18.6
	2.564	50.7002		2.564	18.5
	2.566	50.8299		2.566	18.4
	2.568	50.7297		2.568	18.3
	2.57	50.4694		2.57	18.2
	2.572	50.1491		2.572	18.2
	2.574	49.8588		2.574	18.2
	2.576	49.7285		2.576	18.3
	2.578	49.9183		2.578	18.4
	2.58	50.078		2.58	18.5
	2.582	50.4077		2.582	18.6
	2.584	50.6274		2.584	18.5
	2.586	50.7871		2.586	18.4
	2.588	50.6668		2.588	18.3
	2.59	50.4366		2.59	18.2
	2.592	50.1463		2.592	18.2
	2.594	49.856		2.594	18.2
	2.596	49.7257		2.596	18.3
	2.598	49.8554		2.598	18.4
	2.6	50.1052		2.6	18.5
	2.602	50.4049		2.602	18.6
	2.604	50.6646		2.604	18.5
	2.606	50.7543		2.606	18.5
	2.608	50.664		2.608	18.3
	2.61	50.4037		2.61	18.2
	2.612	50.0735		2.612	18.2
	2.614	49.8132		2.614	18.2
	2.616	49.7229		2.616	18.3
	2.618	49.8126		2.618	18.4
	2.62	50.0423		2.62	18.5
	2.622	50.4021		2.622	18.6
	2.624	50.6618		2.624	18.6
	2.626	50.7815		2.626	18.5
	2.628	50.6612		2.628	18.3
	2.63	50.4009		2.63	18.2
	2.632	50.0706		2.632	18.2
	2.634	49.7504		2.634	18.2
	2.636	49.7201		2.636	18.3
	2.638	49.7498		2.638	18.4
	2.64	50.0395		2.64	18.5
	2.642	50.3592		2.642	18.6
	2.644	50.6589		2.644	18.6
	2.646	50.7487		2.646	18.5
	2.648	50.6184		2.648	18.3
	2.65	50.3281		2.65	18.2
	2.652	50.0378		2.652	18.2
	2.654	49.7775		2.654	18.2
	2.656	49.6473		2.656	18.3
	2.658	49.777		2.658	18.4
	2.66	50.0067		2.66	18.5
	2.662	50.3264		2.662	18.6
	2.664	50.6161		2.664	18.6
	2.666	50.6859		2.666	18.5
	2.668	50.6156		2.668	18.4
	2.67	50.2953		2.67	18.3
	2.672	50.035		2.672	18.2
	2.674	49.8047		2.674	18.2
	2.676	49.6444		2.676	18.3
	2.678	49.7442		2.678	18.4
	2.68	50.0039		2.68	18.5
	2.682	50.1936		2.682	18.6
	2.684	50.6133		2.684	18.6
	2.686	50.613		2.686	18.5
	2.688	50.5827		2.688	18.4
	2.69	50.2925		2.69	18.3
	2.692	50.0322		2.692	18.2
	2.694	49.7119		2.694	18.2
	2.696	49.6116		2.696	18.3
	2.698	49.7113		2.698	18.5
	2.7	49.9311		2.7	18.6
	2.702	50.3508		2.702	18.6
	2.704	50.5805		2.704	18.6
	2.706	50.7102		2.706	18.5
	2.708	50.5799		2.708	18.4
	2.71	50.3197		2.71	18.3
	2.712	49.9694		2.712	18.2
	2.714	49.7391		2.714	18.2
	2.716	49.5788		2.716	18.3
	2.718	49.7085		2.718	18.4
	2.72	49.8982		2.72	18.5
	2.722	50.318		2.722	18.6
	2.724	50.5777		2.724	18.5
	2.726	50.6474		2.726	18.4
	2.728	50.5771		2.728	18.3
	2.73	50.2568		2.73	18.2
	2.732	49.9965		2.732	18.2
	2.734	49.7063		2.734	18.2
	2.736	49.606		2.736	18.3
	2.738	49.7357		2.738	18.4
	2.74	49.8954		2.74	18.5
	2.742	50.2551		2.742	18.5
	2.744	50.5448		2.744	18.5
	2.746	50.6046		2.746	18.4
	2.748	50.5743		2.748	18.3
	2.75	50.184		2.75	18.2
	2.752	49.9237		2.752	18.1
	2.754	49.7034		2.754	18.1
	2.756	49.5332		2.756	18.2
	2.758	49.6629		2.758	18.3
	2.76	49.8626		2.76	18.4
	2.762	50.2123		2.762	18.4
	2.764	50.512		2.764	18.4
	2.766	50.6018		2.766	18.3
	2.768	50.5115		2.768	18.2
	2.77	50.2112		2.77	18.1
	2.772	49.9209		2.772	18
	2.774	49.6606		2.774	18
	2.776	49.5003		2.776	18.1
	2.778	49.6001		2.778	18.2
	2.78	49.8298		2.78	18.3
	2.782	50.2095		2.782	18.3
	2.784	50.4092		2.784	18.3
	2.786	50.5689		2.786	18.1
	2.788	50.4387		2.788	18
	2.79	50.1484		2.79	17.9
	2.792	49.8581		2.792	17.8
	2.794	49.5978		2.794	17.8
	2.796	49.4975		2.796	17.8
	2.798	49.5972		2.798	17.9
	2.8	49.757		2.8	17.9
	2.802	50.1767		2.802	17.9
	2.804	50.4664		2.804	17.9
	2.806	50.5361		2.806	17.8
	2.808	50.4058		2.808	17.6
	2.81	50.1456		2.81	17.5
	2.812	49.8553		2.812	17.4
	2.814	49.595		2.814	17.4
	2.816	49.4647		2.816	17.4
	2.818	49.5644		2.818	17.4
	2.82	49.7541		2.82	17.5
	2.822	50.1439		2.822	17.5
	2.824	50.4036		2.824	17.4
	2.826	50.5033		2.826	17.2
	2.828	50.403		2.828	17.1
	2.83	50.1127		2.83	16.9
	2.832	49.7824		2.832	16.9
	2.834	49.4922		2.834	16.9
	2.836	49.3619		2.836	16.9
	2.838	49.5216		2.838	16.9
	2.84	49.7213		2.84	16.9
	2.842	50.111		2.842	16.9
	2.844	50.4008		2.844	16.6
	2.846	50.4605		2.846	16.5
	2.848	50.3302		2.848	16.3
	2.85	50.0699		2.85	16.1
	2.852	49.7196		2.852	16
	2.854	49.4894		2.854	16
	2.856	49.3591		2.856	16
	2.858	49.4588		2.858	16
	2.86	49.7485		2.86	16
	2.862	50.0382		2.862	16
	2.864	50.3279		2.864	15.7
	2.866	50.3977		2.866	15.6
	2.868	50.2674		2.868	15.4
	2.87	50.0071		2.87	15.2
	2.872	49.7168		2.872	15.1
	2.874	49.4565		2.874	15
	2.876	49.2963		2.876	15
	2.878	49.456		2.878	11.7
	2.88	49.6857		2.88	11.2
	2.882	50.0354		2.882	10.8
	2.884	50.2351		2.884	10.4
	2.886	50.3248		2.886	10.1
	2.888	50.1946		2.888	2.98
	2.89	49.9743		2.89	2.55
	2.892	49.774		2.892	2.25
	2.894	49.3837		2.894	2.08
	2.896	49.2934		2.896	1.99
	2.898	49.3832		2.898	1.96
	2.9	49.6429		2.9	1.94
	2.902	49.9726		2.902	1.9
	2.904	50.2323		2.904	1.79
	2.906	50.292		2.906	1.65
	2.908	50.1917		2.908	1.49
	2.91	49.9415		2.91	1.34
	2.912	49.6112		2.912	1.25
	2.914	49.3209		2.914	1.22
	2.916	49.1606		2.916	1.26
	2.918	49.2903		2.918	1.33
	2.92	49.58		2.92	1.37
	2.922	49.8698		2.922	1.37
	2.924	50.1295		2.924	1.32
	2.926	50.2292		2.926	1.2
	2.928	50.0989		2.928	1.06
	2.93	49.8386		2.93	0.946
	2.932	49.5084		2.932	0.875
	2.934	49.2581		2.934	0.869
	2.936	49.1578		2.936	0.917
	2.938	49.2175		2.938	0.998
	2.94	49.5072		2.94	1.07
	2.942	49.767		2.942	1.09
	2.944	50.0267		2.944	1.04
	2.946	50.1264		2.946	0.946
	2.948	49.9961		2.948	0.82
	2.95	49.8358		2.95	0.71
	2.952	49.4155		2.952	0.655
	2.954	49.1253		2.954	0.655
	2.956	49.025		2.956	0.72
	2.958	49.1547		2.958	0.801
	2.96	49.3744		2.96	0.882
	2.962	49.7041		2.962	0.911
	2.964	49.9338		2.964	0.869
	2.966	49.9936		2.966	0.775
	2.968	49.8633		2.968	0.652
	2.97	49.703		2.97	0.548
	2.972	49.2527		2.972	0.493
	2.974	48.9924		2.974	0.506
	2.976	48.8922		2.976	0.567
	2.978	49.0219		2.978	0.652
	2.98	49.2816		2.98	0.739
	2.982	49.5413		2.982	0.765
	2.984	49.801		2.984	0.729
	2.986	49.8308		2.986	0.639
	2.988	49.7305		2.988	0.516
	2.99	49.5002		2.99	0.419
	2.992	49.1499		2.992	0.364
	2.994	48.8596		2.994	0.376
	2.996	48.7293		2.996	0.444
	2.998	48.9491		2.998	0.545
	3	49.1188		3	0.629
	3.002	49.3385		3.002	0.665
	3.004	49.5982		3.004	0.629
	3.006	49.6279		3.006	0.538
	3.008	49.4977		3.008	0.419
	3.01	49.3074		3.01	0.318
	3.012	48.9171		3.012	0.27
	3.014	48.6268		3.014	0.283
	3.016	48.5265		3.016	0.354
	3.018	48.5662		3.018	0.457
	3.02	48.916		3.02	0.545
	3.022	49.1157		3.022	0.584
	3.024	49.3354		3.024	0.548
	3.026	49.4051		3.026	0.457
	3.028	49.2748		3.028	0.344
	3.03	49.0446		3.03	0.244
	3.032	48.6543		3.032	0.195
	3.034	48.304		3.034	0.211
	3.036	48.2337		3.036	0.289
	3.038	48.3634		3.038	0.383
	3.04	48.5931		3.04	0.48
	3.042	48.8529		3.042	0.512
	3.044	49.0426		3.044	0.483
	3.046	49.1123		3.046	0.396
	3.048	48.942		3.048	0.286
	3.05	48.7217		3.05	0.182
	3.052	48.3614		3.052	0.137
	3.054	48.0112		3.054	0.156
	3.056	47.8809		3.056	0.234
	3.058	47.9706		3.058	0.338
	3.06	48.2003		3.06	0.425
	3.062	48.49		3.062	0.467
	3.064	48.6198		3.064	0.441
	3.066	48.7195		3.066	0.354
	3.068	48.5592		3.068	0.244
	3.07	48.2989		3.07	0.143
	3.072	47.9086		3.072	0.0916
	3.074	47.5784		3.074	0.114
	3.076	47.4481		3.076	0.195
	3.078	47.5478		3.078	0.299
	3.08	47.7775		3.08	0.389
	3.082	48.0072		3.082	0.435
	3.084	48.1669		3.084	0.402
	3.086	48.2267		3.086	0.321
	3.088	47.9664		3.088	0.202
	3.09	47.7461		3.09	0.111
	3.092	47.3258		3.092	0.056
	3.094	46.9355		3.094	0.0819
	3.096	46.7353		3.096	0.16
	3.098	46.775		3.098	0.27
	3.1	47.0247		3.1	0.364
	3.102	47.2244		3.102	0.406
	3.104	47.3541		3.104	0.376
	3.106	47.3538		3.106	0.289
	3.108	47.1236		3.108	0.176
	3.11	46.8333		3.11	0.0786
	3.112	46.383		3.112	0.0398
	3.114	45.9227		3.114	0.0592
	3.116	45.7324		3.116	0.134
	3.118	45.6621		3.118	0.247
	3.12	45.7919		3.12	0.334
	3.122	45.8316		3.122	0.38
	3.124	45.8613		3.124	0.347
	3.126	45.701		3.126	0.27
	3.128	45.3087		3.128	0.156
	3.13	44.8235		3.13	0.0657
	3.132	44.1432		3.132	0.0139
	3.134	43.4949		3.134	0.0333
	3.136	42.9396		3.136	0.111
	3.138	42.4593		3.138	0.221
	3.14	41.9391		3.14	0.315
	3.142	41.2288		3.142	0.36
	3.144	40.1585		3.144	0.328
	3.146	38.2782		3.146	0.25
	3.148	34.6879		3.148	0.134
	3.15	30.1576		3.15	0.0398
	3.152	24.8574		3.152	-0.00555
	3.154	19.7571		3.154	0.0139
	3.156	16.5568		3.156	0.0948
	3.158	14.6565		3.158	0.202
	3.16	14.1562		3.16	0.296
	3.162	13.656		3.162	0.338
	3.164	13.0557		3.164	0.325
	3.166	12.4554		3.166	0.237
	3.168	11.8551		3.168	0.114
	3.17	11.1548		3.17	0.0204
	3.172	10.3545		3.172	-0.025
	3.174	9.75426		3.174	0.000929
	3.176	9.45398		3.176	0.0819
	3.178	9.25369		3.178	0.189
	3.18	9.15341		3.18	0.283
	3.182	9.15313		3.182	0.331
	3.184	8.95285		3.184	0.305
	3.186	8.75257		3.186	0.218
	3.188	8.55228		3.188	0.105
	3.19	8.152		3.19	0.0106
	3.192	7.65172		3.192	-0.0347
	3.194	7.25144		3.194	-0.012
	3.196	7.05116		3.196	0.0689
	3.198	7.05088		3.198	0.176
	3.2	7.05059		3.2	0.276
	3.202	7.15031		3.202	0.318
	3.204	7.15003		3.204	0.296
	3.206	6.94975		3.206	0.211
	3.208	6.64947		3.208	0.0981
	3.21	6.34918		3.21	-0.00231
	3.212	5.8489		3.212	-0.0444
	3.214	5.54862		3.214	-0.0185
	3.216	5.34834		3.216	0.0624
	3.218	5.24806		3.218	0.176
	3.22	5.24778		3.22	0.266
	3.222	5.44749		3.222	0.315
	3.224	5.44721		3.224	0.289
	3.226	5.44693		3.226	0.208
	3.228	5.24665		3.228	0.0948
	3.23	4.24637		3.23	-0.00231
	3.232	3.84608		3.232	-0.0509
	3.234	3.4458		3.234	-0.0282
	3.236	3.34552		3.236	0.056
	3.238	3.34524		3.238	0.169
	3.24	3.54496		3.24	0.263
	3.242	3.64467		3.242	0.308
	3.244	3.94439		3.244	0.286
	3.246	3.84411		3.246	0.198
	3.248	3.74383		3.248	0.0916
	3.25	3.44355		3.25	-0.00878
	3.252	3.04327		3.252	-0.0606
	3.254	2.74298		3.254	-0.0314
	3.256	2.7427		3.256	0.0495
	3.258	2.74242		3.258	0.16
	3.26	2.94214		3.26	0.257
	3.262	3.24186		3.262	0.305
	3.264	3.44157		3.264	0.276
	3.266	3.54129		3.266	0.192
	3.268	3.34101		3.268	0.0883
	3.27	3.04073		3.27	-0.012
	3.272	2.74045		3.272	-0.0606
	3.274	2.44017		3.274	-0.0379
	3.276	2.33988		3.276	0.0398
	3.278	2.4396		3.278	0.153
	3.28	2.73932		3.28	0.25
	3.282	2.93904		3.282	0.296
	3.284	3.23876		3.284	0.27
	3.286	3.23847		3.286	0.189
	3.288	3.13819		3.288	0.0786
	3.29	2.83791		3.29	-0.0217
	3.292	2.53763		3.292	-0.0671
	3.294	2.23735		3.294	-0.0444
	3.296	2.13707		3.296	0.0365
	3.298	2.33678		3.298	0.15
	3.3	2.4365		3.3	0.25
	3.302	2.83622		3.302	0.296
	3.304	3.03594		3.304	0.27
	3.306	3.13566		3.306	0.185
	3.308	2.93537		3.308	0.0722
	3.31	2.73509		3.31	-0.025
	3.312	2.43481		3.312	-0.0735
	3.314	2.13453		3.314	-0.0476
	3.316	2.13425		3.316	0.0333
	3.318	2.13396		3.318	0.14
	3.32	2.43368		3.32	0.241
	3.322	2.7334		3.322	0.289
	3.324	3.03312		3.324	0.263
	3.326	3.13284		3.326	0.176
	3.328	2.93256		3.328	0.0689
	3.33	2.73227		3.33	-0.0314
	3.332	2.43199		3.332	-0.0768
	3.334	2.13171		3.334	-0.0541
	3.336	2.03143		3.336	0.0236
	3.338	2.13115		3.338	0.134
	3.34	2.43086		3.34	0.237
	3.342	2.73058		3.342	0.283
	3.344	3.0303		3.344	0.257
	3.346	3.13002		3.346	0.179
	3.348	2.92974		3.348	0.0624
	3.35	2.72946		3.35	-0.0379
	3.352	2.32917		3.352	-0.0768
	3.354	2.12889		3.354	-0.0606
	3.356	2.02861		3.356	0.0236
	3.358	2.12833		3.358	0.14
	3.36	2.42805		3.36	0.228
	3.362	2.72776		3.362	0.283
	3.364	3.02748		3.364	0.253
	3.366	3.1272		3.366	0.176
	3.368	3.02692		3.368	0.056
	3.37	2.72664		3.37	-0.0476
	3.372	2.42635		3.372	-0.093
	3.374	2.12607		3.374	-0.0606
	3.376	2.02579		3.376	0.0236
	3.378	2.22551		3.378	0.134
	3.38	2.42523		3.38	0.234
	3.382	2.82495		3.382	0.276
	3.384	3.12466		3.384	0.253
	3.386	3.12438		3.386	0.169
	3.388	3.0241		3.388	0.056
	3.39	2.72382		3.39	-0.0412
	3.392	2.42354		3.392	-0.0865
	3.394	2.22325		3.394	-0.0671
	3.396	2.12297		3.396	0.0171
	3.398	2.32269		3.398	0.134
	3.4	2.52241		3.4	0.231
	3.402	2.82213		3.402	0.276
	3.404	3.12185		3.404	0.253
	3.406	3.22156		3.406	0.169
	3.408	3.12128		3.408	0.0527
	3.41	2.821		3.41	-0.0412
	3.412	2.42072		3.412	-0.093
	3.414	2.22044		3.414	-0.0638
	3.416	2.22015		3.416	0.0171
	3.418	2.31987		3.418	0.13
	3.42	2.51959		3.42	0.231
	3.422	2.91931		3.422	0.273
	3.424	3.21903		3.424	0.253
	3.426	3.21875		3.426	0.166
	3.428	3.11846		3.428	0.056
	3.43	2.81818		3.43	-0.0444
	3.432	2.5179		3.432	-0.0865
	3.434	2.31762		3.434	-0.0671
	3.436	2.21734		3.436	0.0139
	3.438	2.31705		3.438	0.13
	3.44	2.61677		3.44	0.231
	3.442	2.91649		3.442	0.27
	3.444	3.21621		3.444	0.25
	3.446	3.31593		3.446	0.166
	3.448	3.11564		3.448	0.0527
	3.45	2.91536		3.45	-0.0444
	3.452	2.61508		3.452	-0.0962
	3.454	2.3148		3.454	-0.0671
	3.456	2.31452		3.456	0.0171
	3.458	2.41424		3.458	0.127
	3.46	2.61395		3.46	0.224
	3.462	3.01367		3.462	0.273
	3.464	3.31339		3.464	0.25
	3.466	3.31311		3.466	0.169
	3.468	3.21283		3.468	0.0495
	3.47	2.91254		3.47	-0.0444
	3.472	2.61226		3.472	-0.093
	3.474	2.41198		3.474	-0.0703
	3.476	2.3117		3.476	0.0106
	3.478	2.41142		3.478	0.124
	3.48	2.71114		3.48	0.224
	3.482	3.11085		3.482	0.27
	3.484	3.31057		3.484	0.247
	3.486	3.41029		3.486	0.163
	3.488	3.21001		3.488	0.0527
	3.49	3.00973		3.49	-0.0476
	3.492	2.70944		3.492	-0.093
	3.494	2.40916		3.494	-0.0735
	3.496	2.40888		3.496	0.0139
	3.498	2.5086		3.498	0.124
	3.5	2.80832		3.5	0.221
	3.502	3.10803		3.502	0.266
	3.504	3.30775		3.504	0.25
	3.506	3.50747		3.506	0.169
	3.508	3.30719		3.508	0.0527
	3.51	3.00691		3.51	-0.0444
	3.512	2.70663		3.512	-0.0962
	3.514	2.50634		3.514	-0.0703
	3.516	2.40606		3.516	0.0106
	3.518	2.60578		3.518	0.121
	3.52	2.8055		3.52	0.221
	3.522	3.20522		3.522	0.27
	3.524	3.40493		3.524	0.25
	3.526	3.50465		3.526	0.163
	3.528	3.40437		3.528	0.0495
	3.53	3.10409		3.53	-0.0476
	3.532	2.80381		3.532	-0.0962
	3.534	2.60353		3.534	-0.0735
	3.536	2.50324		3.536	0.0139
	3.538	2.60296		3.538	0.124
	3.54	2.90268		3.54	0.221
	3.542	3.2024		3.542	0.27
	3.544	3.50212		3.544	0.244
	3.546	3.60183		3.546	0.163
	3.548	3.40155		3.548	0.0495
	3.55	3.10127		3.55	-0.0476
	3.552	2.80099		3.552	-0.103
	3.554	2.60071		3.554	-0.0735
	3.556	2.50043		3.556	0.0106
	3.558	2.60014		3.558	0.124
	3.56	2.89986		3.56	0.221
	3.562	3.29958		3.562	0.27
	3.564	3.4993		3.564	0.247
	3.566	3.59902		3.566	0.166
	3.568	3.39873		3.568	0.0495
	3.57	3.19845		3.57	-0.0509
	3.572	2.89817		3.572	-0.0962
	3.574	2.59789		3.574	-0.0768
	3.576	2.59761		3.576	0.00417
	3.578	2.69732		3.578	0.121
	3.58	2.89704		3.58	0.215
	3.582	3.39676		3.582	0.273
	3.584	3.49648		3.584	0.25
	3.586	3.5962		3.586	0.163
	3.588	3.49592		3.588	0.043
	3.59	3.19563		3.59	-0.0509
	3.592	2.89535		3.592	-0.0962
	3.594	2.69507		3.594	-0.0768
	3.596	2.59479		3.596	0.0074
	3.598	2.69451		3.598	0.121
	3.6	2.99422		3.6	0.221
	3.602	3.39394		3.602	0.266
	3.604	3.59366		3.604	0.244
	3.606	3.69338		3.606	0.16
	3.608	3.4931		3.608	0.043
	3.61	3.29282		3.61	-0.0509
	3.612	2.99253		3.612	-0.0994
	3.614	2.69225		3.614	-0.0735
	3.616	2.59197		3.616	0.0074
	3.618	2.79169		3.618	0.117
	3.62	2.99141		3.62	0.215
	3.622	3.39112		3.622	0.266
	3.624	3.59084		3.624	0.244
	3.626	3.59056		3.626	0.163
	3.628	3.59028		3.628	0.0495
	3.63	3.29		3.63	-0.0509
	3.632	2.98971		3.632	-0.0962
	3.634	2.78943		3.634	-0.0768
	3.636	2.68915		3.636	0.0074
	3.638	2.78887		3.638	0.121
	3.64	3.08859		3.64	0.218
	3.642	3.48831		3.642	0.263
	3.644	3.58802		3.644	0.241
	3.646	3.68774		3.646	0.163
	3.648	3.58746		3.648	0.0495
	3.65	3.28718		3.65	-0.0476
	3.652	2.9869		3.652	-0.093
	3.654	2.78661		3.654	-0.0768
	3.656	2.68633		3.656	0.00417
	3.658	2.78605		3.658	0.117
	3.66	3.08577		3.66	0.218
	3.662	3.48549		3.662	0.257
	3.664	3.68521		3.664	0.244
	3.666	3.78492		3.666	0.156
	3.668	3.68464		3.668	0.0463
	3.67	3.38436		3.67	-0.0476
	3.672	3.08408		3.672	-0.0994
	3.674	2.8838		3.674	-0.0735
	3.676	2.68351		3.676	0.0074
	3.678	2.88323		3.678	0.117
	3.68	3.18295		3.68	0.215
	3.682	3.58267		3.682	0.263
	3.684	3.68239		3.684	0.241
	3.686	3.88211		3.686	0.147
	3.688	3.58182		3.688	0.0463
	3.69	3.38154		3.69	-0.0444
	3.692	3.18126		3.692	-0.0962
	3.694	2.88098		3.694	-0.0735
	3.696	2.7807		3.696	0.00417
	3.698	2.88041		3.698	0.117
	3.7	3.18013		3.7	0.218
	3.702	3.57985		3.702	0.263
	3.704	3.77957		3.704	0.244
	3.706	3.87929		3.706	0.163
	3.708	3.679		3.708	0.043
	3.71	3.47872		3.71	-0.0476
	3.712	3.17844		3.712	-0.0994
	3.714	2.87816		3.714	-0.0735
	3.716	2.87788		3.716	0.00417
	3.718	2.9776		3.718	0.114
	3.72	3.27731		3.72	0.215
	3.722	3.57703		3.722	0.263
	3.724	3.87675		3.724	0.247
	3.726	3.97647		3.726	0.156
	3.728	3.77619		3.728	0.0463
	3.73	3.5759		3.73	-0.0509
	3.732	3.27562		3.732	-0.0962
	3.734	3.07534		3.734	-0.08
	3.736	2.97506		3.736	0.00417
	3.738	3.07478		3.738	0.117
	3.74	3.3745		3.74	0.218
	3.742	3.77421		3.742	0.26
	3.744	3.97393		3.744	0.244
	3.746	4.07365		3.746	0.156
	3.748	3.87337		3.748	0.0463
	3.75	3.67309		3.75	-0.0573
	3.752	3.4728		3.752	-0.103
	3.754	3.17252		3.754	-0.08
	3.756	3.17224		3.756	0.0074
	3.758	3.37196		3.758	0.114
	3.76	3.57168		3.76	0.211
	3.762	3.8714		3.762	0.26
	3.764	4.17111		3.764	0.241
	3.766	4.27083		3.766	0.163
	3.768	4.17055		3.768	0.0495
	3.77	3.87027		3.77	-0.0509
	3.772	3.56999		3.772	-0.103
	3.774	3.3697		3.774	-0.08
	3.776	3.36942		3.776	-0.00231
	3.778	3.56914		3.778	0.114
	3.78	3.76886		3.78	0.208
	3.782	4.16858		3.782	0.26
	3.784	4.46829		3.784	0.241
	3.786	4.56801		3.786	0.163
	3.788	4.46773		3.788	0.043
	3.79	4.16745		3.79	-0.0509
	3.792	3.86717		3.792	-0.0962
	3.794	3.76689		3.794	-0.0768
	3.796	3.6666		3.796	-0.00231
	3.798	3.86632		3.798	0.114
	3.8	4.16604		3.8	0.211
	3.802	4.56576		3.802	0.263
	3.804	4.76548		3.804	0.237
	3.806	4.86519		3.806	0.156
	3.808	4.76491		3.808	0.0463
	3.81	4.66463		3.81	-0.0509
	3.812	4.46435		3.812	-0.103
	3.814	4.36407		3.814	-0.08
	3.816	4.36379		3.816	-0.00231
	3.818	4.6635		3.818	0.111
	3.82	4.96322		3.82	0.211
	3.822	5.36294		3.822	0.263
	3.824	5.76266		3.824	0.241
	3.826	5.86238		3.826	0.163
	3.828	5.96209		3.828	0.0463
	3.83	5.76181		3.83	-0.0509
	3.832	5.66153		3.832	-0.103
	3.834	5.56125		3.834	-0.0768
	3.836	5.66097		3.836	-0.00231
	3.838	5.86068		3.838	0.114
	3.84	6.2604		3.84	0.211
	3.842	6.76012		3.842	0.266
	3.844	7.05984		3.844	0.241
	3.846	7.35956		3.846	0.16
	3.848	7.35928		3.848	0.0495
	3.85	7.35899		3.85	-0.0509
	3.852	7.15871		3.852	-0.0994
	3.854	7.05843		3.854	-0.0768
	3.856	7.15815		3.856	0.000929
	3.858	7.55787		3.858	0.117
	3.86	7.95758		3.86	0.211
	3.862	8.4573		3.862	0.263
	3.864	8.95702		3.864	0.244
	3.866	9.25674		3.866	0.16
	3.868	9.35646		3.868	0.043
	3.87	9.45618		3.87	-0.0541
	3.872	9.45589		3.872	-0.103
	3.874	9.55561		3.874	-0.08
	3.876	9.85533		3.876	-0.00231
	3.878	10.2551		3.878	0.117
	3.88	10.9548		3.88	0.211
	3.882	11.5545		3.882	0.263
	3.884	12.3542		3.884	0.241
	3.886	12.7539		3.886	0.16
	3.888	12.9536		3.888	0.043
	3.89	12.8534		3.89	-0.0476
	3.892	12.9531		3.892	-0.0865
	3.894	12.9528		3.894	-0.093
	3.896	13.1525		3.896	0.000929
	3.898	14.0522		3.898	0.111
	3.9	14.952		3.9	0.215
	3.902	35.8417		3.902	0.263
	3.904	37.7514		3.904	0.244
	3.906	39.1411		3.906	0.16
	3.908	46.3008		3.908	0.0463
	3.91	46.9505		3.91	-0.0541
	3.912	47.2403		3.912	-0.106
	3.914	47.43		3.914	-0.0832
	3.916	47.7597		3.916	0.00417
	3.918	48.1394		3.918	0.114
	3.92	48.6591		3.92	0.215
	3.922	49.1788		3.922	0.26
	3.924	49.5686		3.924	0.244
	3.926	49.7983		3.926	0.156
	3.928	49.798		3.928	0.043
	3.93	49.5977		3.93	-0.0509
	3.932	49.3074		3.932	-0.0962
	3.934	49.4372		3.934	-0.08
	3.936	49.3069		3.936	0.00417
	3.938	49.5666		3.938	0.117
	3.94	49.8863		3.94	0.211
	3.942	50.306		3.942	0.257
	3.944	50.6658		3.944	0.244
	3.946	50.7955		3.946	0.16
	3.948	50.6952		3.948	0.043
	3.95	50.5049		3.95	-0.0509
	3.952	50.2746		3.952	-0.093
	3.954	50.1143		3.954	-0.08
	3.956	50.1141		3.956	0.000929
	3.958	50.2738		3.958	0.117
	3.96	50.5335		3.96	0.215
	3.962	50.9532		3.962	0.263
	3.964	51.2429		3.964	0.244
	3.966	51.2726		3.966	0.16
	3.968	51.2124		3.968	0.0463
	3.97	51.0221		3.97	-0.0509
	3.972	50.7218		3.972	-0.0994
	3.974	50.5015		3.974	-0.0768
	3.976	50.5312		3.976	0.00417
	3.978	50.721		3.978	0.117
	3.98	50.9807		3.98	0.215
	3.982	51.3404		3.982	0.266
	3.984	51.6001		3.984	0.25
	3.986	51.6998		3.986	0.163
	3.988	51.5296		3.988	0.0495
	3.99	51.3093		3.99	-0.0444
	3.992	51.019		3.992	-0.0962
[truncated: 18,004 more rows]

## Sheet: e
		Time	Voltage		Time	Charge
		s	V		s	nC
			Cu			Cu
		0	30.2042		0	0.04902
		0.01	30.2043		0.01	0.03614
		0.02	30.1044		0.02	0.04277
		0.03	30.2044		0.03	0.0267
		0.04	30.2045		0.04	0.02682
		0.05	30.1046		0.05	0.01724
		0.06	30.1046		0.06	0.02384
		0.07	30.1047		0.07	0.01102
		0.08	30.1048		0.08	0.01437
		0.09	30.1048		0.09	0.00475
		0.1	30.1049		0.1	0.00488
		0.11	30.105		0.11	-0.0079
		0.12	30.105		0.12	-0.00127
		0.13	30.1051		0.13	-0.00765
		0.14	30.1052		0.14	-0.00432
		0.15	30.1052		0.15	-0.01059
		0.16	30.1053		0.16	-0.01047
		0.17	30.1054		0.17	-0.01364
		0.18	30.1054		0.18	-0.00702
		0.19	30.1055		0.19	-0.01659
		0.2	30.1056		0.2	-0.00997
		0.21	30.0056		0.21	-0.01964
		0.22	30.0057		0.22	-0.00971
		0.23	30.0058		0.23	-0.01939
		0.24	30.0058		0.24	-0.01276
		0.25	30.0059		0.25	-0.02234
		0.26	30.006		0.26	-0.01901
		0.27	30.006		0.27	-0.02858
		0.28	30.0061		0.28	-0.01546
		0.29	30.0062		0.29	-0.02503
		0.3	30.0062		0.3	-0.01521
		0.31	30.0063		0.31	-0.02808
		0.32	30.0064		0.32	-0.01825
		0.33	30.0064		0.33	-0.02783
		0.34	30.0065		0.34	-0.0147
		0.35	30.0066		0.35	-0.03078
		0.36	29.9066		0.36	-0.01775
		0.37	30.0067		0.37	-0.03373
		0.38	29.9067		0.38	-0.0207
		0.39	30.0068		0.39	-0.03027
		0.4	30.0069		0.4	-0.02045
		0.41	30.0069		0.41	-0.02682
		0.42	29.907		0.42	-0.0202
		0.43	29.9071		0.43	-0.02327
		0.44	29.9072		0.44	-0.01674
		0.45	30.0072		0.45	-0.02632
		0.46	29.9073		0.46	-0.01649
		0.47	29.9074		0.47	-0.02607
		0.48	29.9074		0.48	-0.01624
		0.49	29.9075		0.49	-0.02582
		0.5	29.9076		0.5	-0.01919
		0.51	29.9076		0.51	-0.02556
		0.52	29.9077		0.52	-0.01894
		0.53	29.9077		0.53	-0.03171
		0.54	29.8078		0.54	-0.02189
		0.55	29.9079		0.55	-0.02506
		0.56	29.9079		0.56	-0.01843
		0.57	29.908		0.57	-0.02801
		0.58	29.8081		0.58	-0.02468
		0.59	29.9081		0.59	-0.03096
		0.6	29.8082		0.6	-0.01793
		0.61	29.8083		0.61	-0.0307
		0.62	29.9083		0.62	-0.02088
		0.63	29.8084		0.63	-0.02405
		0.64	29.8085		0.64	-0.01743
		0.65	29.8085		0.65	-0.0302
		0.66	29.8086		0.66	-0.02038
		0.67	29.8087		0.67	-0.02675
		0.68	29.8087		0.68	-0.01692
		0.69	29.8088		0.69	-0.0265
		0.7	29.7089		0.7	-0.01987
		0.71	29.8089		0.71	-0.02945
		0.72	29.809		0.72	-0.01962
		0.73	29.8091		0.73	-0.02599
		0.74	29.7091		0.74	-0.01937
		0.75	29.7092		0.75	-0.02574
		0.76	29.7093		0.76	-0.02242
		0.77	29.7093		0.77	-0.02869
		0.78	29.7094		0.78	-0.01886
		0.79	29.7095		0.79	-0.02844
		0.8	29.6095		0.8	-0.01861
		0.81	29.7096		0.81	-0.02499
		0.82	29.6097		0.82	-0.01836
		0.83	29.6097		0.83	-0.02154
		0.84	29.5098		0.84	-0.01811
		0.85	29.6099		0.85	-0.02448
		0.86	29.5099		0.86	-0.01786
		0.87	29.51		0.87	-0.02103
		0.88	29.5101		0.88	-0.01441
		0.89	29.4101		0.89	-0.01748
		0.9	29.3902		0.9	-0.00765
		0.91	29.3903		0.91	-0.01403
		0.92	29.2903		0.92	-0.0042
		0.93	29.2904		0.93	-0.01698
		0.94	29.2605		0.94	-0.01045
		0.95	29.1605		0.95	-0.01353
		0.96	29.1306		0.96	-0.0037
		0.97	29.0307		0.97	-0.00677
		0.98	28.9407		0.98	0.00625
		0.99	28.8408		0.99	-0.00332
		1	28.6808		1	0.0065
		1.01	28.5809		1.01	0.00022994
		1.02	28.481		1.02	0.01326
		1.03	28.321		1.03	0.000481672
		1.04	28.0311		1.04	0.02001
		1.05	27.8412		1.05	0.01683
		1.06	27.4513		1.06	0.02995
		1.07	26.9913		1.07	0.02684
		1.08	26.2214		1.08	0.04311
		1.09	24.6014		1.09	0.04004
		1.1	15.7315		1.1	0.06926
		1.11	3.61158		1.11	0.05969
		1.12	2.31165		1.12	0.07601
		1.13	1.71171		1.13	0.08264
		1.14	1.41178		1.14	0.09897
		1.15	1.21184		1.15	0.09909
		1.16	1.01191		1.16	0.12512
		1.17	0.91198		1.17	0.12844
		1.18	0.81204		1.18	0.15477
		1.19	0.81211		1.19	0.1679
		1.2	0.71217		1.2	0.20702
		1.21	0.71224		1.21	0.22615
		1.22	0.61231		1.22	0.26827
		1.23	0.71237		1.23	0.2914
		1.24	0.51244		1.24	0.33952
		1.25	0.61251		1.25	0.37865
		1.26	0.51257		1.26	0.43678
		1.27	0.51264		1.27	0.4829
		1.28	0.6127		1.28	0.55403
		1.29	0.61277		1.29	0.62515
		1.3	0.61284		1.3	0.73228
		1.31	0.7129		1.31	0.85241
		1.32	0.61297		1.32	1.03553
		1.33	0.71303		1.33	1.30566
		1.34	0.7131		1.34	1.90578
		1.35	0.71317		1.35	5.03591
		1.36	0.71323		1.36	9.48604
		1.37	0.7133		1.37	9.94616
		1.38	0.81337		1.38	10.2363
		1.39	0.81343		1.39	10.3364
		1.4	0.8135		1.4	10.4365
		1.41	0.81356		1.41	10.5367
		1.42	0.81363		1.42	10.5368
		1.43	0.8137		1.43	10.6369
		1.44	0.81376		1.44	10.637
		1.45	0.81383		1.45	10.7372
		1.46	0.81389		1.46	10.7373
		1.47	0.91396		1.47	10.7374
		1.48	0.91403		1.48	10.7376
		1.49	0.91409		1.49	10.8377
		1.5	0.91416		1.5	10.8378
		1.51	0.91423		1.51	10.8379
		1.52	0.91429		1.52	10.8381
		1.53	0.91436		1.53	10.8382
		1.54	0.91442		1.54	10.8383
		1.55	1.01449		1.55	10.8384
		1.56	1.01456		1.56	10.8385
		1.57	1.01462		1.57	10.8387
		1.58	1.01469		1.58	10.8388
		1.59	1.01475		1.59	10.8389
		1.6	1.01482		1.6	10.8391
		1.61	1.01489		1.61	10.8392
		1.62	1.01495		1.62	10.8393
		1.63	1.11502		1.63	10.8394
		1.64	1.01509		1.64	10.8396
		1.65	1.11515		1.65	10.8397
		1.66	1.11522		1.66	10.8398
		1.67	1.11528		1.67	10.8399
		1.68	1.21535		1.68	10.8401
		1.69	1.21542		1.69	10.8402
		1.7	1.21548		1.7	10.8403
		1.71	1.31555		1.71	10.8404
		1.72	1.31561		1.72	10.8406
		1.73	1.41568		1.73	10.8407
		1.74	1.41575		1.74	10.8408
		1.75	1.61581		1.75	10.8409
		1.76	1.71588		1.76	10.8411
		1.77	2.01595		1.77	10.8412
		1.78	2.31601		1.78	10.8413
		1.79	3.11608		1.79	10.8415
		1.8	7.31614		1.8	10.8416
		1.81	23.7662		1.81	10.8417
		1.82	26.8063		1.82	10.8418
		1.83	27.9063		1.83	10.842
		1.84	28.3564		1.84	10.8421
		1.85	28.8165		1.85	10.8422
		1.86	29.0365		1.86	10.8423
		1.87	29.3366		1.87	10.8424
		1.88	29.3967		1.88	10.8426
		1.89	29.5167		1.89	10.8427
		1.9	29.6168		1.9	10.8428
		1.91	29.7169		1.91	10.843
		1.92	29.8169		1.92	10.8431
		1.93	29.917		1.93	10.8432
		1.94	29.9171		1.94	10.8433
		1.95	30.0171		1.95	10.8435
		1.96	30.0172		1.96	10.8436
		1.97	30.1173		1.97	10.8437
		1.98	30.2173		1.98	10.7438
		1.99	30.2174		1.99	10.744
		2	30.2175		2	10.7441
		2.01	30.2175		2.01	10.6442
		2.02	30.2176		2.02	10.5443
		2.03	30.2177		2.03	10.4445
		2.04	30.2177		2.04	10.3446
		2.05	30.2178		2.05	9.61472
		2.06	30.3179		2.06	3.83485
		2.07	30.3179		2.07	1.84497
		2.08	30.318		2.08	1.2951
		2.09	30.3181		2.09	1.02722
		2.1	30.2181		2.1	0.86235
		2.11	30.2182		2.11	0.73248
		2.12	30.3183		2.12	0.6456
		2.13	30.2183		2.13	0.55473
		2.14	30.2184		2.14	0.49385
		2.15	30.3185		2.15	0.43198
		2.16	30.2185		2.16	0.3971
		2.17	30.2186		2.17	0.33823
		2.18	30.2187		2.18	0.31236
		2.19	30.2187		2.19	0.26148
		2.2	30.2188		2.2	0.23561
		2.21	30.2189		2.21	0.19673
		2.22	30.2189		2.22	0.18086
		2.23	30.219		2.23	0.14799
		2.24	30.219		2.24	0.14191
		2.25	30.2191		2.25	0.11614
		2.26	30.1192		2.26	0.10976
		2.27	30.2192		2.27	0.08399
		2.28	30.2193		2.28	0.08411
		2.29	30.1194		2.29	0.06164
		2.3	30.1195		2.3	0.06497
		2.31	30.1195		2.31	0.04892
		2.32	30.1196		2.32	0.04581
		2.33	30.2197		2.33	0.03294
		2.34	30.1197		2.34	0.03307
		2.35	30.1198		2.35	0.0235
		2.36	30.1198		2.36	0.02692
		2.37	30.1199		2.37	0.00755
		2.38	30.12		2.38	0.01097
		2.39	30.0201		2.39	-0.0019
		2.4	30.0201		2.4	0.01123
		2.41	30.1202		2.41	-0.00805
		2.42	30.1202		2.42	0.00498
		2.43	30.1203		2.43	-0.0143
		2.44	30.0204		2.44	-0.00127
		2.45	30.1204		2.45	-0.01735
		2.46	30.0205		2.46	-0.00422
		2.47	30.0206		2.47	-0.01709
		2.48	30.0206		2.48	-0.01047
		2.49	30.0207		2.49	-0.02004
		2.5	30.0208		2.5	-0.01022
		2.51	30.0208		2.51	-0.01979
		2.52	30.0209		2.52	-0.01316
		2.53	30.021		2.53	-0.02924
		2.54	30.021		2.54	-0.01621
		2.55	30.0211		2.55	-0.02899
		2.56	30.0212		2.56	-0.02236
		2.57	30.0212		2.57	-0.02873
		2.58	29.9213		2.58	-0.02211
		2.59	30.0214		2.59	-0.03168
		2.6	30.0214		2.6	-0.01866
		2.61	29.9215		2.61	-0.03143
		2.62	29.9216		2.62	-0.02491
		2.63	29.9216		2.63	-0.03118
		2.64	29.9217		2.64	-0.02465
		2.65	29.9218		2.65	-0.03743
		2.66	29.9218		2.66	-0.0147
		2.67	29.9219		2.67	-0.03398
		2.68	29.922		2.68	-0.02415
		2.69	29.922		2.69	-0.03372
		2.7	29.8221		2.7	-0.0239
		2.71	29.9222		2.71	-0.03667
		2.72	29.8222		2.72	-0.02035
		2.73	29.9223		2.73	-0.03642
		2.74	29.9224		2.74	-0.0266
		2.75	29.9224		2.75	-0.03297
		2.76	29.8225		2.76	-0.02314
		2.77	29.9226		2.77	-0.03592
		2.78	29.8226		2.78	-0.01959
		2.79	29.9227		2.79	-0.03247
		2.8	29.8228		2.8	-0.02264
		2.81	29.8228		2.81	-0.03871
		2.82	29.9229		2.82	-0.02879
		2.83	29.823		2.83	-0.03516
		2.84	29.823		2.84	-0.02534
		2.85	29.8231		2.85	-0.03491
		2.86	29.8231		2.86	-0.01858
		2.87	29.8232		2.87	-0.04116
		2.88	29.8233		2.88	-0.02483
		2.89	29.8234		2.89	-0.03441
		2.9	29.8234		2.9	-0.02138
		2.91	29.7235		2.91	-0.03746
		2.92	29.7235		2.92	-0.02113
		2.93	29.8236		2.93	-0.0339
		2.94	29.8237		2.94	-0.02408
		2.95	29.8238		2.95	-0.03365
		2.96	29.7238		2.96	-0.02063
		2.97	29.7239		2.97	-0.0334
		2.98	29.7239		2.98	-0.01707
		2.99	29.724		2.99	-0.02995
		3	29.7241		3	-0.02332
		3.01	29.7242		3.01	-0.0394
		3.02	29.7242		3.02	-0.02957
		3.03	29.7243		3.03	-0.03265
		3.04	29.7244		3.04	-0.02282
		3.05	29.7244		3.05	-0.03569
		3.06	29.6245		3.06	-0.02577
		3.07	29.7245		3.07	-0.03214
		3.08	29.7246		3.08	-0.02882
		3.09	29.7247		3.09	-0.03839
		3.1	29.6247		3.1	-0.02206
		3.11	29.7248		3.11	-0.03494
		3.12	29.6249		3.12	-0.01861
		3.13	29.6249		3.13	-0.02819
		3.14	29.525		3.14	-0.01836
		3.15	29.6251		3.15	-0.03763
		3.16	29.5251		3.16	-0.01481
		3.17	29.5252		3.17	-0.03088
		3.18	29.4253		3.18	-0.00486
		3.19	29.5253		3.19	-0.02743
		3.2	29.3754		3.2	-0.01111
		3.21	29.3755		3.21	-0.02388
		3.22	29.3455		3.22	-0.01085
		3.23	29.3456		3.23	-0.02043
		3.24	29.3057		3.24	-0.0074
		3.25	29.2457		3.25	-0.02338
		3.26	29.2158		3.26	-0.00715
		3.27	29.0859		3.27	-0.01992
		3.28	29.0459		3.28	-0.000398413
		3.29	28.956		3.29	-0.01967
		3.3	28.8261		3.3	-0.00014668
		3.31	28.7561		3.31	-0.00652
		3.32	28.6262		3.32	0.00341
		3.33	28.5663		3.33	-0.00627
		3.34	28.3363		3.34	0.01006
		3.35	28.1764		3.35	0.000482651
		3.36	27.9465		3.36	0.02001
		3.37	27.7565		3.37	0.01043
		3.38	27.3066		3.38	0.02676
		3.39	26.8167		3.39	0.02689
		3.4	25.8767		3.4	0.04321
		3.41	23.6768		3.41	0.03364
		3.42	8.62686		3.42	0.05965
		3.43	3.12692		3.43	0.05331
		3.44	2.12699		3.44	0.07282
		3.45	1.72706		3.45	0.07294
		3.46	1.32712		3.46	0.09897
		3.47	1.22719		3.47	0.09589
		3.48	1.02726		3.48	0.12842
		3.49	0.92732		3.49	0.12854
		3.5	0.72739		3.5	0.16107
		3.51	0.82745		3.51	0.1741
		3.52	0.72752		3.52	0.21322
		3.53	0.62759		3.53	0.23235
		3.54	0.52765		3.54	0.28147
		3.55	0.62772		3.55	0.2976
		3.56	0.52778		3.56	0.35573
		3.57	0.62785		3.57	0.38885
		3.58	0.52792		3.58	0.44998
		3.59	0.62798		3.59	0.4961
		3.6	0.62805		3.6	0.57623
		3.61	0.62812		3.61	0.64436
		3.62	0.62818		3.62	0.75848
		3.63	0.62825		3.63	0.89061
		3.64	0.62831		3.64	1.10473
		3.65	0.72838		3.65	1.41486
		3.66	0.62845		3.66	2.21498
		3.67	0.72851		3.67	7.78511
		3.68	0.72858		3.68	9.66524
		3.69	0.72864		3.69	10.0254
		3.7	0.72871		3.7	10.2655
		3.71	0.72878		3.71	10.3656
		3.72	0.82884		3.72	10.4657
		3.73	0.72891		3.73	10.5659
		3.74	0.82897		3.74	10.566
		3.75	0.82904		3.75	10.6661
		3.76	0.82911		3.76	10.6662
		3.77	0.82917		3.77	10.7664
		3.78	0.82924		3.78	10.7665
		3.79	0.82931		3.79	10.7666
		3.8	0.82937		3.8	10.7668
		3.81	0.92944		3.81	10.7669
		3.82	0.9295		3.82	10.867
		3.83	0.92957		3.83	10.8671
		3.84	0.92964		3.84	10.8673
		3.85	0.9297		3.85	10.8674
		3.86	0.92977		3.86	10.8675
		3.87	0.92983		3.87	10.8676
		3.88	0.9299		3.88	10.8677
		3.89	1.02997		3.89	10.8679
		3.9	0.93003		3.9	10.868
		3.91	1.0301		3.91	10.8681
		3.92	1.03017		3.92	10.8683
		3.93	1.03023		3.93	10.8684
		3.94	1.0303		3.94	10.8685
		3.95	1.13036		3.95	10.8686
		3.96	1.03043		3.96	10.8688
		3.97	1.0305		3.97	10.8689
		3.98	1.03056		3.98	10.869
		3.99	1.13063		3.99	10.8691
		4	1.13069		4	10.8693
		4.01	1.23076		4.01	10.8694
		4.02	1.23083		4.02	10.8695
		4.03	1.23089		4.03	10.8696
		4.04	1.33096		4.04	10.8698
		4.05	1.43103		4.05	10.8699
		4.06	1.53109		4.06	10.87
		4.07	1.73116		4.07	10.8702
		4.08	1.83122		4.08	10.8703
		4.09	2.13129		4.09	10.8704
		4.1	2.33136		4.1	10.8705
		4.11	3.53142		4.11	10.8706
		4.12	11.8315		4.12	10.8708
		4.13	25.0416		4.13	10.8709
		4.14	27.1816		4.14	10.871
		4.15	28.0517		4.15	10.8712
		4.16	28.5018		4.16	10.8713
		4.17	28.8618		4.17	10.8714
		4.18	28.9919		4.18	10.8715
		4.19	29.252		4.19	10.8717
		4.2	29.382		4.2	10.8718
		4.21	29.5321		4.21	10.8719
		4.22	29.5322		4.22	10.872
		4.23	29.7322		4.23	10.8722
		4.24	29.7323		4.24	10.8723
		4.25	29.8324		4.25	10.8724
		4.26	29.9324		4.26	10.8725
		4.27	30.0325		4.27	10.8727
		4.28	30.0326		4.28	10.8728
		4.29	30.1326		4.29	10.7729
		4.3	30.1327		4.3	10.773
		4.31	30.1328		4.31	10.7732
		4.32	30.2328		4.32	10.6733
		4.33	30.2329		4.33	10.6734
		4.34	30.2329		4.34	10.5735
		4.35	30.233		4.35	10.4737
		4.36	30.1331		4.36	10.2738
		4.37	30.1331		4.37	9.07392
		4.38	30.1332		4.38	2.92405
		4.39	30.2333		4.39	1.68417
		4.4	30.2333		4.4	1.2643
		4.41	30.2334		4.41	1.01142
		4.42	30.2335		4.42	0.87555
		4.43	30.2335		4.43	0.75268
		4.44	30.2336		4.44	0.6678
		4.45	30.2337		4.45	0.58093
		4.46	30.1337		4.46	0.53605
		4.47	30.2338		4.47	0.46818
		4.48	30.1339		4.48	0.43231
		4.49	30.2339		4.49	0.37743
		4.5	30.134		4.5	0.35156
		4.51	30.2341		4.51	0.29968
		4.52	30.2341		4.52	0.28381
		4.53	30.2342		4.53	0.23593
		4.54	30.1343		4.54	0.22906
		4.55	30.2343		4.55	0.19319
		4.56	30.1344		4.56	0.18731
		4.57	30.2345		4.57	0.16154
		4.58	30.1345		4.58	0.16486
		4.59	30.2346		4.59	0.13909
		4.6	30.1347		4.6	0.13922
		4.61	30.1347		4.61	0.11674
		4.62	30.0348		4.62	0.12007
		4.63	30.1349		4.63	0.09429
		4.64	30.0349		4.64	0.10742
		4.65	30.035		4.65	0.08485
		4.66	30.1351		4.66	0.09147
		4.67	30.1351		4.67	0.07215
		4.68	30.0352		4.68	0.07875
		4.69	30.1353		4.69	0.06265
		4.7	30.0353		4.7	0.07252
		4.71	30.0354		4.71	0.0532
		4.72	30.0355		4.72	0.06633
		4.73	30.1355		4.73	0.04705
		4.74	30.0356		4.74	0.05688
		4.75	30.0357		4.75	0.044
		4.76	30.0357		4.76	0.05383
		4.77	30.0358		4.77	0.03776
		4.78	30.0358		4.78	0.05088
		4.79	30.0359		4.79	0.03801
		4.8	29.936		4.8	0.05113
		4.81	30.036		4.81	0.03186
		4.82	29.9361		4.82	0.04488
		4.83	30.0362		4.83	0.03211
		4.84	29.9363		4.84	0.04514
		4.85	29.9363		4.85	0.02906
		4.86	29.9364		4.86	0.04219
		4.87	30.0364		4.87	0.02611
		4.88	29.8365		4.88	0.04244
		4.89	30.1366		4.89	0.02317
		4.9	29.9367		4.9	0.03939
		4.91	29.8367		4.91	0.02342
		4.92	29.9368		4.92	0.03644
		4.93	29.9368		4.93	0.02687
		4.94	29.8369		4.94	0.0367
		4.95	29.937		4.95	0.02712
		4.96	29.837		4.96	0.04015
		4.97	29.9371		4.97	0.02087
		4.98	29.8372		4.98	0.034
		4.99	30.1372		4.99	0.02112
		5	29.8373		5	0.03745
		5.01	29.9374		5.01	0.02468
		5.02	29.8374		5.02	0.0377
		5.03	29.8375		5.03	0.02163
		5.04	29.8376		5.04	0.03795
		5.05	29.8376		5.05	0.02518
		5.06	29.8377		5.06	0.03501
		5.07	29.9378		5.07	0.01893
		5.08	29.8378		5.08	0.03846
		5.09	29.8379		5.09	0.02238
		5.1	29.838		5.1	0.03551
		5.11	29.838		5.11	0.02914
		5.12	29.8381		5.12	0.03896
		5.13	29.8382		5.13	0.01969
		5.14	29.7382		5.14	0.04241
		5.15	29.8383		5.15	0.02314
		5.16	29.8384		5.16	0.02326
		5.17	29.8384		5.17	0.02019
		5.18	29.8385		5.18	0.03652
		5.19	29.8386		5.19	0.02044
		5.2	29.7386		5.2	0.03677
		5.21	29.7387		5.21	0.02389
		5.22	29.7388		5.22	0.03372
		5.23	29.7388		5.23	0.02415
		5.24	29.7389		5.24	0.04047
		5.25	29.739		5.25	0.0212
		5.26	29.739		5.26	0.03752
		5.27	29.7391		5.27	0.02465
		5.28	29.7392		5.28	0.03777
		5.29	29.7392		5.29	0.0249
		5.3	29.6393		5.3	0.03473
		5.31	29.7394		5.31	0.01865
		5.32	29.7394		5.32	0.03178
		5.33	29.6395		5.33	0.0222
		5.34	29.6396		5.34	0.03853
		5.35	29.7396		5.35	0.01916
		5.36	29.6397		5.36	0.03228
		5.37	29.6398		5.37	0.02271
		5.38	29.6398		5.38	0.03253
		5.39	29.6399		5.39	0.01966
		5.4	29.6399		5.4	0.03929
		5.41	29.54		5.41	0.02321
		5.42	29.5401		5.42	0.03954
		5.43	29.6401		5.43	0.02016
		5.44	29.6402		5.44	0.03979
		5.45	29.5403		5.45	0.02371
		5.46	29.5404		5.46	0.04004
		5.47	29.5404		5.47	0.02717
		5.48	29.4405		5.48	0.04349
		5.49	29.5405		5.49	0.02742
		5.5	29.4206		5.5	0.04374
		5.51	29.4207		5.51	0.02767
		5.52	29.4208		5.52	0.0408
		5.53	29.3908		5.53	0.03122
		5.54	29.3209		5.54	0.05075
		5.55	29.3609		5.55	0.03467
		5.56	29.191		5.56	0.0477
		5.57	29.1911		5.57	0.03812
		5.58	29.1011		5.58	0.05125
		5.59	29.0612		5.59	0.03518
		5.6	28.9713		5.6	0.058
		5.61	28.9013		5.61	0.04193
		5.62	28.7714		5.62	0.06145
		5.63	28.7115		5.63	0.04858
		5.64	28.5115		5.64	0.06491
		5.65	28.4216		5.65	0.05533
		5.66	28.2617		5.66	0.07166
		5.67	28.0917		5.67	0.06208
		5.68	27.8018		5.68	0.08163
		5.69	27.6119		5.69	0.07204
		5.7	27.1519		5.7	0.09159
		5.71	26.572		5.71	0.08201
		5.72	25.3421		5.72	0.10481
		5.73	22.2721		5.73	0.09521
		5.74	5.3422		5.74	0.11796
		5.75	2.84227		5.75	0.11169
		5.76	2.04234		5.76	0.13442
		5.77	1.5424		5.77	0.13134
		5.78	1.24247		5.78	0.16387
		5.79	1.14253		5.79	0.16069
		5.8	0.9426		5.8	0.18672
		5.81	0.84267		5.81	0.19015
		5.82	0.74273		5.82	0.22217
		5.83	0.7428		5.83	0.2483
		5.84	0.64286		5.84	0.28142
		5.85	0.64293		5.85	0.29455
		5.86	0.543		5.86	0.34268
		5.87	0.54306		5.87	0.3628
		5.88	0.54313		5.88	0.42093
		5.89	0.5432		5.89	0.45005
		5.9	0.54326		5.9	0.52518
		5.91	0.64333		5.91	0.5633
		5.92	0.54339		5.92	0.64843
		5.93	0.54346		5.93	0.71656
		5.94	0.64353		5.94	0.84268
		5.95	0.64359		5.95	0.97581
		5.96	0.64366		5.96	1.20393
		5.97	0.64372		5.97	1.59406
		5.98	0.64379		5.98	2.74419
		5.99	0.64386		5.99	8.85431
		6	0.74392		6	9.81444
		6.01	0.74399		6.01	10.0946
		6.02	0.74406		6.02	10.2947
		6.03	0.64412		6.03	10.3948
		6.04	0.74419		6.04	10.4949
		6.05	0.84425		6.05	10.5951
		6.06	0.74432		6.06	10.5952
		6.07	0.84439		6.07	10.6953
		6.08	0.74445		6.08	10.6954
		6.09	0.84452		6.09	10.6956
		6.1	0.84458		6.1	10.7957
		6.11	0.94465		6.11	10.7958
		6.12	0.84472		6.12	10.7959
		6.13	0.84478		6.13	10.7961
		6.14	0.84485		6.14	10.7962
		6.15	0.94492		6.15	10.7963
		6.16	0.94498		6.16	10.8964
		6.17	0.94505		6.17	10.7966
		6.18	0.94511		6.18	10.8967
		6.19	0.94518		6.19	10.7968
		6.2	0.94525		6.2	10.897
		6.21	1.04531		6.21	10.8971
		6.22	0.94538		6.22	10.8972
		6.23	1.04544		6.23	10.8973
		6.24	1.04551		6.24	10.8975
		6.25	1.04558		6.25	10.8976
		6.26	1.04564		6.26	10.8977
		6.27	1.04571		6.27	10.8978
		6.28	1.04577		6.28	10.898
		6.29	1.04584		6.29	10.8981
		6.3	1.04591		6.3	10.8982
		6.31	1.14597		6.31	10.8983
		6.32	1.14604		6.32	10.8985
		6.33	1.24611		6.33	10.8986
		6.34	1.24617		6.34	10.8987
		6.35	1.24624		6.35	10.8988
		6.36	1.3463		6.36	10.899
		6.37	1.44637		6.37	10.8991
		6.38	1.54644		6.38	10.8992
		6.39	1.6465		6.39	10.8994
		6.4	1.84657		6.4	10.8995
		6.41	2.14663		6.41	10.8996
		6.42	2.5467		6.42	10.8997
		6.43	4.34677		6.43	10.8999
		6.44	18.7118		6.44	10.9
		6.45	25.8669		6.45	10.9001
		6.46	27.487		6.46	10.9002
		6.47	28.197		6.47	10.9003
		6.48	28.6171		6.48	10.9005
		6.49	29.0072		6.49	10.9006
		6.5	29.1072		6.5	10.9007
		6.51	29.3273		6.51	10.9009
		6.52	29.4274		6.52	10.901
		6.53	29.5474		6.53	10.9011
		6.54	29.6475		6.54	10.9012
		6.55	29.7476		6.55	10.9014
		6.56	29.8476		6.56	10.9015
		6.57	29.9477		6.57	10.9016
		6.58	29.9478		6.58	10.9017
		6.59	30.0478		6.59	10.8019
		6.6	30.0479		6.6	10.802
		6.61	30.148		6.61	10.8021
		6.62	30.148		6.62	10.8022
		6.63	30.2481		6.63	10.7024
		6.64	30.1482		6.64	10.7025
		6.65	30.2482		6.65	10.6026
		6.66	30.2483		6.66	10.5027
		6.67	30.2483		6.67	10.4029
		6.68	30.2484		6.68	10.103
		6.69	30.2485		6.69	7.62312
		6.7	30.2486		6.7	2.40325
		6.71	30.2486		6.71	1.50337
		6.72	30.2487		6.72	1.1835
		6.73	30.2488		6.73	0.93963
		6.74	30.2488		6.74	0.81675
		6.75	30.3489		6.75	0.69388
		6.76	30.249		6.76	0.616
		6.77	30.249		6.77	0.53613
		6.78	30.2491		6.78	0.49325
		6.79	30.2492		6.79	0.41938
		6.8	30.2492		6.8	0.39051
		6.81	30.2493		6.81	0.33563
		6.82	30.2493		6.82	0.30676
		6.83	30.2494		6.83	0.26088
		6.84	30.2495		6.84	0.24501
		6.85	30.2495		6.85	0.20324
		6.86	30.2496		6.86	0.19036
		6.87	30.2497		6.87	0.15169
		6.88	30.1497		6.88	0.15181
		6.89	30.2498		6.89	0.11954
		6.9	30.1499		6.9	0.12617
		6.91	30.1499		6.91	0.09711
		6.92	30.15		6.92	0.10371
		6.93	30.1501		6.93	0.07794
		6.94	30.1501		6.94	0.08777
		6.95	30.1502		6.95	0.06199
		6.96	30.1503		6.96	0.06532
		6.97	30.0503		6.97	0.04285
		6.98	30.1504		6.98	0.05267
		6.99	30.1505		6.99	0.0269
		7	30.1505		7	0.04322
		7.01	30.1506		7.01	0.02065
		7.02	30.1507		7.02	0.03698
		7.03	30.1507		7.03	-0.0016
		7.04	30.1508		7.04	0.02433
		7.05	30.0509		7.05	0.00825
		7.06	30.0509		7.06	0.02458
		7.07	30.151		7.07	0.0049
		7.08	30.0511		7.08	0.01833
		7.09	30.0511		7.09	-0.000843357
		7.1	30.0512		7.1	0.01858
		7.11	30.0513		7.11	-0.00359
		7.12	30.0513		7.12	0.00913
		7.13	30.0514		7.13	-0.00334
		7.14	30.0515		7.14	0.00579
		7.15	30.0515		7.15	-0.00709
		7.16	29.9516		7.16	0.00964
		7.17	30.0517		7.17	-0.00984
		7.18	29.9517		7.18	0.00329
		7.19	30.0518		7.19	-0.01558
		7.2	29.9519		7.2	0.00354
		7.21	29.9519		7.21	-0.01533
		7.22	29.952		7.22	0.000792905
		7.23	29.9521		7.23	-0.01508
		7.24	29.9521		7.24	-0.00196
		7.25	29.9522		7.25	-0.01483
		7.26	29.9523		7.26	-0.0057
		7.27	30.0523		7.27	-0.01458
		7.28	29.6524		7.28	0.00155
		7.29	29.9525		7.29	-0.01433
		7.3	29.8525		7.3	0.0018
		7.31	29.9526		7.31	-0.01407
		7.32	29.8527		7.32	-0.000948433
		7.33	29.9527		7.33	-0.01782
		7.34	29.8528		7.34	-0.0006967
		7.35	29.9529		7.35	-0.01357
		7.36	29.8529		7.36	0.00556
		7.37	29.853		7.37	-0.01332
		7.38	29.853		7.38	-0.00419
		7.39	29.9531		7.39	-0.01707
		7.4	29.8532		7.4	0.00306
		7.41	29.8532		7.41	-0.01982
		7.42	29.8533		7.42	-0.00369
		7.43	29.8534		7.43	-0.01956
		7.44	29.8534		7.44	-0.00344
		7.45	29.8535		7.45	-0.01931
		7.46	29.8536		7.46	0.000813695
		7.47	29.8536		7.47	-0.01906
		7.48	29.8537		7.48	0.00107
		7.49	29.6538		7.49	-0.01581
		7.5	29.7538		7.5	0.00132
		7.51	29.8539		7.51	-0.01856
		7.52	29.754		7.52	0.00157
		7.53	29.854		7.53	-0.01831
		7.54	29.7541		7.54	0.00182
		7.55	29.8542		7.55	-0.03105
		7.56	29.7542		7.56	0.00207
		7.57	29.8543		7.57	-0.0148
		7.58	29.7544		7.58	0.00232
		7.59	29.7544		7.59	-0.02055
		7.6	29.7545		7.6	0.00258
		7.61	29.7546		7.61	-0.0173
		7.62	29.7546		7.62	-0.00117
		7.63	29.7547		7.63	-0.02005
		7.64	29.6548		7.64	-0.000920711
		7.65	29.7548		7.65	-0.01979
		7.66	29.6549		7.66	-0.000668979
		7.67	29.755		7.67	-0.01654
		7.68	29.755		7.68	-0.00342
		7.69	29.7551		7.69	-0.01929
		7.7	29.6552		7.7	0.00383
		7.71	29.6552		7.71	-0.01304
		7.72	29.6553		7.72	8.6219e-05
		7.73	29.5554		7.73	-0.01879
		7.74	29.6554		7.74	-0.00266
		7.75	29.6555		7.75	-0.01254
		7.76	29.5556		7.76	-0.00241
		7.77	29.6556		7.77	-0.00828
		7.78	29.5557		7.78	0.00484
		7.79	29.5558		7.79	-0.00803
		7.8	29.4558		7.8	0.00509
		7.81	29.5559		7.81	-0.00778
		7.82	29.456		7.82	0.00534
		7.83	29.456		7.83	-0.01153
		7.84	29.4061		7.84	0.0086
		7.85	29.4062		7.85	-0.01128
		7.86	29.3362		7.86	0.01185
		7.87	29.3763		7.87	-0.00703
		7.88	29.2464		7.88	0.0121
		7.89	29.2764		7.89	-0.000774054
		7.9	29.1465		7.9	0.01535
		7.91	29.1166		7.91	0.00248
		7.92	28.9166		7.92	0.0192
		7.93	28.9167		7.93	0.00273
		7.94	28.7568		7.94	0.02266
		7.95	28.7268		7.95	0.00698
		7.96	28.5269		7.96	0.02941
		7.97	28.467		7.97	0.01983
		7.98	28.237		7.98	0.03286
		7.99	28.0771		7.99	0.02328
		8	27.8172		8	0.04611
		8.01	27.5572		8.01	0.03324
		8.02	27.0373		8.02	0.05276
		8.03	26.4274		8.03	0.04319
		8.04	25.0074		8.04	0.06921
		8.05	19.7905		8.05	0.05644
		8.06	4.05755		8.06	0.08247
		8.07	2.45761		8.07	0.06959
		8.08	1.85768		8.08	0.10532
		8.09	1.45775		8.09	0.09904
		8.1	1.15781		8.1	0.12504
		8.11	1.05788		8.11	0.12517
		8.12	0.85794		8.12	0.15442
		8.13	0.75801		8.13	0.16425
		8.14	0.75808		8.14	0.19677
		8.15	0.65814		8.15	0.2066
		8.16	0.65821		8.16	0.25562
		8.17	0.65828		8.17	0.26875
		8.18	0.55834		8.18	0.31988
		8.19	0.55841		8.19	0.346
		8.2	0.55847		8.2	0.40113
		8.21	0.55854		8.21	0.42725
		8.22	0.55861		8.22	0.50838
		8.23	0.55867		8.23	0.54751
		8.24	0.55874		8.24	0.64163
		8.25	0.6588		8.25	0.71576
		8.26	0.55887		8.26	0.85188
		8.27	0.65894		8.27	0.99501
		8.28	0.559		8.28	1.26313
		8.29	0.65907		8.29	1.75326
		8.3	0.65914		8.3	3.63339
		8.31	0.6592		8.31	9.32351
		8.32	0.65927		8.32	9.91364
		8.33	0.75933		8.33	10.1238
		8.34	0.7594		8.34	10.3239
		8.35	0.75947		8.35	10.424
		8.36	0.65953		8.36	10.5241
		8.37	0.7596		8.37	10.5243
		8.38	0.75966		8.38	10.6244
		8.39	0.75973		8.39	10.7245
		8.4	0.7598		8.4	10.7247
		8.41	0.85986		8.41	10.7248
		8.42	0.75993		8.42	10.8249
		8.43	0.96		8.43	10.825
		8.44	0.76006		8.44	10.8252
		8.45	0.86013		8.45	10.8253
		8.46	0.86019		8.46	10.8254
		8.47	0.86026		8.47	10.8255
		8.48	0.96033		8.48	10.8256
		8.49	0.96039		8.49	10.8258
		8.5	0.96046		8.5	10.8259
		8.51	0.96052		8.51	10.826
		8.52	0.96059		8.52	10.8262
		8.53	0.86066		8.53	10.8263
		8.54	0.96072		8.54	10.8264
		8.55	1.06079		8.55	10.8265
		8.56	0.96086		8.56	10.9267
		8.57	0.96092		8.57	10.8268
		8.58	0.96099		8.58	10.9269
		8.59	1.06105		8.59	10.827
		8.6	0.96112		8.6	10.9272
		8.61	1.06119		8.61	10.8273
		8.62	1.06125		8.62	10.9274
		8.63	1.16132		8.63	10.8275
		8.64	1.16138		8.64	10.9277
		8.65	1.16145		8.65	10.8278
		8.66	1.26152		8.66	10.9279
		8.67	1.26158		8.67	10.828
		8.68	1.36165		8.68	10.9282
		8.69	1.46172		8.69	10.8283
		8.7	1.56178		8.7	10.9284
		8.71	1.66185		8.71	10.8285
		8.72	1.86191		8.72	10.9287
		8.73	2.26198		8.73	10.9288
		8.74	2.76205		8.74	10.9289
		8.75	5.46211		8.75	10.9291
		8.76	22.2522		8.76	10.9292
		8.77	26.4622		8.77	10.9293
		8.78	27.6323		8.78	10.9294
		8.79	28.2824		8.79	10.9296
		8.8	28.6624		8.8	10.9297
		8.81	28.8925		8.81	10.9298
		8.82	29.0826		8.82	10.9299
		8.83	29.2526		8.83	10.9301
		8.84	29.3827		8.84	10.9302
		8.85	29.5628		8.85	10.9303
		8.86	29.6628		8.86	10.9304
		8.87	29.7629		8.87	10.9306
		8.88	29.763		8.88	10.9307
		8.89	29.963		8.89	10.8308
		8.9	29.8631		8.9	10.8309
		8.91	29.9632		8.91	10.8311
		8.92	29.9632		8.92	10.8312
		8.93	30.0633		8.93	10.8313
		8.94	30.0634		8.94	10.8314
		8.95	30.1634		8.95	10.7316
		8.96	30.0635		8.96	10.7317
		8.97	30.1636		8.97	10.6318
		8.98	30.1636		8.98	10.532
		8.99	30.1637		8.99	10.3321
		9	30.1638		9	9.8822
		9.01	30.1638		9.01	4.98232
		9.02	30.1639		9.02	2.03245
		9.03	30.164		9.03	1.37257
		9.04	30.164		9.04	1.0917
		9.05	30.2641		9.05	0.89483
		9.06	30.1642		9.06	0.78095
		9.07	30.1642		9.07	0.66208
		9.08	30.1643		9.08	0.5972
		9.09	30.1644		9.09	0.51933
		9.1	30.1644		9.1	0.47746
		9.11	30.1645		9.11	0.40958
		9.12	30.1646		9.12	0.38371
		9.13	30.1646		9.13	0.32283
		9.14	30.1647		9.14	0.30296
		9.15	30.1648		9.15	0.25509
		9.16	30.0648		9.16	0.24221
		9.17	30.0649		9.17	0.20004
		9.18	30.165		9.18	0.19366
		9.19	30.065		9.19	0.16139
		9.2	30.1651		9.2	0.15511
		9.21	30.0651		9.21	0.12606
		9.22	30.0652		9.22	0.12942
		9.23	30.1653		9.23	0.10369
		9.24	30.0653		9.24	0.11022
		9.25	30.0654		9.25	0.08124
		9.26	30.1655		9.26	0.09427
		9.27	30.0656		9.27	0.0653
		9.28	30.0656		9.28	0.07192
		9.29	30.0657		9.29	0.04935
		9.3	30.0658		9.3	0.06247
		9.31	30.0658		9.31	0.0367
		9.32	29.9659		9.32	0.04322
		9.33	30.066		9.33	0.03035
		9.34	30.066		9.34	0.04028
		9.35	30.0661		9.35	0.0246
		9.36	29.9661		9.36	0.04053
		9.37	29.9662		9.37	0.01785
		9.38	29.9663		9.38	0.03098
		9.39	29.9663		9.39	0.01811
		9.4	29.9664		9.4	0.03123
		9.41	29.9665		9.41	0.01236
		9.42	29.9665		9.42	0.02848
		9.43	29.9666		9.43	0.00861
		9.44	29.8667		9.44	0.02574
		9.45	29.9667		9.45	0.00586
		9.46	29.9668		9.46	0.01599
		9.47	29.9669		9.47	0.00611
		9.48	29.8669		9.48	0.01924
		9.49	29.967		9.49	0.000364552
		9.5	29.8671		9.5	0.01649
		9.51	29.9671		9.51	0.000616285
		9.52	29.8672		9.52	0.01374
		9.53	29.9673		9.53	-0.00313
		9.54	29.9673		9.54	0.01699
		9.55	29.9674		9.55	-0.00588
		9.56	29.8675		9.56	0.01425
		9.57	30.1675		9.57	-0.00863
		9.58	29.8676		9.58	0.0145
		9.59	29.8677		9.59	-0.00238
		9.6	29.8677		9.6	0.01075
		9.61	29.8678		9.61	-0.00213
		9.62	29.7679		9.62	0.015
		9.63	29.8679		9.63	-0.00487
		9.64	29.768		9.64	0.01125
		9.65	29.8681		9.65	-0.00462
		9.66	29.7681		9.66	0.0115
		9.67	29.8682		9.67	-0.00137
		9.68	29.7683		9.68	0.00876
		9.69	29.8683		9.69	-0.00712
		9.7	29.7684		9.7	0.01201
		9.71	29.8685		9.71	-0.00387
		9.72	29.7685		9.72	0.00926
		9.73	29.7686		9.73	-0.00661
		9.74	29.7687		9.74	0.01251
		9.75	29.8687		9.75	-0.00936
		9.76	29.7688		9.76	0.00976
		9.77	29.7689		9.77	-0.00611
		9.78	29.4189		9.78	0.01001
		9.79	29.769		9.79	-0.00586
		9.8	29.7691		9.8	0.01027
		9.81	29.7691		9.81	-0.00561
		9.82	29.6692		9.82	0.00752
		9.83	29.7693		9.83	-0.00236
		9.84	29.6693		9.84	0.02077
		9.85	29.7694		9.85	0.000895738
		9.86	29.6695		9.86	0.01402
		9.87	29.6695		9.87	-0.00485
		9.88	29.6696		9.88	0.01127
		9.89	29.7696		9.89	-0.0076
		9.9	29.6697		9.9	0.00853
		9.91	29.7698		9.91	-0.00735
		9.92	29.6699		9.92	0.00578
		9.93	29.6699		9.93	-0.0071
		9.94	29.67		9.94	0.01503
		9.95	29.67		9.95	-0.01385
		9.96	29.6701		9.96	0.00928
		9.97	29.6702		9.97	-0.00359
		9.98	29.5703		9.98	0.01253
		9.99	29.7703		9.99	-0.000342134
		10	29.5704		10	0.00678
		10.01	29.6704		10.01	-0.00609
		10.02	29.5705		10.02	0.01004
		10.03	29.5706		10.03	-0.00284
		10.04	29.5706		10.04	0.01329
		10.05	29.5707		10.05	-0.00559
		10.06	29.5708		10.06	0.01354
		10.07	29.5708		10.07	0.000664797
		10.08	29.4709		10.08	0.01379
		10.09	29.571		10.09	-0.00208
		10.1	29.471		10.1	0.02104
		10.11	29.4711		10.11	-0.00183
		10.12	29.4212		10.12	0.00829
		10.13	29.4512		10.13	-0.00458
		10.14	29.4213		10.14	0.02155
		10.15	29.3914		10.15	0.00167
		10.16	29.3214		10.16	0.0148
		10.17	29.3215		10.17	0.00192
		10.18	29.2216		10.18	0.02205
		10.19	29.2216		10.19	0.00218
		10.2	29.1917		10.2	0.0223
		10.21	29.1318		10.21	0.01243
		10.22	29.0018		10.22	0.03155
		10.23	29.0019		10.23	0.01268
		10.24	28.872		10.24	0.0318
		10.25	28.842		10.25	0.01893
		10.26	28.6421		10.26	0.02906
		10.27	28.5422		10.27	0.01918
		10.28	28.4522		10.28	0.03931
		10.29	28.3223		10.29	0.02943
		10.3	28.0624		10.3	0.04556
		10.31	27.9924		10.31	0.03969
		10.32	27.6725		10.32	0.05261
		10.33	27.3126		10.33	0.04294
		10.34	26.8626		10.34	0.06586
		10.35	26.0527		10.35	0.05619
		10.36	24.2728		10.36	0.07901
		10.37	14.4628		10.37	0.06944
		10.38	3.47289		10.38	0.09867
		10.39	2.37296		10.39	0.08909
		10.4	1.67303		10.4	0.11842
		10.41	1.47309		10.41	0.11204
		10.42	1.17316		10.42	0.13807
		10.43	0.97322		10.43	0.14142
		10.44	0.87329		10.44	0.17072
		10.45	0.77336		10.45	0.17405
		10.46	0.67342		10.46	0.21297
		10.47	0.67349		10.47	0.2164
		10.48	0.67355		10.48	0.27183
		10.49	0.57362		10.49	0.28795
		10.5	0.57369		10.5	0.33308
		10.51	0.57375		10.51	0.3592
		10.52	0.57382		10.52	0.41433
		10.53	0.57389		10.53	0.45345
		10.54	0.57395		10.54	0.52158
		10.55	0.57402		10.55	0.56371
		10.56	0.57408		10.56	0.65783
		10.57	0.57415		10.57	0.74496
		10.58	0.57422		10.58	0.89108
		10.59	0.67428		10.59	1.05021
		10.6	0.57435		10.6	1.36234
		10.61	0.67441		10.61	1.98246
		10.62	0.67448		10.62	5.72259
		10.63	0.67455		10.63	9.56271
		10.64	0.67461		10.64	10.0128
		10.65	0.67468		10.65	10.253
		10.66	0.77474		10.66	10.3531
		10.67	0.77481		10.67	10.4532
		10.68	0.77488		10.68	10.5533
		10.69	0.77494		10.69	10.5535
		10.7	0.67501		10.7	10.6536
		10.71	0.77508		10.71	10.6537
		10.72	0.77514		10.72	10.7538
		10.73	0.87521		10.73	10.754
		10.74	0.77527		10.74	10.7541
		10.75	0.87534		10.75	10.7542
		10.76	0.87541		10.76	10.8544
		10.77	0.87547		10.77	10.8545
		10.78	0.87554		10.78	10.8546
		10.79	0.8756		10.79	10.8547
		10.8	0.87567		10.8	10.8549
		10.81	0.97574		10.81	10.855
		10.82	0.9758		10.82	10.8551
		10.83	0.97587		10.83	10.8552
		10.84	0.97594		10.84	10.8554
		10.85	0.976		10.85	10.8555
		10.86	0.97607		10.86	10.8556
		10.87	0.97613		10.87	10.8557
		10.88	0.9762		10.88	10.8559
		10.89	1.07627		10.89	10.856
		10.9	0.97633		10.9	10.8561
		10.91	1.0764		10.91	10.8562
		10.92	0.97646		10.92	10.8564
		10.93	1.07653		10.93	10.8565
		10.94	1.0766		10.94	10.8566
		10.95	1.17666		10.95	10.8567
		10.96	1.17673		10.96	10.8569
		10.97	1.2768		10.97	10.857
		10.98	1.27686		10.98	10.8571
		10.99	1.27693		10.99	10.8572
		11	1.37699		11	10.8574
		11.01	1.47706		11.01	10.8575
		11.02	1.57713		11.02	10.8576
		11.03	1.87719		11.03	10.8577
		11.04	1.97726		11.04	10.8579
		11.05	2.27732		11.05	10.858
		11.06	3.07739		11.06	10.8581
		11.07	8.87746		11.07	10.8582
		11.08	24.0875		11.08	10.8584
		11.09	26.8676		11.09	10.8585
		11.1	27.8677		11.1	10.8586
		11.11	28.3877		11.11	10.8588
		11.12	28.7478		11.12	10.9589
		11.13	29.0079		11.13	10.859
		11.14	29.1979		11.14	10.8591
		11.15	29.358		11.15	10.8593
		11.16	29.4581		11.16	10.9594
		11.17	29.5781		11.17	10.8595
		11.18	29.6782		11.18	10.9596
		11.19	29.7782		11.19	10.8598
		11.2	29.7783		11.2	10.8599
		11.21	29.8784		11.21	10.86
		11.22	29.8785		11.22	10.8601
		11.23	29.9785		11.23	10.8603
		11.24	29.9786		11.24	10.8604
		11.25	30.0786		11.25	10.7605
		11.26	30.0787		11.26	10.7606
		11.27	30.0788		11.27	10.7608
		11.28	30.0788		11.28	10.6609
		11.29	30.1789		11.29	10.561
		11.3	30.079		11.3	10.4611
		11.31	30.179		11.31	10.3613
		11.32	30.0791		11.32	9.5514
		11.33	30.1792		11.33	3.50152
		11.34	30.0792		11.34	1.82165
		11.35	30.2793		11.35	1.28178
		11.36	30.1794		11.36	1.0529
		11.37	30.1794		11.37	0.87803
		11.38	30.1795		11.38	0.77515
		11.39	30.1796		11.39	0.66128
		11.4	30.1796		11.4	0.58741
		11.41	30.1797		11.41	0.52253
		11.42	30.1798		11.42	0.49066
		11.43	30.1798		11.43	0.41978
		11.44	30.1799		11.44	0.39691
		11.45	30.18		11.45	0.34203
		11.46	30.08		11.46	0.32316
		11.47	30.1801		11.47	0.27129
		11.48	30.0802		11.48	0.26151
		11.49	30.0802		11.49	0.21624
		11.5	30.0803		11.5	0.21316
		11.51	30.0804		11.51	0.17119
		11.52	30.0804		11.52	0.18102
		11.53	30.0805		11.53	0.15204
		11.54	30.0806		11.54	0.15539
		11.55	30.1806		11.55	0.12639
		11.56	30.0807		11.56	0.13622
		11.57	30.0808		11.57	0.10394
		11.58	30.0808		11.58	0.11377
		11.59	30.0809		11.59	0.0848
		11.6	30.081		11.6	0.10112
		11.61	30.081		11.61	0.08505
		11.62	29.9811		11.62	0.07867
		11.63	29.9812		11.63	0.0623
		11.64	30.0812		11.64	0.07243
		11.65	29.9813		11.65	0.05355
		11.66	29.9814		11.66	0.07268
		11.67	29.9814		11.67	0.0468
		11.68	29.9815		11.68	0.05993
		11.69	29.9816		11.69	0.04106
		11.7	29.9816		11.7	0.06018
		11.71	29.9817		11.71	0.04131
		11.72	29.9818		11.72	0.05743
		11.73	29.9818		11.73	0.03756
		11.74	29.8819		11.74	0.05068
		11.75	29.982		11.75	0.03181
		11.76	29.982		11.76	0.04794
		11.77	29.8821		11.77	0.03506
		11.78	29.8821		11.78	0.04519
		11.79	29.8822		11.79	0.02231
		11.8	29.9823		11.8	0.04544
		11.81	29.8823		11.81	0.01957
		11.82	29.8824		11.82	0.03869
		11.83	29.9825		11.83	0.02582
		11.84	29.8825		11.84	0.04294
		11.85	29.8826		11.85	0.02007
		11.86	29.9827		11.86	0.04319
		11.87	29.8828		11.87	0.02032
		11.88	29.7828		11.88	0.03645
		11.89	29.8829		11.89	0.02057
		11.9	29.883		11.9	0.0397
		11.91	29.783		11.91	0.01782
		11.92	29.8831		11.92	0.04995
		11.93	29.7831		11.93	0.02108
		11.94	29.7832		11.94	0.0372
		11.95	29.8833		11.95	0.02433
		11.96	29.7833		11.96	0.03745
		11.97	29.7834		11.97	0.01858
		11.98	29.7835		11.98	0.03771
		11.99	29.8835		11.99	0.02183
		12	29.7836		12	0.03496
		12.01	29.8837		12.01	0.01908
		12.02	29.7837		12.02	0.03521
		12.03	29.7838		12.03	0.01233
		12.04	29.7839		12.04	0.03546
		12.05	29.7839		12.05	0.01959
		12.06	29.784		12.06	0.03271
		12.07	29.6841		12.07	0.02284
		12.08	29.7841		12.08	0.03596
		12.09	29.7842		12.09	0.02009
		12.1	29.6843		12.1	0.03622
		12.11	29.6843		12.11	0.01734
		12.12	29.6844		12.12	0.03947
		12.13	29.6845		12.13	0.01359
		12.14	29.6845		12.14	0.03672
		12.15	29.6846		12.15	0.01784
		12.16	29.6847		12.16	0.03997
		12.17	29.6847		12.17	0.0241
		12.18	29.6848		12.18	0.03422
		12.19	29.7849		12.19	0.02135
		12.2	29.6849		12.2	0.03447
		12.21	29.685		12.21	0.0186
		12.22	29.6851		12.22	0.03073
		12.23	29.6851		12.23	0.01485
		12.24	29.6852		12.24	0.03098
		12.25	29.6853		12.25	0.0151
		12.26	29.5853		12.26	0.03123
		12.27	29.6854		12.27	0.01236
		12.28	29.6855		12.28	0.03148
		12.29	29.5855		12.29	0.01961
		12.3	29.5856		12.3	0.03573
		12.31	29.5857		12.31	0.01986
		12.32	29.5857		12.32	0.03898
		12.33	29.5858		12.33	0.02611
		12.34	29.5859		12.34	0.03624
		12.35	29.4859		12.35	0.02036
		12.36	29.486		12.36	0.03949
		12.37	29.4861		12.37	0.02061
		12.38	29.4861		12.38	0.03674
		12.39	29.4862		12.39	0.02087
		12.4	29.4662		12.4	0.03999
		12.41	29.4863		12.41	0.02112
		12.42	29.4864		12.42	0.03724
		12.43	29.4365		12.43	0.02437
		12.44	29.4665		12.44	0.0405
		12.45	29.4066		12.45	0.02762
		12.46	29.4066		12.46	0.04075
		12.47	29.4367		12.47	0.02787
		12.48	29.3068		12.48	0.044
		12.49	29.3368		12.49	0.02812
		12.5	29.2369		12.5	0.04725
		12.51	29.177		12.51	0.03138
		12.52	29.1471		12.52	0.0515
		12.53	29.0771		12.53	0.03863
		12.54	28.9872		12.54	0.05775
		12.55	28.9172		12.55	0.04188
		12.56	28.8873		12.56	0.05801
		12.57	28.7274		12.57	0.04813
		12.58	28.6574		12.58	0.05526
		12.59	28.4675		12.59	0.04838
		12.6	28.4276		12.6	0.06151
		12.61	28.3076		12.61	0.05263
		12.62	28.1077		12.62	0.07176
		12.63	27.9178		12.63	0.06189
		12.64	27.5878		12.64	0.08501
		12.65	27.2679		12.65	0.07514
		12.66	26.648		12.66	0.09176
		12.67	25.778		12.67	0.07539
		12.68	23.3781		12.68	0.10172
		12.69	7.18817		12.69	0.09864
		12.7	2.98824		12.7	0.12147
		12.71	2.0883		12.71	0.11829
		12.72	1.48837		12.72	0.14432
		12.73	1.28844		12.73	0.14125
		12.74	1.0885		12.74	0.17372
		12.75	0.88857		12.75	0.1674
		12.76	0.78863		12.76	0.20312
		12.77	0.6887		12.77	0.20645
		12.78	0.58877		12.78	0.24217
		12.79	0.58883		12.79	0.2521
		12.8	0.5889		12.8	0.30103
		12.81	0.58897		12.81	0.31015
		12.82	0.58903		12.82	0.36528
		12.83	0.5891		12.83	0.3884
		12.84	0.48916		12.84	0.44653
		12.85	0.58923		12.85	0.48866
		12.86	0.4893		12.86	0.55078
		12.87	0.48936		12.87	0.60891
		12.88	0.48943		12.88	0.70603
		12.89	0.58949		12.89	0.79416
		12.9	0.48956		12.9	0.95228
		12.91	0.58963		12.91	1.14041
		12.92	0.68969		12.92	1.51154
		12.93	0.68976		12.93	2.33166
		12.94	0.58983		12.94	8.27179
		12.95	0.68989		12.95	9.72191
		12.96	0.68996		12.96	10.092
		12.97	0.69002		12.97	10.2822
		12.98	0.69009		12.98	10.3823
		12.99	0.79016		12.99	10.4824
		13	0.79022		13	10.5825
		13.01	0.69029		13.01	10.5827
		13.02	0.79035		13.02	10.6828
		13.03	0.79042		13.03	10.6829
		13.04	0.79049		13.04	10.783
		13.05	0.79055		13.05	10.7832
		13.06	0.79062		13.06	10.7833
		13.07	0.89069		13.07	10.7834
		13.08	0.89075		13.08	10.8835
		13.09	0.89082		13.09	10.8837
		13.1	0.79088		13.1	10.8838
		13.11	0.89095		13.11	10.8839
		13.12	0.89102		13.12	10.8841
		13.13	0.89108		13.13	10.8842
		13.14	0.89115		13.14	10.8843
		13.15	0.89121		13.15	10.8844
		13.16	0.89128		13.16	10.8846
		13.17	0.99135		13.17	10.8847
		13.18	0.99141		13.18	10.8848
		13.19	0.99148		13.19	10.8849
		13.2	0.99154		13.2	10.8851
		13.21	0.99161		13.21	10.8852
		13.22	0.99168		13.22	10.8853
		13.23	0.99174		13.23	10.8854
		13.24	1.09181		13.24	10.8856
		13.25	0.99188		13.25	10.8857
		13.26	1.09194		13.26	10.8858
		13.27	1.09201		13.27	10.8859
		13.28	1.19207		13.28	10.8861
		13.29	1.19214		13.29	10.8862
		13.3	1.29221		13.3	10.8863
		13.31	1.29227		13.31	10.8864
		13.32	1.39234		13.32	10.8866
		13.33	1.4924		13.33	10.8867
		13.34	1.59247		13.34	10.8868
		13.35	1.79254		13.35	10.887
		13.36	1.9926		13.36	10.8871
		13.37	2.39267		13.37	10.8872
		13.38	3.69274		13.38	10.8873
		13.39	14.1628		13.39	10.8874
		13.4	25.2329		13.4	10.8876
		13.41	27.2029		13.41	10.8877
		13.42	28.013		13.42	10.8878
		13.43	28.5331		13.43	10.888
		13.44	28.8231		13.44	10.8881
		13.45	29.0832		13.45	10.8882
		13.46	29.2833		13.46	10.8883
		13.47	29.3733		13.47	10.8885
		13.48	29.4934		13.48	10.8886
		13.49	29.5935		13.49	10.8887
		13.5	29.6935		13.5	10.8888
		13.51	29.7936		13.51	10.889
		13.52	29.8937		13.52	10.8891
		13.53	29.9937		13.53	10.8892
		13.54	29.9938		13.54	10.8893
		13.55	29.9939		13.55	10.8895
		13.56	29.9939		13.56	10.7896
		13.57	30.094		13.57	10.7897
		13.58	30.0941		13.58	10.7898
		13.59	30.0941		13.59	10.69
		13.6	30.0942		13.6	10.6901
		13.61	30.1943		13.61	10.5902
		13.62	30.0943		13.62	10.4903
		13.63	30.0944		13.63	10.1905
		13.64	30.1945		13.64	8.6506
		13.65	30.1945		13.65	2.74072
		13.66	30.1946		13.66	1.64085
		13.67	30.1946		13.67	1.23098
		13.68	30.1947		13.68	1.0271
		13.69	30.1948		13.69	0.87223
		13.7	30.2949		13.7	0.76235
		13.71	30.1949		13.71	0.66148
		13.72	30.195		13.72	0.60061
		13.73	30.195		13.73	0.52973
		13.74	30.1951		13.74	0.49086
		13.75	30.1952		13.75	0.42898
		13.76	30.1953		13.76	0.40011
		13.77	30.1953		13.77	0.34824
		13.78	30.1954		13.78	0.33536
		13.79	30.0954		13.79	0.28409
		13.8	30.1955		13.8	0.27451
		13.81	30.0956		13.81	0.23254
		13.82	30.0956		13.82	0.22936
		13.83	30.0957		13.83	0.19392
		13.84	30.0958		13.84	0.19405
		13.85	30.1958		13.85	0.15854
		13.86	30.0959		13.86	0.16517
		13.87	30.096		13.87	0.13939
		13.88	30.096		13.88	0.14922
		13.89	30.0961		13.89	0.11695
		13.9	30.0962		13.9	0.13007
		13.91	30.0962		13.91	0.1043
		13.92	30.0963		13.92	0.11732
		13.93	30.0964		13.93	0.08825
		13.94	30.0964		13.94	0.10138
		13.95	30.0965		13.95	0.0785
		13.96	29.9966		13.96	0.09523
		13.97	29.9966		13.97	0.07275
		13.98	29.9967		13.98	0.08588
		13.99	29.9968		13.99	0.066
		14	29.9968		14	0.08313
		14.01	29.9969		14.01	0.06626
		14.02	29.997		14.02	0.07938
		14.03	29.997		14.03	0.06051
		14.04	29.9971		14.04	0.07663
		14.05	29.9972		14.05	0.05776
		14.06	29.9972		14.06	0.06689
		14.07	29.8973		14.07	0.05101
		14.08	29.9974		14.08	0.06714
		14.09	29.9974		14.09	0.04826
		14.1	29.9975		14.1	0.06439
		14.11	29.8976		14.11	0.03851
		14.12	29.9976		14.12	0.06164
		14.13	29.8977		14.13	0.04277
		14.14	29.9978		14.14	0.06189
		14.15	29.8978		14.15	0.04602
		14.16	29.8979		14.16	0.05914
		14.17	29.898		14.17	0.03927
		14.18	29.898		14.18	0.0554
		14.19	29.8981		14.19	0.04652
		14.2	29.8982		14.2	0.05565
		14.21	29.8982		14.21	0.03377
		14.22	29.8983		14.22	0.0559
		14.23	29.8984		14.23	0.04003
		14.24	29.8984		14.24	0.05315
		14.25	29.7985		14.25	0.04028
		14.26	29.7986		14.26	0.0534
		14.27	29.8986		14.27	0.03753
		14.28	29.8987		14.28	0.05065
		14.29	29.7987		14.29	0.04478
		14.3	29.8988		14.3	0.05391
		14.31	29.7989		14.31	0.03203
		14.32	29.8989		14.32	0.05116
		14.33	29.799		14.33	0.03228
		14.34	29.7991		14.34	0.05141
		14.35	29.7992		14.35	0.03854
		14.36	29.7992		14.36	0.05466
		14.37	29.7993		14.37	0.03579
		14.38	29.7994		14.38	0.05491
		14.39	29.7994		14.39	0.03604
		14.4	29.7995		14.4	0.05516
		14.41	29.6995		14.41	0.03929
		14.42	29.7996		14.42	0.04942
		14.43	29.7997		14.43	0.03654
		14.44	29.7997		14.44	0.05867
		14.45	29.6998		14.45	0.03679
		14.46	29.7999		14.46	0.05592
		14.47	29.7999		14.47	0.04005
		14.48	29.8		14.48	0.05317
		14.49	29.7001		14.49	0.0403
		14.5	29.7001		14.5	0.05642
		14.51	29.7002		14.51	0.03755
		14.52	29.7003		14.52	0.05368
		14.53	29.7003		14.53	0.0348
		14.54	29.7004		14.54	0.05393
		14.55	29.7005		14.55	0.03805
		14.56	29.7005		14.56	0.05418
		14.57	29.6006		14.57	0.0413
		14.58	29.7007		14.58	0.05443
		14.59	29.7007		14.59	0.03856
		14.6	29.6008		14.6	0.05768
		14.61	29.7009		14.61	0.04181
		14.62	29.6009		14.62	0.06093
		14.63	29.601		14.63	0.04906
		14.64	29.6011		14.64	0.05819
		14.65	29.6011		14.65	0.04231
		14.66	29.6012		14.66	0.05544
		14.67	29.7013		14.67	0.03956
		14.68	29.6013		14.68	0.05869
		14.69	29.6014		14.69	0.03982
		14.7	29.6015		14.7	0.06194
		14.71	29.6015		14.71	0.04007
		14.72	29.5016		14.72	0.05619
		14.73	29.5017		14.73	0.03732
		14.74	29.5017		14.74	0.06244
		14.75	29.5018		14.75	0.04057
		14.76	29.4519		14.76	0.0567
		14.77	29.4819		14.77	0.04382
		14.78	29.352		14.78	0.06695
		14.79	29.3521		14.79	0.04707
		14.8	29.3521		14.8	0.0632
		14.81	29.2522		14.81	0.05133
		14.82	29.2223		14.82	0.06345
		14.83	29.1923		14.83	0.05158
		14.84	29.1624		14.84	0.0707
		14.85	29.0925		14.85	0.06083
		14.86	29.0025		14.86	0.07095
		14.87	28.9326		14.87	0.05808
		14.88	28.8027		14.88	0.07721
		14.89	28.7727		14.89	0.06133
		14.9	28.6728		14.9	0.08146
		14.91	28.5429		14.91	0.06458
		14.92	28.3829		14.92	0.08471
		14.93	28.223		14.93	0.07184
		14.94	28.0631		14.94	0.09096
		14.95	27.8331		14.95	0.07809
		14.96	27.5132		14.96	0.10121
		14.97	27.0532		14.97	0.08834
		14.98	26.4733		14.98	0.11127
		14.99	25.3434		14.99	0.10459
		15	21.8134		15	0.12452
		15.01	4.90352		15.01	0.11814
		15.02	2.70358		15.02	0.14737
		15.03	1.90365		15.03	0.14099
		15.04	1.40372		15.04	0.17352
		15.05	1.30378		15.05	0.16075
		15.06	1.00385		15.06	0.19647
		15.07	0.90391		15.07	0.1901
		15.08	0.80398		15.08	0.22582
		15.09	0.80405		15.09	0.22925
		15.1	0.70411		15.1	0.27138
		15.11	0.60418		15.11	0.278
		15.12	0.50424		15.12	0.32623
		15.13	0.60431		15.13	0.34935
		15.14	0.60438		15.14	0.39848
		15.15	0.50444		15.15	0.4306
		15.16	0.50451		15.16	0.48573
		15.17	0.60457		15.17	0.52186
		15.18	0.50464		15.18	0.59598
		15.19	0.60471		15.19	0.65111
		15.2	0.60477		15.2	0.75523
		15.21	0.60484		15.21	0.85236
		15.22	0.60491		15.22	1.01749
		15.23	0.60497		15.23	1.23061
		15.24	0.60504		15.24	1.67074
		15.25	0.7051		15.25	2.93086
		15.26	0.60517		15.26	9.04099
		15.27	0.60524		15.27	9.85112
		15.28	0.8053		15.28	10.1712
		15.29	0.70537		15.29	10.3114
		15.3	0.90543		15.3	10.4115
		15.31	0.7055		15.31	10.5116
		15.32	0.80557		15.32	10.6117
		15.33	0.70563		15.33	10.6119
		15.34	0.8057		15.34	10.712
		15.35	0.80577		15.35	10.7121
		15.36	0.80583		15.36	10.8123
		15.37	0.8059		15.37	10.8124
		15.38	0.90596		15.38	10.8125
		15.39	0.90603		15.39	10.8126
		15.4	0.9061		15.4	10.8127
		15.41	0.80616		15.41	10.8129
		15.42	0.90623		15.42	10.913
		15.43	0.90629		15.43	10.9131
		15.44	0.90636		15.44	10.9132
		15.45	0.90643		15.45	10.9134
		15.46	0.90649		15.46	10.9135
		15.47	0.90656		15.47	10.9136
		15.48	1.00663		15.48	10.9138
		15.49	0.90669		15.49	10.9139
		15.5	1.00676		15.5	10.914
		15.51	1.00682		15.51	10.9141
		15.52	1.10689		15.52	10.9143
		15.53	1.00696		15.53	10.9144
		15.54	1.00702		15.54	10.9145
		15.55	1.00709		15.55	10.9146
		15.56	1.00715		15.56	10.9148
		15.57	1.10722		15.57	10.9149
		15.58	1.10729		15.58	10.915
		15.59	1.10735		15.59	10.9151
		15.6	1.20742		15.6	10.9153
		15.61	1.20749		15.61	10.9154
		15.62	1.30755		15.62	10.9155
		15.63	1.30762		15.63	10.9156
		15.64	1.40768		15.64	10.9158
		15.65	1.50775		15.65	10.9159
		15.66	1.60782		15.66	10.916
		15.67	1.80788		15.67	10.9162
		15.68	2.10795		15.68	10.9163
		15.69	2.50801		15.69	10.9164
		15.7	4.60808		15.7	10.9165
		15.71	20.1321		15.71	10.9167
		15.72	26.0282		15.72	10.9168
		15.73	27.5183		15.73	10.9169
		15.74	28.1983		15.74	10.917
		15.75	28.5784		15.75	10.9172
		15.76	28.8785		15.76	10.9173
		15.77	29.1285		15.77	10.9174
		15.78	29.3286		15.78	10.9175
		15.79	29.3587		15.79	10.9177
		15.8	29.5087		15.8	10.9178
		15.81	29.6088		15.81	10.9179
		15.82	29.8089		15.82	10.918
		15.83	29.7089		15.83	10.9182
		15.84	29.809		15.84	10.9183
		15.85	29.9091		15.85	10.9184
		15.86	29.9091		15.86	10.9185
		15.87	30.0092		15.87	10.8187
		15.88	30.0093		15.88	10.8188
		15.89	30.0093		15.89	10.8189
		15.9	30.1094		15.9	10.819
		15.91	30.1095		15.91	10.7192
		15.92	30.1095		15.92	10.6193
		15.93	30.1096		15.93	10.5194
		15.94	30.2097		15.94	10.4195
		15.95	30.1097		15.95	10.0397
		15.96	30.2098		15.96	6.9898
		15.97	30.2099		15.97	2.26993
		15.98	30.2099		15.98	1.50005
		15.99	30.21		15.99	1.16318
		16	30.2101		16	0.9883
		16.01	30.1101		16.01	0.83343
		16.02	30.2102		16.02	0.74956
		16.03	30.1103		16.03	0.64868
		16.04	30.1103		16.04	0.59681
		16.05	30.1104		16.05	0.52293
		16.06	30.1105		16.06	0.49106
		16.07	30.1105		16.07	0.42918
		16.08	30.2106		16.08	0.40331
		16.09	30.1107		16.09	0.35544
		16.1	30.1107		16.1	0.33256
		16.11	30.1108		16.11	0.28409
		16.12	30.1109		16.12	0.27451
		16.13	30.1109		16.13	0.23254
		16.14	30.111		16.14	0.22947
		16.15	30.1111		16.15	0.19719
		16.16	30.1111		16.16	0.19732
		16.17	30.1112		16.17	0.16184
		16.18	30.1113		16.18	0.17167
		16.19	30.1113		16.19	0.13619
		16.2	30.1114		16.2	0.15252
		16.21	30.0114		16.21	0.12675
		16.22	30.1115		16.22	0.13657
		16.23	30.1116		16.23	0.1112
		16.24	30.0116		16.24	0.12392
		16.25	30.0117		16.25	0.10145
		16.26	30.1118		16.26	0.11158
		16.27	30.0118		16.27	0.0887
		16.28	30.0119		16.28	0.10483
		16.29	30.012		16.29	0.08195
		16.3	30.012		16.3	0.09208
		16.31	30.0121		16.31	0.07321
		16.32	30.0122		16.32	0.09233
		16.33	29.9123		16.33	0.07046
		16.34	29.9123		16.34	0.08658
		16.35	30.0124		16.35	0.06671
		16.36	30.0125		16.36	0.07983
		16.37	30.0125		16.37	0.06696
		16.38	29.9126		16.38	0.08009
		16.39	29.9126		16.39	0.05821
		16.4	29.9127		16.4	0.07734
		16.41	29.9128		16.41	0.05446
		16.42	29.9128		16.42	0.07459
		16.43	29.9129		16.43	0.05472
		16.44	30.013		16.44	0.07184
		16.45	29.913		16.45	0.05197
		16.46	29.9131		16.46	0.06809
		16.47	29.9132		16.47	0.05222
		16.48	29.9132		16.48	0.06535
		16.49	29.9133		16.49	0.04947
		16.5	29.8134		16.5	0.0626
		16.51	29.8134		16.51	0.04972
		16.52	29.8135		16.52	0.06585
		16.53	29.8136		16.53	0.04697
		16.54	29.9136		16.54	0.0631
		16.55	29.8137		16.55	0.04723
		16.56	29.9138		16.56	0.06035
		16.57	29.8138		16.57	0.04748
		16.58	29.8139		16.58	0.0606
		16.59	29.814		16.59	0.04373
		16.6	29.814		16.6	0.06386
		16.61	29.8141		16.61	0.04398
		16.62	29.8142		16.62	0.06411
		16.63	29.8142		16.63	0.04123
		16.64	29.8143		16.64	0.06436
		16.65	29.7144		16.65	0.04148
		16.66	29.8144		16.66	0.06761
		16.67	29.8145		16.67	0.04174
		16.68	29.8146		16.68	0.06486
		16.69	29.8146		16.69	0.04499
		16.7	29.8147		16.7	0.06511
		16.71	29.8148		16.71	0.05224
		16.72	29.8148		16.72	0.06537
		16.73	29.8149		16.73	0.04549
		16.74	29.815		16.74	0.06562
		16.75	29.715		16.75	0.04974
		16.76	29.8151		16.76	0.05887
		16.77	29.7152		16.77	0.05
		16.78	29.7152		16.78	0.06612
		16.79	29.7153		16.79	0.04625
		16.8	29.7154		16.8	0.05937
		16.81	29.7154		16.81	0.0505
		16.82	29.7155		16.82	0.06362
		16.83	29.7156		16.83	0.05075
		16.84	29.7156		16.84	0.06688
		16.85	29.7157		16.85	0.044
		16.86	29.6157		16.86	0.06413
		16.87	29.6158		16.87	0.04725
		16.88	29.7159		16.88	0.06738
		16.89	29.7159		16.89	0.04751
		16.9	29.716		16.9	0.06463
		16.91	29.6161		16.91	0.04776
		16.92	29.6162		16.92	0.06488
		16.93	29.6162		16.93	0.04801
		16.94	29.6163		16.94	0.06513
		16.95	29.6164		16.95	0.04826
		16.96	29.6164		16.96	0.06539
		16.97	29.6165		16.97	0.04851
		16.98	29.6166		16.98	0.06164
		16.99	29.6166		16.99	0.04576
		17	29.5167		17	0.06589
		17.01	29.5167		17.01	0.04602
		17.02	29.6168		17.02	0.07914
		17.03	29.5169		17.03	0.04927
		17.04	29.5169		17.04	0.06639
		17.05	29.497		17.05	0.04652
		17.06	29.4971		17.06	0.07265
		17.07	29.4671		17.07	0.04977
		17.08	29.4372		17.08	0.0699
		17.09	29.4373		17.09	0.05402
		17.1	29.3673		17.1	0.06715
		17.11	29.3374		17.11	0.05427
		17.12	29.3375		17.12	0.0764
		17.13	29.2075		17.13	0.06053
		17.14	29.2376		17.14	0.07365
		17.15	29.1377		17.15	0.05778
		17.16	29.1377		17.16	0.0769
		17.17	29.0778		17.17	0.06403
		17.18	29.0179		17.18	0.08416
		17.19	28.9479		17.19	0.07128
		17.2	28.848		17.2	0.08441
		17.21	28.7581		17.21	0.07153
		17.22	28.6281		17.22	0.08766
		17.23	28.4982		17.23	0.07179
		17.24	28.3683		17.24	0.09391
		17.25	28.2383		17.25	0.08204
		17.26	28.0384		17.26	0.10416
		17.27	27.7785		17.27	0.09129
		17.28	27.4285		17.28	0.11441
		17.29	26.9386		17.29	0.10154
		17.3	26.2987		17.3	0.12767
		17.31	24.7687		17.31	0.11779
		17.32	18.6538		17.32	0.13752
		17.33	3.81886		17.33	0.13404
		17.34	2.41893		17.34	0.15717
		17.35	1.71899		17.35	0.1508
		17.36	1.41906		17.36	0.18012
		17.37	1.31913		17.37	0.17375
		17.38	0.91919		17.38	0.20297
		17.39	0.91926		17.39	0.2064
		17.4	0.81932		17.4	0.23561
		17.41	0.71939		17.41	0.24222
		17.42	0.61946		17.42	0.28448
		17.43	0.61952		17.43	0.2975
		17.44	0.61959		17.44	0.34943
		17.45	0.61966		17.45	0.36555
		17.46	0.51972		17.46	0.41468
		17.47	0.51979		17.47	0.44381
		17.48	0.61985		17.48	0.50493
		17.49	0.51992		17.49	0.54406
		17.5	0.61999		17.5	0.62518
		17.51	0.52005		17.51	0.68031
		17.52	0.52012		17.52	0.79044
		17.53	0.62018		17.53	0.89156
		17.54	0.62025		17.54	1.07869
		17.55	0.52032		17.55	1.32981
		17.56	0.62038		17.56	1.86994
		17.57	0.62045		17.57	4.02006
		17.58	0.72052		17.58	9.44019
		17.59	0.82058		17.59	9.95032
		17.6	0.72065		17.6	10.2204
		17.61	0.72071		17.61	10.3406
		17.62	0.72078		17.62	10.4407
		17.63	0.72085		17.63	10.5408
		17.64	0.82091		17.64	10.641
		17.65	0.82098		17.65	10.6411
		17.66	0.72104		17.66	10.7412
		17.67	0.82111		17.67	10.7413
		17.68	0.82118		17.68	10.7415
		17.69	0.82124		17.69	10.8416
		17.7	0.82131		17.7	10.8417
		17.71	0.82137		17.71	10.8418
		17.72	0.82144		17.72	10.842
		17.73	0.92151		17.73	10.8421
		17.74	0.82157		17.74	10.8422
		17.75	0.82164		17.75	10.8423
		17.76	0.92171		17.76	10.9425
		17.77	0.82177		17.77	10.8426
		17.78	0.92184		17.78	10.9427
		17.79	0.9219		17.79	10.8428
		17.8	1.02197		17.8	10.943
		17.81	0.92204		17.81	10.8431
		17.82	0.9221		17.82	10.9432
		17.83	0.92217		17.83	10.8433
		17.84	1.02223		17.84	10.9435
		17.85	1.0223		17.85	10.8436
		17.86	1.02237		17.86	10.9437
		17.87	1.02243		17.87	10.8438
		17.88	1.0225		17.88	10.944
		17.89	1.02257		17.89	10.9441
		17.9	1.02263		17.9	10.9442
		17.91	1.1227		17.91	10.9443
		17.92	1.22276		17.92	10.9445
		17.93	1.12283		17.93	10.9446
		17.94	1.3229		17.94	10.9447
		17.95	1.32296		17.95	10.9449
		17.96	1.42303		17.96	10.945
		17.97	1.52309		17.97	10.9451
		17.98	1.72316		17.98	10.9452
		17.99	1.92323		17.99	10.9453
		18	2.22329		18	10.9455
		18.01	2.82336		18.01	10.9456
		18.02	6.32343		18.02	10.9457
		18.03	22.9035		18.03	10.9459
		18.04	26.5936		18.04	10.946
		18.05	27.6936		18.05	10.9461
		18.06	28.3037		18.06	10.9462
		18.07	28.6638		18.07	10.9464
		18.08	28.9238		18.08	10.9465
		18.09	29.1139		18.09	10.9466
		18.1	29.3139		18.1	10.9467
		18.11	29.404		18.11	10.9469
		18.12	29.5041		18.12	10.947
		18.13	29.6242		18.13	10.9471
		18.14	29.7242		18.14	10.9472
		18.15	29.7243		18.15	10.9474
		18.16	29.8243		18.16	10.9475
		18.17	29.9244		18.17	10.8476
		18.18	29.9245		18.18	10.8477
		18.19	29.9245		18.19	10.8479
		18.2	30.0246		18.2	10.848
		18.21	30.0247		18.21	10.7481
		18.22	30.1247		18.22	10.7483
		18.23	30.0248		18.23	10.6484
		18.24	30.1249		18.24	10.6485
		18.25	30.1249		18.25	10.5486
		18.26	30.125		18.26	10.3488
		18.27	30.1251		18.27	9.73888
		18.28	30.2251		18.28	4.469
		18.29	30.2252		18.29	1.97913
		18.3	30.2253		18.3	1.39925
		18.31	30.1253		18.31	1.10538
		18.32	30.1254		18.32	0.9495
		18.33	30.1255		18.33	0.80463
		18.34	30.1255		18.34	0.72676
		18.35	30.1256		18.35	0.63288
		18.36	30.1257		18.36	0.58801
		18.37	30.1257		18.37	0.51013
		18.38	30.1258		18.38	0.47426
		18.39	30.1259		18.39	0.41939
		18.4	30.1259		18.4	0.39351
		18.41	30.126		18.41	0.34544
		18.42	30.3261		18.42	0.32616
		18.43	30.1261		18.43	0.27769
		18.44	30.1262		18.44	0.27141
		18.45	30.1263		18.45	0.22944
		18.46	30.1263		18.46	0.22957
		18.47	30.0264		18.47	0.19729
		18.48	30.1265		18.48	0.19742
		18.49	30.0265		18.49	0.16844
		18.5	30.1266		18.5	0.17177
		18.51	30.0267		18.51	0.1489
		18.52	30.1267		18.52	0.15582
		18.53	30.0268		18.53	0.13315
		18.54	30.0269		18.54	0.14027
		18.55	30.0269		18.55	0.1174
		18.56	30.027		18.56	0.12753
		18.57	30.0271		18.57	0.09865
		18.58	30.0271		18.58	0.11078
		18.59	30.0272		18.59	0.0949
		18.6	30.0273		18.6	0.10203
		18.61	29.9273		18.61	0.08615
		18.62	29.9274		18.62	0.10528
		18.63	29.9275		18.63	0.07941
		18.64	30.0275		18.64	0.09253
		18.65	29.9276		18.65	0.07666
		18.66	30.0277		18.66	0.08978
		18.67	29.9277		18.67	0.06691
		18.68	30.0278		18.68	0.09004
		18.69	29.9279		18.69	0.06716
		18.7	29.9279		18.7	0.08729
		18.71	29.928		18.71	0.06441
		18.72	29.9281		18.72	0.08054
		18.73	29.7281		18.73	0.06467
		18.74	29.9282		18.74	0.07779
		18.75	29.9282		18.75	0.06192
		18.76	29.9283		18.76	0.07804
		18.77	29.8284		18.77	0.06217
		18.78	29.8285		18.78	0.07529
		18.79	29.8285		18.79	0.07142
		18.8	29.9286		18.8	0.07555
		18.81	29.8286		18.81	0.05567
		18.82	29.8287		18.82	0.0788
		18.83	29.8288		18.83	0.05892
		18.84	29.9289		18.84	0.06905
		18.85	29.8289		18.85	0.05618
		18.86	29.829		18.86	0.0663
		18.87	29.829		18.87	0.05043
		18.88	29.8291		18.88	0.07655
		18.89	29.8292		18.89	0.05368
		18.9	29.8292		18.9	0.0698
		18.91	29.8293		18.91	0.05393
		18.92	29.8294		18.92	0.06706
		18.93	29.8294		18.93	0.05118
		18.94	29.8295		18.94	0.06731
		18.95	29.7296		18.95	0.05443
		18.96	29.7296		18.96	0.07056
		18.97	29.8297		18.97	0.05169
		18.98	29.7298		18.98	0.06781
		18.99	29.7298		18.99	0.05494
		19	29.7299		19	0.06806
		19.01	29.73		19.01	0.05219
		19.02	29.73		19.02	0.06832
		19.03	29.7301		19.03	0.05244
		19.04	29.7302		19.04	0.06857
		19.05	29.7302		19.05	0.05569
		19.06	29.7303		19.06	0.07182
		19.07	29.7304		19.07	0.05594
		19.08	29.7304		19.08	0.07207
		19.09	29.7305		19.09	0.0492
		19.1	29.7306		19.1	0.05632
		19.11	29.7306		19.11	0.05645
		19.12	29.7307		19.12	0.06957
		19.13	29.7308		19.13	0.0497
		19.14	29.7308		19.14	0.07283
		19.15	29.6309		19.15	0.05395
		19.16	29.731		19.16	0.06708
		19.17	29.631		19.17	0.0572
		19.18	29.7311		19.18	0.07033
		19.19	29.6312		19.19	0.05045
		19.2	29.6312		19.2	0.07358
		19.21	29.6313		19.21	0.05471
		19.22	29.6314		19.22	0.07383
		19.23	29.6314		19.23	0.05796
		19.24	29.6315		19.24	0.07408
		19.25	29.6316		19.25	0.05121
		19.26	29.6316		19.26	0.07434
		19.27	29.5317		19.27	0.04846
		19.28	29.6318		19.28	0.07159
		19.29	29.6318		19.29	0.05571
		19.3	29.6319		19.3	0.07184
		19.31	29.532		19.31	0.08497
		19.32	29.532		19.32	0.07509
		19.33	29.5321		19.33	0.05622
		19.34	29.6322		19.34	0.07234
		19.35	29.5122		19.35	0.05647
		19.36	29.5123		19.36	0.07559
		19.37	29.4824		19.37	0.05272
		19.38	29.4824		19.38	0.07885
		19.39	29.3825		19.39	0.05997
		19.4	29.4525		19.4	0.0761
		19.41	29.3526		19.41	0.06322
		19.42	29.3227		19.42	0.07935
		19.43	29.2828		19.43	0.06048
		19.44	29.2828		19.44	0.0836
		19.45	29.2229		19.45	0.07073
		19.46	29.2529		19.46	0.08385
		19.47	29.153		19.47	0.06698
		19.48	29.0931		19.48	0.0871
		19.49	29.0331		19.49	0.07423
		19.5	28.9632		19.5	0.08736
		19.51	28.8333		19.51	0.07748
		19.52	28.7734		19.52	0.08061
		19.53	28.6734		19.53	0.07473
		19.54	28.5435		19.54	0.09386
		19.55	28.4135		19.55	0.08799
		19.56	28.2836		19.56	0.10411
		19.57	28.1237		19.57	0.08824
		19.58	27.8937		19.58	0.11136
		19.59	27.6338		19.59	0.10149
		19.6	27.2839		19.6	0.11762
		19.61	26.7639		19.61	0.11174
		19.62	25.954		19.62	0.14087
		19.63	24.0441		19.63	0.12799
		19.64	12.4841		19.64	0.15012
		19.65	3.23421		19.65	0.14124
		19.66	2.23427		19.66	0.16697
		19.67	1.63434		19.67	0.1575
		19.68	1.3344		19.68	0.18662
		19.69	1.13447		19.69	0.18355
		19.7	0.93454		19.7	0.20957
		19.71	0.8346		19.71	0.2161
		19.72	0.73467		19.72	0.24863
		19.73	0.63474		19.73	0.25847
		19.74	0.6348		19.74	0.29418
		19.75	0.63487		19.75	0.3105
		19.76	0.53493		19.76	0.35923
		19.77	0.435		19.77	0.38176
		19.78	0.53507		19.78	0.43688
		19.79	0.53513		19.79	0.45701
		19.8	0.5352		19.8	0.52513
		19.81	0.53526		19.81	0.56726
		19.82	0.53533		19.82	0.64438
		19.83	0.5354		19.83	0.69651
		19.84	0.63546		19.84	0.82364
		19.85	0.53553		19.85	0.93676
		19.86	0.7356		19.86	1.14089
		19.87	0.63566		19.87	1.42901
		19.88	0.63573		19.88	2.11914
		19.89	0.63579		19.89	6.43927
		19.9	0.63586		19.9	9.63939
		19.91	0.73593		19.91	10.0395
		19.92	0.73599		19.92	10.2696
		19.93	0.63606		19.93	10.3698
		19.94	0.73612		19.94	10.4699
		19.95	0.73619		19.95	10.57
		19.96	0.73626		19.96	10.6701
[truncated: 2,004 more rows]

## Sheet: f
		Step	Voltage	Step	Voltage	Step	Voltage	Step	Voltage
		mm	V	mm	V	mm	V	mm	V
			Zr45Cu40Al15		Zr50Cu40Al10		Zr45Cu35Al20		Cu
		0	40.1	0	18.8	0	17.98	0	29.91
		0.2	41.08	0.2	18.7	0.2	29.6	0.2	27.21
		0.4	43.5	0.4	18.7	0.4	32	0.4	27.77
		0.6	43.45	0.8	19	0.6	32.73	0.6	27.93
		0.8	44.26	1.2	19.2	0.8	33.51	0.8	28.34
		1	44.41	1.6	19.8	1	34.53	1	28.47
		1.2	46.3	2	20	1.2	35.71	1.2	28.77
		1.4	45.1	2.4	20.5	1.4	35.51	1.4	29.38
		1.6	45.3	2.8	21	1.6	35.85	1.6	30.07
		1.8	46.5	3.2	22	1.8	36.31	1.8	31
		2	47.2	3.6	25.2	2	36.44	2	30.9
		2.1	46.54	4	26.5	2.2	36.5	2.2	30.85
		2.2	50	4.2	31.1	2.4	36.5	2.4	31.74
		2.3	50.1	4.4	34	2.6	36.9	2.6	36.4
		2.4	51.1	4.6	38.8	2.8	37.1	2.8	42.9
		2.5	51.4	4.8	38	3	37.7	3	48.02
		2.6	52.2	5	37.7	3.2	42.3	3.2	50.5
		2.7	51.9			3.4	44.6	3.4	51.24
		2.8	51.5			3.6	41.55	3.6	52.67
		2.9	50.4			3.8	43	3.8	52.73
		3	50.1					4	49.59
		3.2	49.6

## Sheet: g
	Step	σ	Step	σ	Step	σ	Step	σ
	mm	μC/m2	mm	μC/m2	mm	μC/m2	mm	μC/m2
		Zr45Cu40Al15		Zr45Cu35Al20		Cu		Zr50Cu40Al10
	0	200.4	0	96.1333	0	116.859	0	78.8235
	0.2	203.733	0.2	137.467	0.2	119.212	0.2	78.8235
	0.4	213.2	0.4	155.6	0.4	120.447	0.4	78.8235
	0.6	220.667	0.6	161.733	0.6	121.8	0.8	81.1765
	0.8	222.933	0.8	166.4	0.8	122.494	1.2	82.3529
	1	225.2	1	170.2	1	122.941	1.6	84.7059
	1.2	225.467	1.2	173.333	1.2	124.2	2	85.8824
	1.4	226.8	1.4	174.667	1.4	125.059	2.4	87.6471
	1.6	229.067	1.6	176.533	1.6	126.235	2.8	89.4118
	1.8	231.867	1.8	177.16	1.8	127.647	3.2	92.9412
	2	233.2	2	178.667	2	128.941	3.6	108.235
	2.1	235.2	2.2	177.333	2.2	131.059	4	117.176
	2.2	247.467	2.4	178.667	2.4	133.882	4.2	136.471
	2.3	251.2	2.6	178	2.6	142.118	4.4	151.765
	2.4	250	2.8	178.933	2.8	182.588	4.6	165.882
	2.5	258.667	3	183.2	3	196.235	4.8	164.706
	2.6	260.4	3.2	200	3.2	208.706	5	162.353
	2.7	258.8	3.4	210.133	3.4	214.118
	2.8	260.533	3.6	211.067	3.6	218.471
	2.9	257.333	3.8	205.333	3.8	218.706
	3	252.8			4	212.235
	3.2	250.267

## Sheet: h
	Step	σ	Step	σ	Step	σ	Step	σ
	mm	uC/m2	mm	uC/m2	mm	uC/m2	mm	uC/m2
		Zr45Cu40Al15		Zr45Cu35Al20		Cu		Zr45Cu35Al20
	0	30.5882	0	32.2222	0	18.8235	0	11.4
	0.2	47.0588	0.2	37.7778	0.2	28.2353	0.2	33
	0.4	56.4706	0.4	41.1111	0.4	35.2941	0.4	51.6
	0.6	75.2941	0.6	45.5556	0.6	47.0588	0.6	68.6
	0.8	80	0.8	51.1111	0.8	54.1176	0.8	78.8
	1	103.882	1	67.7778	1	64.7059	1	88.4
	1.2	147.059	1.2	94.4444	1.2	82.3529	1.2	104.9
	1.4	175.294	1.4	109.333	1.4	100	1.5	115.1
	1.6	188.235	1.6	122.222	1.6	112.235	1.8	122
	1.8	197.647	1.8	131.111	1.8	122.353	2	123.9
	2	205.882	2	138.889	2	129.412	2.2	99.4
	2.2	200	2.2	138.889	2.2	136.471
	2.4	196.471	2.4	138.889	2.4	137.647
	2.6	180	2.6	135.556	2.6	143.529
			2.8	128.889	2.8	145.882
					3	141.176
