# Supplementary material for: Metallic glass-based triboelectric nanogenerators
Source: Nat Commun. 2023 Feb 23;14:1023. doi: 10.1038/s41467-023-36675-x (PMC9950355; doi:10.1038/s41467-023-36675-x)
Supplement: Supplementary file 9 — Source Data [file 41467_2023_36675_MOESM9_ESM.zip › Source data/Figure 3.xlsx]

## Sheet: a
	Force	σ	Force	σ
	N		N
		Zr45Cu40Al15		Cu
	0	110	0	105
	0.5	125	0.5	132
	1	140	1	142
	2	150	2	152
	3	165	3	163
	5	185	5	192
	7	200	7	200
	10	270	10	237
	15	273	15	252
	20	330	20	270

## Sheet: b
	Height	σ	Height	σ
	unit	μC/m2	unit	μC/m2
		Zr45Cu40Al15		Cu
	0	60.1852	0	33
	1	87.963	1	66
	2	143.519	2	115
	3	171.296	3	152
	4	185.185	4	173
	5	193.519	5	190
	6	212.963	6	202
	7	235	7	212
	8	240	8	222
		--	9	228

## Sheet: c
	Step	κ	Step	κ	Step	κ	Step	κ
	mm		mm		mm		mm
		Zr45Cu40Al15		Zr45Cu35Al20		Cu		Zr50Cu40Al10
	0.2	5664.92	0.2	3230.41	0.2	1425.13	0.2	2202.02
	0.4	2964.08	0.4	1828.27	0.4	719.947	0.4	1101.01
	0.6	2045.26	0.6	1266.89	0.6	485.356	0.8	566.938
	0.8	1549.7	0.8	977.581	0.8	366.091	1.2	383.436
	1	1252.36	1	799.925	1	293.942	1.6	295.794
	1.2	1044.87	1.2	678.876	1.2	247.46	2	239.922
	1.4	900.901	1.4	586.37	1.4	213.575	2.4	204.043
	1.6	796.167	1.6	518.557	1.6	188.636	2.8	178.415
	1.8	716.354	1.8	462.576	1.8	169.552	3.2	162.276
	2	648.426	2	419.859	2	154.144	3.6	167.982
	2.1	622.845	2.2	378.841	2.2	142.432	4	163.673
	2.2	625.541	2.4	349.882	2.4	133.376	4.2	181.545
	2.3	607.371	2.6	321.763	2.6	130.689	4.4	192.714
	2.4	579.283	2.8	300.347	2.8	155.912	4.6	201.483
	2.5	575.39	3	287.008	3	156.394	4.8	191.718
	2.6	556.967	3.2	293.744	3.2	155.937	5	181.42
	2.7	533.043	3.4	290.473	3.4	150.57		--
	2.8	517.449	3.6	275.554	3.6	145.096		--
	2.9	493.469	3.8	253.96	3.8	137.607		--
	3	468.617		--	4	126.859		--
	3.2	434.926		--				--

## Sheet: d
	Step	κ	Step	κ	Step	κ	Step	κ
	mm		mm		mm		mm
		Zr45Cu40Al15		Zr45Cu35Al20		Cu		Zr50Cu40Al10
	0.2	1308.5	0.2	887.761	0.2	337.541	0.2	921.891
	0.4	785.099	0.4	483.046	0.4	210.963	0.4	720.751
	0.6	697.866	0.6	356.845	0.6	187.523	0.6	638.805
	0.8	556.112	0.8	300.272	0.8	161.738	0.8	550.341
	1	577.702	1	318.55	1	154.706	1	493.91
	1.2	681.509	1.2	369.9	1.2	164.082	1.2	488.416
	1.4	696.308	1.4	367.041	1.4	170.78	1.5	428.726
	1.6	654.249	1.6	359.021	1.6	167.716	1.8	378.689
	1.8	610.632	1.8	342.339	1.8	162.52	2	346.128
	2	572.468	2	326.383	2	154.706	2.2	252.441
	2.2	505.556	2.2	296.712	2.2	148.313
	2.4	455.248	2.4	271.986	2.4	137.126
	2.6	385	2.6	245.038	2.6	131.987
			2.8	216.345	2.8	124.569
					3	112.514

## Sheet: e
		Force	κ	Force	κ
		N		N
			Zr45Cu40Al15		Cu
		0.5	1390.28	0.5	631.201
		1	778.556	1	339.51
		2	417.084	2	181.709
		3	305.861	3	129.906
		5	205.761	5	91.8111
		7	158.889	7	68.3118
		10	150.15	10	56.6647
		15	101.212	15	40.1674
		20	91.7584	20	32.2773

## Sheet: f
		Height	κ	Height	κ
		unit		unit
			Zr4.5Cu4Al1.5		Cu
		1	489.172	1	157.8
		2	399.062	2	137.478
		3	317.533	3	121.14
		4	257.459	4	103.407
		5	215.236	5	90.8547
		6	197.385	6	80.4941
		7	186.695	7	72.4106
		8	166.833	8	66.3479
			--	9	60.5698
