# Supplementary material for: Metallic glass-based triboelectric nanogenerators
Source: Nat Commun. 2023 Feb 23;14:1023. doi: 10.1038/s41467-023-36675-x (PMC9950355; doi:10.1038/s41467-023-36675-x)
Supplement: Supplementary file 9 — Source Data [file 41467_2023_36675_MOESM9_ESM.zip › Source data/Figure 4.xlsx]

## Sheet: a
		Cu	MG
	FEP	219.167	239.167
	PTFE	204.348	222.917
	Kapton	158.333	209.167
	Nylon	6.25	11.6667
	PET	-21.1538	-33.6
	PC	-90.7692	-114.583

## Sheet: b
		Time	Charge		Time	Charge
		s	nC		s	nC
			MG/FEP			MG/PC
			--
		0	0.33416		0	-28.3
		0.01	0.23392		0.01	-28.3
		0.02	0.43369		0.02	-28.3
		0.03	0.33346		0.03	-28.3
		0.04	0.53322		0.04	-28.3
		0.05	0.53299		0.05	-28.2
		0.06	0.83276		0.06	-28.3
		0.07	0.93252		0.07	-28.2
		0.08	1.33229		0.08	-28.3
		0.09	1.73206		0.09	-28.1
		0.1	2.93182		0.1	-28.3
		0.11	7.63159		0.11	-28.3
		0.12	31.8314		0.12	-28.3
		0.13	42.9311		0.13	-28.2
		0.14	50.4309		0.14	-28.3
		0.15	54.2307		0.15	-28.3
		0.16	56.5304		0.16	-28.3
		0.17	57.3302		0.17	-28.2
		0.18	57.63		0.18	-28.3
		0.19	57.7297		0.19	-28.2
		0.2	57.7295		0.2	-28.4
		0.21	57.7293		0.21	-28.2
		0.22	57.829		0.22	-28.3
		0.23	57.7288		0.23	-28.3
		0.24	57.9286		0.24	-28.3
		0.25	57.8283		0.25	-28.3
		0.26	57.9281		0.26	-28.3
		0.27	57.8279		0.27	-28.2
		0.28	57.9276		0.28	-27.9
		0.29	58.1274		0.29	-25.7
		0.3	57.9272		0.3	-21.6
		0.31	57.9269		0.31	-14.3
		0.32	57.9267		0.32	-4.25
		0.33	57.9265		0.33	-1.89
		0.34	58.0262		0.34	-1.24
		0.35	57.926		0.35	-0.854
		0.36	58.0258		0.36	-0.789
		0.37	57.9255		0.37	-0.563
		0.38	58.0253		0.38	-0.563
		0.39	57.9251		0.39	-0.369
		0.4	57.8248		0.4	-0.434
		0.41	57.9246		0.41	-0.272
		0.42	58.0244		0.42	-0.304
		0.43	57.9241		0.43	-0.11
		0.44	58.0239		0.44	-0.272
		0.45	58.0237		0.45	-0.207
		0.46	58.0234		0.46	-0.272
		0.47	58.0232		0.47	-0.143
		0.48	58.123		0.48	-0.207
		0.49	57.9227		0.49	-0.143
		0.5	58.0225		0.5	-0.175
		0.51	57.1223		0.51	-0.143
		0.52	52.922		0.52	-0.175
		0.53	42.4218		0.53	-0.11
		0.54	24.1216		0.54	-0.175
		0.55	5.12132		0.55	-0.143
		0.56	2.42109		0.56	-0.175
		0.57	1.52086		0.57	-0.143
		0.58	1.22062		0.58	-0.207
		0.59	0.82039		0.59	-0.143
		0.6	0.82016		0.6	-0.207
		0.61	0.61992		0.61	-0.11
		0.62	0.61969		0.62	-0.175
		0.63	0.41946		0.63	-0.11
		0.64	0.41922		0.64	-0.143
		0.65	0.31899		0.65	-0.11
		0.66	0.31876		0.66	-0.207
		0.67	0.31852		0.67	-0.11
		0.68	0.31829		0.68	-0.143
		0.69	0.21806		0.69	-0.143
		0.7	0.31782		0.7	-0.175
		0.71	0.21759		0.71	-0.078
		0.72	0.31736		0.72	-0.143
		0.73	0.21712		0.73	-0.11
		0.74	0.21689		0.74	-0.175
		0.75	0.11666		0.75	-0.175
		0.76	0.21642		0.76	-0.175
		0.77	0.11619		0.77	-0.0456
		0.78	0.21596		0.78	-0.175
		0.79	0.11572		0.79	-0.11
		0.8	0.21549		0.8	-0.175
		0.81	0.11526		0.81	-0.11
		0.82	0.21502		0.82	-0.175
		0.83	0.11479		0.83	-0.11
		0.84	0.01456		0.84	-0.143
		0.85	0.11432		0.85	-0.11
		0.86	0.21409		0.86	-0.175
		0.87	0.11386		0.87	-0.143
		0.88	0.21362		0.88	-0.143
		0.89	0.11339		0.89	-0.143
		0.9	0.21316		0.9	-0.175
		0.91	0.11292		0.91	-0.11
		0.92	0.21269		0.92	-0.175
		0.93	0.21246		0.93	-0.078
		0.94	0.21222		0.94	-0.143
		0.95	0.21199		0.95	-0.143
		0.96	0.21176		0.96	0.342
		0.97	0.11152		0.97	-0.11
		0.98	0.21129		0.98	-0.207
		0.99	0.11106		0.99	-0.11
		1	0.21082		1	-0.175
		1.01	0.11059		1.01	-0.11
		1.02	0.21036		1.02	-0.143
		1.03	0.11012		1.03	-0.143
		1.04	0.20989		1.04	-0.207
		1.05	0.10966		1.05	-0.078
		1.06	0.20942		1.06	-0.175
		1.07	0.10919		1.07	0.0514
		1.08	0.20896		1.08	-0.175
		1.09	0.10872		1.09	-0.11
		1.1	0.20849		1.1	-0.175
		1.11	0.10826		1.11	-0.11
		1.12	0.30802		1.12	-0.175
		1.13	0.10779		1.13	-0.11
		1.14	0.20756		1.14	-0.175
		1.15	0.10732		1.15	-0.143
		1.16	0.50709		1.16	-0.175
		1.17	0.20686		1.17	-0.11
		1.18	0.20662		1.18	-0.207
		1.19	0.20639		1.19	-0.078
		1.2	0.30616		1.2	-0.207
		1.21	0.10592		1.21	-0.143
		1.22	0.30569		1.22	-0.207
		1.23	0.10546		1.23	-0.175
		1.24	0.30522		1.24	-0.24
		1.25	0.10499		1.25	-0.175
		1.26	0.20476		1.26	-0.304
		1.27	0.20452		1.27	-0.207
		1.28	0.20429		1.28	-0.078
		1.29	0.10406		1.29	-0.272
		1.3	0.30382		1.3	-0.401
		1.31	0.00359		1.31	-0.337
		1.32	0.30336		1.32	-0.498
		1.33	0.00312		1.33	-0.466
		1.34	0.30289		1.34	-0.628
		1.35	0.10266		1.35	-0.692
		1.36	0.20242		1.36	-0.983
		1.37	0.30219		1.37	-1.27
		1.38	0.30196		1.38	-2.08
		1.39	0.20172		1.39	-4.77
		1.4	0.30149		1.4	-16.1
		1.41	0.20126		1.41	-20.7
		1.42	0.30102		1.42	-24.5
		1.43	0.20079		1.43	-26.5
		1.44	0.30056		1.44	-27.8
		1.45	0.20032		1.45	-28
		1.46	0.30009		1.46	-28.2
		1.47	0.29986		1.47	-28.2
		1.48	0.09962		1.48	-28.7
		1.49	0.29939		1.49	-28.2
		1.5	0.39916		1.5	-28.3
		1.51	0.29892		1.51	-28.2
		1.52	0.49869		1.52	-28.3
		1.53	0.49846		1.53	-28.3
		1.54	0.59822		1.54	-28.3
		1.55	0.49799		1.55	-28.2
		1.56	0.79776		1.56	-28.3
		1.57	0.79752		1.57	-28.2
		1.58	1.09729		1.58	-28.3
		1.59	1.29706		1.59	-28.3
		1.6	1.89682		1.6	-28.3
		1.61	2.89659		1.61	-28.3
		1.62	7.09636		1.62	-28.3
		1.63	31.0961		1.63	-28.2
		1.64	42.3959		1.64	-28.3
		1.65	50.1957		1.65	-28.2
		1.66	54.2954		1.66	-28.3
		1.67	56.3952		1.67	-28.2
		1.68	57.495		1.68	-28.3
		1.69	57.6947		1.69	-28.2
		1.7	57.8945		1.7	-28.4
		1.71	57.7943		1.71	-28.2
		1.72	57.994		1.72	-28.4
		1.73	57.8938		1.73	-28.2
		1.74	57.9936		1.74	-28.3
		1.75	57.8933		1.75	-28.2
		1.76	57.9931		1.76	-28.3
		1.77	57.8929		1.77	-28.2
		1.78	58.0926		1.78	-28.3
		1.79	57.9924		1.79	-28
		1.8	58.0922		1.8	-27
		1.81	57.9919		1.81	-24.2
		1.82	58.0917		1.82	-17.4
		1.83	57.9915		1.83	-7.39
		1.84	57.9912		1.84	-2.47
		1.85	57.991		1.85	-1.44
		1.86	57.9908		1.86	-0.983
		1.87	57.9905		1.87	-0.854
		1.88	58.0903		1.88	-0.595
		1.89	57.9901		1.89	-0.563
		1.9	58.0898		1.9	-0.595
		1.91	57.9896		1.91	-0.337
		1.92	58.1894		1.92	-0.337
		1.93	57.9891		1.93	-0.304
		1.94	58.0889		1.94	-0.337
		1.95	58.0887		1.95	-0.24
		1.96	58.1884		1.96	-0.304
		1.97	57.9882		1.97	-0.207
		1.98	58.188		1.98	-0.24
		1.99	57.9877		1.99	-0.175
		2	57.9875		2	-0.24
		2.01	58.0873		2.01	-0.175
		2.02	57.487		2.02	-0.272
		2.03	53.3868		2.03	-0.0133
		2.04	43.4866		2.04	-0.207
		2.05	25.2863		2.05	-0.11
		2.06	5.68609		2.06	-0.207
		2.07	2.58586		2.07	-0.11
		2.08	1.78562		2.08	-0.207
		2.09	1.28539		2.09	-0.175
		2.1	1.08516		2.1	-0.207
		2.11	0.78492		2.11	-0.143
		2.12	0.88469		2.12	-0.207
		2.13	0.58446		2.13	-0.078
		2.14	0.68422		2.14	-0.207
		2.15	0.48399		2.15	-0.175
		2.16	0.48376		2.16	-0.175
		2.17	0.48352		2.17	-0.143
		2.18	0.48329		2.18	-0.207
		2.19	0.38306		2.19	-0.11
		2.2	0.48282		2.2	-0.24
		2.21	0.28259		2.21	-0.11
		2.22	0.38236		2.22	-0.24
		2.23	0.28212		2.23	-0.143
		2.24	0.38189		2.24	-0.0456
		2.25	0.28166		2.25	-0.143
		2.26	0.28142		2.26	-0.175
		2.27	0.18119		2.27	-0.11
		2.28	0.28096		2.28	-0.207
		2.29	0.28072		2.29	-0.11
		2.3	0.28049		2.3	-0.24
		2.31	0.28026		2.31	-0.11
		2.32	0.28002		2.32	-0.24
		2.33	0.07979		2.33	-0.11
		2.34	0.37956		2.34	-0.24
		2.35	0.27932		2.35	-0.24
		2.36	0.27909		2.36	-0.175
		2.37	0.27886		2.37	-0.11
		2.38	0.27862		2.38	-0.175
		2.39	0.17839		2.39	-0.11
		2.4	0.27816		2.4	-0.207
		2.41	0.27792		2.41	-0.143
		2.42	0.27769		2.42	-0.207
		2.43	0.17746		2.43	-0.078
		2.44	0.47722		2.44	-0.175
		2.45	0.27699		2.45	-0.078
		2.46	0.27676		2.46	-0.143
		2.47	0.27652		2.47	-0.143
		2.48	0.27629		2.48	-0.207
		2.49	0.27606		2.49	-0.143
		2.5	0.27582		2.5	-0.207
		2.51	0.27559		2.51	-0.143
		2.52	0.37536		2.52	-0.24
		2.53	0.27512		2.53	-0.143
		2.54	0.37489		2.54	-0.24
		2.55	0.27466		2.55	-0.143
		2.56	0.37442		2.56	-0.369
		2.57	0.27419		2.57	-0.11
		2.58	0.37396		2.58	-0.175
		2.59	0.27372		2.59	-0.11
		2.6	0.27349		2.6	-0.207
		2.61	0.27326		2.61	-0.11
		2.62	0.27302		2.62	-0.207
		2.63	0.27279		2.63	-0.11
		2.64	0.27256		2.64	-0.24
		2.65	0.27232		2.65	-0.143
		2.66	0.27209		2.66	-0.24
		2.67	0.27186		2.67	-0.078
		2.68	0.27162		2.68	-0.207
		2.69	0.27139		2.69	-0.143
		2.7	0.27116		2.7	-0.272
		2.71	0.27092		2.71	-0.175
		2.72	0.37069		2.72	-0.24
		2.73	0.27046		2.73	-0.175
		2.74	0.37022		2.74	-0.304
		2.75	0.26999		2.75	-0.207
		2.76	0.06976		2.76	-0.272
		2.77	0.26952		2.77	-0.24
		2.78	0.36929		2.78	-0.272
		2.79	0.26906		2.79	-0.272
		2.8	0.36882		2.8	-0.369
		2.81	0.26859		2.81	-0.272
		2.82	0.36836		2.82	-0.401
		2.83	0.26812		2.83	-0.401
		2.84	0.36789		2.84	-0.563
		2.85	0.26766		2.85	-0.563
		2.86	0.36742		2.86	-0.757
		2.87	0.46719		2.87	-0.854
		2.88	0.36696		2.88	-1.27
		2.89	0.26672		2.89	-1.66
		2.9	0.36649		2.9	-3.18
		2.91	0.26626		2.91	-13
		2.92	0.36602		2.92	-18.3
		2.93	0.26579		2.93	-23.6
		2.94	0.36556		2.94	-25.7
		2.95	0.26532		2.95	-27.4
		2.96	0.36509		2.96	-28
		2.97	0.56486		2.97	-28.1
		2.98	0.46462		2.98	-28.3
		2.99	0.36439		2.99	-28.2
		3	0.46416		3	-28.3
		3.01	0.46392		3.01	-28.2
		3.02	0.56369		3.02	-28.3
		3.03	0.46346		3.03	-28.2
		3.04	0.66322		3.04	-28.3
		3.05	0.56299		3.05	-28.3
		3.06	0.76276		3.06	-28.3
		3.07	0.76252		3.07	-28.2
		3.08	0.96229		3.08	-28.1
		3.09	1.06206		3.09	-28.3
		3.1	1.46182		3.1	-28.3
		3.11	1.86159		3.11	-28.3
		3.12	2.96136		3.12	-28.3
		3.13	6.56112		3.13	-28.2
		3.14	30.5609		3.14	-28.3
		3.15	41.4607		3.15	-28.3
		3.16	50.1604		3.16	-28.3
		3.17	54.1602		3.17	-28.2
		3.18	56.46		3.18	-28.3
		3.19	57.3597		3.19	-28.4
		3.2	57.7595		3.2	-28.3
		3.21	57.8593		3.21	-28.2
		3.22	57.959		3.22	-28.4
		3.23	57.8588		3.23	-28.2
		3.24	58.0586		3.24	-28.3
		3.25	57.9583		3.25	-28.2
		3.26	58.0581		3.26	-28.4
		3.27	57.9579		3.27	-28.2
		3.28	58.2576		3.28	-28.3
		3.29	57.9574		3.29	-28.2
		3.3	58.1572		3.3	-28.3
		3.31	57.9569		3.31	-27.7
		3.32	58.1567		3.32	-25.3
		3.33	57.9565		3.33	-20.1
		3.34	58.1562		3.34	-12.8
		3.35	58.056		3.35	-3.44
		3.36	58.1558		3.36	-1.76
		3.37	58.0555		3.37	-1.18
		3.38	58.1553		3.38	-0.983
		3.39	58.1551		3.39	-0.692
		3.4	58.1548		3.4	-0.692
		3.41	58.0546		3.41	-0.466
		3.42	58.1544		3.42	-0.531
		3.43	58.0541		3.43	-0.369
		3.44	58.1539		3.44	-0.434
		3.45	58.0537		3.45	-0.272
		3.46	58.1534		3.46	-0.369
		3.47	58.0532		3.47	-0.24
		3.48	58.153		3.48	-0.337
		3.49	58.1527		3.49	-0.207
		3.5	58.1525		3.5	-0.304
		3.51	58.0523		3.51	-0.207
		3.52	58.152		3.52	-0.337
		3.53	57.4518		3.53	-0.175
		3.54	53.8516		3.54	-0.24
		3.55	44.3513		3.55	-0.207
		3.56	26.5511		3.56	-0.24
		3.57	6.05086		3.57	-0.175
		3.58	2.75062		3.58	-0.272
		3.59	1.75039		3.59	-0.143
		3.6	1.45016		3.6	-0.24
		3.61	1.14992		3.61	-0.175
		3.62	1.04969		3.62	-0.24
		3.63	0.74946		3.63	0.0837
		3.64	0.74922		3.64	-0.24
		3.65	0.64899		3.65	-0.143
		3.66	0.64876		3.66	-0.24
		3.67	0.54852		3.67	-0.143
		3.68	0.54829		3.68	-0.24
		3.69	0.44806		3.69	-0.143
		3.7	0.54782		3.7	-0.24
		3.71	0.44759		3.71	-0.11
		3.72	0.34736		3.72	-0.207
		3.73	0.34712		3.73	-0.11
		3.74	0.44689		3.74	-0.143
		3.75	0.34666		3.75	-0.143
		3.76	0.34642		3.76	-0.24
		3.77	0.24619		3.77	-0.143
		3.78	0.44596		3.78	-0.207
		3.79	0.24572		3.79	-0.143
		3.8	0.44549		3.8	-0.207
		3.81	0.34526		3.81	-0.143
		3.82	0.34502		3.82	-0.207
		3.83	0.34479		3.83	-0.143
		3.84	0.44456		3.84	-0.24
		3.85	0.34432		3.85	-0.11
		3.86	0.44409		3.86	-0.24
		3.87	0.24386		3.87	-0.143
		3.88	0.44362		3.88	-0.24
		3.89	0.24339		3.89	-0.143
		3.9	0.44316		3.9	-0.207
		3.91	0.24292		3.91	-0.143
		3.92	0.44269		3.92	-0.24
		3.93	0.24246		3.93	-0.143
		3.94	0.34222		3.94	-0.207
		3.95	0.34199		3.95	-0.11
		3.96	0.44176		3.96	-0.24
		3.97	0.24152		3.97	-0.143
		3.98	0.44129		3.98	-0.24
		3.99	0.34106		3.99	-0.143
		4	0.44082		4	-0.24
		4.01	0.24059		4.01	-0.11
		4.02	0.44036		4.02	-0.207
		4.03	0.34012		4.03	-0.143
		4.04	0.23989		4.04	-0.24
		4.05	0.33966		4.05	-0.143
		4.06	0.43942		4.06	-0.078
		4.07	0.23919		4.07	-0.143
		4.08	0.43896		4.08	-0.24
		4.09	0.33872		4.09	-0.143
		4.1	0.43849		4.1	-0.207
		4.11	0.33826		4.11	-0.143
		4.12	0.43802		4.12	-0.207
		4.13	0.33779		4.13	-0.143
		4.14	0.43756		4.14	-0.207
		4.15	0.23732		4.15	-0.11
		4.16	0.43709		4.16	-0.498
		4.17	0.33686		4.17	-0.175
		4.18	0.43662		4.18	-0.24
		4.19	0.33639		4.19	-0.175
		4.2	0.43616		4.2	-0.207
		4.21	0.33592		4.21	-0.175
		4.22	0.43569		4.22	-0.272
		4.23	0.33546		4.23	-0.143
		4.24	0.43522		4.24	-0.272
		4.25	0.33499		4.25	-0.207
		4.26	0.43476		4.26	-0.304
		4.27	0.23452		4.27	-0.531
		4.28	0.43429		4.28	-0.304
		4.29	0.33406		4.29	-0.24
		4.3	0.43382		4.3	-0.337
		4.31	0.33359		4.31	-0.207
		4.32	0.43336		4.32	-0.304
		4.33	0.33312		4.33	-0.304
		4.34	0.43289		4.34	-0.434
		4.35	0.33266		4.35	-0.401
		4.36	0.53242		4.36	-0.628
		4.37	0.33219		4.37	-0.628
		4.38	0.43196		4.38	-0.951
		4.39	0.33172		4.39	-0.983
		4.4	0.43149		4.4	-1.47
		4.41	0.33126		4.41	-2.24
		4.42	0.43102		4.42	-6.87
		4.43	0.33079		4.43	-16.9
		4.44	0.43056		4.44	-22
		4.45	0.33032		4.45	-24.8
		4.46	0.53009		4.46	-27
		4.47	0.32986		4.47	-27.7
		4.48	0.52962		4.48	-28.1
		4.49	0.42939		4.49	-28.1
		4.5	0.52916		4.5	-28.3
		4.51	0.52892		4.51	-28.2
		4.52	0.62869		4.52	-28.3
		4.53	0.52846		4.53	-28.2
		4.54	0.62822		4.54	-28.3
		4.55	0.62799		4.55	-28.2
		4.56	0.82776		4.56	-28.3
		4.57	0.72752		4.57	-28.2
		4.58	1.02729		4.58	-28.3
		4.59	1.02706		4.59	-28.2
		4.6	1.32682		4.6	-28.3
		4.61	1.42659		4.61	-28.1
		4.62	2.02636		4.62	-28.4
		4.63	2.92612		4.63	-28.2
		4.64	6.22589		4.64	-28.3
		4.65	29.6257		4.65	-28.2
		4.66	40.7254		4.66	-28.3
		4.67	50.0252		4.67	-28.2
		4.68	54.025		4.68	-28.3
		4.69	56.4247		4.69	-28.2
		4.7	57.5245		4.7	-28.3
		4.71	57.7243		4.71	-28.2
		4.72	58.024		4.72	-28.3
		4.73	57.9238		4.73	-28.2
		4.74	58.0236		4.74	-28.3
		4.75	57.9233		4.75	-28.2
		4.76	58.1231		4.76	-28.3
		4.77	58.0229		4.77	-28.2
		4.78	58.1226		4.78	-28.3
		4.79	58.0224		4.79	-28.5
		4.8	58.1222		4.8	-28.3
		4.81	58.0219		4.81	-28.2
		4.82	58.1217		4.82	-28
		4.83	58.0215		4.83	-26.4
		4.84	58.2212		4.84	-23
		4.85	58.021		4.85	-15.9
		4.86	58.2208		4.86	-5.61
		4.87	58.1205		4.87	-2.15
		4.88	58.1203		4.88	-1.44
		4.89	58.1201		4.89	-0.983
		4.9	58.2198		4.9	-0.854
		4.91	58.1196		4.91	-1.18
		4.92	58.2194		4.92	-0.595
		4.93	58.1191		4.93	-0.498
		4.94	58.2189		4.94	-0.466
		4.95	58.2187		4.95	-0.337
		4.96	58.2184		4.96	-0.401
		4.97	58.1182		4.97	-0.272
		4.98	58.218		4.98	-0.337
		4.99	58.0177		4.99	-0.207
		5	58.3175		5	-0.337
		5.01	58.1173		5.01	-0.175
		5.02	58.317		5.02	-0.337
		5.03	58.1168		5.03	-0.175
		5.04	57.6166		5.04	-0.272
		5.05	54.2163		5.05	-0.175
		5.06	45.2161		5.06	-0.24
		5.07	27.7159		5.07	-0.143
		5.08	6.61562		5.08	-0.272
		5.09	2.81539		5.09	-0.143
		5.1	2.01516		5.1	-0.304
		5.11	1.31492		5.11	-0.175
		5.12	1.31469		5.12	-0.337
		5.13	1.01446		5.13	-0.175
		5.14	1.01422		5.14	-0.272
		5.15	0.81399		5.15	-0.175
		5.16	0.81376		5.16	-0.272
		5.17	0.71352		5.17	-0.175
		5.18	0.71329		5.18	-0.24
		5.19	0.61305		5.19	-0.143
		5.2	0.71282		5.2	-0.272
		5.21	0.51259		5.21	-0.143
		5.22	0.51235		5.22	-0.272
		5.23	0.51212		5.23	-0.078
		5.24	0.51189		5.24	-0.272
		5.25	0.41165		5.25	-0.175
		5.26	0.51142		5.26	-0.272
		5.27	0.41119		5.27	-0.175
		5.28	0.51095		5.28	-0.272
		5.29	0.41072		5.29	-0.175
		5.3	0.51049		5.3	-0.272
		5.31	0.41025		5.31	-0.175
		5.32	0.61002		5.32	-0.304
		5.33	0.40979		5.33	-0.175
		5.34	0.50955		5.34	-0.175
		5.35	0.40932		5.35	-0.207
		5.36	0.50909		5.36	-0.304
		5.37	0.40885		5.37	-0.207
		5.38	0.50862		5.38	-0.272
		5.39	0.40839		5.39	-0.175
		5.4	0.50815		5.4	-0.272
		5.41	0.40792		5.41	-0.207
		5.42	0.50769		5.42	-0.304
		5.43	0.30745		5.43	-0.207
		5.44	0.50722		5.44	-0.272
		5.45	0.30699		5.45	-0.24
		5.46	0.50675		5.46	-0.337
		5.47	0.40652		5.47	-0.175
		5.48	0.50629		5.48	-0.304
		5.49	0.40605		5.49	-0.207
		5.5	0.50582		5.5	-0.272
		5.51	0.40559		5.51	-0.207
		5.52	0.50535		5.52	-0.304
		5.53	0.40512		5.53	-0.24
		5.54	0.50489		5.54	-0.337
		5.55	0.40465		5.55	0.504
		5.56	0.50442		5.56	-0.304
		5.57	0.40419		5.57	-0.175
		5.58	0.50395		5.58	-0.272
		5.59	0.40372		5.59	-0.207
		5.6	0.50349		5.6	-0.304
		5.61	0.40325		5.61	-0.24
		5.62	0.50302		5.62	-0.304
		5.63	0.40279		5.63	-0.207
		5.64	0.50255		5.64	-0.304
		5.65	0.40232		5.65	-0.207
		5.66	0.50209		5.66	-0.272
		5.67	0.40185		5.67	-0.24
		5.68	0.50162		5.68	-0.369
		5.69	0.40139		5.69	-0.207
		5.7	0.50115		5.7	-0.337
		5.71	0.40092		5.71	-0.272
		5.72	0.50069		5.72	-0.337
		5.73	0.40045		5.73	-0.272
		5.74	0.50022		5.74	-0.369
		5.75	0.19999		5.75	-0.272
		5.76	0.49975		5.76	-0.175
		5.77	0.39952		5.77	-0.207
		5.78	0.49929		5.78	-0.369
		5.79	0.39905		5.79	-0.337
		5.8	0.49882		5.8	-0.401
		5.81	0.29859		5.81	-0.304
		5.82	0.49835		5.82	-0.434
		5.83	0.29812		5.83	-0.401
		5.84	0.39789		5.84	-0.531
		5.85	0.29765		5.85	-0.466
		5.86	0.49742		5.86	-0.595
		5.87	0.29719		5.87	-0.757
		5.88	0.39695		5.88	-0.789
		5.89	0.29672		5.89	-0.822
		5.9	0.39649		5.9	-1.08
		5.91	0.29625		5.91	-1.27
		5.92	0.49602		5.92	-2.02
		5.93	0.29579		5.93	-3.76
		5.94	0.39555		5.94	-14.7
		5.95	0.39532		5.95	-19.4
		5.96	0.69509		5.96	-24.2
		5.97	0.39485		5.97	-26.2
		5.98	0.49462		5.98	-27.7
		5.99	0.39439		5.99	-28.1
		6	0.49415		6	-28.3
		6.01	0.49392		6.01	-28.3
		6.02	0.59369		6.02	-28.4
		6.03	0.49345		6.03	-28.3
		6.04	0.59322		6.04	-28.4
		6.05	0.59299		6.05	-28.3
		6.06	0.69275		6.06	-28.5
		6.07	0.59252		6.07	-28.6
		6.08	0.89229		6.08	-28.4
		6.09	0.79205		6.09	-28.3
		6.1	1.09182		6.1	-28.4
		6.11	1.19159		6.11	-28.3
		6.12	1.49135		6.12	-28.4
		6.13	1.89112		6.13	-28.3
		6.14	2.89089		6.14	-28.4
		6.15	5.79065		6.15	-28.3
		6.16	28.5904		6.16	-28.4
		6.17	40.0902		6.17	-28.3
		6.18	49.7899		6.18	-28.6
		6.19	53.6897		6.19	-28.3
		6.2	56.3895		6.2	-28.4
		6.21	57.3892		6.21	-28.3
		6.22	57.689		6.22	-28.4
		6.23	57.7888		6.23	-28.3
		6.24	57.9885		6.24	-28.4
		6.25	57.8883		6.25	-28.3
		6.26	58.0881		6.26	-28.4
		6.27	57.8879		6.27	-28.3
		6.28	57.8876		6.28	-28.4
		6.29	57.9874		6.29	-28.3
		6.3	57.9871		6.3	-28.4
		6.31	57.8869		6.31	-28.3
		6.32	58.0867		6.32	-28.4
		6.33	57.9864		6.33	-28.2
		6.34	58.1862		6.34	-27.6
		6.35	57.986		6.35	-24.8
		6.36	58.0857		6.36	-19.1
		6.37	57.9855		6.37	-10.6
		6.38	57.9853		6.38	-3.12
		6.39	57.9851		6.39	-1.69
		6.4	58.1848		6.4	-1.31
		6.41	57.9846		6.41	-0.951
		6.42	58.0844		6.42	-0.886
		6.43	57.9841		6.43	-0.66
		6.44	58.0839		6.44	-0.66
		6.45	58.0836		6.45	-0.498
		6.46	58.1834		6.46	-0.595
		6.47	58.0832		6.47	-0.434
		6.48	58.1829		6.48	-0.498
		6.49	57.9827		6.49	-0.401
		6.5	58.1825		6.5	-0.466
		6.51	58.0823		6.51	-0.369
		6.52	58.082		6.52	-0.434
		6.53	58.0818		6.53	-0.337
		6.54	58.0816		6.54	-0.401
		6.55	57.4813		6.55	-0.272
		6.56	54.5811		6.56	-0.401
		6.57	45.7809		6.57	-0.304
		6.58	28.7806		6.58	-0.369
		6.59	6.88039		6.59	-0.272
		6.6	3.18015		6.6	-0.369
		6.61	1.87992		6.61	-0.304
		6.62	1.47969		6.62	-0.175
		6.63	1.07945		6.63	-0.272
		6.64	1.07922		6.64	-0.369
		6.65	0.77899		6.65	-0.24
		6.66	0.77875		6.66	-0.304
		6.67	0.57852		6.67	-0.272
		6.68	0.67829		6.68	-0.337
		6.69	0.47805		6.69	-0.24
		6.7	0.57782		6.7	-0.434
		6.71	0.17759		6.71	-0.272
		6.72	0.47735		6.72	-0.337
		6.73	0.27712		6.73	-0.272
		6.74	0.37689		6.74	-0.401
		6.75	0.27665		6.75	-0.304
		6.76	0.37642		6.76	-0.369
		6.77	0.27619		6.77	-0.272
		6.78	0.37595		6.78	-0.369
		6.79	0.17572		6.79	-0.24
		6.8	0.37549		6.8	-0.337
		6.81	0.17525		6.81	-0.304
		6.82	0.17502		6.82	-0.434
		6.83	0.17479		6.83	-0.24
		6.84	0.27455		6.84	-0.304
		6.85	0.17432		6.85	-0.207
		6.86	0.27409		6.86	-0.272
		6.87	0.17385		6.87	-0.272
		6.88	0.27362		6.88	-0.337
		6.89	0.17339		6.89	-0.272
		6.9	0.27315		6.9	-0.337
		6.91	0.17292		6.91	-0.24
		6.92	0.27269		6.92	-0.369
		6.93	0.27245		6.93	-0.272
		6.94	0.27222		6.94	-0.434
		6.95	0.17199		6.95	-0.24
		6.96	0.17175		6.96	-0.369
		6.97	0.17152		6.97	-0.272
		6.98	0.17129		6.98	-0.337
		6.99	0.07105		6.99	-0.24
		7	0.17082		7	-0.337
		7.01	0.07059		7.01	-0.272
		7.02	0.17035		7.02	-0.369
		7.03	-0.12988		7.03	-0.272
		7.04	0.16989		7.04	-0.369
		7.05	0.06965		7.05	-0.272
		7.06	0.16942		7.06	-0.369
		7.07	0.06919		7.07	-0.272
		7.08	0.16895		7.08	-0.304
		7.09	0.06872		7.09	-0.24
		7.1	0.06849		7.1	-0.337
		7.11	0.06825		7.11	-0.24
		7.12	0.16802		7.12	-0.369
		7.13	0.06779		7.13	-0.272
		7.14	0.16755		7.14	-0.369
		7.15	0.06732		7.15	-0.434
		7.16	0.16709		7.16	-0.369
		7.17	0.06685		7.17	-0.24
		7.18	0.16662		7.18	-0.337
		7.19	0.06639		7.19	-0.272
		7.2	0.16615		7.2	-0.369
		7.21	0.16592		7.21	-0.272
		7.22	0.16569		7.22	-0.337
		7.23	0.06545		7.23	-0.304
		7.24	0.16522		7.24	-0.369
		7.25	0.06499		7.25	-0.272
		7.26	0.16475		7.26	-0.498
		7.27	0.16452		7.27	-0.304
		7.28	0.16429		7.28	-0.401
		7.29	0.06405		7.29	-0.337
		7.3	0.16382		7.3	-0.401
		7.31	0.16359		7.31	-0.304
		7.32	0.16335		7.32	-0.466
		7.33	0.16312		7.33	-0.401
		7.34	0.26289		7.34	-0.498
		7.35	-0.13735		7.35	-0.401
		7.36	0.26242		7.36	-0.563
		7.37	0.16219		7.37	-0.466
		7.38	0.16195		7.38	-0.628
		7.39	0.16172		7.39	-0.66
		7.4	0.26149		7.4	-0.822
		7.41	0.16125		7.41	-0.951
		7.42	0.26102		7.42	-1.27
		7.43	0.16079		7.43	-1.63
		7.44	0.26055		7.44	-2.79
		7.45	0.16032		7.45	-10.4
		7.46	0.16009		7.46	-17.7
		7.47	0.15985		7.47	-22.9
		7.48	0.25962		7.48	-25.4
		7.49	0.15939		7.49	-27.2
		7.5	0.25915		7.5	-28
		7.51	0.15892		7.51	-28.1
		7.52	0.35869		7.52	-28.4
		7.53	0.25845		7.53	-28.3
		7.54	0.35822		7.54	-28.4
		7.55	0.25799		7.55	-28.3
		7.56	0.45775		7.56	-28.4
		7.57	0.35752		7.57	-28.3
		7.58	0.55729		7.58	-28.4
		7.59	0.45705		7.59	-28.3
		7.6	0.65682		7.6	-28.4
		7.61	0.75659		7.61	-28.3
		7.62	1.05635		7.62	-28.4
		7.63	1.15612		7.63	-28.3
		7.64	1.65589		7.64	-28.4
		7.65	2.45565		7.65	-28.3
		7.66	5.25542		7.66	-28.4
		7.67	27.2552		7.67	-28.2
		7.68	39.1549		7.68	-28.4
		7.69	49.2547		7.69	-28.4
		7.7	53.3545		7.7	-28.4
		7.71	56.0543		7.71	-28.3
		7.72	57.154		7.72	-28.4
		7.73	57.4538		7.73	-28.3
		7.74	57.6536		7.74	-28.4
		7.75	57.5533		7.75	-28.3
		7.76	57.7531		7.76	-28.4
		7.77	57.6529		7.77	-28.3
		7.78	57.8526		7.78	-28.5
		7.79	57.6524		7.79	-28.3
		7.8	57.7522		7.8	-28.4
		7.81	57.7519		7.81	-28.3
		7.82	57.8517		7.82	-28.4
		7.83	57.7514		7.83	-28.3
		7.84	57.8512		7.84	-28.4
		7.85	57.751		7.85	-27.9
		7.86	57.8507		7.86	-26
		7.87	57.8505		7.87	-21.8
		7.88	57.8503		7.88	-14.6
		7.89	57.7501		7.89	-4.48
		7.9	57.8498		7.9	-2.21
		7.91	57.7496		7.91	-1.37
		7.92	57.8494		7.92	-1.05
		7.93	57.7491		7.93	-0.886
		7.94	57.9489		7.94	-0.789
		7.95	57.7486		7.95	-0.595
		7.96	57.9484		7.96	-0.628
		7.97	57.8482		7.97	-0.466
		7.98	58.048		7.98	-0.498
		7.99	57.8477		7.99	-0.401
		8	57.9475		8	-0.498
		8.01	57.8473		8.01	-0.369
		8.02	57.947		8.02	-0.434
		8.03	57.8468		8.03	-0.337
		8.04	57.8466		8.04	-0.401
		8.05	57.7463		8.05	-0.337
		8.06	57.4461		8.06	-0.369
		8.07	54.5459		8.07	-0.304
		8.08	46.4456		8.08	-0.337
		8.09	29.5454		8.09	-0.304
		8.1	7.54515		8.1	-0.337
		8.11	2.84492		8.11	-0.0456
		8.12	1.84469		8.12	-0.369
		8.13	1.24445		8.13	-0.304
		8.14	1.04422		8.14	-0.337
		8.15	0.74399		8.15	-0.272
		8.16	0.74375		8.16	-0.337
		8.17	0.54352		8.17	-0.272
		8.18	0.54329		8.18	-0.337
		8.19	0.44305		8.19	-0.24
		8.2	0.44282		8.2	-0.304
		8.21	0.34259		8.21	-0.24
		8.22	0.34235		8.22	0.148
		8.23	0.24212		8.23	-0.207
		8.24	0.34189		8.24	-0.337
		8.25	0.14165		8.25	-0.272
		8.26	0.24142		8.26	-0.369
		8.27	0.14119		8.27	-0.272
		8.28	0.24095		8.28	-0.337
		8.29	0.14072		8.29	-0.272
		8.3	0.24049		8.3	-0.337
		8.31	0.14025		8.31	-0.272
		8.32	0.24002		8.32	-0.337
		8.33	0.13979		8.33	-0.337
		8.34	0.23955		8.34	-0.337
		8.35	0.13932		8.35	-0.304
		8.36	0.23909		8.36	-0.337
		8.37	0.13885		8.37	-0.272
		8.38	0.23862		8.38	-0.337
		8.39	0.13839		8.39	-0.272
		8.4	0.23815		8.4	-0.337
		8.41	0.13792		8.41	-0.24
		8.42	0.23769		8.42	-0.304
		8.43	0.13745		8.43	-0.24
		8.44	0.23722		8.44	-0.304
		8.45	0.13699		8.45	-0.24
		8.46	0.23675		8.46	-0.337
		8.47	0.13652		8.47	-0.272
		8.48	0.23629		8.48	-0.337
		8.49	0.13605		8.49	-0.24
		8.5	0.23582		8.5	-0.369
		8.51	0.13559		8.51	-0.272
		8.52	0.23535		8.52	-0.337
		8.53	0.13512		8.53	-0.272
		8.54	0.23489		8.54	-0.498
		8.55	0.13465		8.55	-0.272
		8.56	0.23442		8.56	-0.337
		8.57	0.13419		8.57	-0.272
		8.58	0.23395		8.58	-0.337
		8.59	0.13372		8.59	-0.272
		8.6	0.23349		8.6	-0.337
		8.61	0.13325		8.61	-0.24
		8.62	0.23302		8.62	-0.337
		8.63	0.13279		8.63	-0.272
		8.64	0.23255		8.64	-0.337
		8.65	0.13232		8.65	-0.143
		8.66	0.23209		8.66	-0.304
		8.67	0.03185		8.67	-0.24
		8.68	0.13162		8.68	-0.337
		8.69	0.13139		8.69	-0.24
		8.7	0.23115		8.7	-0.337
		8.71	0.13092		8.71	-0.272
		8.72	0.23069		8.72	-0.304
		8.73	0.13045		8.73	-0.24
		8.74	0.13022		8.74	-0.337
		8.75	0.12999		8.75	-0.563
		8.76	0.22975		8.76	-0.369
		8.77	0.12952		8.77	-0.304
		8.78	0.22929		8.78	-0.369
		8.79	0.12905		8.79	-0.304
		8.8	0.22882		8.8	-0.337
		8.81	0.12859		8.81	-0.337
		8.82	0.22835		8.82	-0.401
		8.83	0.12812		8.83	-0.337
		8.84	0.22789		8.84	-0.466
		8.85	0.12765		8.85	-0.401
		8.86	0.22742		8.86	-0.337
		8.87	0.12719		8.87	-0.466
		8.88	0.22695		8.88	-0.563
		8.89	0.12672		8.89	-0.563
		8.9	0.22649		8.9	-0.692
		8.91	0.12625		8.91	-0.757
		8.92	0.22602		8.92	-0.886
		8.93	0.12579		8.93	-1.02
		8.94	0.22555		8.94	-1.44
		8.95	0.22532		8.95	-2.15
		8.96	0.22509		8.96	-4.73
		8.97	0.12485		8.97	-16.2
		8.98	0.32462		8.98	-20.6
		8.99	0.12439		8.99	-24.5
		9	0.32415		9	-26.6
		9.01	0.22392		9.01	-27.8
		9.02	0.22369		9.02	-28.2
		9.03	0.22345		9.03	-28.2
		9.04	0.32322		9.04	-28.3
		9.05	0.32299		9.05	-28.3
		9.06	0.42275		9.06	-28.1
		9.07	0.32252		9.07	-28.2
		9.08	0.42229		9.08	-28.3
		9.09	0.42205		9.09	-28.2
		9.1	0.62182		9.1	-28.3
		9.11	0.62159		9.11	-28.3
		9.12	0.92135		9.12	-28.3
		9.13	0.92112		9.13	-28.3
		9.14	1.22089		9.14	-28.3
		9.15	1.62065		9.15	-28.3
		9.16	2.52042		9.16	-28.3
		9.17	4.92019		9.17	-28.3
		9.18	26.42		9.18	-28.4
		9.19	38.2197		9.19	-28.3
		9.2	49.1195		9.2	-28.4
		9.21	53.1193		9.21	-28.3
		9.22	56.119		9.22	-28.3
		9.23	57.1188		9.23	-28.3
		9.24	57.5185		9.24	-28.4
		9.25	57.5183		9.25	-28.2
		9.26	57.8181		9.26	-28.3
		9.27	57.6178		9.27	-28.3
		9.28	57.7176		9.28	-28.3
		9.29	57.7174		9.29	-28.2
		9.3	57.8171		9.3	-28.3
		9.31	57.7169		9.31	-28.3
		9.32	57.8167		9.32	-28.3
		9.33	57.7165		9.33	-28.3
		9.34	57.8162		9.34	-28.3
		9.35	57.716		9.35	-28.3
		9.36	57.8158		9.36	-28.2
		9.37	57.8155		9.37	-27.1
		9.38	57.8153		9.38	-24.2
		9.39	57.715		9.39	-17.6
		9.4	57.9148		9.4	-7.87
		9.41	57.7146		9.41	-2.63
		9.42	57.8143		9.42	-1.57
		9.43	57.8141		9.43	-1.15
		9.44	57.8139		9.44	-0.983
		9.45	57.8137		9.45	-0.725
		9.46	57.9134		9.46	-0.725
		9.47	57.7132		9.47	-0.563
		9.48	57.813		9.48	-0.498
		9.49	57.8127		9.49	-0.466
		9.5	57.9125		9.5	-0.563
		9.51	57.8122		9.51	-0.369
		9.52	57.912		9.52	-0.401
		9.53	57.8118		9.53	-0.337
		9.54	57.9115		9.54	-0.369
		9.55	57.8113		9.55	-0.304
		9.56	57.9111		9.56	-0.337
		9.57	57.4109		9.57	-0.304
		9.58	55.0106		9.58	-0.337
		9.59	47.0104		9.59	-0.272
		9.6	30.8102		9.6	-0.304
		9.61	7.80992		9.61	-0.466
		9.62	3.00969		9.62	-0.304
		9.63	1.80945		9.63	-0.272
		9.64	1.40922		9.64	-0.304
		9.65	1.00899		9.65	-0.24
		9.66	0.90875		9.66	-0.272
		9.67	0.70852		9.67	-0.272
		9.68	0.60829		9.68	-0.24
		9.69	0.50805		9.69	-0.24
		9.7	0.70782		9.7	-0.272
		9.71	0.30759		9.71	-0.24
		9.72	0.40735		9.72	-0.304
		9.73	0.30712		9.73	-0.207
		9.74	0.40689		9.74	-0.304
		9.75	0.30665		9.75	-0.207
		9.76	0.30642		9.76	-0.272
		9.77	0.20619		9.77	-0.207
		9.78	0.30595		9.78	-0.272
		9.79	0.20572		9.79	-0.24
		9.8	0.20549		9.8	-0.272
		9.81	0.10525		9.81	-0.24
		9.82	0.20502		9.82	-0.434
		9.83	0.10479		9.83	-0.207
		9.84	0.30455		9.84	-0.272
		9.85	0.20432		9.85	-0.24
		9.86	0.20409		9.86	-0.207
		9.87	0.10385		9.87	-0.207
		9.88	0.30362		9.88	-0.207
		9.89	0.10339		9.89	-0.175
		9.9	0.20315		9.9	-0.24
		9.91	0.20292		9.91	-0.207
		9.92	0.20269		9.92	-0.24
		9.93	0.10245		9.93	-0.272
		9.94	0.20222		9.94	-0.24
		9.95	0.10199		9.95	-0.175
		9.96	0.20175		9.96	-0.24
		9.97	0.20152		9.97	-0.207
		9.98	0.20129		9.98	-0.24
		9.99	0.10105		9.99	-0.207
		10	0.20082		10	-0.24
		10.01	0.10059		10.01	-0.24
		10.02	0.20035		10.02	-0.24
		10.03	0.10012		10.03	-0.207
		10.04	0.19989		10.04	-0.24
		10.05	0.09965		10.05	-0.175
		10.06	0.19942		10.06	-0.24
		10.07	0.19919		10.07	-0.207
		10.08	0.19895		10.08	-0.207
		10.09	0.09872		10.09	-0.207
		10.1	0.19849		10.1	-0.207
		10.11	0.09825		10.11	-0.175
		10.12	0.19802		10.12	-0.207
		10.13	0.09779		10.13	-0.207
		10.14	0.19755		10.14	-0.0133
		10.15	0.09732		10.15	-0.175
		10.16	0.19709		10.16	-0.24
		10.17	0.09685		10.17	-0.207
		10.18	0.19662		10.18	-0.24
		10.19	0.09639		10.19	-0.207
		10.2	0.19615		10.2	-0.207
		10.21	0.09592		10.21	-0.175
		10.22	0.19569		10.22	-0.24
		10.23	0.09545		10.23	-0.175
		10.24	0.19522		10.24	-0.207
		10.25	0.09499		10.25	-0.401
		10.26	0.19475		10.26	-0.24
		10.27	0.19452		10.27	-0.175
		10.28	0.19429		10.28	-0.207
		10.29	0.19405		10.29	-0.207
		10.3	0.19382		10.3	-0.24
		10.31	0.19359		10.31	-0.24
		10.32	0.19335		10.32	-0.24
		10.33	0.09312		10.33	-0.24
		10.34	0.19289		10.34	-0.304
		10.35	0.09265		10.35	-0.24
		10.36	0.19242		10.36	-0.304
		10.37	0.19219		10.37	-0.304
		10.38	0.19195		10.38	-0.369
		10.39	0.09172		10.39	-0.401
		10.4	0.19149		10.4	-0.466
		10.41	0.19125		10.41	-0.498
		10.42	0.19102		10.42	-0.595
		10.43	0.19079		10.43	-0.725
		10.44	0.29055		10.44	-0.886
		10.45	0.19032		10.45	-1.11
		10.46	0.29009		10.46	-1.63
		10.47	0.18985		10.47	-3.02
		10.48	0.28962		10.48	-12.8
		10.49	0.18939		10.49	-18.2
		10.5	0.28915		10.5	-23.5
		10.51	0.18892		10.51	-25.5
		10.52	0.28869		10.52	-27.4
		10.53	0.28845		10.53	-27.9
		10.54	0.38822		10.54	-28.1
		10.55	0.28799		10.55	-28.1
		10.56	0.38775		10.56	-28.1
		10.57	0.38752		10.57	-28.2
		10.58	0.38729		10.58	-28.2
		10.59	0.38705		10.59	-28.2
		10.6	0.58682		10.6	-28.2
		10.61	0.58659		10.61	-28.1
		10.62	0.78635		10.62	-28.2
		10.63	0.78612		10.63	-28.2
		10.64	0.98589		10.64	-28.2
		10.65	1.18565		10.65	-28.1
		10.66	1.78542		10.66	-28
		10.67	2.38519		10.67	-28.2
		10.68	4.78495		10.68	-28.2
		10.69	25.1847		10.69	-28.2
		10.7	37.7845		10.7	-28.2
		10.71	48.7843		10.71	-28.2
		10.72	52.984		10.72	-28.2
		10.73	55.9838		10.73	-28.2
		10.74	57.1835		10.74	-28.2
		10.75	57.4833		10.75	-28.2
		10.76	57.5831		10.76	-28.2
		10.77	57.5829		10.77	-28.2
		10.78	57.7826		10.78	-28.2
		10.79	57.6824		10.79	-28.2
		10.8	57.7822		10.8	-28.2
		10.81	57.7819		10.81	-28.2
		10.82	57.7817		10.82	-28.2
		10.83	57.7814		10.83	-28.2
		10.84	57.7812		10.84	-28.2
		10.85	57.781		10.85	-28.2
		10.86	57.8807		10.86	-28.2
		10.87	57.6805		10.87	-28.1
		10.88	57.7803		10.88	-27.5
		10.89	57.7801		10.89	-25.2
		10.9	57.8798		10.9	-20.4
		10.91	57.7796		10.91	-12.9
		10.92	57.8794		10.92	-3.6
		10.93	57.7791		10.93	-1.76
		10.94	57.8789		10.94	-1.21
		10.95	57.7786		10.95	-0.919
		10.96	57.8784		10.96	-0.725
		10.97	57.7782		10.97	-0.628
		10.98	57.8779		10.98	-0.531
		10.99	57.7777		10.99	-0.434
		11	57.8775		11	-0.401
		11.01	57.7773		11.01	-0.337
		11.02	57.877		11.02	-0.369
		11.03	57.7768		11.03	-0.272
		11.04	57.8766		11.04	-0.304
		11.05	57.8763		11.05	-0.24
		11.06	57.8761		11.06	-0.272
		11.07	57.7758		11.07	-0.272
		11.08	57.4756		11.08	-0.272
		11.09	55.2754		11.09	-0.207
		11.1	47.8751		11.1	-0.498
		11.11	31.8749		11.11	-0.175
		11.12	8.77469		11.12	-0.175
		11.13	3.07445		11.13	-0.143
		11.14	1.97422		11.14	-0.175
		11.15	1.37399		11.15	-0.207
		11.16	1.17375		11.16	-0.207
		11.17	0.97352		11.17	-0.175
		11.18	0.77329		11.18	-0.175
		11.19	0.67305		11.19	-0.143
		11.2	0.57282		11.2	-0.175
		11.21	0.47259		11.21	-0.143
		11.22	0.47235		11.22	-0.175
		11.23	0.37212		11.23	-0.175
		11.24	0.37189		11.24	-0.207
		11.25	0.37165		11.25	-0.175
		11.26	0.27142		11.26	-0.207
		11.27	0.17119		11.27	-0.175
		11.28	0.47095		11.28	-0.175
		11.29	0.27072		11.29	-0.175
		11.3	0.27049		11.3	-0.175
		11.31	0.27025		11.31	-0.175
		11.32	0.27002		11.32	-0.175
		11.33	0.26979		11.33	-0.175
		11.34	0.26955		11.34	-0.175
		11.35	0.16932		11.35	-0.175
		11.36	0.26909		11.36	-0.175
		11.37	0.16885		11.37	-0.175
		11.38	0.26862		11.38	-0.175
		11.39	0.16839		11.39	-0.175
		11.4	0.26815		11.4	-0.175
		11.41	0.26792		11.41	-0.143
		11.42	0.26769		11.42	-0.337
		11.43	0.16745		11.43	-0.175
		11.44	0.26722		11.44	-0.175
		11.45	0.16699		11.45	-0.143
		11.46	0.26675		11.46	-0.143
		11.47	0.16652		11.47	-0.207
		11.48	0.26629		11.48	-0.175
		11.49	0.16605		11.49	-0.207
		11.5	0.26582		11.5	-0.207
		11.51	0.16559		11.51	-0.143
		11.52	0.26535		11.52	-0.207
		11.53	0.16512		11.53	-0.401
		11.54	0.26489		11.54	-0.175
		11.55	0.16465		11.55	-0.175
		11.56	0.26442		11.56	-0.175
		11.57	0.16419		11.57	-0.175
		11.58	0.26395		11.58	-0.143
		11.59	0.16372		11.59	-0.175
		11.6	0.26349		11.6	-0.175
		11.61	0.16325		11.61	-0.175
		11.62	0.36302		11.62	-0.143
		11.63	0.16279		11.63	-0.143
		11.64	0.26255		11.64	-0.143
		11.65	0.16232		11.65	-0.175
		11.66	0.26209		11.66	-0.143
		11.67	0.16185		11.67	-0.175
		11.68	0.26162		11.68	-0.143
		11.69	0.16139		11.69	-0.24
		11.7	0.26115		11.7	-0.175
		11.71	0.16092		11.71	-0.143
		11.72	0.26069		11.72	-0.207
		11.73	0.16045		11.73	-0.11
		11.74	0.26022		11.74	-0.337
		11.75	0.15999		11.75	-0.175
		11.76	0.25975		11.76	-0.143
		11.77	0.15952		11.77	-0.272
		11.78	0.15929		11.78	-0.207
		11.79	0.15905		11.79	-0.24
		11.8	0.25882		11.8	-0.24
		11.81	0.15859		11.81	-0.11
		11.82	0.25835		11.82	-0.207
		11.83	0.15812		11.83	-0.337
		11.84	0.25789		11.84	-0.304
		11.85	0.15765		11.85	-0.434
		11.86	0.25742		11.86	-0.24
		11.87	0.15719		11.87	-0.24
		11.88	0.25695		11.88	-0.304
		11.89	0.15672		11.89	-0.369
		11.9	0.25649		11.9	-0.369
		11.91	0.15625		11.91	-0.434
		11.92	0.25602		11.92	-0.466
		11.93	0.25579		11.93	-0.531
		11.94	0.35555		11.94	-0.66
		11.95	0.25532		11.95	-0.789
		11.96	0.25509		11.96	-1.02
		11.97	0.25485		11.97	-1.44
		11.98	0.25462		11.98	-2.28
		11.99	0.15439		11.99	-6.35
		12	0.25415		12	-16.7
		12.01	0.25392		12.01	-21.7
		12.02	0.35369		12.02	-24.7
		12.03	0.25345		12.03	-26.8
		12.04	0.35322		12.04	-27.7
		12.05	0.15299		12.05	-28.1
		12.06	0.35275		12.06	-28.1
		12.07	0.35252		12.07	-28.1
		12.08	0.35229		12.08	-28.1
		12.09	0.35205		12.09	-28.2
		12.1	0.55182		12.1	-28.2
		12.11	0.55159		12.11	-28.2
		12.12	0.65135		12.12	-28.1
		12.13	0.65112		12.13	-28.1
		12.14	0.85089		12.14	-28.2
		12.15	0.95065		12.15	-28.2
		12.16	1.25042		12.16	-28.2
		12.17	1.65019		12.17	-28.2
		12.18	2.44995		12.18	-28.1
		12.19	4.44972		12.19	-28.1
		12.2	24.2495		12.2	-28.2
		12.21	37.0493		12.21	-28.2
		12.22	48.649		12.22	-28.2
		12.23	52.7488		12.23	-28.1
		12.24	55.9485		12.24	-28.1
		12.25	57.1483		12.25	-28.1
		12.26	57.4481		12.26	-27.9
		12.27	57.5478		12.27	-28.2
		12.28	57.6476		12.28	-28.1
		12.29	57.6474		12.29	-28.2
		12.3	57.6472		12.3	-28.2
		12.31	57.7469		12.31	-28.2
		12.32	57.7467		12.32	-28.2
		12.33	57.7465		12.33	-28.2
		12.34	57.7462		12.34	-28.2
		12.35	57.746		12.35	-28.2
		12.36	57.8458		12.36	-28.1
		12.37	57.7455		12.37	-28.2
		12.38	57.8453		12.38	-28.1
		12.39	57.745		12.39	-27.9
		12.4	57.8448		12.4	-26.4
		12.41	57.8446		12.41	-23.1
		12.42	57.8443		12.42	-16.1
		12.43	57.7441		12.43	-5.74
		12.44	57.8439		12.44	-2.18
		12.45	57.8436		12.45	-1.34
		12.46	58.0434		12.46	-0.983
		12.47	57.7432		12.47	-0.789
		12.48	57.843		12.48	-0.628
		12.49	57.8427		12.49	-0.434
		12.5	57.8425		12.5	-0.466
		12.51	57.8422		12.51	-0.434
		12.52	57.842		12.52	-0.337
		12.53	57.8418		12.53	-0.337
		12.54	57.9415		12.54	-0.304
		12.55	57.8413		12.55	-0.272
		12.56	57.8411		12.56	-0.24
		12.57	57.9408		12.57	-0.207
		12.58	57.8406		12.58	-0.207
		12.59	57.6404		12.59	-0.24
		12.6	55.6401		12.6	-0.175
		12.61	48.5399		12.61	-0.207
		12.62	33.0397		12.62	-0.175
		12.63	9.63945		12.63	-0.175
		12.64	3.33922		12.64	-0.175
		12.65	1.93899		12.65	-0.207
		12.66	1.43875		12.66	-0.143
		12.67	1.13852		12.67	-0.175
		12.68	0.93829		12.68	-0.143
		12.69	1.03805		12.69	-0.175
		12.7	0.63782		12.7	-0.175
		12.71	0.63759		12.71	-0.175
		12.72	0.53735		12.72	-0.175
		12.73	0.53712		12.73	-0.175
		12.74	0.53689		12.74	-0.143
		12.75	0.43665		12.75	-0.143
		12.76	0.33642		12.76	-0.143
		12.77	0.33619		12.77	-0.143
		12.78	0.43595		12.78	-0.143
		12.79	0.33572		12.79	-0.143
		12.8	0.33549		12.8	-0.143
		12.81	0.33525		12.81	-0.175
		12.82	0.33502		12.82	-0.175
		12.83	0.23479		12.83	-0.175
		12.84	0.33455		12.84	-0.143
		12.85	0.23432		12.85	-0.143
		12.86	0.23409		12.86	-0.143
		12.87	0.23385		12.87	-0.175
		12.88	0.33362		12.88	-0.11
		12.89	0.23339		12.89	-0.175
		12.9	0.23315		12.9	-0.143
		12.91	0.23292		12.91	-0.143
		12.92	0.23269		12.92	-0.0456
		12.93	0.23245		12.93	-0.175
		12.94	0.23222		12.94	-0.143
		12.95	0.23199		12.95	-0.175
		12.96	0.23175		12.96	-0.11
		12.97	0.23152		12.97	-0.143
		12.98	0.23129		12.98	-0.11
		12.99	0.23105		12.99	-0.175
		13	0.23082		13	-0.143
		13.01	0.13059		13.01	-0.143
		13.02	0.23035		13.02	-0.175
		13.03	0.23012		13.03	-0.143
		13.04	0.22989		13.04	-0.143
		13.05	0.22965		13.05	-0.143
		13.06	0.22942		13.06	-0.175
		13.07	0.22919		13.07	-0.175
		13.08	0.22895		13.08	-0.175
		13.09	0.22872		13.09	-0.175
		13.1	0.22849		13.1	-0.143
		13.11	0.22825		13.11	-0.143
		13.12	0.32802		13.12	-0.143
		13.13	0.22779		13.13	0.019
		13.14	0.32755		13.14	-0.143
		13.15	0.22732		13.15	-0.143
		13.16	0.22709		13.16	-0.143
		13.17	0.22685		13.17	-0.175
		13.18	0.22662		13.18	-0.143
		13.19	0.22639		13.19	-0.175
		13.2	0.22615		13.2	-0.175
		13.21	0.22592		13.21	-0.175
		13.22	0.22569		13.22	-0.143
		13.23	0.22545		13.23	-0.143
		13.24	0.22522		13.24	-0.175
		13.25	0.22499		13.25	-0.175
		13.26	0.22475		13.26	-0.143
		13.27	0.22452		13.27	-0.175
		13.28	0.22429		13.28	-0.143
		13.29	0.22405		13.29	-0.143
		13.3	0.22382		13.3	-0.175
		13.31	0.22359		13.31	-0.143
		13.32	0.22335		13.32	-0.143
		13.33	0.52312		13.33	-0.207
		13.34	0.22289		13.34	-0.0133
		13.35	0.22265		13.35	-0.24
		13.36	0.22242		13.36	-0.207
		13.37	0.22219		13.37	-0.272
		13.38	0.22195		13.38	-0.24
		13.39	0.22172		13.39	-0.24
		13.4	0.32149		13.4	-0.272
		13.41	0.22125		13.41	-0.337
		13.42	0.22102		13.42	-0.337
		13.43	0.22079		13.43	-0.466
		13.44	0.32055		13.44	-0.466
		13.45	0.32032		13.45	-0.692
		13.46	0.32009		13.46	-0.692
		13.47	0.21985		13.47	-0.886
		13.48	0.21962		13.48	-1.15
		13.49	0.21939		13.49	-1.82
		13.5	0.31915		13.5	-3.54
		13.51	0.31892		13.51	-14.3
		13.52	0.31869		13.52	-19
		13.53	0.31845		13.53	-23.9
		13.54	0.31822		13.54	-25.9
		13.55	0.31799		13.55	-27.4
		13.56	0.31775		13.56	-27.9
		13.57	0.31752		13.57	-28
		13.58	0.41729		13.58	-28
		13.59	0.41705		13.59	-28.1
		13.6	0.51682		13.6	-28.1
		13.61	0.51659		13.61	-28.1
		13.62	0.51635		13.62	-28.1
		13.63	0.61612		13.63	-28.1
		13.64	0.71589		13.64	-28.1
		13.65	1.01565		13.65	-27.8
		13.66	1.01542		13.66	-28.1
		13.67	1.21519		13.67	-28.1
		13.68	1.71495		13.68	-28.1
		13.69	2.31472		13.69	-28.1
		13.7	4.31449		13.7	-28.1
		13.71	23.1142		13.71	-28.1
		13.72	36.514		13.72	-28.1
		13.73	48.2138		13.73	-28.1
		13.74	52.6135		13.74	-28.1
		13.75	55.8133		13.75	-28.1
		13.76	57.1131		13.76	-28.1
		13.77	57.5129		13.77	-28.1
		13.78	57.6126		13.78	-28.1
		13.79	57.7124		13.79	-28.2
		13.8	57.6121		13.8	-28.1
		13.81	57.7119		13.81	-28.2
		13.82	57.7117		13.82	-28.1
		13.83	57.7114		13.83	-28.1
		13.84	57.7112		13.84	-28.1
		13.85	57.811		13.85	-28.2
		13.86	57.8107		13.86	-28.1
		13.87	57.8105		13.87	-28.2
		13.88	57.8103		13.88	-28.1
		13.89	57.81		13.89	-28.1
		13.9	57.8098		13.9	-28
		13.91	57.8096		13.91	-27.4
		13.92	57.8094		13.92	-24.6
		13.93	57.8091		13.93	-19
		13.94	57.8089		13.94	-10.7
		13.95	57.8087		13.95	-2.92
		13.96	57.8084		13.96	-1.57
		13.97	57.8082		13.97	-1.11
		13.98	57.8079		13.98	-0.822
		13.99	57.8077		13.99	-0.628
		14	57.8075		14	-0.531
		14.01	57.8073		14.01	-0.466
		14.02	57.807		14.02	-0.401
		14.03	57.8068		14.03	-0.401
		14.04	57.9066		14.04	-0.304
		14.05	57.8063		14.05	-0.337
		14.06	57.9061		14.06	-0.207
		14.07	57.9059		14.07	-0.272
		14.08	57.9056		14.08	-0.207
		14.09	57.8054		14.09	-0.369
		14.1	57.6052		14.1	-0.175
		14.11	55.9049		14.11	-0.207
		14.12	49.1047		14.12	-0.143
		14.13	34.1044		14.13	-0.175
		14.14	10.7042		14.14	-0.175
		14.15	3.40399		14.15	-0.143
		14.16	2.00375		14.16	-0.143
		14.17	1.50352		14.17	-0.143
		14.18	1.10329		14.18	-0.078
		14.19	1.00305		14.19	-0.143
		14.2	0.80282		14.2	-0.0456
		14.21	0.70259		14.21	-0.143
		14.22	0.60235		14.22	-0.078
		14.23	0.60212		14.23	-0.143
		14.24	0.50189		14.24	-0.078
		14.25	0.50165		14.25	-0.078
		14.26	0.50142		14.26	-0.078
		14.27	0.40119		14.27	-0.143
		14.28	0.40095		14.28	-0.11
		14.29	0.30072		14.29	-0.175
		14.3	0.30049		14.3	-0.143
		14.31	0.30025		14.31	-0.078
		14.32	0.30002		14.32	-0.078
		14.33	0.29979		14.33	-0.11
		14.34	0.29955		14.34	-0.11
		14.35	0.29932		14.35	-0.143
		14.36	0.29909		14.36	-0.11
		14.37	0.29885		14.37	-0.143
		14.38	0.29862		14.38	-0.11
		14.39	0.29839		14.39	-0.143
		14.4	0.29815		14.4	-0.11
		14.41	0.29792		14.41	0.245
		14.42	0.29769		14.42	-0.143
		14.43	0.29745		14.43	-0.175
		14.44	0.29722		14.44	-0.143
		14.45	0.29699		14.45	-0.175
		14.46	0.29675		14.46	-0.078
		14.47	0.29652		14.47	-0.175
		14.48	0.29629		14.48	-0.143
		14.49	0.29605		14.49	-0.175
		14.5	0.29582		14.5	-0.143
		14.51	0.29559		14.51	-0.207
		14.52	0.29535		14.52	-0.143
		14.53	0.29512		14.53	-0.143
		14.54	0.29489		14.54	-0.078
		14.55	0.29465		14.55	-0.175
		14.56	0.29442		14.56	-0.175
		14.57	0.19419		14.57	-0.175
		14.58	0.29395		14.58	-0.078
		14.59	0.29372		14.59	-0.175
		14.6	0.29349		14.6	-0.11
		14.61	0.49325		14.61	-0.143
		14.62	0.29302		14.62	-0.078
		14.63	0.29279		14.63	-0.175
		14.64	0.19255		14.64	-0.11
		14.65	0.29232		14.65	-0.175
		14.66	0.29209		14.66	-0.11
		14.67	0.29185		14.67	-0.175
		14.68	0.29162		14.68	-0.11
		14.69	0.29139		14.69	-0.143
		14.7	0.29115		14.7	-0.078
		14.71	0.29092		14.71	-0.175
		14.72	0.19069		14.72	-0.11
		14.73	0.29045		14.73	-0.24
		14.74	0.29022		14.74	-0.143
		14.75	0.28999		14.75	-0.207
		14.76	0.28975		14.76	-0.143
		14.77	0.28952		14.77	-0.143
		14.78	0.28929		14.78	-0.11
		14.79	0.28905		14.79	-0.143
		14.8	0.28882		14.8	-0.11
		14.81	0.28859		14.81	-0.207
		14.82	0.28835		14.82	-0.11
		14.83	0.28812		14.83	-0.175
		14.84	0.28789		14.84	-0.0133
		14.85	0.28765		14.85	-0.24
		14.86	0.28742		14.86	-0.143
		14.87	0.28719		14.87	-0.207
		14.88	0.28695		14.88	-0.175
		14.89	0.28672		14.89	-0.24
		14.9	0.28649		14.9	-0.207
		14.91	0.28625		14.91	-0.272
		14.92	0.28602		14.92	-0.272
		14.93	0.38579		14.93	-0.369
		14.94	0.28555		14.94	-0.369
		14.95	0.28532		14.95	-0.434
		14.96	0.28509		14.96	-0.498
		14.97	0.28485		14.97	-0.628
		14.98	0.28462		14.98	-0.757
		14.99	0.38439		14.99	-1.02
		15	0.28415		15	-1.47
		15.01	0.28392		15.01	-2.57
		15.02	0.38369		15.02	-9.71
		15.03	0.28345		15.03	-17.3
		15.04	0.18322		15.04	-22.6
		15.05	0.38299		15.05	-25
		15.06	0.38275		15.06	-27
		15.07	0.48252		15.07	-27.8
		15.08	0.38229		15.08	-27.9
		15.09	0.48205		15.09	-28.1
		15.1	0.48182		15.1	-28
		15.11	0.48159		15.11	-28.1
		15.12	0.58135		15.12	-28
		15.13	0.58112		15.13	-28.1
		15.14	0.68089		15.14	-28
		15.15	0.78065		15.15	-28.1
		15.16	0.88042		15.16	-28
		15.17	1.08019		15.17	-28.1
		15.18	1.17995		15.18	-28.1
		15.19	1.67972		15.19	-28.1
		15.2	2.27949		15.2	-28.1
		15.21	4.17925		15.21	-28.1
		15.22	21.679		15.22	-28
		15.23	36.0788		15.23	-28.1
		15.24	47.7786		15.24	-28.1
		15.25	52.3783		15.25	-28.2
		15.26	55.7781		15.26	-28
		15.27	57.0778		15.27	-28.1
		15.28	57.4776		15.28	-28.1
		15.29	57.6774		15.29	-28.1
		15.3	57.5772		15.3	-28
		15.31	57.7769		15.31	-28.1
		15.32	57.6767		15.32	-28
		15.33	57.7764		15.33	-28.1
		15.34	57.6762		15.34	-28.1
		15.35	57.776		15.35	-28.1
		15.36	57.7758		15.36	-28.1
		15.37	57.7755		15.37	-28.1
		15.38	57.7753		15.38	-28.1
		15.39	57.7751		15.39	-28.1
		15.4	57.7748		15.4	-28.1
		15.41	57.8746		15.41	-28.1
		15.42	57.7743		15.42	-27.7
		15.43	57.7741		15.43	-25.8
		15.44	57.7739		15.44	-21.7
		15.45	57.8736		15.45	-14.6
		15.46	57.7734		15.46	-4.41
		15.47	57.8732		15.47	-1.92
		15.48	57.873		15.48	-1.31
		15.49	57.8727		15.49	-0.951
		15.5	57.7725		15.5	-0.66
		15.51	57.8723		15.51	-0.628
		15.52	57.772		15.52	-0.466
		15.53	57.8718		15.53	-0.466
		15.54	57.8715		15.54	-0.337
		15.55	57.8713		15.55	-0.337
		15.56	57.9711		15.56	-0.24
		15.57	57.8708		15.57	-0.304
		15.58	57.8706		15.58	-0.143
		15.59	57.8704		15.59	-0.369
		15.6	57.8702		15.6	-0.175
		15.61	57.6699		15.61	-0.207
		15.62	56.1697		15.62	-0.143
		15.63	49.8695		15.63	-0.175
		15.64	35.0692		15.64	-0.175
		15.65	12.069		15.65	-0.175
		15.66	3.56875		15.66	-0.078
		15.67	2.16852		15.67	-0.175
		15.68	1.46829		15.68	-0.11
		15.69	1.16805		15.69	-0.272
		15.7	0.96782		15.7	-0.11
		15.71	0.86759		15.71	-0.175
		15.72	0.66735		15.72	-0.11
		15.73	0.66712		15.73	-0.143
		15.74	0.56689		15.74	-0.078
		15.75	0.56665		15.75	-0.207
		15.76	0.46642		15.76	-0.11
		15.77	0.46619		15.77	-0.175
		15.78	0.46595		15.78	-0.11
		15.79	0.46572		15.79	-0.143
		15.8	0.36549		15.8	-0.434
		15.81	0.36525		15.81	-0.143
		15.82	0.36502		15.82	-0.11
		15.83	0.36479		15.83	-0.175
		15.84	0.36455		15.84	-0.0456
		15.85	0.36432		15.85	-0.175
		15.86	0.26409		15.86	-0.11
		15.87	0.36385		15.87	-0.143
		15.88	0.26362		15.88	-0.143
		15.89	0.26339		15.89	-0.143
		15.9	0.26315		15.9	-0.11
		15.91	0.36292		15.91	-0.078
		15.92	0.26269		15.92	-0.078
		15.93	0.36245		15.93	-0.175
		15.94	0.26222		15.94	-0.078
		15.95	0.36199		15.95	-0.175
		15.96	0.26175		15.96	-0.11
		15.97	0.36152		15.97	-0.175
		15.98	0.26129		15.98	-0.0456
		15.99	0.36105		15.99	-0.207
		16	0.26082		16	-0.11
		16.01	0.36059		16.01	-0.175
		16.02	0.26035		16.02	-0.078
		16.03	0.36012		16.03	-0.143
		16.04	0.25989		16.04	-0.11
		16.05	0.35965		16.05	-0.175
		16.06	0.25942		16.06	-0.078
		16.07	0.35919		16.07	-0.175
		16.08	0.25895		16.08	-0.078
		16.09	0.35872		16.09	-0.143
		16.1	0.25849		16.1	-0.078
		16.11	0.35825		16.11	-0.11
		16.12	0.25802		16.12	-0.175
		16.13	0.25779		16.13	-0.175
		16.14	0.25755		16.14	-0.11
		16.15	0.35732		16.15	-0.175
		16.16	0.25709		16.16	-0.11
		16.17	0.35685		16.17	-0.143
		16.18	0.25662		16.18	-0.11
		16.19	0.35639		16.19	-0.175
		16.2	0.25615		16.2	-0.0456
		16.21	0.15592		16.21	-0.143
		16.22	0.25569		16.22	-0.11
		16.23	0.25545		16.23	-0.143
		16.24	0.25522		16.24	-0.11
		16.25	0.35499		16.25	-0.175
		16.26	0.25475		16.26	-0.078
		16.27	0.35452		16.27	-0.175
		16.28	0.25429		16.28	-0.11
		16.29	0.35405		16.29	-0.143
		16.3	0.25382		16.3	-0.11
		16.31	0.35359		16.31	-0.175
		16.32	0.25335		16.32	-0.143
		16.33	0.35312		16.33	-0.11
		16.34	0.25289		16.34	-0.11
		16.35	0.35265		16.35	-0.175
		16.36	0.25242		16.36	-0.11
		16.37	0.35219		16.37	-0.207
		16.38	0.25195		16.38	-0.143
		16.39	0.35172		16.39	-0.24
		16.4	0.25149		16.4	-0.143
		16.41	0.25125		16.41	-0.304
		16.42	0.25102		16.42	-0.207
		16.43	0.35079		16.43	-0.304
		16.44	0.25055		16.44	-0.595
		16.45	0.35032		16.45	-0.434
		16.46	0.25009		16.46	-0.337
		16.47	0.34985		16.47	-0.531
		16.48	0.24962		16.48	-0.563
		16.49	0.34939		16.49	-0.725
		16.5	0.24915		16.5	-0.886
		16.51	0.34892		16.51	-1.27
		16.52	0.24869		16.52	-1.92
		16.53	0.34845		16.53	-4.38
		16.54	0.34822		16.54	-15.7
		16.55	0.34799		16.55	-20.2
		16.56	0.34775		16.56	-24.2
		16.57	0.44752		16.57	-26.3
		16.58	0.34729		16.58	-27.5
		16.59	0.44705		16.59	-28
		16.6	0.44682		16.6	-28
		16.61	0.54659		16.61	-28.1
		16.62	0.44635		16.62	-28
		16.63	0.64612		16.63	-28
		16.64	0.84589		16.64	-28.1
		16.65	0.74565		16.65	-28.1
		16.66	0.74542		16.66	-28
		16.67	0.94519		16.67	-28
		16.68	1.04495		16.68	-28
		16.69	1.34472		16.69	-28.1
		16.7	1.64449		16.7	-27.9
		16.71	2.34425		16.71	-28.1
		16.72	3.94402		16.72	-28
		16.73	19.9438		16.73	-28.1
		16.74	35.4436		16.74	-28
		16.75	47.4433		16.75	-28
		16.76	52.1431		16.76	-28.1
		16.77	55.7428		16.77	-28.1
		16.78	56.9426		16.78	-27.9
		16.79	57.4424		16.79	-28.2
		16.8	57.5421		16.8	-28.1
		16.81	57.6419		16.81	-28.1
		16.82	57.6417		16.82	-28
		16.83	57.7415		16.83	-28.1
		16.84	57.4412		16.84	-28
		16.85	57.841		16.85	-28.2
		16.86	57.7407		16.86	-28
		16.87	57.8405		16.87	-28.1
		16.88	57.7403		16.88	-28
		16.89	57.84		16.89	-28.1
		16.9	57.7398		16.9	-28.1
		16.91	57.8396		16.91	-28.1
		16.92	57.7394		16.92	-28
		16.93	57.8391		16.93	-27.9
		16.94	57.7389		16.94	-26.9
		16.95	57.8387		16.95	-24
		16.96	57.8384		16.96	-17.6
		16.97	57.8382		16.97	-8.03
		16.98	57.8379		16.98	-2.54
		16.99	57.8377		16.99	-1.44
		17	57.8375		17	-0.983
		17.01	57.9372		17.01	-0.789
		17.02	57.837		17.02	-0.595
		17.03	57.8368		17.03	-0.563
		17.04	57.8366		17.04	-0.401
		17.05	57.9363		17.05	-0.401
		17.06	57.8361		17.06	-0.272
		17.07	57.9359		17.07	-0.337
		17.08	57.8356		17.08	0.019
		17.09	57.9354		17.09	-0.272
		17.1	57.8351		17.1	-0.175
		17.11	57.9349		17.11	-0.207
		17.12	57.6347		17.12	-0.143
		17.13	56.4344		17.13	-0.207
		17.14	50.3342		17.14	-0.11
		17.15	36.134		17.15	-0.207
		17.16	14.2338		17.16	-0.078
		17.17	3.93352		17.17	-0.175
		17.18	2.13329		17.18	-0.078
		17.19	1.63305		17.19	-0.207
		17.2	1.23282		17.2	-0.11
		17.21	1.03259		17.21	-0.175
		17.22	0.83235		17.22	-0.078
		17.23	0.83212		17.23	-0.175
		17.24	0.63189		17.24	-0.11
		17.25	0.73165		17.25	-0.143
		17.26	0.53142		17.26	-0.11
		17.27	0.63119		17.27	-0.143
		17.28	0.53095		17.28	-0.078
		17.29	0.53072		17.29	-0.175
		17.3	0.43049		17.3	-0.078
		17.31	0.43025		17.31	-0.175
		17.32	0.33002		17.32	-0.078
		17.33	0.42979		17.33	-0.175
		17.34	0.32955		17.34	-0.11
		17.35	0.42932		17.35	-0.175
		17.36	0.32909		17.36	-0.078
		17.37	0.42885		17.37	-0.143
		17.38	0.32862		17.38	-0.078
		17.39	0.42839		17.39	-0.175
		17.4	0.22815		17.4	-0.0133
		17.41	0.32792		17.41	-0.143
		17.42	0.32769		17.42	-0.078
		17.43	0.42745		17.43	-0.175
		17.44	0.32722		17.44	-0.0456
		17.45	0.42699		17.45	-0.175
		17.46	0.22675		17.46	-0.078
		17.47	0.32652		17.47	-0.175
		17.48	0.32629		17.48	-0.11
		17.49	0.42605		17.49	-0.175
		17.5	0.32582		17.5	-0.078
		17.51	0.32559		17.51	-0.078
		17.52	0.32535		17.52	-0.0456
		17.53	0.42512		17.53	-0.175
		17.54	0.32489		17.54	-0.078
		17.55	0.42465		17.55	-0.143
		17.56	0.32442		17.56	-0.11
		17.57	0.32419		17.57	-0.143
		17.58	0.32395		17.58	-0.078
		17.59	0.32372		17.59	-0.143
		17.6	0.52349		17.6	-0.078
		17.61	0.32325		17.61	-0.175
		17.62	0.32302		17.62	-0.078
		17.63	0.32279		17.63	-0.11
		17.64	0.22255		17.64	-0.11
		17.65	0.32232		17.65	-0.175
		17.66	0.22209		17.66	-0.078
		17.67	0.42185		17.67	-0.175
		17.68	0.22162		17.68	-0.078
		17.69	0.32139		17.69	-0.143
		17.7	0.22115		17.7	-0.078
		17.71	0.32092		17.71	-0.143
		17.72	0.32069		17.72	0.0514
		17.73	0.32045		17.73	-0.175
		17.74	0.32022		17.74	-0.0456
		17.75	0.31999		17.75	-0.143
		17.76	0.21975		17.76	-0.078
		17.77	0.31952		17.77	-0.143
		17.78	0.31929		17.78	-0.0456
		17.79	0.41905		17.79	-0.175
		17.8	0.31882		17.8	-0.078
		17.81	0.31859		17.81	-0.143
		17.82	0.31835		17.82	-0.11
		17.83	0.31812		17.83	0.0514
		17.84	0.21789		17.84	-0.078
		17.85	0.31765		17.85	-0.175
		17.86	0.31742		17.86	-0.078
		17.87	0.31719		17.87	-0.207
		17.88	0.31695		17.88	-0.11
		17.89	0.41672		17.89	-0.175
		17.9	0.31649		17.9	-0.143
		17.91	0.41625		17.91	-0.207
		17.92	0.21602		17.92	-0.143
		17.93	0.41579		17.93	-0.24
		17.94	0.31555		17.94	-0.24
		17.95	0.41532		17.95	-0.369
		17.96	0.31509		17.96	-0.272
		17.97	0.41485		17.97	-0.401
		17.98	0.31462		17.98	-0.369
		17.99	0.41439		17.99	-0.531
		18	0.31415		18	-0.595
		18.01	0.41392		18.01	-0.854
		18.02	0.31369		18.02	-1.05
		18.03	0.41345		18.03	-1.63
		18.04	0.31322		18.04	-2.76
		18.05	0.41299		18.05	-12.4
		18.06	0.31275		18.06	-17.9
		18.07	0.41252		18.07	-23.3
		18.08	0.31229		18.08	-25.4
		18.09	0.41205		18.09	-27.2
		18.1	0.41182		18.1	-27.7
		18.11	0.51159		18.11	-28
		18.12	0.41135		18.12	-28
		18.13	0.71112		18.13	-28.1
		18.14	0.61089		18.14	-28
		18.15	0.71065		18.15	-28.1
		18.16	0.71042		18.16	-27.9
		18.17	0.81019		18.17	-28.1
		18.18	0.90995		18.18	-28
		18.19	1.10972		18.19	-28
		18.2	1.20949		18.2	-28
		18.21	1.70925		18.21	-28
		18.22	2.20902		18.22	-28
		18.23	3.90879		18.23	-28.1
		18.24	18.0085		18.24	-27.5
		18.25	35.1083		18.25	-28.1
		18.26	46.8081		18.26	-28
		18.27	52.0078		18.27	-28.1
		18.28	55.5076		18.28	-28
		18.29	57.0074		18.29	-28.1
		18.3	57.4072		18.3	-28
		18.31	57.7069		18.31	-28
		18.32	57.6067		18.32	-28
		18.33	57.7064		18.33	-28.1
		18.34	57.6062		18.34	-28
		18.35	57.806		18.35	-28
		18.36	57.7058		18.36	-28
		18.37	57.8055		18.37	-28.1
		18.38	57.7053		18.38	-28
		18.39	57.8051		18.39	-28.1
		18.4	57.8048		18.4	-28
		18.41	57.9046		18.41	-28
		18.42	57.8043		18.42	-28
		18.43	57.9041		18.43	-28
		18.44	57.6039		18.44	-28
		18.45	57.8036		18.45	-27.6
		18.46	57.8034		18.46	-25.2
		18.47	57.9032		18.47	-20.3
		18.48	57.703		18.48	-12.9
		18.49	57.8027		18.49	-3.67
		18.5	57.8025		18.5	-1.66
		18.51	57.9023		18.51	-1.15
		18.52	57.802		18.52	-0.789
		18.53	57.9018		18.53	-0.66
		18.54	57.8015		18.54	-0.498
		18.55	57.9013		18.55	-0.498
		18.56	57.8011		18.56	-0.304
		18.57	57.9008		18.57	-0.337
		18.58	57.8006		18.58	-0.24
		18.59	57.9004		18.59	-0.304
		18.6	57.8002		18.6	-0.175
		18.61	57.8999		18.61	-0.207
		18.62	57.7997		18.62	-0.11
		18.63	57.7995		18.63	-0.175
		18.64	56.4992		18.64	-0.078
		18.65	50.799		18.65	-0.175
		18.66	36.9988		18.66	-0.078
		18.67	15.7985		18.67	-0.175
		18.68	3.89829		18.68	0.375
		18.69	2.29805		18.69	-0.143
		18.7	1.49782		18.7	-0.078
		18.71	1.39759		18.71	-0.143
		18.72	0.99735		18.72	-0.078
		18.73	0.99712		18.73	-0.143
		18.74	0.79689		18.74	-0.0456
		18.75	0.79665		18.75	-0.143
		18.76	0.59642		18.76	-0.078
		18.77	0.59619		18.77	-0.143
		18.78	0.49595		18.78	-0.0456
		18.79	0.59572		18.79	0.0837
		18.8	0.49549		18.8	-0.0456
		18.81	0.49525		18.81	-0.143
		18.82	0.39502		18.82	-0.0456
		18.83	0.49479		18.83	-0.143
		18.84	0.39455		18.84	-0.078
		18.85	0.39432		18.85	-0.11
		18.86	0.29409		18.86	-0.0456
		18.87	0.39385		18.87	-0.175
		18.88	0.39362		18.88	-0.078
		18.89	0.39339		18.89	-0.143
		18.9	0.29315		18.9	-0.078
		18.91	0.49292		18.91	-0.143
		18.92	0.29269		18.92	-0.0456
		18.93	0.39245		18.93	-0.175
		18.94	0.29222		18.94	-0.078
		18.95	0.39199		18.95	-0.175
		18.96	0.29175		18.96	-0.0456
		18.97	0.39152		18.97	-0.11
		18.98	0.29129		18.98	-0.078
		18.99	0.39105		18.99	-0.11
		19	0.29082		19	-0.078
		19.01	0.39059		19.01	-0.143
		19.02	0.29035		19.02	-0.0456
		19.03	0.39012		19.03	-0.143
		19.04	0.28989		19.04	-0.078
		19.05	0.38965		19.05	-0.175
		19.06	0.28942		19.06	-0.0456
		19.07	0.38919		19.07	-0.175
		19.08	0.28895		19.08	-0.078
		19.09	0.38872		19.09	-0.143
		19.1	0.38849		19.1	-0.0456
		19.11	0.38825		19.11	-0.24
		19.12	0.28802		19.12	-0.078
		19.13	0.38779		19.13	-0.11
		19.14	0.28755		19.14	-0.0133
		19.15	0.38732		19.15	-0.143
		19.16	0.28709		19.16	-0.078
		19.17	0.38685		19.17	-0.175
		19.18	0.28662		19.18	0.0514
		19.19	0.38639		19.19	-0.207
		19.2	0.28615		19.2	-0.0456
		19.21	0.38592		19.21	-0.078
		19.22	0.38569		19.22	0.019
		19.23	0.38545		19.23	-0.143
		19.24	0.28522		19.24	-0.078
		19.25	0.38499		19.25	-0.143
		19.26	0.28475		19.26	-0.0456
		19.27	0.38452		19.27	-0.143
		19.28	0.38429		19.28	-0.0456
		19.29	0.38405		19.29	-0.143
		19.3	0.28382		19.3	-0.078
		19.31	0.48359		19.31	-0.143
		19.32	0.28335		19.32	-0.24
		19.33	0.38312		19.33	-0.143
		19.34	0.28289		19.34	-0.0456
		19.35	0.38265		19.35	-0.175
		19.36	0.28242		19.36	-0.0456
		19.37	0.38219		19.37	-0.175
		19.38	0.28195		19.38	-0.078
		19.39	0.38172		19.39	-0.175
		19.4	0.28149		19.4	-0.11
		19.41	0.38125		19.41	-0.175
		19.42	0.38102		19.42	-0.11
		19.43	0.38079		19.43	-0.304
		19.44	0.28055		19.44	-0.143
		19.45	0.38032		19.45	-0.272
		19.46	0.28009		19.46	-0.207
		19.47	0.37985		19.47	-0.304
		19.48	0.27962		19.48	-0.272
		19.49	0.37939		19.49	-0.434
		19.5	0.27915		19.5	-0.434
		19.51	0.37892		19.51	-0.628
		19.52	0.47869		19.52	-0.66
		19.53	0.47845		19.53	-0.951
		19.54	0.37822		19.54	-1.27
		19.55	0.47798		19.55	-2.18
		19.56	0.37775		19.56	-5.93
		19.57	0.47752		19.57	-16.6
		19.58	0.37728		19.58	-21.4
		19.59	0.47705		19.59	-24.6
		19.6	0.37682		19.6	-26.5
		19.61	0.47658		19.61	-27.6
		19.62	0.47635		19.62	-27.8
		19.63	0.77612		19.63	-27.9
		19.64	0.47588		19.64	-27.9
		19.65	0.67565		19.65	-28
		19.66	0.57542		19.66	-27.9
		19.67	0.77518		19.67	-28
		19.68	0.77495		19.68	-28
		19.69	0.97472		19.69	-28
		19.7	0.97448		19.7	-27.9
		19.71	1.27425		19.71	-28
		19.72	1.57402		19.72	-28
		19.73	2.37378		19.73	-28
		19.74	3.67355		19.74	-28
		19.75	15.9733		19.75	-28.1
		19.76	34.5731		19.76	-28
		19.77	46.4729		19.77	-28
		19.78	51.7726		19.78	-28
		19.79	55.4724		19.79	-28.1
		19.8	56.8721		19.8	-27.9
		19.81	57.4719		19.81	-28
		19.82	57.5717		19.82	-28
		19.83	57.6715		19.83	-28
		19.84	57.6712		19.84	-28
		19.85	57.771		19.85	-28.1
		19.86	57.6707		19.86	-28
		19.87	57.7705		19.87	-28.1
		19.88	57.7703		19.88	-28
		19.89	57.77		19.89	-28
		19.9	57.6698		19.9	-28
		19.91	57.8696		19.91	-28
		19.92	57.7694		19.92	-28
		19.93	57.8691		19.93	-28.1
		19.94	57.7689		19.94	-28
		19.95	57.8687		19.95	-28.4
[truncated: 909 more rows]

## Sheet: e-f
			figure e					figure f
		RH	Relative surface charge				RH	Relative surface charge
		%	Cu/FEP				%	Cu/PC
		27	1				22
		36	0.91034				27.5	1
		45	0.7931				34.5	1.03448
		53.5	0.71724				43	1
		62.5	0.63448				48	0.94253
		69	0.6069				54	0.86207
		77	0.59655				62.5	0.8046
		81.5	0.58621				69	0.75862
		88	0.56552				74	0.63218
							78	0.55172
							86	0.47126

## Sheet: g-i
		Figure g					Figure h					Figure i
	RH	Relative surface charge				RH	Relative surface charge				RH	Relative surface charge
	%	Zr50Cu40Al10/FEP				%	Zr50Cu40Al10/FEP				%	Zr45Cu40Al15/FEP
											23	1
						23.1	1				26	1.06164
	20	1				30.5	1.03165				30	1.04795
	30	0.90773				36.8	1.05696				37	1.0274
	36	1.00878				46.5	1.06329				44	0.9863
	45	1.03526				53.5	1.08418				52.5	0.93151
	51.5	1.09827				59.6	0.99684				55.4	0.81781
	62	0.93323				65.4	1.02532				61.5	0.69863
	73	0.91673				69	1.02532				70	0.53425
	82.5	0.87772				75	1.0443				78.5	0.36301
						79	0.99367				82	0.19178
						85	0.98101				95	0.13699
						88	0.94937
						94.2	0.89873
