# Supplementary material for: Metallic glass-based triboelectric nanogenerators
Source: Nat Commun. 2023 Feb 23;14:1023. doi: 10.1038/s41467-023-36675-x (PMC9950355; doi:10.1038/s41467-023-36675-x)
Supplement: Supplementary file 9 — Source Data [file 41467_2023_36675_MOESM9_ESM.zip › Source data/source data of supplementary figures/Supplementary Figure 10.xlsx]

## Sheet: b
	Figure S10 b
	Cu	Cu			Zr45Cu40Al15	Zr45Cu40Al15				Zr45Cu35Al20				Zr50Cu40Al10
-28.744	-0.00182	-0.000174464		-29.1979	0.00492	0.00514			-29.2628	-0.00222	0.000480695		-32.6525	-0.00883	-0.00327
-28.6791	0.00204	-0.000711503		-29.133	0.00184	0.00184			-29.1979	0.0021	-0.00154		-32.5876	0.01115	-0.000909989
-28.6142	-0.00102	-0.00117		-29.0681	-0.00345	-0.000638433			-29.133	-0.00586	-0.00274		-32.5227	0.000870779	0.000844086
-28.5494	-0.00445	-0.00154		-29.0033	0.00393	-0.00229			-29.0681	0.0049	-0.00312		-32.4577	-0.00819	0.002
-28.4845	0.000990872	-0.00183		-28.9384	-0.00461	-0.00313			-29.0033	-0.01173	-0.00269		-32.3928	0.00485	0.00255
-28.4196	-0.00235	-0.00361		-28.8735	-0.00463	-0.00277			-28.9384	0.00805	-0.00183		-32.3279	-0.00407	0.00147
-28.3547	-0.00276	-0.00214		-28.8086	-0.00267	-0.0021			-28.8735	-0.00786	0.00136		-32.263	0.01171	0.000815247
-28.2898	-0.00372	0.000562914		-28.7437	-0.00202	-0.00182			-28.8086	0.00288	0.00259		-32.1981	0.00218	0.001
-28.2249	-0.000901446	0.000129271		-28.6788	0.00325	0.000965321			-28.7437	0.01	0.00583		-32.1332	-0.00483	-0.000455268
-28.16	0.01004	0.00279		-28.6139	0.000375325	0.00187			-28.6788	0.00744	0.00463		-32.0683	-0.01002	0.000126531
-28.0952	0.00506	0.00436		-28.5491	0.00227	0.0011			-28.614	0.00196	0.00506		-32.0033	0.00612	-0.00341
-28.0303	-0.0033	0.00577		-28.4842	0.00246	0.000242002			-28.5491	0.00247	0.00141		-31.9384	0.00216	-0.00139
-27.9654	0.01182	0.00586		-28.4193	-0.00328	-0.00128			-28.4842	-0.00167	-0.00151		-31.8735	-0.00171	0.000711378
-27.9005	0.00357	0.00521		-28.3544	-0.00379	-0.000806996			-28.4193	-0.00374	-0.00106		-31.8086	-0.0074	0.000333805
-27.8356	0.00657	0.00481		-28.2895	0.000271887	-0.0012			-28.3544	-0.00186	-0.00124		-31.7437	0.0072	-0.000775231
-27.7707	0.0035	0.00386		-28.2246	-0.000308298	-0.000295395			-28.2895	0.00157	0.00108		-31.6788	-0.00019496	-9.90938e-05
-27.7058	0.000956612	-0.00069642		-28.1597	0.00291	-0.000116634			-28.2247	0.00488	0.000664236		-31.6138	-0.00334	0.00108
-27.641	-0.00558	-0.00296		-28.0949	-0.00242	-0.000956197			-28.1598	-0.00334	0.000339797		-31.5489	0.00519	0.00206
-27.5761	-0.00345	-0.00454		-28.03	0.00053304	-0.000844792			-28.0949	0.00627	-0.000323601		-31.484	-0.00135	0.000614683
-27.5112	-0.00814	-0.00483		-27.9651	-0.00524	0.000676775			-28.03	-0.01222	-0.00266		-31.4191	0.00218	-0.000701415
-27.4463	-0.00407	-0.00559		-27.9002	0.00121	0.000573733			-27.9651	0.0011	-0.0029		-31.3542	0.000667416	-0.000955272
-27.3814	-7.91085e-05	-0.00361		-27.8353	0.00705	0.00106			-27.9002	-0.000976538	-0.00181		-31.2893	-0.00378	-0.000177547
-27.3165	-0.00514	-0.0032		-27.7705	0.00297	0.0013			-27.8353	-0.00547	-0.00304		-31.2244	-0.00642	0.000595028
-27.2517	-0.00585	-0.00205		-27.7056	-0.00487	0.00188			-27.7705	0.00386	-0.000382648		-31.1594	0.00838	0.000782955
-27.1868	0.00435	-0.00135		-27.6407	0.000456435	0.000517046			-27.7056	-0.00202	-0.000131605		-31.0945	0.00621	0.000318413
-27.1219	-0.00405	-0.000705497		-27.5758	0.00314	0.000729167			-27.6407	-0.00348	0.00113		-31.0296	-0.0058	0.000603389
-27.057	0.00135	0.00125		-27.5109	0.000825994	-0.000102307			-27.5758	0.00704	0.00364		-30.9647	-0.00102	-0.00218
-26.9921	0.00272	0.000935238		-27.446	-4.77243e-06	0.000414526			-27.5109	0.00516	0.00271		-30.8998	-0.00578	-0.00387
-26.9272	0.00040926	0.000584963		-27.3811	0.00167	-0.00106			-27.446	0.00134	0.0042		-30.8349	-0.00025856	-0.00139
-26.8623	0.00216	0.00282		-27.3163	-0.00892	-0.00142			-27.3812	0.00561	0.00182		-30.77	-0.00542	0.00181
-26.7975	-0.00184	0.00146		-27.2514	0.0033	-0.00097107			-27.3163	-0.00547	-0.00189		-30.705	0.01078	0.00141
-26.7326	0.00592	0.00123		-27.1865	-0.0015	-0.000590654			-27.2514	0.00131	-0.00458		-30.6401	0.00515	0.00261
-26.6677	0.00328	0.00144		-27.1216	0.00176	-0.000678094			-27.1865	-0.01128	-0.00305		-30.5752	-0.00279	-8.63705e-05
-26.6028	-0.0054	0.000573073		-27.0567	-0.000817395	0.000151996			-27.1216	-0.00222	-0.00174		-30.5103	-0.00607	-0.00108
-26.5379	0.00327	0.000267046		-26.9918	-0.00182	-0.00214			-27.0567	-0.000267418	0.00131		-30.4454	0.00156	-0.0039
-26.473	0.000474856	0.000297367		-26.927	-0.00286	-0.0012			-26.9918	0.01279	0.00178		-30.3805	-0.00841	-0.00147
-26.4081	-0.00124	0.000541942		-26.8621	-0.000319621	-0.000756787			-26.927	-0.000269583	0.00298		-30.3155	0.00472	0.000335044
-26.3433	0.00302	0.00284		-26.7972	-0.00131	0.00119			-26.8621	1.73143e-06	0.00167		-30.2506	0.00139	0.00272
-26.2784	0.00517	0.00234		-26.7323	0.00649	0.00281			-26.7972	-0.00309	-0.000227715		-30.1857	0.00723	0.00283
-26.2135	-0.00143	0.00302		-26.6674	0.00274	0.00436			-26.7323	1.76452e-05	6.18817e-05		-30.1208	-0.0022	0.00249
-26.1486	0.00737	0.0017		-26.6025	0.00489	0.00348			-26.6674	0.00294	0.0018		-30.0559	0.00514	-0.000622422
-26.0837	-0.00199	0.00128		-26.5376	0.00168	0.00118			-26.6025	0.000768549	0.00183		-29.991	-0.00441	9.38356e-05
-26.0188	-3.14645e-05	-0.00124		-26.4728	0.000503055	-0.002			-26.5377	0.00814	-0.00041697		-29.9261	-0.00469	-0.00183
-25.9539	-0.00446	-0.00131		-26.4079	-0.00726	-0.00284			-26.4728	-0.00714	-0.00107		-29.8611	0.00103	-0.00058992
-25.8891	0.00303	-0.00309		-26.343	-0.00556	-0.00269			-26.4079	-0.00458	-0.00283		-29.7962	0.00591	-0.000312332
-25.8242	-0.00934	-0.00137		-26.2781	-0.000872506	-0.00249			-26.343	-0.00782	-0.00357		-29.7313	-0.00708	4.61511e-05
-25.7593	0.00395	-0.00142		-26.2132	0.00262	-0.000939694			-26.2781	0.00592	-0.00457		-29.6664	0.00531	0.00258
-25.6944	-0.00252	0.000284561		-26.1483	0.00164	0.000561195			-26.2132	-0.00636	-0.000707729		-29.6015	0.000333328	0.000379077
-25.6295	0.00396	0.00080967		-26.0834	-0.00385	0.00121			-26.1484	-0.000783602	-0.000466123		-29.5366	-0.00222	0.00106
-25.5646	-0.00154	0.00288		-26.0186	0.00301	0.000376142			-26.0835	-0.000191442	0.00138		-29.4716	0.01079	0.00247
-25.4998	0.00524	0.000809846		-25.9537	-0.00113	-0.000724178			-26.0186	0.0075	0.00245		-29.4067	-0.01138	-0.00186
-25.4349	-9.66562e-05	0.000950982		-25.8888	0.00205	-0.000748775			-25.9537	-0.00265	0.00348		-29.3418	0.00693	-0.00229
-25.37	-0.00047131	-0.00216		-25.8239	-0.00306	0.00045805			-25.8888	0.00861	0.00243		-29.2769	-0.00657	-0.00443
-25.3051	-0.0056	-0.00164		-25.759	-0.00107	0.000867184			-25.8239	0.00226	0.000709334		-29.212	-0.01205	-0.00311
-25.2402	-0.00129	-0.00299		-25.6942	0.00271	0.000652595			-25.759	-0.00738	-0.000889681		-29.1471	0.00461	-1.77305e-05
-25.1753	-0.00744	-0.00412		-25.6293	0.00441	0.00122			-25.6942	0.000405733	-0.00143		-29.0821	-0.0026	-0.00137
-25.1105	0.00521	-0.00383		-25.5644	0.000601417	0.000917444			-25.6293	-0.00241	-0.00198		-29.0172	0.01221	0.000555242
-25.0456	-0.00774	-0.00241		-25.4995	-0.00481	-0.000262882			-25.5644	0.00109	-0.000381569		-28.9523	-0.00685	0.00244
-24.9807	-0.00592	-0.000787604		-25.4346	0.00375	-0.000678223			-25.4995	-0.00114	0.00183		-28.8874	-0.00259	0.00142
-24.9158	0.00554	0.00173		-25.3697	-0.00505	-0.000835517			-25.4346	0.00555	0.00105		-28.8225	0.00292	0.00192
-24.8509	0.00473	0.00315		-25.3048	0.00152	-0.000151176			-25.3697	-0.00038878	0.00224		-28.7576	0.00813	0.000192105
-24.786	0.00732	0.00769		-25.24	0.00324	0.00131			-25.3049	0.00177	-0.000286366		-28.6927	-0.000234065	0.00133
-24.7211	0.00602	0.00767		-25.1751	-0.00106	0.000917305			-25.24	-0.0026	-0.00021747		-28.6277	-0.00169	0.00125
-24.6562	0.0076	0.00569		-25.1102	0.00090368	0.00163			-25.1751	0.00172	-0.00209		-28.5628	-0.0022	0.00167
-24.5914	0.00654	0.00314		-25.0453	0.00306	-0.000298137			-25.1102	-0.00951	-0.00198		-28.4979	0.00143	0.00137
-24.5265	-0.00382	0.00147		-24.9804	-0.00249	-0.00182			-25.0453	0.00576	-0.00162		-28.433	0.00866	0.0033
-24.4616	-0.00108	-0.00128		-24.9155	-0.00267	-0.00188			-24.9804	-0.00563	-0.00109		-28.3681	0.00332	0.000209341
-24.3967	-0.00552	-0.00508		-24.8507	-0.00454	-0.00244			-24.9155	0.0011	-0.000888586		-28.3032	-0.00487	-0.00193
-24.3318	-0.000794135	-0.00706		-24.7858	-0.00151	-0.00136			-24.8507	0.00132	0.00041076		-28.2383	-0.00298	-0.00373
-24.2669	-0.01284	-0.00834		-24.7209	0.00235	0.000932542			-24.7858	-0.0023	-0.000811147		-28.1733	-0.01573	-0.00508
-24.2021	-0.01187	-0.00931		-24.656	0.00119	0.00185			-24.7209	0.000868906	0.00114		-28.1084	0.00365	-0.00432
-24.1372	-0.00661	-0.00949		-24.5911	0.00494	0.00214			-24.656	0.000718144	0.000621405		-28.0435	0.000869258	-0.000975581
-24.0723	-0.0094	-0.00834		-24.5262	0.000934762	0.000967937			-24.5911	0.00108	0.000197453		-27.9786	-0.0024	-0.00276
-24.0074	-0.00263	-0.00423		-24.4613	-0.00242	-0.000467124			-24.5263	0.00267	0.00134		-27.9137	-0.00202	-0.00106
-23.9425	-0.00421	-0.000109843		-24.3965	-0.00132	-0.0011			-24.4614	-0.00153	0.000840315		-27.8488	0.00167	-0.000874131
-23.8776	0.00458	0.00153		-24.3316	-0.00165	-0.000678459			-24.3965	-0.000363123	0.00101		-27.7838	-0.01258	0.00134
-23.8128	0.00698	0.00662		-24.2667	0.000229154	0.000441659			-24.3316	0.00524	0.0013		-27.7189	0.01465	0.00497
-23.7479	0.00993	0.00839		-24.2018	0.00209	0.000254531			-24.2667	-0.00141	0.00119		-27.654	0.01027	0.0052
-23.683	0.00398	0.01079		-24.1369	0.00361	0.000888271			-24.2018	0.0028	0.0024		-27.5891	0.0033	0.00689
-23.6181	0.01973	0.01039		-24.072	-0.0025	0.000443958			-24.1369	0.00159	0.00188		-27.5242	0.00698	0.00579
-23.5532	0.00441	0.01048		-24.0072	-0.00305	0.000334286			-24.0721	1.64771e-05	-0.00101		-27.4593	-0.00446	0.00135
-23.4883	0.01165	0.00884		-23.9423	0.00474	0.000203873			-24.0072	0.00226	-0.000762372		-27.3943	0.00756	9.83738e-05
-23.4234	0.0049	0.00691		-23.8774	-0.00254	-0.000480674			-23.9423	-0.00551	-0.00216		-27.3294	-0.00825	-4.04194e-05
-23.3586	0.0061	0.00244		-23.8125	0.00233	-0.000834657			-23.8774	-0.00716	-0.00204		-27.2645	0.00292	-0.00419
-23.2937	-0.00202	0.00114		-23.7476	-0.00178	-0.000702082			-23.8125	0.00506	-0.000900405		-27.1996	-0.00505	-0.00529
-23.2288	-0.00122	-0.00119		-23.6827	-0.00449	-0.000797355			-23.7476	-0.00308	-0.00254		-27.1347	-0.00556	-0.00672
-23.1639	-0.00374	-0.00242		-23.6179	-0.00092995	-0.000513039			-23.6827	0.00128	-0.00175		-27.0698	-0.01578	-0.00361
-23.099	-0.00217	-0.00308		-23.553	0.0049	-0.000440593			-23.6179	-0.00106	0.000884572		-27.0049	0.0034	-0.00176
-23.0341	-0.0016	-0.00403		-23.4881	0.000164661	-6.51601e-05			-23.553	-0.00927	0.000178399		-26.9399	0.00435	0.00118
-22.9692	-0.00726	-0.00565		-23.4232	-0.00373	0.00143			-23.4881	0.00824	0.00166		-26.875	0.00636	0.0032
-22.9044	-0.005	-0.00724		-23.3583	0.00267	0.00162			-23.4232	0.01063	0.00204		-26.8101	0.00297	0.00343
-22.8395	-0.01243	-0.00882		-23.2934	-0.000372832	9.96887e-05			-23.3583	-0.00604	0.00216		-26.7452	-0.00324	0.000341591
-22.7746	-0.00768	-0.00881		-23.2285	0.00594	-0.000803243			-23.2934	0.00145	0.00123		-26.6803	-0.000211843	-0.000388481
-22.7097	-0.00867	-0.00804		-23.1637	-0.00271	-0.000256709			-23.2286	6.16482e-05	-0.00105		-26.6154	-0.00327	-0.00101
-22.6448	-0.00574	-0.00677		-23.0988	-0.00714	-0.00147			-23.1637	-0.00342	-0.00286		-26.5505	0.00214	-0.00111
-22.5799	-0.0028	-0.00344		-23.0339	-0.00151	-0.000825946			-23.0988	-0.00168	-0.000862137		-26.4855	0.00089902	-0.00166
-22.515	-0.00399	-0.000619655		-22.969	0.00564	-0.00115			-23.0339	0.00226	-0.000961203		-26.4206	-0.00309	-0.000280264
-22.4502	0.00253	0.00185		-22.9041	-0.0021	0.000750713			-22.969	-0.00733	-0.00156		-26.3557	-0.00392	-0.00171
-22.3853	0.00565	0.0022		-22.8392	0.00244	0.000858953			-22.9041	0.00503	-0.00121		-26.2908	-0.00181	-0.00229
-22.3204	0.00467	0.00251		-22.7743	-0.00199	0.000599318			-22.8392	-0.00139	-0.00112		-26.2259	0.00689	-0.000693541
-22.2555	-0.000226276	0.00342		-22.7095	0.00143	-0.000179106			-22.7744	-0.00562	5.92978e-05		-26.1609	-0.01012	0.00241
-22.1906	-0.000831648	0.00356		-22.6446	-0.000956947	0.00259			-22.7095	0.0035	0.00228		-26.096	0.00763	0.00229
-22.1257	0.00563	0.00252		-22.5797	0.00554	0.0027			-22.6446	0.00342	0.0011		-26.0311	0.00672	0.00289
-22.0609	0.00645	0.00203		-22.5148	0.00108	0.0015			-22.5797	0.00528	0.00294		-25.9662	0.00474	0.00298
-21.996	0.00257	0.00235		-22.4499	0.00693	0.00107			-22.5148	0.00105	0.00291		-25.9013	-0.00482	0.00643
-21.9311	-0.00394	0.00219		-22.385	-0.00654	-0.0012			-22.45	-0.00231	0.000642705		-25.8364	0.00866	0.00227
-21.8662	0.00171	0.0016		-22.3202	-0.00638	-0.00252			-22.3851	0.00407	-0.000406971		-25.7715	0.0033	0.00113
-21.8013	0.00436	0.00223		-22.2553	0.00336	-0.00227			-22.3202	-0.00349	-0.00108		-25.7066	0.00421	-0.00187
-21.7364	0.00406	0.00231		-22.1904	-0.00775	-0.00328			-22.2553	-0.00184	-0.0012		-25.6416	-0.01321	-0.00123
-21.6715	0.00319	0.00325		-22.1255	0.00396	-0.00163			-22.1904	0.000485226	0.000339322		-25.5767	0.000160739	-0.00243
-21.6067	0.00138	0.00148		-22.0606	-0.0021	-0.00046711			-22.1255	-5.28622e-05	-3.68983e-05		-25.5118	-0.00696	-0.00057588
-21.5418	-0.0027	0.000885674		-21.9957	-0.00457	0.000250244			-22.0606	-0.000237186	-0.000147532		-25.4469	0.01067	-0.00263
-21.4769	0.00412	0.00103		-21.9309	0.00308	0.00162			-21.9958	0.00507	-1.00641e-05		-25.382	-0.00139	-0.00112
-21.412	-0.00185	0.000670391		-21.866	0.00587	0.000937811			-21.9309	-0.00576	-0.000635716		-25.317	-0.0044	-0.00334
-21.3471	0.00399	0.000906747		-21.8011	0.00153	0.00223			-21.866	-0.00334	-0.000469527		-25.2521	-0.01591	-0.00196
-21.2822	0.000316903	0.000917243		-21.7362	-0.00232	0.00192			-21.8011	0.00411	-0.00114		-25.1872	0.0059	-0.00343
-21.2173	-0.00323	-0.00189		-21.6713	0.002	0.000520505			-21.7362	-0.00246	-0.00176		-25.1223	-0.000713858	-0.00165
-21.1525	-0.000561566	-0.00302		-21.6064	0.00122	-0.000224083			-21.6713	0.00028549	6.72972e-05		-25.0574	0.00535	-0.00115
-21.0876	-0.00461	-0.0047		-21.5416	-0.00176	-0.000866817			-21.6064	-0.00354	-0.0006326		-24.9925	-0.00552	0.00234
-21.0227	-0.00935	-0.00434		-21.4767	7.79161e-05	-0.0011			-21.5416	0.000203721	-0.00143		-24.9276	-0.00198	0.00218
-20.9578	-0.00161	-0.00465		-21.4118	-0.00248	-0.00186			-21.4767	0.00212	-0.000223477		-24.8626	0.00245	0.00258
-20.8929	-0.00188	-0.00288		-21.3469	-0.00417	-0.00178			-21.4118	-0.00244	0.00176		-24.7977	0.01434	0.00135
-20.8281	-0.000790536	-4.04247e-05		-21.282	0.00116	-0.000808649			-21.3469	0.00209	0.00155		-24.7328	4.8316e-05	0.00269
-20.7632	-0.00206	0.00228		-21.2171	0.000331402	0.000269666			-21.282	0.00434	0.00288		-24.6679	-0.00725	0.0018
-20.6983	0.00925	0.00318		-21.1522	0.000941219	0.0024			-21.2172	0.00553	0.00199		-24.603	-0.000380126	5.17997e-05
-20.6334	0.0027	0.00354		-21.0874	0.00349	0.00267			-21.1523	-0.00595	0.000868913		-24.5381	0.0054	-0.00152
-20.5685	0.00247	0.0031		-21.0225	0.00357	0.00207			-21.0874	0.00759	-0.00111		-24.4732	0.000389389	0.00215
-20.5036	0.00231	0.002		-20.9576	0.00276	0.00161			-21.0225	-0.0092	-0.00232		-24.4082	-0.000512332	0.00237
-20.4387	-0.00227	-0.00125		-20.8927	-0.00362	1.78428e-05			-20.9576	-0.00248	-0.00181		-24.3433	0.00119	-0.00018073
-20.3739	-0.000899465	-0.0018		-20.8278	0.000268722	-0.00193			-20.8927	0.000591659	0.000631858		-24.2784	0.00397	-0.00365
-20.309	-0.0025	-0.00243		-20.7629	-0.00245	-0.00292			-20.8278	0.0014	-0.00099279		-24.2135	-0.01074	-0.0047
-20.2441	-0.00513	-0.00277		-20.6981	-0.00449	-0.00244			-20.763	0.00312	0.000853203		-24.1486	-0.00623	-0.0037
-20.1792	9.66781e-05	-0.00184		-20.6332	-0.0021	-0.000743481			-20.6981	7.90519e-05	-0.00165		-24.0837	-0.00516	-0.00052148
-20.1143	-0.00128	-0.00216		-20.5683	0.000681889	-0.00128			-20.6332	-0.00826	-0.00135		-24.0187	0.00565	0.00313
-20.0494	-0.00168	-0.000820443		-20.5034	0.00245	0.000319827			-20.5683	0.000742092	-0.00080301		-23.9538	0.01139	0.0058
-19.9845	0.000835842	0.000470917		-20.4385	0.000704944	0.00128			-20.5034	-0.003	0.000811003		-23.8889	0.00912	0.00303
-19.9197	-0.00155	0.00132		-20.3736	-0.00324	0.00115			-20.4385	0.01004	0.00207		-23.824	-0.00153	0.00234
-19.8548	0.00636	0.00363		-20.3087	0.00583	0.00201			-20.3737	0.00106	0.00259		-23.7591	-0.00933	-0.00114
-19.7899	0.00378	0.005		-20.2439	0.000365534	0.00139			-20.3088	0.00213	0.000426659		-23.6942	-0.00597	-0.00197
-19.725	0.00601	0.00535		-20.179	0.00129	0.000804021			-20.2439	-0.00466	-0.000556616		-23.6292	0.0096	-0.00342
-19.6601	0.00657	0.00422		-20.1141	0.00371	0.000802278			-20.179	-0.00295	-0.00214		-23.5643	-0.00521	-0.00213
-19.5952	0.000897571	0.00213		-20.0492	-0.00597	-0.001			-20.1141	-0.00164	-0.00247		-23.4994	0.000266588	-0.00287
-19.5303	-0.000451439	-9.32793e-05		-19.9843	-0.00105	-0.00203			-20.0492	0.00136	-0.00182		-23.4345	-0.01209	-0.00228
-19.4655	-0.00404	-0.00185		-19.9194	0.00144	-0.00157			-19.9843	0.000454962	0.00191		-23.3696	0.000861255	-0.00321
-19.4006	-0.000955001	-0.00343		-19.8546	-0.00362	-0.000756709			-19.9195	-0.00349	0.00332		-23.3047	-0.00355	-0.000889693
-19.3357	-0.00594	-0.00401		-19.7897	-0.00185	0.00128			-19.8546	0.0087	0.00346		-23.2398	0.01026	0.000901028
-19.2708	-0.00164	-0.00523		-19.7248	0.00711	0.00202			-19.7897	0.00947	0.00252		-23.1748	-0.00305	0.00318
-19.2059	-0.00669	-0.00413		-19.6599	0.000643918	0.0011			-19.7248	-0.00312	0.00195		-23.1099	0.00194	0.00376
-19.141	-0.00494	-0.00405		-19.595	0.00108	-0.000126104			-19.6599	-0.00285	0.000119665		-23.045	0.00697	0.0063
-19.0761	-0.00368	-0.00249		-19.5301	-0.00044541	-0.00172			-19.595	-0.00258	-0.00372		-22.9801	0.00347	0.004
-19.0113	0.00484	-5.01714e-05		-19.4653	-0.00838	-0.00243			-19.5301	-0.00132	-0.00415		-22.9152	0.00913	0.00313
-18.9464	-0.00154	0.00388		-19.4004	-0.00295	-0.00169			-19.4653	-0.00552	-0.00218		-22.8503	0.00258	-0.00042764
-18.8815	0.00588	0.00547		-19.3355	0.00299	-0.00153			-19.4004	-0.00324	-0.00228		-22.7854	-0.01236	-0.00248
-18.8166	0.01029	0.0058		-19.2706	0.00317	0.000378949			-19.3355	0.00232	-0.00141		-22.7204	-0.00496	-0.00436
-18.7517	0.00653	0.00559		-19.2057	-0.00262	0.000865566			-19.2706	-0.000157219	-8.15313e-05		-22.6555	-0.00215	-0.00397
-18.6868	0.000574951	0.00546		-19.1408	-0.000232455	0.000895437			-19.2057	-0.00256	0.00203		-22.5906	0.00216	-0.000738864
-18.622	0.00286	0.00297		-19.0759	0.00384	0.00194			-19.1408	0.00443	0.00165		-22.5257	-0.00386	-7.50247e-05
-18.5571	0.00407	-0.000127039		-19.0111	-0.0028	0.00147			-19.076	0.00303	0.000629609		-22.4608	0.00558	-0.00311
-18.4922	-0.00213	-0.00148		-18.9462	0.0079	0.00224			-19.0111	0.00174	0.00128		-22.3959	-0.00333	-0.00291
-18.4273	-0.00355	-0.00184		-18.8813	0.00353	0.000975541			-18.9462	-0.00402	0.000387962		-22.3309	-0.01312	0.000671156
-18.3624	-0.00591	-0.00298		-18.8164	-0.00709	0.00012146			-18.8813	0.00054239	0.000102516		-22.266	4.53521e-05	0.000907979
-18.2975	-0.000705338	-0.00347		-18.7515	0.0026	0.000342479			-18.8164	0.00317	0.000511576		-22.2011	0.01465	0.00113
-18.2327	-0.000701943	-0.00225		-18.6866	-0.00241	-0.00108			-18.7515	-0.00195	0.00237		-22.1362	0.00959	0.00236
-18.1678	-0.00331	-0.00178		-18.6218	0.00209	-0.000383369			-18.6867	0.00601	0.000810316		-22.0713	-0.01345	0.00455
-18.1029	-0.00236	-0.00201		-18.5569	0.000397688	-0.000169564			-18.6218	-0.000616912	3.80206e-05		-22.0064	0.00432	0.00106
-18.038	-0.00057285	-0.00214		-18.492	-0.00211	-0.00179			-18.5569	0.00104	-0.000888612		-21.9414	-0.000743262	-0.00286
-17.9731	-0.00353	-0.00185		-18.4271	-0.00223	-0.00132			-18.492	-0.01179	-0.0026		-21.8765	0.00631	-0.00226
-17.9082	-0.00273	-0.00176		-18.3622	-0.00392	-0.00151			-18.4271	0.00568	-0.00279		-21.8116	-0.00893	0.000790895
-17.8433	0.00121	-0.00235		-18.2973	0.000519362	-0.00153			-18.3622	-0.00421	-0.00199		-21.7467	-0.00275	-0.000266617
-17.7785	-0.00336	-0.00224		-18.2325	0.00179	0.000218283			-18.2974	-0.00479	-0.00104		-21.6818	0.00507	0.0018
-17.7136	-0.00393	-0.00269		-18.1676	-0.000596735	0.000374629			-18.2325	0.00649	3.7805e-05		-21.6169	0.00549	0.00321
-17.6487	-0.00246	-0.00244		-18.1027	-0.00159	0.000689919			-18.1676	-0.00353	-0.000769063		-21.552	0.0034	0.00542
-17.5838	2.72329e-05	-0.00137		-18.0378	0.00476	6.14455e-05			-18.1027	0.00144	0.00268		-21.487	0.00466	0.00135
-17.5189	-0.00322	0.00070922		-17.9729	-0.004	0.000279533			-18.0378	-0.000120884	0.00233		-21.4221	-0.000775247	-0.00219
-17.454	0.00549	0.00289		-17.908	0.00149	-0.000317429			-17.9729	0.00676	0.00219		-21.3572	-0.00738	-0.00704
-17.3891	0.00485	0.00361		-17.8431	-0.000184439	-0.000813915			-17.908	0.00581	0.00312		-21.2923	-0.01388	-0.00567
-17.3243	0.00319	0.00411		-17.7783	0.00054427	0.000187133			-17.8432	-0.00531	0.0018		-21.2274	-0.00166	-0.00433
-17.2594	0.00461	0.0029		-17.7134	-0.00336	0.00165			-17.7783	0.00491	-0.000551392		-21.1625	-0.00715	-0.0022
-17.1945	-0.000837098	0.000252662		-17.6485	0.00407	0.00188			-17.7134	-0.00326	-0.00222		-21.0975	0.01653	0.000805895
-17.1296	0.000715876	-0.000614992		-17.5836	0.00748	0.00216			-17.6485	-0.00303	-0.000781429		-21.0326	-0.00385	0.00305
-17.0647	-0.00499	-8.2543e-05		-17.5187	-0.00174	0.00238			-17.5836	-0.00418	0.000107615		-20.9677	-0.00186	0.00262
-16.9998	0.00104	0.000415868		-17.4538	0.00164	0.000302207			-17.5187	0.00481	-0.00259		-20.9028	0.00399	0.00191
-16.935	0.00366	0.00123		-17.389	-0.00133	0.000299252			-17.4539	0.00275	-0.0012		-20.8379	0.00355	0.00217
-16.8701	0.00401	0.000979231		-17.3241	-0.000273815	-0.00143			-17.389	-0.00855	-0.00149		-20.773	0.00258	0.00483
-16.8052	-0.000788466	0.00112		-17.2592	-0.00553	-0.00058837			-17.3241	-0.00644	-0.00216		-20.7081	0.00226	0.00434
-16.7403	-0.00199	0.000137178		-17.1943	0.00915	-0.00106			-17.2592	0.00541	-0.00298		-20.6431	0.01183	0.000427503
-16.6754	-0.00094274	-4.81856e-05		-17.1294	-0.01002	-0.0012			-17.1943	-0.00355	-0.00173		-20.5782	-0.00747	-0.00106
-16.6105	0.00146	-2.08854e-05		-17.0645	0.00205	-0.00255			-17.1294	-0.000281615	0.00317		-20.5133	-0.00386	-0.00162
-16.5456	0.00242	0.0012		-16.9996	-0.00312	-0.00197			-17.0645	0.00332	0.00405		-20.4484	-0.00965	-0.00367
-16.4808	0.00164	0.0019		-16.9348	-0.00392	-0.00341			-16.9997	0.00516	0.00402		-20.3835	0.00471	-0.00458
-16.4159	-0.000330804	0.00172		-16.8699	-0.0037	-0.00157			-16.9348	0.01141	0.00296		-20.3186	-0.00126	-0.00302
-16.351	0.00274	0.000878389		-16.805	0.00383	-0.000888008			-16.8699	-0.00479	0.000338117		-20.2536	-0.00822	-0.0038
-16.2861	0.00047699	-5.77143e-05		-16.7401	-0.00314	0.00103			-16.805	-0.00115	-0.00113		-20.1887	-0.000640735	-0.000361464
-16.2212	-0.0015	-0.00108		-16.6752	0.00201	0.0027			-16.7401	-0.00976	-0.00222		-20.1238	-0.00414	0.000505933
-16.1563	-0.00229	-0.00181		-16.6103	0.00771	0.00284			-16.6752	0.00136	-0.0028		-20.0589	0.00366	0.00234
-16.0915	-0.0027	-0.00241		-16.5455	0.000404778	0.00252			-16.6104	0.00408	-0.0013		-19.994	0.01472	0.00316
-16.0266	-0.00282	-0.00123		-16.4806	0.00312	0.00261			-16.5455	-0.0017	-0.00106		-19.9291	-0.00254	0.0014
-15.9617	-0.000629668	-0.0019		-16.4157	-0.000899077	0.00132			-16.4806	-0.00248	0.0017		-19.8642	-0.00459	0.000907284
-15.8968	2.37472e-05	-0.00272		-16.3508	0.0023	0.000212754			-16.4157	-0.00156	0.00156		-19.7992	-0.00147	-8.73434e-05
-15.8319	-0.000607459	-0.00193		-16.2859	-0.00104	0.000429819			-16.3508	0.00509	0.00256		-19.7343	8.82155e-05	-0.00016905
-15.767	-0.00899	-0.00152		-16.221	0.0011	0.000403352			-16.2859	0.00864	0.00311		-19.6694	0.00554	0.00221
-15.7021	-0.000206372	-0.00163		-16.1562	-0.000439304	-0.00028791			-16.2211	-0.00055969	0.00109		-19.6045	0.00459	0.00232
-15.6373	0.00518	-1.90154e-06		-16.0913	-0.000753927	-0.00182			-16.1562	-0.000938149	-0.00145		-19.5396	4.4957e-05	0.000485958
-15.5724	-0.000835322	0.00141		-16.0264	-0.000208911	-0.00136			-16.0913	-0.00715	-0.00452		-19.4747	-0.0038	-0.00154
-15.5075	0.000850109	0.00302		-15.9615	-0.00613	-0.00238			-16.0264	-0.00767	-0.00476		-19.4097	-0.0024	-0.00126
-15.4426	0.00602	0.0029		-15.8966	-0.00114	-0.000816107			-15.9615	-0.0012	-0.00329		-19.3448	-0.00309	-0.000757072
-15.3777	0.000341322	0.00282		-15.8317	0.00319	0.000385321			-15.8966	-0.000521554	-0.000585969		-19.2799	0.00211	0.000298798
-15.3128	0.0033	0.00221		-15.7668	-0.0023	0.0009209			-15.8317	0.00452	0.00249		-19.215	0.008	0.00196
-15.2479	0.00375	0.0013		-15.702	0.00715	0.0015			-15.7669	0.000638606	0.00351		-19.1501	-0.00379	0.000877178
-15.1831	-0.0012	0.000585641		-15.6371	-0.00171	0.000791452			-15.702	0.00723	0.0038		-19.0852	-0.000386632	0.000420472
-15.1182	-0.00408	-6.04894e-05		-15.5722	-0.00271	-0.00118			-15.6371	0.00146	0.00276		-19.0203	0.000941608	-0.00254
-15.0533	0.00311	-0.00102		-15.5073	-0.000938553	-0.00183			-15.5722	-0.000163533	0.00091576		-18.9553	-0.00706	-0.00287
-14.9884	-5.69044e-05	-0.00164		-15.4424	-0.00104	-0.00312			-15.5073	0.00189	-0.00132		-18.8904	0.000594444	-0.00204
-14.9235	-0.0046	-0.00137		-15.3775	-0.00551	-0.000366101			-15.4424	-0.00593	-0.00423		-18.8255	-0.00639	-0.0028
-14.8586	-0.000244246	-0.00118		-15.3127	0.00147	0.000789305			-15.3776	-0.00387	-0.00374		-18.7606	0.00441	-0.0017
-14.7938	-0.00243	-0.0014		-15.2478	0.00246	0.000149602			-15.3127	-0.00618	-0.00243		-18.6957	-0.00448	-0.00108
-14.7289	-0.000163361	-0.000544307		-15.1829	0.0058	0.000895497			-15.2478	-0.000207502	-0.000131334		-18.6308	-5.98524e-05	0.00224
-14.664	0.00105	0.000110624		-15.118	-0.00378	0.000791426			-15.1829	0.00663	0.00357		-18.5658	0.00525	0.00495
-14.5991	0.000720657	-0.000581852		-15.0531	-0.004	0.000187159			-15.118	0.00509	0.00422		-18.5009	0.00193	0.00425
-14.5342	-0.00175	-0.000657367		-14.9882	0.00428	-0.000554168			-15.0531	0.00503	0.00333		-18.436	0.01712	0.00357
-14.4693	-0.0013	-0.000200323		-14.9234	-0.00143	-0.000379107			-14.9883	0.00181	0.00125		-18.3711	-0.00452	0.00301
-14.4044	-0.00102	-0.000339739		-14.8585	0.00336	0.00214			-14.9234	-0.00564	-0.00094856		-18.3062	-0.00511	-4.398e-05
-14.3396	0.00186	0.00145		-14.7936	-0.00149	0.00161			-14.8585	-0.00321	-0.00219		-18.2413	-0.00317	-0.0031
-14.2747	0.00445	0.00268		-14.7287	0.00379	0.00182			-14.7936	0.00102	-0.00233		-18.1764	0.00476	-0.00484
-14.2098	6.22277e-05	0.00295		-14.6638	0.00379	0.00251			-14.7287	-0.00147	-0.00173		-18.1114	-0.01047	-0.00233
-14.1449	0.00681	0.00198		-14.5989	-0.00302	0.000623812			-14.6638	-0.00201	0.000114621		-18.0465	-0.00397	-0.0026
-14.08	-0.00152	0.000492988		-14.534	0.00569	-0.000598284			-14.5989	0.000688887	-0.000969921		-17.9816	0.00334	-0.00313
-14.0151	-0.00147	-0.000185043		-14.4692	-0.00427	-0.00125			-14.5341	-0.00109	-0.00112		-17.9167	-0.00324	-0.000556325
-13.9502	-0.00304	-0.00132		-14.4043	-0.00635	-0.0016			-14.4692	0.0014	4.2267e-05		-17.8518	-0.00245	0.00138
-13.8854	-0.000605456	-0.00315		-14.3394	-0.000424177	-0.00253			-14.4043	-0.0046	0.00142		-17.7869	0.00337	0.00167
-13.8205	-0.000781943	-0.00325		-14.2745	0.00282	-0.00384			-14.3394	0.00534	0.00161		-17.7219	0.00983	0.00168
-13.7556	-0.00721	-0.00409		-14.2096	-0.00569	-0.00216			-14.2745	0.00387	0.00235		-17.657	-0.00701	0.00303
-13.6907	-0.004	-0.00356		-14.1447	-0.00612	-0.00103			-14.2096	0.00273	0.00231		-17.5921	0.00586	0.00264
-13.6258	-0.00344	-0.00287		-14.0799	0.00183	0.000447884			-14.1448	-0.00183	0.000317045		-17.5272	0.00114	0.00112
-13.5609	-0.00136	-0.0015		-14.015	0.00396	0.0019			-14.0799	0.000462506	-0.00166		-17.4623	0.00137	-0.00122
-13.4961	0.00339	0.00118		-13.9501	0.00466	0.00419			-14.015	-0.00382	-0.00392		-17.3974	-0.0018	-0.000761115
-13.4312	0.00147	0.00236		-13.8852	0.00599	0.00355			-13.9501	-0.0088	-0.00469		-17.3325	-0.00331	-0.00278
-13.3663	0.00206	0.0027		-13.8203	-0.000928403	0.000885545			-13.8852	0.00194	-0.00299		-17.2675	-0.00587	-0.00139
-13.3014	0.0052	0.00355		-13.7554	-0.000563389	-0.000595475			-13.8203	-0.00771	-0.00129		-17.2026	0.00189	-0.00124
-13.2365	0.00232	0.00379		-13.6905	-0.00446	-0.00176			-13.7554	0.00394	0.00161		-17.1377	0.00172	0.000718435
-13.1716	0.00261	0.0049		-13.6257	-0.00189	-0.0018			-13.6906	0.00719	0.00382		-17.0728	0.0037	0.00156
-13.1067	0.00814	0.00468		-13.5608	0.00154	-0.0015			-13.6257	0.00304	0.00306		-17.0079	-0.00281	0.00199
-13.0419	0.0035	0.00439		-13.4959	-0.00108	-0.000568062			-13.5608	0.00371	0.00488		-16.943	0.00455	0.000698351
-12.977	0.00378	0.00281		-13.431	0.000252359	0.000616164			-13.4959	0.00167	0.00335		-16.878	-0.0022	-0.000131474
-12.9121	-0.00102	-0.000497702		-13.3661	-0.00247	0.000217449			-13.431	-1.91022e-05	0.00189		-16.8131	0.000378726	-0.00162
-12.8472	-0.000881199	-0.00351		-13.3012	0.00424	-0.00027625			-13.3661	0.00625	-0.000565117		-16.7482	-0.00209	-0.000334539
-12.7823	-0.00907	-0.00461		-13.2364	0.000123195	0.00169			-13.3013	-0.00329	-0.00294		-16.6833	-0.00233	-0.00162
-12.7174	-0.00706	-0.00609		-13.1715	-0.00122	0.00238			-13.2364	-0.00679	-0.00439		-16.6184	-0.00194	-0.00111
-12.6526	-0.00217	-0.00473		-13.1066	0.00251	0.00158			-13.1715	-0.00939	-0.004		-16.5535	0.00508	-0.000240809
-12.5877	-0.00315	-0.00367		-13.0417	0.00652	-0.00141			-13.1066	-0.00105	-0.00354		-16.4885	-0.00565	-0.000615809
-12.5228	-0.00418	-0.00199		-12.9768	-0.00482	-0.00224			-13.0417	0.000966376	-0.000269037		-16.4236	0.00124	-0.00023606
-12.4579	0.00348	0.00017755		-12.9119	-0.00798	-0.00264			-12.9768	0.00519	0.00257		-16.3587	0.00278	0.00015128
-12.393	-0.00219	0.00168		-12.8471	-0.00538	-0.00265			-12.912	0.000768025	0.00326		-16.2938	-0.00451	0.00165
-12.3281	0.00197	0.00303		-12.7822	0.00309	-0.00129			-12.8471	0.00346	0.00197		-16.2289	0.00627	0.00445
-12.2632	0.00852	0.0018		-12.7173	0.00313	0.0015			-12.7822	0.00136	0.000198544		-16.164	0.00499	0.00442
-12.1984	0.000537291	0.00116		-12.6524	0.0032	0.00307			-12.7173	-0.00333	-0.000541061		-16.0991	0.00756	0.00233
-12.1335	-0.0021	0.00125		-12.5875	0.00226	0.00362			-12.6524	-0.000618125	-0.000435578		-16.0341	0.000261766	0.0012
-12.0686	-0.00507	-0.000216695		-12.5226	-5.75326e-05	0.00101			-12.5875	-0.00171	-0.000533783		-15.9692	-0.00422	-0.0014
-12.0037	0.00567	-0.00143		-12.4577	0.00209	-0.000454979			-12.5226	0.00362	0.000111063		-15.9043	-0.00909	-0.00454
-11.9388	-0.00168	-0.00139		-12.3929	0.000524195	-0.000919197			-12.4578	-0.00048682	0.000822981		-15.8394	0.00112	-0.00397
-11.8739	-0.00261	-0.00167		-12.328	-0.00789	-0.00216			-12.3929	0.000572914	0.000926313		-15.7745	-0.00207	-0.00248
-11.809	-0.00285	-0.00253		-12.2631	0.00063074	-0.00135			-12.328	-0.000465822	-0.00126		-15.7096	-0.0074	-0.0016
-11.7442	-0.00457	-0.00385		-12.1982	0.00105	-0.00108			-12.2631	-0.000671138	-0.00145		-15.6446	0.00817	-0.000495002
-11.6793	-0.00124	-0.000800679		-12.1333	-0.00326	-1.46756e-05			-12.1982	-0.00121	-0.00062456		-15.5797	-0.00542	-0.00291
-11.6144	-0.000747187	0.00114		-12.0684	0.00591	0.00193			-12.1333	-0.00688	-0.000114362		-15.5148	-0.00311	-0.0013
-11.5495	0.00433	0.00279		-12.0036	-0.000604671	0.00265			-12.0685	0.00863	4.38691e-05		-15.4499	0.000557332	0.00107
-11.4846	0.00882	0.00402		-11.9387	0.0023	0.00293			-12.0036	-0.000104123	0.00133		-15.385	-0.00398	0.0022
-11.4197	0.0002304	0.00429		-11.8738	0.00472	0.00215			-11.9387	2.13474e-05	0.00066472		-15.3201	0.01192	0.00342
-11.3549	0.00213	0.00326		-11.8089	0.00311	-0.000153648			-11.8738	-0.00129	0.000514824		-15.2552	0.00594	0.00279
-11.29	0.00162	0.001		-11.744	-0.00491	-0.00121			-11.8089	0.00276	-0.00191		-15.1902	0.000428537	-0.000192045
-11.2251	-0.0002799	-0.00267		-11.6791	-0.00491	-0.00296			-11.744	-0.00615	0.000451689		-15.1253	-0.00954	-0.000207897
-11.1602	-0.00682	-0.00693		-11.6143	-0.00278	-0.00402			-11.6792	0.00285	0.00124		-15.0604	-0.000327857	-0.00311
-11.0953	-0.01015	-0.01133		-11.5494	-0.00308	-0.00324			-11.6143	0.00079366	0.000370051		-14.9955	-0.00408	-0.000283178
-11.0304	-0.01917	-0.0153		-11.4845	-0.00141	-0.00142			-11.5494	0.0068	0.000626286		-14.9306	0.00965	0.000693554
-10.9655	-0.02107	-0.01812		-11.4196	-0.00103	-0.00143			-11.4845	-0.00408	0.000339088		-14.8657	-0.00245	0.0023
-10.9007	-0.01515	-0.02011		-11.3547	0.000858738	-0.000188892			-11.4196	-0.00522	-0.00167		-14.8007	0.00735	0.00153
-10.8358	-0.02148	-0.02083		-11.2898	-0.000662199	0.00084902			-11.3547	0.00364	-0.00144		-14.7358	-0.00741	0.00182
-10.7709	-0.02276	-0.02272		-11.2249	-0.00122	0.00075824			-11.2898	-0.00507	-0.000346923		-14.6709	0.00399	0.000640561
-10.706	-0.02627	-0.02612		-11.1601	0.00672	0.002			-11.225	0.00177	0.000975733		-14.606	0.00218	0.000949154
-10.6411	-0.02605	-0.02945		-11.0952	0.00045762	0.00295			-11.1601	0.00467	0.00144		-14.5411	0.00281	0.00214
-10.5762	-0.03662	-0.03028		-11.0303	0.000882683	0.00406			-11.0952	0.00216	-0.000153361		-14.4762	0.000169396	0.00198
-10.5114	-0.03256	-0.03232		-10.9654	0.00755	0.00285			-11.0303	-0.00565	-0.000566358		-14.4113	-0.00161	1.07834e-05
-10.4465	-0.03063	-0.03434		-10.9005	0.00195	0.00116			-10.9654	0.000803379	-0.00125		-14.3463	0.00599	-0.00316
-10.3816	-0.03324	-0.03728		-10.8356	0.000145233	0.000154846			-10.9005	-0.0043	-0.00177		-14.2814	-0.01347	-0.00586
-10.3167	-0.04203	-0.03858		-10.7708	-0.00556	-0.000403106			-10.8357	0.000136141	4.42268e-05		-14.2165	-0.00199	-0.00444
-10.2518	-0.0418	-0.03905		-10.7059	0.000265222	-0.00208			-10.7708	0.00502	0.00203		-14.1516	-0.01244	-0.00462
-10.1869	-0.04247	-0.03904		-10.641	-0.00241	-0.00175			-10.7059	-0.000573295	0.00168		-14.0867	0.000866235	-0.00368
-10.122	-0.03494	-0.03804		-10.5761	0.00248	-0.00212			-10.641	0.00503	0.002		-14.0218	0.00873	0.000758498
-10.0572	-0.03079	-0.03588		-10.5112	-0.00518	-0.00198			-10.5761	-0.00041979	0.000414816		-13.9568	-0.00611	0.00392
-9.9923	-0.04013	-0.03786		-10.4463	-0.00172	-0.0011			-10.5112	-0.00208	4.72627e-06		-13.8919	0.00574	0.00557
-9.9274	-0.04076	-0.04115		-10.3814	-0.00346	-0.00124			-10.4463	0.00019395	0.000739322		-13.827	0.00719	0.00146
-9.8625	-0.04226	-0.04394		-10.3166	0.00188	-0.000530119			-10.3815	-0.000448882	0.000365398		-13.7621	0.00721	0.000739148
-9.7976	-0.05347	-0.04661		-10.2517	0.00524	0.000829684			-10.3166	0.00403	5.54419e-05		-13.6972	-0.00957	0.000857343
-9.7327	-0.04584	-0.04695		-10.1868	-0.00521	0.00176			-10.2517	-0.000696694	-0.00175		-13.6323	-0.00615	-0.000450729
-9.6678	-0.04162	-0.04731		-10.1219	0.00512	0.00264			-10.1868	-0.00394	-0.00365		-13.5674	0.00921	0.000374376
-9.603	-0.05067	-0.04726		-10.057	0.000328046	0.00101			-10.1219	-0.00752	-0.00363		-13.5024	-0.00139	0.000811351
-9.5381	-0.04685	-0.04727		-9.9921	0.00438	0.000315209			-10.057	-0.00517	-0.00146		-13.4375	0.00588	0.00196
-9.4732	-0.04774	-0.04854		-9.9273	-0.000969053	0.000783636			-9.9922	0.00148	-0.00137		-13.3726	0.000531733	0.00011249
-9.4083	-0.0502	-0.04939		-9.8624	-0.00529	-0.00158			-9.9273	0.00634	0.000103879		-13.3077	-0.00652	-0.00192
-9.3434	-0.05065	-0.04923		-9.7975	0.000826028	-0.00195			-9.8624	0.00416	0.00153		-13.2428	-0.00241	0.000531543
-9.2785	-0.04612	-0.04969		-9.7326	-0.00131	-0.00208			-9.7975	-0.01124	0.00216		-13.1779	0.00158	0.000486649
-9.2137	-0.05053	-0.04839		-9.6677	-0.00381	-0.00145			-9.7326	0.0066	0.00225		-13.1129	0.00488	0.000770499
-9.1488	-0.04919	-0.04591		-9.6028	0.000435738	-0.00121			-9.6677	0.00403	0.000626157		-13.048	0.00491	-0.000478055
-9.0839	-0.04431	-0.0456		-9.538	0.000827054	-0.000197339			-9.6029	0.00399	0.000857519		-12.9831	-0.00669	-0.00165
-9.019	-0.04222	-0.04699		-9.4731	-0.00193	0.00209			-9.538	0.00042522	0.00222		-12.9182	-0.00755	-0.00351
-8.9541	-0.04496	-0.0466		-9.4082	0.00219	0.0023			-9.4731	-0.00652	0.000511814		-12.8533	-0.0049	-0.0037
-8.8892	-0.05464	-0.04817		-9.3433	0.00814	0.00186			-9.4082	0.0037	0.00175		-12.7884	0.00496	0.00069651
-8.8243	-0.05178	-0.05018		-9.2784	0.00137	0.00169			-9.3433	0.00422	0.00118		-12.7235	-0.000720771	0.00312
-8.7595	-0.04616	-0.052		-9.2135	-0.00507	0.000736632			-9.2784	0.00314	0.000148522		-12.6585	0.00714	0.00265
-8.6946	-0.05425	-0.05208		-9.1486	0.00162	-0.000591544			-9.2135	0.000106051	-0.000649406		-12.5936	0.0097	0.00184
-8.6297	-0.053	-0.05268		-9.0838	-0.000196239	-0.000388388			-9.1487	-0.00941	-0.00394		-12.5287	-0.01184	-0.000286893
-8.5648	-0.05611	-0.0556		-9.0189	-0.00206	-0.00113			-9.0838	-0.00548	-0.00374		-12.4638	-0.0025	0.000307313
-8.4999	-0.05532	-0.059		-8.954	0.00213	-0.000858293			-9.0189	-0.000721716	-0.00359		-12.3989	0.00384	-0.00199
-8.435	-0.06317	-0.06024		-8.8891	0.000900965	-0.00107			-8.954	-0.00253	-0.00211		-12.334	-0.000316206	-0.00116
-8.3702	-0.06359	-0.06221		-8.8242	-0.00949	5.99768e-05			-8.8891	0.00503	0.00065257		-12.269	0.00315	0.00125
-8.3053	-0.06402	-0.06413		-8.7593	0.00525	0.00119			-8.8242	-0.00356	0.0026		-12.2041	-0.00597	0.00124
-8.2404	-0.06234	-0.06581		-8.6945	0.00412	0.0014			-8.7594	0.00331	0.00333		-12.1392	0.00458	0.00128
-8.1755	-0.06633	-0.06465		-8.6296	0.0023	0.0011			-8.6945	0.00617	0.00403		-12.0743	-0.000412997	0.00121
-8.1106	-0.06852	-0.06465		-8.5647	0.000449781	0.0014			-8.6296	0.00598	0.00153		-12.0094	0.00449	-0.00367
-8.0457	-0.06525	-0.06644		-8.4998	-0.00245	-0.00136			-8.5647	-0.00134	0.000558769		-11.9445	-0.00387	-0.00324
-7.9808	-0.06201	-0.06898		-8.4349	-0.00437	-0.00137			-8.4998	-0.00198	-0.00086152		-11.8796	-0.01005	-0.00367
-7.916	-0.07229	-0.07076		-8.37	0.00112	-0.0016			-8.4349	-0.00757	-0.00125		-11.8146	-0.01366	-0.00228
-7.8511	-0.07788	-0.07199		-8.3052	-0.00126	-0.00179			-8.3701	0.00247	-0.000584298		-11.7497	0.01555	-0.00066864
-7.7862	-0.07499	-0.07372		-8.2403	0.000974799	-0.00069464			-8.3052	0.00521	0.000738118		-11.6848	0.00369	0.00471
-7.7213	-0.07285	-0.07613		-8.1754	-0.00411	-0.000355223			-8.2403	0.000993016	0.00197		-11.6199	0.00182	0.00492
-7.6564	-0.07285	-0.07731		-8.1105	-0.00125	-0.00102			-8.1754	-0.00056613	0.00107		-11.555	0.00516	0.0048
-7.5915	-0.07961	-0.07861		-8.0456	0.00288	-0.00156			-8.1105	-0.00177	-0.00226		-11.4901	0.00647	0.000996913
-7.5266	-0.08599	-0.08159		-7.9807	-0.00221	-0.00094843			-8.0456	-0.000821878	-0.00486		-11.4251	-0.01108	0.00183
-7.4618	-0.08335	-0.08196		-7.9158	-0.0017	0.00162			-7.9807	-0.00927	-0.0038		-11.3602	0.00815	-0.000547924
-7.3969	-0.08045	-0.0837		-7.851	-0.000853121	0.000788571			-7.9159	-0.00411	-0.00213		-11.2953	-0.00126	-0.0039
-7.332	-0.08321	-0.08306		-7.7861	0.00684	0.000875003			-7.851	-0.000768195	0.000302651		-11.2304	-0.0034	-0.00346
-7.2671	-0.07688	-0.08224		-7.7212	0.00418	0.00212			-7.7861	0.00904	0.00251		-11.1655	-0.01114	-0.00226
-7.2022	-0.08994	-0.08182		-7.6563	-0.00637	0.00207			-7.7212	0.00298	0.00335		-11.1006	-0.00289	-0.00307
-7.1373	-0.07627	-0.07749		-7.5914	0.00473	0.00131			-7.6563	0.00272	0.00169		-11.0357	0.00756	-0.000628128
-7.0725	-0.07511	-0.07283		-7.5265	0.00198	-0.00015434			-7.5914	-0.00146	0.000425869		-10.9707	-0.00242	0.000630434
-7.0076	-0.06726	-0.06898		-7.4617	-0.00075302	-0.000250819			-7.5266	-0.00545	-0.000664961		-10.9058	0.004	0.00318
-6.9427	-0.05566	-0.06292		-7.3968	-0.000736676	0.000731957			-7.4617	0.0005018	-0.002		-10.8409	-0.000730023	0.00142
-6.8778	-0.06614	-0.06108		-7.3319	-0.00108	-0.000928913			-7.3968	0.00359	-2.30516e-05		-10.776	-0.000259795	-0.000498308
-6.8129	-0.06152	-0.0599		-7.267	-0.000472588	-0.000157625			-7.3319	-0.000138635	0.000540263		-10.7111	0.00507	0.00086033
-6.748	-0.05502	-0.05938		-7.2021	0.00187	-0.000113831			-7.267	-0.00587	0.0011		-10.6462	-0.00565	0.00105
-6.6831	-0.05857	-0.05653		-7.1372	-0.00127	0.000575944			-7.2021	0.01053	0.000173655		-10.5812	0.00102	-0.000175799
-6.6183	-0.05523	-0.0538		-7.0723	0.00188	0.000536022			-7.1372	-0.00642	0.000267375		-10.5163	0.00435	-0.00133
-6.5534	-0.04421	-0.04732		-7.0075	-0.00251	-0.000710406			-7.0724	0.00185	0.00121		-10.4514	-0.00189	-0.00322
-6.4885	-0.03497	-0.03497		-6.9426	0.00211	-0.00203			-7.0075	-0.0001507	-0.000433026		-10.3865	-0.0099	-0.000759012
-6.4236	-0.0343	-0.02067		-6.8777	-0.00436	-0.00229			-6.9426	0.00105	-0.00257		-10.3216	0.00133	5.6216e-05
-6.3587	0.00745	-0.00349		-6.8128	-0.00507	-0.00265			-6.8777	-0.0033	-0.00178		-10.2567	0.000268395	0.00148
-6.2938	0.02164	0.01424		-6.7479	-0.00109	-0.00116			-6.8128	-0.00943	-0.00422		-10.1917	0.01158	0.00267
-6.2289	0.02619	0.03563		-6.683	0.00123	0.000346184			-6.7479	0.0003378	-0.0059		-10.1268	0.00171	0.00314
-6.1641	0.05755	0.05753		-6.6182	0.00203	0.0016			-6.6831	-0.00635	-0.00539		-10.0619	-0.000658038	0.00255
-6.0992	0.07454	0.07652		-6.5533	0.00492	0.00362			-6.6182	-0.00746	-0.00407		-9.997	-0.00364	0.00118
-6.0343	0.1044	0.10057		-6.4884	0.00272	0.00284			-6.5533	-0.00449	-0.00372		-9.9321	0.00237	-0.00223
-5.9694	0.11928	0.12106		-6.4235	-0.00142	0.00203			-6.4884	0.00318	-0.00218		-9.8672	0.00445	-0.00104
-5.9045	0.14076	0.13856		-6.3586	0.00695	0.000928715			-6.4235	-0.00382	-0.000587099		-9.8023	-0.00717	-0.00045348
-5.8396	0.15512	0.14884		-6.2937	-0.00522	-0.000584563			-6.3586	-0.0031	-0.000699011		-9.7373	-0.00466	-0.00101
-5.7748	0.15297	0.16015		-6.2289	0.000472	-0.000443736			-6.2938	0.00599	-0.00203		-9.6724	0.00519	-0.00296
-5.7099	0.17451	0.17001		-6.164	-0.00159	-0.000631589			-6.2289	-0.00866	-0.00342		-9.6075	-0.00251	-0.00252
-5.645	0.16335	0.17542		-6.0991	-0.00168	-0.00259			-6.164	-0.00568	-0.00436		-9.5426	-0.00509	0.000330951
-5.5801	0.20339	0.18608		-6.0342	0.000998	-0.00157			-6.0991	-0.00495	-0.00576		-9.4777	-0.00164	0.00108
-5.5152	0.19124	0.19617		-5.9693	-0.00455	-0.00217			-6.0342	-0.00546	-0.00828		-9.4128	0.00548	-0.000879649
-5.4503	0.20148	0.21128		-5.9044	-0.00546	-0.0023			-5.9693	-0.01027	-0.0075		-9.3478	0.00365	-0.000179583
-5.3854	0.23728	0.23013		-5.8395	0.000569	-0.00246			-5.9044	-0.00716	-0.00849		-9.2829	-0.00229	0.000880327
-5.3206	0.23966	0.2466		-5.7747	-0.00315	-0.0051			-5.8396	-0.01206	-0.00903		-9.218	-0.00674	0.00221
-5.2557	0.28767	0.26946		-5.7098	-0.00603	-0.00633			-5.7747	-0.00701	-0.01045		-9.1531	0.00519	0.00119
-5.1908	0.29283	0.29983		-5.6449	-0.00785	-0.00847			-5.7098	-0.01024	-0.01168		-9.0882	0.00746	0.00232
-5.1259	0.32644	0.33704		-5.58	-0.01603	-0.00942			-5.6449	-0.01171	-0.01137		-9.0233	0.00473	0.000552415
-5.061	0.37029	0.38055		-5.5151	-0.00621	-0.00717			-5.58	-0.01557	-0.00829		-8.9584	-0.00674	0.00221
-4.9961	0.45029	0.42675		-5.4502	-0.00754	-0.0084			-5.5151	-0.00885	-0.00905		-8.8934	0.000364115	-0.00277
-4.9313	0.49341	0.49256		-5.3854	-0.00218	-0.00859			-5.4503	-0.0001044	-0.00826		-8.8285	-0.00904	-0.00316
-4.8664	0.53681	0.57054		-5.3205	-0.00682	-0.00938			-5.3854	-0.00463	-0.0091		-8.7636	0.01113	-0.00208
-4.8015	0.62173	0.64262		-5.2556	-0.0232	-0.01046			-5.3205	-0.02033	-0.00931		-8.6987	-0.01544	-0.000370783
-4.7366	0.71702	0.69016		-5.1907	-0.00739	-0.01127			-5.2556	-0.0093	-0.01232		-8.6338	0.00979	0.00115
-4.6717	0.75151	0.71069		-5.1258	-0.01089	-0.01071			-5.1907	-0.01456	-0.01263		-8.5689	-3.14505e-05	0.00277
-4.6068	0.68901	0.68887		-5.0609	-0.00433	-0.00941			-5.1258	-0.00752	-0.01068		-8.5039	0.000845501	-0.00141
-4.5419	0.60332	0.61453		-4.9961	-0.01267	-0.0079			-5.061	-0.01305	-0.00936		-8.439	0.00519	0.000582508
-4.4771	0.51124	0.51163		-4.9312	-0.00753	-0.01275			-4.9961	-0.00277	-0.00892		-8.3741	-0.00567	-0.000321815
-4.4122	0.38969	0.39723		-4.8663	-0.01689	-0.01445			-4.9312	-0.01203	-0.00911		-8.3092	-0.00956	0.000476913
-4.3473	0.26056	0.26957		-4.8014	-0.01681	-0.0172			-4.8663	-0.01397	-0.00979		-8.2443	0.01096	0.000794168
-4.2824	0.17087	0.13172		-4.7365	-0.02376	-0.01731			-4.8014	-0.00474	-0.01178		-8.1794	0.00722	0.000193019
-4.2175	0.02321	-0.00674		-4.6716	-0.01187	-0.01775			-4.7365	-0.0176	-0.0136		-8.1145	-0.0067	0.00239
-4.1526	-0.12895	-0.07301		-4.6067	-0.01863	-0.01716			-4.6716	-0.0119	-0.01575		-8.0495	0.000686639	0.000774161
-4.0877	-0.17197	-0.10983		-4.5419	-0.01513	-0.01739			-4.6068	-0.02165	-0.01505		-7.9846	-0.00384	-0.00587
-4.0229	-0.13213	-0.10023		-4.477	-0.01847	-0.0185			-4.5419	-0.01258	-0.01691		-7.9197	0.00114	-0.00493
-3.958	0.07207	-0.07639		-4.4121	-0.02243	-0.02175			-4.477	-0.02251	-0.01754		-7.8548	-0.01145	-0.00315
-3.8931	-0.03772	-0.00632		-4.3472	-0.02074	-0.0205			-4.4121	-0.00562	-0.01769		-7.7899	-0.00893	-0.00156
-3.8282	0.05876	0.09187		-4.2823	-0.0232	-0.0195			-4.3472	-0.02573	-0.01597		-7.725	0.01262	-0.000381247
-3.7633	0.04869	0.18153		-4.2174	-0.01779	-0.01682			-4.2823	-0.01963	-0.01561		-7.66	-0.000534657	0.000559694
-3.6984	0.31908	0.22368		-4.1526	-0.00824	-0.01568			-4.2175	-0.0085	-0.01413		-7.5951	0.00557	0.00447
-3.6336	0.37197	0.25178		-4.0877	-0.01441	-0.0139			-4.1526	-0.01323	-0.01503		-7.5302	-0.00333	0.0059
-3.5687	0.24095	0.21973		-4.0228	-0.01355	-0.0113			-4.0877	-0.01463	-0.01425		-7.4653	0.00678	0.00536
-3.5038	0.0731	0.1408		-3.9579	-0.01657	-0.01011			-4.0228	-0.01866	-0.01745		-7.4004	0.0121	0.0064
-3.4389	0.02581	0.05671		-3.893	-0.0041	-0.01039			-3.9579	-0.02159	-0.02295		-7.3355	0.00613	0.00268
-3.374	0.03586	0.04824		-3.8281	-0.00491	-0.00792			-3.893	-0.02839	-0.02723		-7.2706	0.000371079	0.000549898
-3.3091	0.04252	0.11647		-3.7632	-0.00823	-0.0073			-3.8281	-0.02857	-0.03031		-7.2056	-0.00836	-0.0021
-3.2442	0.29234	0.22824		-3.6984	-0.00975	-0.00434			-3.7633	-0.03605	-0.03411		-7.1407	-0.01003	-0.00417
-3.1794	0.37916	0.357		-3.6335	-0.000738	-0.00166			-3.6984	-0.03382	-0.03238		-7.0758	0.00238	-0.00365
-3.1145	0.46599	0.48063		-3.5686	-0.0024	-5.98442e-05			-3.6335	-0.0299	-0.02968		-7.0109	0.00255	-0.00335
-3.0496	0.55281	0.57094		-3.5037	0.01139	0.00249			-3.5686	-0.03318	-0.02764		-6.946	-0.00639	-0.00375
-2.9847	0.63963	0.58154		-3.4388	0.00513	0.00456			-3.5037	-0.01268	-0.02659		-6.8811	-0.00459	-0.0045
-2.9198	0.61835	0.59158		-3.3739	-0.00492	0.00376			-3.4388	-0.02894	-0.02644		-6.8161	-0.00879	-0.00492
-2.8549	0.55432	0.58813		-3.3091	0.00889	0.00546			-3.374	-0.03029	-0.02528		-6.7512	-0.00525	-0.00334
-2.7901	0.49029	0.56596		-3.2442	0.00882	0.00718			-3.3091	-0.03091	-0.0265		-6.6863	0.0043	0.00134
-2.7252	0.59381	0.54041		-3.1793	0.00807	0.01247			-3.2442	-0.02174	-0.02718		-6.6214	0.00709	0.00512
-2.6603	0.56463	0.52789		-3.1144	0.02295	0.01986			-3.1793	-0.02052	-0.02488		-6.5565	0.00435	0.00786
-2.5954	0.50845	0.54149		-3.0495	0.02478	0.02518			-3.1144	-0.03068	-0.0221		-6.4916	0.01116	0.00708
-2.5305	0.51379	0.55305		-2.9846	0.03147	0.03196			-3.0495	-0.01673	-0.02159		-6.4267	0.00461	0.00275
-2.4656	0.52529	0.53825		-2.9198	0.04227	0.03997			-2.9847	-0.02528	-0.021		-6.3617	-0.00134	-0.00109
-2.4007	0.58	0.51189		-2.8549	0.04434	0.0463			-2.9198	-0.01538	-0.02216		-6.2968	-0.00641	-0.0028
-2.3359	0.48268	0.47152		-2.79	0.05266	0.0559			-2.8549	-0.02684	-0.02405		-6.2319	-0.00892	-0.00449
-2.271	0.37124	0.3753		-2.7251	0.06591	0.06258			-2.79	-0.02161	-0.02759		-6.167	-0.00134	-0.00458
-2.2061	0.23848	0.25286		-2.6602	0.06904	0.06696			-2.7251	-0.03582	-0.02665		-6.1021	0.00268	-0.00279
-2.1412	0.16759	0.15452		-2.5953	0.07986	0.07429			-2.6602	-0.02851	-0.02538		-6.0372	-0.00258	0.000443913
-2.0763	-0.02033	0.06482		-2.5304	0.07273	0.08144			-2.5953	-0.01892	-0.02231		-5.9722	-0.00292	0.0036
-2.0114	-0.01962	-0.03001		-2.4656	0.08558	0.09185			-2.5305	-0.01256	-0.02008		-5.9073	0.00644	0.00155
-1.9465	-0.01891	-0.13287		-2.4007	0.1094	0.1025			-2.4656	-0.01474	-0.01319		-5.8424	0.00751	0.00316
-1.8817	-0.28576	-0.25102		-2.3358	0.11675	0.11539			-2.4007	-0.01743	-0.0103		-5.7775	0.00222	0.00134
-1.8168	-0.40753	-0.37259		-2.2709	0.13435	0.13055			-2.3358	-0.00648	-0.00697		-5.7126	-0.00945	0.000212608
-1.7519	-0.5293	-0.52257		-2.206	0.13326	0.14288			-2.2709	0.00715	-0.00123		-5.6477	0.009	-0.00104
-1.687	-0.65108	-0.67058		-2.1411	0.15777	0.15162			-2.206	0.00101	0.0069		-5.5828	-0.01277	-0.00159
-1.6221	-0.77286	-0.77209		-2.0763	0.16569	0.16332			-2.1412	0.01634	0.01937		-5.5178	0.00725	-0.00174
-1.5572	-0.89463	-0.89944		-2.0114	0.17521	0.17392			-2.0763	0.028	0.02663		-5.4529	0.00224	0.000852027
-1.4924	-1.01641	-1.02423		-1.9465	0.18262	0.19035			-2.0114	0.03891	0.03781		-5.388	-0.00282	0.003
-1.4275	-1.06873	-1.08822		-1.8816	0.20927	0.20756			-1.9465	0.05632	0.05056		-5.3231	0.00208	0.00792
-1.3626	-1.22211	-1.12846		-1.8167	0.22422	0.22995			-1.8816	0.0436	0.05548		-5.2582	0.0167	0.00676
-1.2977	-1.1746	-1.14295		-1.7518	0.26036	0.25214			-1.8167	0.0746	0.06401		-5.1933	0.01502	0.0103
-1.2328	-1.0305	-1.16087		-1.687	0.27747	0.2792			-1.7519	0.06484	0.06442		-5.1283	0.00717	0.01376
-1.1679	-1.18244	-1.19172		-1.6221	0.29751	0.30088			-1.687	0.05786	0.06563		-5.0634	0.00888	0.01565
-1.103	-1.2023	-1.16495		-1.5572	0.31198	0.31551			-1.6221	0.08246	0.06815		-4.9985	0.02481	0.01797
-1.0382	-1.28526	-1.21727		-1.4923	0.34366	0.32824			-1.5572	0.0493	0.06412		-4.9336	0.02304	0.02369
-0.9733	-1.242	-1.2789		-1.4274	0.32469	0.32834			-1.4923	0.07979	0.07178		-4.8687	0.02689	0.02864
-0.9084	-1.09702	-1.2783		-1.3625	0.32037	0.32738			-1.4274	0.07547	0.07928		-4.8038	0.03269	0.02957
-0.8435	-1.42157	-1.24064		-1.2976	0.3359	0.33298			-1.3625	0.08261	0.08713		-4.7389	0.03247	0.02954
-0.7786	-1.19976	-1.09992		-1.2328	0.28808	0.31352			-1.2977	0.12178	0.11169		-4.6739	0.02567	0.02953
-0.7137	-0.97794	-0.9685		-1.1679	0.32413	0.29411			-1.2328	0.11692	0.13227		-4.609	0.02599	0.02962
-0.6489	-0.75613	-0.82174		-1.103	0.2974	0.26309			-1.1679	0.1504	0.15569		-4.5441	0.03465	0.02944
-0.584	-0.53431	-0.69697		-1.0381	0.16585	0.22411			-1.103	0.19683	0.17725		-4.4792	0.02819	0.03114
-0.5191	-0.78227	-0.71678		-0.9732	0.18848	0.17875			-1.0381	0.18127	0.18388		-4.4143	0.0364	0.0334
-0.4542	-0.76672	-0.80186		-0.9083	0.12731	0.11153			-0.9732	0.18373	0.18887		-4.3494	0.03409	0.03725
-0.3893	-1.01665	-0.93834		-0.8435	0.07503	0.05528			-0.9084	0.18165	0.17141		-4.2844	0.0398	0.03971
-0.3244	-1.08653	-1.07408		-0.7786	-0.00532	0.01913			-0.8435	0.13414	0.14164		-4.2195	0.04214	0.04511
-0.2595	-1.12759	-1.1538		-0.7137	-0.06682	-0.03649			-0.7786	0.12746	0.11574		-4.1546	0.05303	0.04655
-0.1947	-1.24746	-1.24974		-0.6488	-0.06381	-0.08211			-0.7137	0.05484	0.08389		-4.0897	0.04501	0.0472
-0.1298	-1.27867	-1.2931		-0.5839	-0.08705	-0.12504			-0.6488	0.03299	0.04012		-4.0248	0.05131	0.04594
-0.0649	-1.33176	-1.32296		-0.519	-0.18459	-0.16316			-0.5839	0.00278	-0.04696		-3.9599	0.03805	0.04556
0	-1.35733	-1.32095		-0.4541	-0.2131	-0.20415			-0.519	-0.08741	-0.12211		-3.8949	0.04197	0.04256
0.0649	-1.25221	-1.25023		-0.3893	-0.24379	-0.24363			-0.4542	-0.22275	-0.19796		-3.83	0.04494	0.04335
0.1298	-1.15799	-1.15382		-0.3244	-0.26886	-0.27043			-0.3893	-0.36686	-0.25906		-3.7651	0.04708	0.04312
0.1947	-1.04674	-1.02568		-0.2595	-0.28538	-0.27707			-0.3244	-0.2211	-0.29655		-3.7002	0.03725	0.04436
0.2595	-0.85461	-0.89998		-0.1946	-0.2816	-0.29193			-0.2595	-0.32637	-0.30795		-3.6353	0.04773	0.04186
0.3244	-0.82552	-0.80297		-0.1297	-0.29904	-0.30265			-0.1946	-0.27232	-0.3014		-3.5704	0.03926	0.03898
0.3893	-0.74033	-0.75856		-0.0648	-0.29542	-0.30953			-0.1297	-0.30352	-0.29991		-3.5055	0.0361	0.03653
0.4542	-0.75891	-0.78801		0	-0.33202	-0.30512			-0.0649	-0.3245	-0.32119		-3.4405	0.03088	0.03144
0.5191	-0.82452	-0.87349		0.0649	-0.30139	-0.2952			0	-0.32073	-0.31286		-3.3756	0.03342	0.03337
0.584	-1.01071	-0.9745		0.1298	-0.27778	-0.27971			0.0649	-0.31832	-0.31021		-3.3107	0.03238	0.03683
0.6488	-1.14213	-1.09107		0.1947	-0.23719	-0.26205			0.1298	-0.28291	-0.28882		-3.2458	0.02996	0.03903
0.7137	-1.18256	-1.1879		0.2596	-0.24287	-0.24033			0.1947	-0.26577	-0.26356		-3.1809	0.0673	0.04165
0.7786	-1.23866	-1.25159		0.3245	-0.23642	-0.22763			0.2596	-0.234	-0.24093		-3.116	0.03547	0.04481
0.8435	-1.27661	-1.27833		0.3893	-0.21174	-0.21261			0.3244	-0.21646	-0.22086		-3.051	0.03961	0.04984
0.9084	-1.2952	-1.28885		0.4542	-0.18851	-0.18938			0.3893	-0.20709	-0.20653		-2.9861	0.05003	0.05406
0.9733	-1.27971	-1.27654		0.5191	-0.1603	-0.15432			0.4542	-0.19722	-0.18958		-2.9212	0.05759	0.04822
1.0382	-1.26503	-1.24588		0.584	-0.11053	-0.10984			0.5191	-0.18015	-0.17657		-2.8563	0.05678	0.04783
1.103	-1.20752	-1.21792		0.6489	-0.0516	-0.05869			0.584	-0.16309	-0.16571		-2.7914	0.04033	0.04292
1.1679	-1.13589	-1.16863		0.7138	-0.00661	0.000510552			0.6489	-0.14583	-0.16138		-2.7265	0.00894	0.02908
1.2328	-1.15071	-1.13421		0.7787	0.06998	0.06919			0.7138	-0.15679	-0.15964		-2.6616	0.01684	0.0079
1.2977	-1.13964	-1.0995		0.8435	0.13234	0.13884			0.7786	-0.16059	-0.15143		-2.5966	-0.00309	-0.02636
1.3626	-1.0295	-1.08412		0.9084	0.20596	0.20816			0.8435	-0.15975	-0.14413		-2.5317	-0.05991	-0.05515
1.4275	-1.11044	-1.08828		0.9733	0.28252	0.26683			0.9084	-0.12073	-0.12417		-2.4668	-0.09957	-0.08866
1.4923	-1.06637	-1.10702		1.0382	0.32045	0.32079			0.9733	-0.07535	-0.09319		-2.4019	-0.14697	-0.12485
1.5572	-1.13623	-1.12576		1.1031	0.35637	0.35479			1.0382	-0.07327	-0.05592		-2.337	-0.12563	-0.15184
1.6221	-1.17766	-1.15118		1.168	0.36554	0.39001			1.1031	-0.0008755	-0.00932		-2.2721	-0.18544	-0.17979
1.687	-1.18109	-1.14497		1.2328	0.41683	0.38997			1.1679	0.02858	0.03454		-2.2071	-0.19689	-0.20823
1.7519	-1.0914	-1.13458		1.2977	0.37204	0.39073			1.2328	0.08503	0.0787		-2.1422	-0.22447	-0.23204
1.8168	-1.10927	-1.10177		1.3626	0.41434	0.37069			1.2977	0.15294	0.14603		-2.0773	-0.2745	-0.24887
1.8817	-1.06213	-1.06621		1.4275	0.26975	0.32856			1.3626	0.1844	0.20796		-2.0124	-0.25192	-0.24138
1.9465	-1.03716	-1.04139		1.4924	0.32032	0.26284			1.4275	0.25817	0.27496		-1.9475	-0.2261	-0.23718
2.0114	-1.01759	-1.01793		1.5573	0.19507	0.19581			1.4924	0.37939	0.3352		-1.8826	-0.19007	-0.20802
2.0763	-0.98161	-0.98027		1.6221	0.12318	0.13582			1.5572	0.37437	0.3959		-1.8177	-0.16892	-0.15306
2.1412	-0.95596	-0.94379		1.687	0.08044	0.11238			1.6221	0.41971	0.41341		-1.7527	-0.16818	-0.12103
2.2061	-0.87338	-0.8888		1.7519	0.08705	0.09395			1.687	0.43774	0.4553		-1.6878	-0.05116	-0.09358
2.271	-0.83105	-0.82047		1.8168	0.14714	0.12766			1.7519	0.4359	0.42631		-1.6229	-0.0344	-0.08953
2.3359	-0.75076	-0.73289		1.8817	0.18061	0.18455			1.8168	0.30473	0.33872		-1.558	-0.1434	-0.10081
2.4007	-0.63704	-0.64701		1.9466	0.23017	0.24725			1.8817	0.42499	0.20855		-1.4931	-0.1184	-0.11727
2.4656	-0.55529	-0.55518		2.0115	0.32365	0.30844			1.9466	-0.0391	0.07814		-1.4282	-0.1948	-0.1782
2.5305	-0.4515	-0.47682		2.0763	0.37707	0.35781			2.0114	-0.14273	-0.03732		-1.3632	-0.19672	-0.22334
2.5954	-0.43251	-0.40819		2.1412	0.39213	0.40055			2.0763	-0.1054	-0.10091		-1.2983	-0.21796	-0.24299
2.6603	-0.32757	-0.3662		2.2061	0.43612	0.43572			2.1412	-0.07067	-0.12256		-1.2334	-0.35283	-0.28066
2.7252	-0.3487	-0.30297		2.271	0.44337	0.45719			2.2061	-0.06766	-0.04983		-1.1685	-0.27553	-0.2949
2.79	-0.25688	-0.25574		2.3359	0.47032	0.47132			2.271	0.0181	0.000817815		-1.1036	-0.27737	-0.31641
2.8549	-0.25237	-0.24746		2.4008	0.49754	0.47988			2.3359	0.05753	0.03976		-1.0387	-0.34659	-0.31966
2.9198	-0.11788	-0.23172		2.4656	0.47177	0.47656			2.4007	0.06049	0.07895		-0.9738	-0.29603	-0.30149
2.9847	-0.24605	-0.19699		2.5305	0.44182	0.44939			2.4656	0.11823	0.11915		-0.9088	-0.3329	-0.30276
3.0496	-0.28233	-0.14564		2.5954	0.42127	0.40736			2.5305	0.14819	0.15585		-0.8439	-0.27411	-0.29438
3.1145	-0.02932	-0.123		2.6603	0.36503	0.34856			2.5954	0.17739	0.17817		-0.779	-0.26191	-0.28932
3.1794	0.01025	-0.03649		2.7252	0.25742	0.28653			2.6603	0.20614	0.19068		-0.7141	-0.29227	-0.27972
3.2442	0.1076	0.10715		2.7901	0.23807	0.22237			2.7252	0.21161	0.18191		-0.6492	-0.30531	-0.28287
3.3091	0.06119	0.24767		2.855	0.15159	0.16199			2.7901	0.1187	0.15546		-0.5843	-0.31129	-0.30222
3.374	0.52844	0.3895		2.9198	0.11723	0.11753			2.8549	0.12408	0.1145		-0.5193	-0.25326	-0.32138
3.4389	0.52695	0.5257		2.9847	0.08699	0.08898			2.9198	0.07864	0.0684		-0.4544	-0.38476	-0.34018
3.5038	0.64345	0.63829		3.0496	0.06714	0.06688			2.9847	0.0217	0.03276		-0.3895	-0.36127	-0.36344
3.5687	0.77249	0.71339		3.1145	0.06407	0.06549			3.0496	3.57e-05	0.01096		-0.3246	-0.38516	-0.37019
3.6336	0.65847	0.71512		3.1794	0.06616	0.07175			3.1145	-0.01013	-0.01198		-0.2597	-0.3938	-0.38753
3.6984	0.7599	0.78398		3.2443	0.08558	0.0834			3.1794	-0.00787	-0.01788		-0.1948	-0.38641	-0.40634
3.7633	0.77204	0.84013		3.3091	0.10199	0.09759			3.2442	-0.02313	-0.01517		-0.1299	-0.35844	-0.42402
3.8282	0.86645	0.87275		3.374	0.11747	0.10958			3.3091	-0.01067	-0.01027		-0.0649	-0.48036	-0.41583
3.8931	0.95334	0.82361		3.4389	0.11462	0.11989			3.374	0.00173	-0.00291		0	-0.48769	-0.41193
3.958	0.77091	0.66471		3.5038	0.12677	0.12699			3.4389	0.00624	0.00743		0.0649	-0.33888	-0.40742
4.0229	0.48853	0.48406		3.5687	0.13095	0.13549			3.5038	0.02106	0.02241		0.1298	-0.33014	-0.39147
4.0877	0.10584	0.29029		3.6336	0.14336	0.14317			3.5687	0.03219	0.03421		0.1947	-0.39571	-0.35127
4.1526	0.08884	0.141		3.6984	0.15028	0.14888			3.6335	0.04792	0.045		0.2596	-0.35198	-0.32031
4.2175	0.18143	0.11578		3.7633	0.1577	0.14796			3.6984	0.05877	0.05517		0.3246	-0.28764	-0.29377
4.2824	0.16444	0.16366		3.8282	0.14554	0.14647			3.7633	0.05887	0.06096		0.3895	-0.2233	-0.23573
4.3473	0.23619	0.24427		3.8931	0.13527	0.14322			3.8282	0.06333	0.06465		0.4544	-0.15896	-0.16083
4.4122	0.368	0.29867		3.958	0.13225	0.13709			3.8931	0.06665	0.06282		0.5193	-0.09462	-0.09462
4.4771	0.32277	0.35934		4.0229	0.14233	0.13482			3.958	0.06242	0.06264		0.5842	-0.03028	-0.03028
4.5419	0.38118	0.42063		4.0878	0.13529	0.13281			4.0229	0.06354	0.06478		0.6491	0.03406	0.03821
4.6068	0.4896	0.45638		4.1526	0.12313	0.1313			4.0877	0.05673	0.06716		0.714	0.0984	0.10062
4.6717	0.55765	0.53395		4.2175	0.13583	0.1271			4.1526	0.07597	0.06939		0.779	0.16274	0.15752
4.7366	0.52845	0.58871		4.2824	0.11459	0.12244			4.2175	0.07522	0.06849		0.8439	0.22707	0.20237
4.8015	0.59733	0.61909		4.3473	0.12063	0.11595			4.2824	0.07068	0.06956		0.9088	0.24568	0.24907
4.8664	0.75776	0.59562		4.4122	0.10925	0.11029			4.3473	0.06316	0.06857		0.9737	0.30076	0.30837
4.9312	0.48077	0.58633		4.4771	0.10549	0.0998			4.4122	0.05584	0.06482		1.0386	0.35584	0.40597
4.9961	0.54723	0.52664		4.5419	0.08429	0.09399			4.477	0.07481	0.06325		1.1035	0.49362	0.51597
5.061	0.41413	0.46471		4.6068	0.09017	0.08373			4.5419	0.05817	0.06048		1.1685	0.6314	0.62477
5.1259	0.50531	0.41749		4.6717	0.07205	0.07632			4.6068	0.05979	0.05744		1.2334	0.76918	0.68765
5.1908	0.26669	0.39117		4.7366	0.07638	0.07112			4.6717	0.052	0.05319		1.2983	0.70703	0.69526
5.2557	0.43884	0.34639		4.8015	0.05953	0.06637			4.7366	0.04247	0.04576		1.3632	0.64488	0.64249
5.3206	0.34671	0.31973		4.8664	0.06394	0.06061			4.8015	0.04424	0.0434		1.4281	0.50734	0.54904
5.3854	0.20314	0.27846		4.9312	0.06192	0.05921			4.8663	0.04077	0.03849		1.493	0.42754	0.43734
5.4503	0.3067	0.28259		4.9961	0.04878	0.05629			4.9312	0.03536	0.03801		1.5579	0.34774	0.33031
5.5152	0.249	0.25142		5.061	0.05511	0.05158			4.9961	0.03778	0.03647		1.6229	0.24869	0.23602
5.5801	0.26154	0.26357		5.1259	0.05225	0.04501			5.061	0.03006	0.03387		1.6878	0.14964	0.15159
5.645	0.31213	0.29103		5.1908	0.03907	0.04056			5.1259	0.03987	0.03037		1.7527	0.0506	0.08154
5.7099	0.27943	0.30138		5.2557	0.02395	0.03484			5.1908	0.0241	0.02967		1.8176	0.0592	0.04265
5.7748	0.33067	0.34042		5.3206	0.03388	0.02738			5.2557	0.02607	0.02768		1.8825	0.00227	0.03134
5.8396	0.37608	0.37035		5.3854	0.02889	0.02398			5.3205	0.02228	0.0271		1.9474	0.05744	0.04579
5.9045	0.39527	0.38563		5.4503	0.0147	0.02155			5.3854	0.03347	0.02292		2.0124	0.09083	0.07351
5.9694	0.42976	0.41086		5.5152	0.02009	0.0206			5.4503	0.02022	0.02251		2.0773	0.09628	0.10379
6.0343	0.3956	0.41303		5.5801	0.02287	0.01751			5.5152	0.02001	0.02009		2.1422	0.13951	0.14345
6.0992	0.3768	0.39872		5.645	0.01315	0.01813			5.5801	0.00981	0.01659		2.2071	0.16294	0.16656
6.1641	0.41489	0.39328		5.7099	0.0213	0.01955			5.645	0.01949	0.013		2.272	0.20266	0.18465
6.2289	0.33742	0.34166		5.7747	0.01733	0.01833			5.7098	0.01263	0.0126		2.3369	0.20785	0.20683
6.2938	0.29174	0.27365		5.8396	0.02087	0.01717			5.7747	0.00797	0.01251		2.4019	0.20016	0.211
6.3587	0.26348	0.19567		5.9045	0.01539	0.01622			5.8396	0.01298	0.01073		2.4668	0.20686	0.21448
6.4236	0.01956	0.11496		5.9694	0.01339	0.01535			5.9045	0.01007	0.0077		2.5317	0.2338	0.21175
6.4885	0.04295	0.04761		6.0343	0.01263	0.01376			5.9694	0.00963	0.00758		2.5966	0.18407	0.20781
6.5534	0.0457	0.01903		6.0992	0.0126	0.01252			6.0343	-0.00157	0.00701		2.6615	0.21017	0.19594
6.6183	0.02508	0.01227		6.1641	0.018	0.01281			6.0992	0.00832	0.00415		2.7264	0.17796	0.17194
6.6831	0.03181	0.09044		6.2289	0.00518	0.01105			6.164	0.00805	0.00515		2.7913	0.14947	0.14859
6.748	0.17897	0.15756		6.2938	0.01298	0.00923			6.2289	0.00316	0.00531		2.8563	0.11274	0.12875
6.8129	0.19264	0.23323		6.3587	0.00896	0.00788			6.2938	0.00108	0.00547		2.9212	0.0908	0.09844
6.8778	0.42492	0.32001		6.4236	0.00246	0.00843			6.3587	0.01256	0.00457		2.9861	0.0942	0.06529
6.9427	0.35418	0.39158		6.4885	0.00936	0.00877			6.4236	-0.0006964	0.00346		3.051	0.04358	0.04106
7.0076	0.40618	0.43394		6.5534	0.01134	0.00728			6.4885	0.00157	0.00182		3.1159	0.00886	0.02472
7.0724	0.4872	0.46961		6.6182	0.01217	0.00847			6.5533	0.00507	0.00118		3.1808	-0.02273	0.00762
7.1373	0.48741	0.48006		6.6831	-7e-06	0.00825			6.6182	-0.00474	-0.000654661		3.2458	0.02435	-0.00636
7.2022	0.49981	0.5102		6.748	0.00804	0.00683			6.6831	-0.00132	0.00232		3.3107	0.00415	-0.00581
7.2671	0.50834	0.50514		6.8129	0.01004	0.005			6.748	0.00679	0.0018		3.3756	-0.02271	-0.00861
7.332	0.51642	0.4878		6.8778	0.00185	0.00442			6.8129	0.00115	0.00137		3.4405	-0.01677	-0.01564
7.3969	0.48067	0.48873		6.9427	0.00589	0.006			6.8778	0.00678	0.00251		3.5054	-0.01151	-0.02661
7.4618	0.45345	0.49297		7.0075	0.00136	0.00517			6.9426	-0.00612	0.000382383		3.5703	-0.03898	-0.02212
7.5266	0.50361	0.51121		7.0724	0.00722	0.00412			7.0075	0.0003619	-0.000251053		3.6352	-0.02769	-0.01785
7.5915	0.57209	0.53494		7.1373	0.00764	0.00428			7.0724	0.00125	-0.000306487		3.7002	-0.00728	-0.02096
7.6564	0.57487	0.58011		7.2022	0.0013	0.00218			7.1373	-0.0034	-0.000765592		3.7651	-0.00305	-0.02129
7.7213	0.62618	0.6309		7.2671	-0.00222	0.000509775			7.2022	0.005	-0.000588683		3.83	-0.03299	-0.01778
7.7862	0.64241	0.67269		7.332	0.00116	-0.000289424			7.2671	-0.00516	-0.00237		3.8949	-0.03791	-0.0245
7.8511	0.73355	0.70655		7.3969	-0.00249	0.000871442			7.332	-0.00309	-0.00432		3.9598	-0.01877	-0.0325
7.916	0.75417	0.73688		7.4617	0.00246	0.00324			7.3968	-0.0069	-0.00337		4.0247	-0.02675	-0.03503
7.9808	0.75932	0.76413		7.5266	0.00914	0.00473			7.4617	-0.00316	-0.00355		4.0897	-0.0481	-0.03246
8.0457	0.75395	0.77898		7.5915	0.0053	0.00386			7.5266	-0.00426	-0.00316		4.1546	-0.03469	-0.03503
8.1106	0.76696	0.77683		7.6564	0.00235	0.00299			7.5915	0.00488	-0.00339		4.2195	-0.03003	-0.04119
8.1755	0.79909	0.76373		7.7213	-0.000879	0.000101762			7.6564	-0.0059	-0.00219		4.2844	-0.03558	-0.03576
8.2404	0.72731	0.73594		7.7862	-0.00422	-0.00206			7.7213	-0.00757	-0.000142499		4.3493	-0.04264	-0.02899
8.3053	0.69027	0.67907		7.851	-0.000707477	-0.00114			7.7861	0.00157	-0.000785915		4.4142	-0.03185	-0.02716
8.3701	0.59344	0.60062		7.9159	-0.00212	-0.00109			7.851	0.00447	-0.000807895		4.4791	-0.0008283	-0.02224
8.435	0.51621	0.50042		7.9808	0.00235	-0.00083589			7.9159	0.00342	-6.66576e-05		4.5441	-0.02296	-0.0168
8.4999	0.39175	0.40596		8.0457	0.00308	0.00141			7.9808	-0.01085	-0.00227		4.609	-0.02197	-0.01439
8.5648	0.327	0.31656		8.1106	-0.00465	0.00124			8.0457	0.0007734	-0.00445		4.6739	-0.01121	-0.01784
8.6297	0.22491	0.24881		8.1755	0.00209	0.00135			8.1106	-0.00823	-0.00488		4.7388	-0.01982	-0.0226
8.6946	0.20393	0.20711		8.2403	0.00778	0.0023			8.1754	-0.00635	-0.00387		4.8037	-0.02437	-0.01965
8.7595	0.19188	0.1952		8.3052	-0.00394	0.000507067			8.2403	0.00271	-0.00114		4.8686	-0.0245	-0.02018
8.8243	0.19288	0.19632		8.3701	0.00209	0.000252358			8.3052	-0.0001285	-0.000918492		4.9336	-0.0157	-0.0179
8.8892	0.22344	0.21126		8.435	0.00258	-0.00128			8.3701	-0.00122	-4.65706e-05		4.9985	-0.0098	-0.01427
8.9541	0.22591	0.21654		8.4999	-0.01147	-0.00202			8.435	0.0002812	-0.00106		5.0634	-0.01445	-0.00849
9.019	0.22177	0.22001		8.5648	0.00359	-0.000383389			8.4999	-0.00251	-0.00187		5.1283	-2.2e-06	-0.00482
9.0839	0.21943	0.22209		8.6297	0.0012	0.00082753			8.5648	-0.00563	-0.00271		5.1932	-0.00956	-0.00587
9.1488	0.20638	0.22039		8.6945	0.000431388	-0.00070338			8.6296	-0.0019	-0.00434		5.2581	0.00364	-0.00431
9.2136	0.22492	0.22161		8.7594	0.00181	-0.000216661			8.6945	-0.0009682	-0.00415		5.323	-0.00889	-0.00425
9.2785	0.23301	0.22228		8.8243	2.21934e-05	-0.00272			8.7594	-0.00944	-0.00426		5.388	-0.01204	-0.00601
9.3434	0.22307	0.22398		8.8892	-0.0137	-0.0013			8.8243	-0.0056	-0.00341		5.4529	0.00488	-0.00285
9.4083	0.21859	0.22249		8.9541	0.00402	-0.00124			8.8892	0.000985	-0.00586		5.5178	-0.00875	-0.00342
9.4732	0.21355	0.2155		9.019	0.00195	-0.000429705			8.9541	-0.00832	-0.00758		5.5827	0.000159075	-0.00119
9.5381	0.21768	0.21062		9.0838	0.00614	0.00253			9.0189	-0.005	-0.00737		5.6476	0.00624	-0.000106417
9.603	0.20176	0.20886		9.1487	-0.00358	0.00419			9.0838	-0.01619	-0.00703		5.7125	-0.00845	-0.00192
9.6678	0.20451	0.20527		9.2136	0.00455	0.002			9.1487	-0.00493	-0.00671		5.7775	3.09637e-05	-0.000445279
9.7327	0.20707	0.20199		9.2785	0.0055	0.000426705			9.2136	0.0005819	-0.00145		5.8424	0.00136	-0.000528326
9.7976	0.20222	0.20039		9.3434	-0.0043	-0.000652014			9.2785	0.00279	0.000470386		5.9073	-0.00262	-0.000175647
9.8625	0.19363	0.2018		9.4083	-0.00133	-0.000496113			9.3434	0.000142166	0.00331		5.9722	0.00389	0.00287
9.9274	0.20049	0.20168		9.4732	-0.00442	-0.00303			9.4083	0.00934	0.00293		6.0371	0.00494	0.00458
9.9923	0.20524	0.20003		9.538	0.00149	-0.00154			9.4731	-0.00653	0.00118		6.102	0.00181	0.00364
10.0572	0.19999	0.1969		9.6029	-0.00148	0.000224433			9.538	0.00259	-0.00124		6.1669	0.00665	0.00213
10.122	0.19338	0.19201		9.6678	-0.0021	0.000576477			9.6029	-0.00126	-0.00385		6.2319	0.00407	0.00037813
10.1869	0.17984	0.18449		9.7327	0.00834	0.00145			9.6678	-0.00796	-0.00563		6.2968	-0.01082	0.000156272
10.2518	0.17247	0.1752		9.7976	-0.0032	0.000923129			9.7327	-0.00672	-0.00338		6.3617	-0.000749853	-0.00153
10.3167	0.1692	0.16643		9.8625	0.000369293	0.0004713			9.7976	-0.00371	-0.00192		6.4266	0.00413	-0.00185
10.3816	0.16221	0.15973		9.9273	0.000852661	-0.000643565			9.8624	0.00398	0.00145		6.4915	0.000667001	-0.00128
10.4465	0.14681	0.15215		9.9922	-0.00225	-0.00239			9.9273	0.00591	0.00322		6.5564	-0.00686	0.00115
10.5113	0.14122	0.13946		10.0571	-0.00304	-0.000464649			9.9922	0.00553	0.00181		6.6214	0.00431	1.84804e-05
10.5762	0.13494	0.12671		10.122	-0.000825044	-0.00099662			10.0571	0.000139601	0.0023		6.6863	-0.00215	-0.000536534
10.6411	0.11036	0.11378		10.1869	0.00016043	-0.000890292			10.122	-0.00526	0.00198		6.7512	0.00288	-0.00122
10.706	0.09259	0.10237		10.2518	0.00314	-0.000107579			10.1869	-0.00101	0.000537783		6.8161	-0.00314	-0.00176
10.7709	0.09539	0.08915		10.3166	-0.00392	-0.000433416			10.2517	0.01236	0.000620638		6.881	-0.00324	-0.0039
10.8358	0.07932	0.07771		10.3815	0.000474781	0.000453412			10.3166	-0.000463325	0.00174		6.9459	-0.00605	0.000396444
10.9007	0.0715	0.07007		10.4464	0.00123	0.002			10.3815	-0.00597	0.00111		7.0108	0.000614341	-0.000221715
10.9655	0.05602	0.06186		10.5113	0.000726332	0.00238			10.4464	0.00269	-0.000422176		7.0758	0.00456	0.00244
11.0304	0.05325	0.05167		10.5762	0.00861	0.00359			10.5113	-0.000380255	-0.00318		7.1407	0.01393	0.00294
11.0953	0.04726	0.04501		10.6411	0.00328	0.00261			10.5762	-0.00479	-0.0019		7.2056	-0.01213	0.00208
11.1602	0.03707	0.03742		10.706	-0.00262	0.00151			10.6411	0.000358535	-0.00153		7.2705	0.00711	0.000413429
11.2251	0.02854	0.03015		10.7708	0.000676981	-0.000224825			10.7059	-0.00437	-0.000374387		7.3354	-0.0047	-0.000697306
11.29	0.02494	0.02134		10.8357	-0.00291	-0.00377			10.7708	0.00247	0.00136		7.4003	-0.00223	-0.00318
11.3549	0.01198	0.01423		10.9006	-0.00308	-0.00571			10.8357	0.00234	0.00274		7.4653	0.00184	-0.00209
11.4197	0.00652	0.00755		10.9655	-0.00604	-0.0042			10.9006	0.00745	0.000346491		7.5302	-0.0025	-0.00343
11.4846	0.00191	0.00112		11.0304	-0.0085	-0.00258			10.9655	-0.00343	-0.000535838		7.5951	-0.00906	0.000897817
11.5495	-3.7e-06	-0.00265		11.0953	-0.00105	-0.000450263			11.0304	-0.00386	-0.00332		7.66	0.00186	-0.000242471
11.6144	-0.00794	-0.00345		11.1601	0.01089	0.00151			11.0952	-0.0101	-0.00318		7.7249	0.00855	0.00152
11.6793	-0.00603	-0.00438		11.225	0.0024	0.00289			11.1601	0.00173	-0.00364		7.7898	0.00689	0.00372
11.7442	0.00138	-0.00419		11.2899	-0.000269781	0.00416			11.225	-0.00174	-2.686e-05		7.8547	-0.00986	0.00385
11.809	-0.00147	-0.000558389		11.3548	0.00206	0.00324			11.2899	0.00589	0.00185		7.9197	0.01163	0.00158
11.8739	-0.00237	0.00196		11.4197	0.00156	0.00137			11.3548	-0.00186	0.00286		7.9846	-0.00112	-0.00178
11.9388	0.00481	0.00427		11.4846	0.00554	0.000693197			11.4197	0.00729	0.00168		8.0495	-0.00413	-0.000666829
12.0037	0.01288	0.00644		11.5494	-0.00040915	-0.000286071			11.4845	-0.00147	0.00232		8.1144	-0.00106	0.000436645
12.0686	0.000531052	0.00796		11.6143	-0.00373	8.64321e-05			11.5494	-0.000181155	0.000873058		8.1793	-0.0047	-0.00297
12.1335	0.0112	0.00699		11.6792	-0.00417	0.000124492			11.6143	0.0024	0.00173		8.2442	0.00831	-2.82935e-05
12.1984	0.00622	0.00281		11.7441	0.00245	-0.00194			11.6792	0.00279	-0.000434731		8.3092	-0.00494	0.000804604
12.2632	-0.00268	-0.000899585		11.809	0.00508	-0.0022			11.7441	-0.00284	0.000316653		8.3741	-0.00282	-0.000644403
12.3281	-0.00556	-0.0022		11.8739	-0.00601	-0.00181			11.809	0.00197	-0.00063592		8.439	0.00695	-0.00108
12.393	-0.0073	-0.00537		11.9388	-0.00959	-0.00234			11.8739	-0.00557	-0.0012		8.5039	-0.00535	-0.000717402
12.4579	-0.00192	-0.00512		12.0036	0.000294991	-0.0031			11.9387	0.00283	-0.000658625		8.5688	-0.00458	0.00169
12.5228	-0.0025	-0.00316		12.0685	0.00185	-0.00206			12.0036	-0.00187	0.00011242		8.6337	0.00469	-0.000259314
12.5877	-0.00384	-0.00246		12.1334	-0.00125	0.0011			12.0685	0.00188	0.000987642		8.6987	0.00611	-0.00169
12.6525	0.000105708	-0.00111		12.1983	0.00197	0.00305			12.1334	0.00187	0.00201		8.7636	-0.00512	-0.000958151
12.7174	0.000343957	8.0278e-05		12.2632	0.00375	0.0037			12.1983	-0.000226147	-0.000282594		8.8285	-0.00931	-0.00123
12.7823	-0.00127	0.00335		12.3281	0.00463	0.00358			12.2632	0.00274	-0.0011		8.8934	0.00176	-0.00265
12.8472	0.00699	0.00484		12.3929	0.0044	0.00294			12.328	-0.00461	-0.00179		8.9583	-0.000437644	-0.00302
12.9121	0.00716	0.00496		12.4578	0.00319	0.00302			12.3929	-0.00656	-0.00238		9.0232	0.00192	0.000844836
12.977	0.00797	0.00383		12.5227	-0.00426	-0.000800144			12.4578	0.000818582	-0.000882343		9.0881	-0.00172	0.00368
13.0419	-0.0028	0.00172		12.5876	-0.00136	-0.0034			12.5227	0.00229	-0.000329196		9.1531	0.0013	0.0032
13.1067	-0.00101	-0.000375292		12.6525	0.000795408	-0.00609			12.5876	-0.00105	-6.67416e-05		9.218	0.01235	0.00351
13.1716	-0.00406	-0.00243		12.7174	-0.01679	-0.0055			12.6525	0.00463	0.00145		9.2829	0.00339	0.00468
13.2365	-0.00126	-0.00207		12.7823	-0.000674436	-0.00301			12.7174	-0.00434	-5.33354e-05		9.3478	-0.00216	0.00298
13.3014	0.00192	-0.00131		12.8471	-0.00274	0.000248095			12.7822	-0.00283	-0.000883458		9.4127	0.00214	0.00144
13.3663	-0.00483	-0.00113		12.912	0.00932	0.00341			12.8471	0.0074	-0.000167322		9.4776	0.00407	-0.00226
13.4312	0.00283	-0.000712953		12.9769	0.00623	0.00687			12.912	-0.00577	0.00104		9.5426	-0.00971	-0.00158
13.4961	-0.00507	-0.00126		13.0418	0.00729	0.00334			12.9769	0.0017	0.00219		9.6075	0.00191	-0.0032
13.5609	0.000659423	-0.00214		13.1067	-0.00103	0.00101			13.0418	0.00569	0.0023		9.6724	-0.00846	-0.00548
13.6258	-0.0019	-0.00239		13.1716	-0.00277	-0.000303332			13.1067	0.00358	0.000371288		9.7373	0.000675638	-0.00568
13.6907	-0.00292	-0.00214		13.2364	-0.00785	-0.00236			13.1715	-0.00408	0.000839021		9.8022	-0.01062	-0.00147
13.7556	-0.00332	-0.000496941		13.3013	0.00294	-0.002			13.2364	0.000642125	-0.00196		9.8671	-0.000791069	-0.000484761
13.8205	-9.72481e-06	0.000684369		13.3662	0.00556	-0.000677816			13.3013	-0.00581	-0.00308		9.932	0.00549	0.00272
13.8854	0.00631	0.000920648		13.4311	-0.00976	-0.000845539			13.3662	-0.000673673	-0.00223		9.997	0.01052	0.00322
13.9502	0.00115	0.00231		13.496	0.00491	-0.00132			13.4311	-0.00363	-0.000575912		10.0619	-0.00143	0.00386
14.0151	0.00307	0.00351		13.5609	-0.00357	-0.000593054			13.496	0.00294	-0.000357902		10.1268	0.00221	0.00285
14.08	-0.00306	0.00248		13.6257	-0.00312	-8.81026e-05			13.5608	0.00181	0.000686189		10.1917	-0.00152	-0.00152
14.1449	0.00795	0.00114		13.6906	0.00309	0.00343			13.6257	-6.30301e-05	0.000548704		10.2566	-0.00158	-0.00124
14.2098	0.00217	0.00112		13.7555	0.01037	0.00207			13.6906	-0.00098758	0.00134		10.3215	0.00269	-0.000970813
14.2747	-0.00367	0.000790264		13.8204	-0.00361	0.00225			13.7555	0.000986935	0.00021584		10.3865	-0.0099	0.000348929
14.3396	0.000332553	0.00137		13.8853	0.00487	-0.000704498			13.8204	0.0024	0.00266		10.4514	0.0113	-0.000578129
14.4044	0.00108	-0.00106		13.9502	-0.00745	-0.00306			13.8853	0.00305	0.00207		10.5163	-0.00603	-0.000120867
14.4693	0.00133	-5.42298e-05		14.0151	-0.00398	-0.00229			13.9502	0.000293158	0.00163		10.5812	0.00577	0.000238001
14.5342	-4.55646e-05	-0.000871705		14.0799	-0.00498	-1.76453e-05			14.015	0.00803	0.00106		10.6461	-0.00918	0.00157
14.5991	-0.00601	-0.00236		14.1448	0.00673	6.63922e-05			14.0799	-0.00995	-0.00013017		10.711	0.00721	-0.00015577
14.664	0.00156	-0.00232		14.2097	0.00744	0.00189			14.1448	0.00219	-0.000808629		10.7759	0.00104	0.00107
14.7289	-0.00713	-0.00165		14.2746	-0.00416	7.97158e-05			14.2097	0.000465129	-0.00125		10.8409	0.000268532	-0.000820664
14.7937	0.00148	-0.000215208		14.3395	-0.00264	-0.000532835			14.2746	-0.0033	-0.00335		10.9058	-0.00134	-0.00034213
14.8586	0.00354	0.00112		14.4044	-0.0022	-0.00224			14.3395	-0.0014	-0.00255		10.9707	-0.00397	-0.00142
14.9235	0.000946056	0.00092422		14.4692	-0.0041	0.000323792			14.4043	-0.00436	-0.00301		11.0356	-0.00192	-0.000936762
14.9884	0.000614826	0.000711826		14.5341	0.00613	0.00052276			14.4692	-0.00678	-0.002		11.1005	0.00186	3.53167e-05
15.0533	-0.00161	-0.00204		14.599	0.00185	-0.00027939			14.5341	0.00198	-0.000930173		11.1654	0.00408	5.47403e-05
15.1182	-0.00227	-0.00205		14.6639	0.00428	2.67467e-05			14.599	0.00543	0.00058221		11.2304	-0.00377	-0.000646317
15.1831	-0.00489	-0.00123		14.7288	-0.01381	-6.33553e-05			14.6639	-0.000969011	0.00263		11.2953	0.00121	0.000300631
15.2479	-0.000591937	-4.41917e-05		14.7937	0.00273	-0.000978829			14.7288	0.000998404	0.00344		11.3602	-0.00433	-0.000260125
15.3128	0.00688	0.00148		14.8585	0.00474	-0.00133			14.7936	0.00543	0.00228		11.4251	0.000433648	-0.000101776
15.3777	0.00115	0.00279		14.9234	3.05999e-05	0.00135			14.8585	0.0028	0.00175		11.49	0.00851	0.00222
15.4426	0.00248	0.00327		14.9883	0.000354053	0.0037			14.9234	0.00034572	0.00215		11.5549	-0.00352	0.00125
15.5075	0.00182	0.00177		15.0532	-0.00154	0.000369749			14.9883	5.459e-05	0.000763884		11.6198	0.00224	0.00167
15.5724	0.00132	0.000177203		15.1181	0.01003	-0.000431514			15.0532	0.000431748	-0.000658529		11.6848	0.00369	0.00138
15.6373	-0.00125	-0.00119		15.183	-0.0063	0.000447514			15.1181	-0.00033396	-0.000910737		11.7497	-0.00527	-4.51495e-05
15.7021	-0.00242	-0.00127		15.2479	-0.00469	-0.000754639			15.183	-0.00308	-0.00144		11.8146	0.0041	-1.79705e-06
15.767	-0.00119	-0.000711647		15.3127	0.00396	0.0015			15.2478	-0.0011	-0.00206		11.8795	0.0017	-1.17045e-05
15.8319	-0.00356	-0.00031801		15.3776	0.00262	0.000114038			15.3127	-0.00164	-0.00247		11.9444	-0.00517	1.76834e-05
15.8968	0.00603	-0.00056609		15.4425	-0.00245	0.000894054			15.3776	-0.00334	-0.00199		12.0093	-0.00126	-0.00171
15.9617	-0.000481591	0.000109698		15.5074	0.00959	-0.000844769			15.4425	-0.00126	-0.000888857		12.0743	0.00378	-0.00381
16.0266	-0.00326	-0.0012		15.5723	-0.0123	-0.00214			15.5074	1.45544e-05	0.000174366		12.1392	-0.00724	-0.00408
16.0914	-0.00375	-0.00189		15.6372	-0.00331	-0.00124			15.5723	0.00242	0.00195		12.2041	-0.01101	-0.00379
16.1563	0.00169	-0.00251		15.702	0.000180463	-0.00123			15.6371	0.00288	0.0026		12.269	0.00206	-0.00265
16.2212	-0.00623	-0.00128		15.7669	0.00449	-0.00121			15.702	0.00338	0.00246		12.3339	-0.00103	-0.000807011
16.2861	0.00221	0.000306588		15.8318	0.0017	0.00244			15.7669	0.00248	0.00193		12.3988	0.00158	0.00274
16.351	0.00278	0.00107		15.8967	-0.00384	0.00135			15.8318	-0.00224	-0.000191934		12.4637	0.00792	0.00435
16.4159	0.000264277	0.00146		15.9616	0.00368	0.0014			15.8967	4.27851e-05	-0.00134		12.5287	0.00255	0.00431
16.4808	0.00333	0.00225		16.0265	0.00212	-0.000167827			15.9616	-0.00218	-0.00248		12.5936	0.0027	0.00248
16.5456	0.000574955	0.00159		16.0914	-0.00171	0.000804256			16.0265	-0.0057	-0.00309		12.6585	0.00227	0.00146
16.6105	0.00233	0.00211		16.1562	0.00273	0.000984131			16.0913	0.000239666	-0.00271		12.7234	0.00202	0.00121
16.6754	0.00125	0.0036		16.2211	-0.00489	-0.0015			16.1562	-0.00291	-0.00137		12.7883	-0.00716	0.00141
16.7403	0.00482	0.00287		16.286	0.0042	-0.00172			16.2211	-0.000776954	0.00189		12.8532	0.00847	0.000659663
16.8052	0.00429	0.00335		16.3509	-0.00488	-0.00153			16.286	0.00315	0.00204		12.9182	0.00322	0.00158
16.8701	0.00336	0.00149		16.4158	-0.00534	-0.00226			16.3509	0.00722	0.00241		12.9831	-0.00347	-0.000311118
16.9349	-0.00452	-0.000431371		16.4807	0.00252	-0.00113			16.4158	0.00404	0.00239		13.048	-0.00152	-0.000947935
16.9998	0.000781541	-0.00274		16.5455	-0.000780206	-0.000742104			16.4806	-0.00744	0.00175		13.1129	0.00152	-0.00346
17.0647	-0.00829	-0.00514		16.6104	-0.00122	0.000966593			16.5455	0.00595	0.00166		13.1778	-0.01153	-0.00305
17.1296	-0.00411	-0.0064		16.6753	0.00331	0.00212			16.6104	-0.00115	-0.000190195		13.2427	0.0021	-0.00109
17.1945	-0.00549	-0.00499		16.7402	0.00233	0.000898037			16.6753	0.00298	0.000485581		13.3076	-0.000110019	-0.00156
17.2594	-0.00763	-0.00422		16.8051	-0.000360182	0.000461333			16.7402	0.0017	0.000100734		13.3726	-0.000208661	-0.00139
17.3243	-0.00107	-0.00166		16.87	0.00253	-2.97587e-05			16.8051	-0.00775	-0.00248		13.4375	0.00174	0.000881087
17.3891	0.0036	-0.00129		16.9348	-0.00462	0.000240673			16.8699	0.00146	-0.00222		13.5024	-0.00595	-0.000109343
17.454	-0.000619719	0.000460577		16.9997	0.000547106	0.00177			16.9348	-0.00694	-0.00433		13.5673	0.00213	4.4707e-05
17.5189	0.000401105	0.00238		17.0646	0.00429	0.00203			16.9997	-0.00126	-0.00418		13.6322	0.00396	-0.000269069
17.5838	-0.000694199	0.00213		17.1295	0.00624	0.00258			17.0646	-0.00131	-0.00147		13.6971	-0.00132	0.000567132
17.6487	0.00651	0.00263		17.1944	0.00197	0.00303			17.1295	-0.00622	0.000918986		13.7621	-0.00167	0.00135
17.7136	0.00495	0.0037		17.2593	-0.00375	-0.000467177			17.1944	0.0058	0.00346		13.827	-1.46592e-05	-0.00176
17.7785	0.000550962	0.00311		17.3242	0.00185	-0.00176			17.2593	0.0094	0.00412		13.8919	0.00335	-0.00069248
17.8433	0.00426	0.00277		17.389	-0.00511	-0.00352			17.3241	0.00619	0.00395		13.9568	-0.00363	0.000642273
17.9082	0.000844829	0.0018		17.4539	-0.00835	-0.00479			17.389	-0.00287	0.00168		14.0217	-0.00451	0.00209
17.9731	-0.000580354	0.00103		17.5188	0.00329	-0.00372			17.4539	-0.000282563	-0.00132		14.0866	0.01191	0.00105
18.038	0.00339	0.000898273		17.5837	-0.00799	-0.00308			17.5188	-0.00476	-0.00302		14.1515	-0.00075144	0.00102
18.1029	0.000467202	-0.000255755		17.6486	-0.00341	0.000371493			17.5837	-0.00506	-0.00222		14.2165	0.00152	0.000406538
18.1678	-0.0035	-0.00102		17.7135	0.00644	0.000721143			17.6486	0.00402	-0.000923466		14.2814	-0.00688	-0.00138
18.2326	-0.000169878	-0.00203		17.7783	0.00163	-0.000496848			17.7134	-0.000622064	0.000660693		14.3463	0.00213	-0.00106
18.2975	-0.00341	-0.00257		17.8432	0.00338	0.00179			17.7783	0.00256	0.00302		14.4112	-0.00437	0.000459947
18.3624	-0.00353	-0.00268		17.9081	-0.00671	0.00307			17.8432	0.000173449	0.00185		14.4761	0.00394	0.00115
18.4273	-0.00147	-0.00184		17.973	0.00309	0.00204			17.9081	0.00553	0.000145103		14.541	0.01082	0.00281
18.4922	0.000297005	-0.001		18.0379	0.00994	0.00458			17.973	-0.000399012	-0.000592369		14.606	-0.00635	0.00362
18.5571	-0.00298	-4.34721e-06		18.1028	0.00676	0.00399			18.0379	-0.00835	-0.000617024		14.6709	0.00314	0.00257
18.622	0.0025	-0.000544536		18.1676	-0.00235	0.0041			18.1027	0.00118	-0.00175		14.7358	0.00323	-0.00187
18.6868	0.000987486	-0.000814159		18.2325	0.0064	-0.000259465			18.1676	-0.00105	-0.0031		14.8007	0.00145	-0.00341
18.7517	-0.00295	-0.000185701		18.2974	-0.00907	-0.00384			18.2325	0.00227	-0.000987939		14.8656	-0.01252	-0.000706013
18.8166	-0.00294	0.000446923		18.3623	-0.00168	-0.00448			18.2974	-0.00728	5.01713e-06		14.9305	-0.00598	-0.00396
18.8815	0.00355	0.000186113		18.4272	-0.00863	-0.0035			18.3623	0.000491695	-0.000797397		14.9955	0.00568	-0.0048
18.9464	0.00362	0.00125		18.4921	-0.00133	-0.00243			18.4272	0.00559	0.000848051		15.0604	0.00116	-0.0015
19.0113	0.000113103	0.00298		18.557	0.0022	-0.000634487			18.4921	-0.0025	0.00139		15.1253	-0.01326	0.000267112
19.0762	0.00166	0.00224		18.6218	0.00156	0.000219708			18.5569	0.00251	0.00285		15.1902	0.00417	7.55891e-05
19.141	0.00368	0.00173		18.6867	0.00147	0.00175			18.6218	0.0052	0.00185		15.2551	0.00899	-0.000218013
19.2059	0.00293	0.00235		18.7516	-0.00522	-0.000258569			18.6867	-0.00159	-0.000327263		15.32	-0.00685	0.00126
19.2708	-0.0025	0.00255		18.8165	0.00493	-0.000765699			18.7516	0.000915217	0.000567368		15.3849	0.00472	0.00417
19.3357	0.00554	0.000862458		18.8814	-0.00154	-0.000322768			18.8165	-0.00169	-0.00032549		15.4499	0.00224	0.0016
19.4006	0.00125	-0.000808208		18.9463	-0.0046	0.000237711			18.8814	-0.00417	-0.000524064		15.5148	0.00148	0.000187133
19.4655	-0.00393	-0.00155		19.0111	0.00442	0.000688251			18.9462	0.00636	3.45307e-05		15.5797	0.00506	0.00223
19.5303	-0.00573	-0.00272		19.076	0.00087438	-0.00261			19.0111	-0.00177	-0.000745078		15.6446	-0.00556	0.000645721
19.5952	-0.00203	-0.00436		19.1409	-0.00141	-0.000139185			19.076	-0.000900988	-0.000404958		15.7095	-0.000616282	-0.000587259
19.6601	-0.00183	-0.0032		19.2058	-0.00324	0.00121			19.1409	-0.00239	-0.000380477		15.7744	0.00537	-0.00063091
19.725	-0.00487	-0.00198		19.2707	-0.00385	0.00214			19.2058	-0.00199	-0.00207		15.8394	-0.00424	-0.00224
19.7899	0.000344215	-0.000178619		19.3356	0.01587	0.00443			19.2707	0.0017	-0.000357446		15.9043	-0.0046	-0.00217
19.8548	0.00201	0.000379947		19.4005	0.00162	0.00277			19.3356	-0.000629798	-0.000500572		15.9692	0.00146	-0.00195
19.9197	-0.00027201	0.00106		19.4653	0.00384	0.00149			19.4004	-0.00212	-0.000716498		16.0341	-0.00646	-0.000452145
19.9845	0.00416	0.00109		19.5302	-0.00277	-0.000331596			19.4653	0.00362	0.00117		16.099	0.00324	0.00304
20.0494	-0.0012	0.0015		19.5951	-0.01243	-0.00355			19.5302	-0.00283	0.00263		16.1639	0.00905	0.00511
20.1143	0.000317618	0.00151		19.66	0.00344	-0.00235			19.5951	0.0031	0.00373		16.2288	0.0055	0.00248
20.1792	0.000600314	0.00129		19.7249	0.00081174	-0.00347			19.66	0.01065	0.00186		16.2938	0.00266	0.00301
20.2441	0.00572	-0.000444657		19.7898	-0.00184	-0.000128717			19.7249	-0.000569647	-0.00211		16.3587	-0.00185	0.000506837
20.309	-0.003	-0.00072316		19.8546	-0.00153	0.0019			19.7897	-0.0063	-0.00234		16.4236	-0.01104	-0.00348
20.3738	-0.00315	-0.00104		19.9195	-0.00296	8.47444e-05			19.8546	-0.01155	-0.0041		16.4885	0.00778	-0.00342
20.4387	-0.00381	-0.000597005		19.9844	0.01097	0.000848724			19.9195	-0.00421	-0.0042		16.5534	-0.00614	-0.00345
20.5036	0.00203	-0.0011		20.0493	-0.00291	0.00131			19.9844	0.00873	0.000467104		16.6183	-0.00895	-0.0026
20.5685	0.00293	0.00076151		20.1142	-0.00292	-0.000884952			20.0493	-0.000487076	0.00257		16.6833	0.00468	-0.00244
20.6334	0.00147	0.00118		20.1791	0.00138	-0.00124			20.1142	0.00442	0.00453		16.7482	-0.00538	-0.00376
20.6983	-0.00296	0.00131		20.2439	-0.00296	-0.00221			20.179	0.00638	0.00284		16.8131	-0.00158	-0.0013
20.7632	0.0027	-0.000303096		20.3088	-0.0059	0.000771428			20.2439	-0.00532	-0.000886091		16.878	-0.00238	0.000920998
20.828	-0.00102	-0.00105		20.3737	0.00811	0.00103			20.3088	0.00326	-0.000531383		16.9429	0.00342	0.00158
20.8929	-0.000189455	-0.000684916		20.4386	0.00174	0.000575584			20.3737	-0.00496	-0.00029162		17.0078	0.00362	0.00301
20.9578	-0.0034	-0.000279132		20.5035	0.00222	0.00234			20.4386	-0.00378	-0.000663762		17.0727	0.0075	0.00514
21.0227	0.000716853	-0.00085184		20.5684	-0.00359	0.00136			20.5035	0.00702	-0.00011913		17.1377	0.00171	0.00316
21.0876	0.00182	0.000756839		20.6333	0.000821081	-0.000637424			20.5684	0.00151	-0.00275		17.2026	-0.00068815	0.00171
21.1525	-0.00022887	0.00116		20.6981	0.00467	0.000234847			20.6332	-0.00808	-0.00223		17.2675	0.00768	0.000300309
21.2174	0.000985414	0.000592543		20.763	-0.00559	-1.29276e-05			20.6981	-0.00449	-0.00207		17.3324	-0.01159	-0.00125
21.2822	0.00383	0.000714645		20.8279	0.00224	0.000636415			20.763	-0.00453	-0.00133		17.3973	0.00543	0.0007807
21.3471	-0.00298	0.000831825		20.8928	0.000373531	-0.00356			20.8279	0.00679	0.00148		17.4622	-0.00161	-0.000440816
21.412	-0.00184	0.000509009		20.9577	-0.00425	-0.00338			20.8928	0.00579	0.0045		17.5272	0.000289864	-0.0016
21.4769	0.00601	9.0522e-05		21.0226	-0.00302	-0.00102			20.9577	0.00548	0.00493		17.5921	0.00446	-0.00126
21.5418	-0.00156	-0.000574271		21.0874	-0.01121	-0.00158			21.0225	0.00123	0.00324		17.657	-0.01165	-0.00257
21.6067	-0.00242	0.000175359		21.1523	0.01381	0.000994535			21.0874	0.00175	0.000717329		17.7219	-0.000148695	-0.000461386
21.6715	0.000525644	0.00061014		21.2172	0.0026	0.00398			21.1523	-0.00156	-0.00101		17.7868	-0.00135	0.00116
21.7364	-0.000946014	-0.00032196		21.2821	-0.00191	0.00167			21.2172	-0.00449	-0.00238		17.8517	0.00826	0.000976979
21.8013	0.00229	-0.000329973		21.347	0.00728	0.00334			21.2821	0.000368807	-0.00221		17.9166	0.00373	0.00228
21.8662	0.00132	-0.00141		21.4119	-0.00178	-0.00215			21.347	-0.00467	-0.00396		17.9816	-0.000852315	-0.00109
21.9311	-0.0058	-0.00223		21.4767	-0.01214	-0.00286			21.4118	-0.00265	-0.00361		18.0465	-0.0083	-0.00145
21.996	-0.00482	-0.00207		21.5416	0.01149	-0.00336			21.4767	-0.00134	-0.00144		18.1114	-0.00105	-0.0011
22.0609	-0.00203	-0.00316		21.6065	-0.01543	-0.00256			21.5416	-0.00697	-0.00065819		18.1763	-0.00259	-0.0013
22.1257	0.000851676	-0.00293		21.6714	0.00153	0.00023872			21.6065	0.00629	0.00259		18.2412	0.00874	-0.000261767
22.1906	-0.000838816	-0.0008059		21.7363	0.00435	0.00273			21.6714	0.00731	0.00302		18.3061	0.00251	0.00358
22.2555	-0.00493	-9.79753e-05		21.8012	0.00751	0.000856772			21.7363	-9.22744e-05	0.00246		18.3711	-0.00825	0.00243
22.3204	0.00178	0.000914467		21.8661	0.000331366	0.00505			21.8012	0.00549	0.00184		18.436	0.0063	0.00134
22.3853	0.00518	0.00176		21.9309	0.00239	0.00379			21.866	-0.00607	-2.42251e-05		18.5009	0.00946	-0.000301434
22.4502	0.00159	0.00362		21.9958	-0.00117	0.00184			21.9309	-0.00182	-0.00125		18.5658	-0.01027	-0.00133
22.515	0.00539	0.00487		22.0607	0.00844	0.000155551			21.9958	0.00147	-0.00197		18.6307	-0.000976371	0.000170824
22.5799	0.00318	0.00458		22.1256	-0.00117	0.000362056			22.0607	0.00164	-0.00115		18.6956	-0.000574493	-0.00206
22.6448	0.0054	0.00324		22.1905	-0.00698	-0.000969337			22.1256	-0.00512	0.000702879		18.7605	-0.00491	-0.00261
22.7097	0.00223	0.00184		22.2554	-0.00127	-0.00446			22.1905	-0.000787584	0.000420979		18.8255	0.0069	-0.00161
22.7746	0.00111	0.000924152		22.3202	-0.000694433	-0.00529			22.2553	0.00781	0.000675619		18.8904	-0.00701	-0.00263
22.8395	-0.00424	-0.00102		22.3851	-0.00726	-0.00231			22.3202	-0.00135	0.00288		18.9553	-0.005	-0.00243
22.9044	-0.0015	-0.00223		22.45	-0.00885	-0.00151			22.3851	0.00126	0.00375		19.0202	-0.00327	-0.00173
22.9692	0.00178	-0.00215		22.5149	0.01105	0.000400376			22.45	0.00424	0.000705409		19.0851	0.00354	-0.000172389
23.0341	-0.00707	-0.00123		22.5798	0.0031	0.0033			22.5149	0.00428	-0.00191		19.15	0.00187	0.00304
23.099	0.00143	-0.000950264		22.6447	-0.00275	0.0045			22.5798	-0.0079	-0.00181		19.215	0.00422	0.00535
23.1639	-1.08424e-05	-0.00151		22.7095	0.01027	0.00271			22.6446	-0.00853	-0.00162		19.2799	0.00885	0.00594
23.2288	-0.000135732	-0.00177		22.7744	0.000943031	-0.00105			22.7095	0.00153	-0.00307		19.3448	0.00112	0.00341
23.2937	-0.00494	-0.00113		22.8393	-0.00713	-0.00154			22.7744	0.00248	-0.00145		19.4097	0.00653	0.0025
23.3586	-0.000734268	-0.00050359		22.9042	-0.00399	-0.00108			22.8393	0.00142	-0.000104539		19.4746	-0.00364	-0.00214
23.4234	-0.000225302	-0.000405954		22.9691	0.000427437	-0.00187			22.9042	-0.00744	-0.000382449		19.5395	-0.00794	-0.00623
23.4883	0.000950541	-0.0001943		23.034	0.00102	0.00152			22.9691	0.00416	-0.00198		19.6044	-0.00137	-0.00529
23.5532	0.00448	-0.000158346		23.0989	0.00473	0.000795762			23.034	-0.00596	-0.00113		19.6694	-0.01395	-0.00263
23.6181	-0.00674	-0.00124		23.1637	-0.000131545	-0.000817482			23.0988	0.00121	-0.000176455		19.7343	0.0016	-0.000193259
23.683	-0.00104	-0.0016		23.2286	-6.59606e-06	-0.00185			23.1637	0.00156	0.00239		19.7992	0.01254	0.00288
23.7479	-0.00199	-0.00158		23.2935	-0.01395	-0.00307			23.2286	0.00502	0.00166		19.8641	0.00591	0.00421
23.8127	0.000201076	-0.000159338		23.3584	0.00277	-0.00238			23.2935	0.000415738	0.00342		19.929	-0.00611	0.0028
23.8776	0.00227	0.00282		23.4233	0.00288	0.00129			23.3584	0.00499	0.0022		19.9939	0.00569	-4.20678e-05
23.9425	0.00332	0.00248		23.4882	0.000274841	0.00399			23.4233	-0.00269	-0.000157729		20.0589	-0.00358	-0.00306
24.0074	0.00556	0.0032		23.553	0.00912	0.00606			23.4881	0.00256	-0.00137		20.1238	-0.01	-0.00256
24.0723	0.00201	0.00331		23.6179	0.00728	0.00232			23.553	-0.00432	-0.00104		20.1887	0.00679	-0.00122
24.1372	-0.00155	0.00221		23.6828	-0.00222	-0.000434358			23.6179	-0.005	-0.000575459		20.2536	-0.00479	-0.00178
24.2021	0.00498	0.00144		23.7477	-0.00435	-7.03869e-05			23.6828	0.00479	0.000632794		20.3185	0.00203	0.00136
24.2669	0.000983071	-8.99399e-05		23.8126	-0.00752	-0.00345			23.7477	0.00265	5.04808e-05		20.3834	0.00133	0.00301
24.3318	-0.00304	-0.000921384		23.8775	-0.000817332	-0.00621			23.8126	0.00164	0.000825517		20.4483	0.00237	0.00155
24.3967	-0.000663351	-0.00228		23.9424	0.00578	-0.00408			23.8775	-0.00252	0.00147		20.5133	0.00614	0.00314
24.4616	-0.00522	-0.00361		24.0072	-0.01485	-0.000501099			23.9423	-0.00181	0.000335516		20.5782	-0.000100717	0.00167
24.5265	-0.00306	-0.00287		24.0721	-0.00406	0.00253			24.0072	0.0028	0.000933575		20.6431	-0.0011	0.00103
24.5914	-0.0031	-0.00212		24.137	0.01447	0.00102			24.0721	0.00425	-0.000117499		20.708	0.00173	-0.00226
24.6562	0.000891869	-0.00129		24.2019	0.00834	0.00194			24.137	-0.00256	-0.00133		20.7729	-0.00376	-0.00225
24.7211	0.00031785	9.90972e-05		24.2668	-0.00153	0.00523			24.2019	-0.00185	-0.00209		20.8378	-0.00174	-1.66923e-05
24.786	-0.00077282	0.00128		24.3317	-0.00806	0.00298			24.2668	-0.00836	-0.00266		20.9028	-0.00665	0.000451012
24.8509	0.002	0.000475346		24.3965	0.00932	0.000218659			24.3316	-0.00186	-0.00352		20.9677	0.01112	-0.00125
24.9158	0.000935672	0.000526639		24.4614	0.00342	2.20498e-05			24.3965	0.00333	-0.000785011		21.0326	0.00103	-0.000865003
24.9807	0.00187	0.000828194		24.5263	-0.00251	0.000271442			24.4614	-1.20717e-05	0.00132		21.0975	-0.00753	-0.000803731
25.0456	-0.00459	0.000703163		24.5912	-0.00149	-0.00171			24.5263	-0.00239	0.0028		21.1624	-0.00735	-0.00105
25.1104	0.00552	0.000441477		24.6561	-0.00554	-0.00361			24.5912	0.00955	0.00293		21.2273	0.00419	-0.00337
25.1753	-0.000176353	0.0012		24.721	-0.0039	-0.00422			24.6561	0.000876201	0.00111		21.2923	0.00102	-0.000647652
25.2402	-0.00025237	0.0012		24.7858	-0.00448	-0.00328			24.7209	-0.00106	0.00095698		21.3572	-0.00216	0.00010535
25.3051	0.0017	0.000163034		24.8507	0.00432	-0.00188			24.7858	0.00126	-0.000268029		21.4221	-0.00123	0.000794696
25.37	0.00113	-0.00255		24.9156	-0.00687	0.002			24.8507	-0.00637	-0.00175		21.487	0.00339	-0.000710534
25.4349	-0.00448	-0.00114		24.9805	0.00532	0.004			24.9156	0.00242	-0.00182		21.5519	-0.00449	0.000110155
25.4998	-0.00558	-0.000486758		25.0454	0.00658	0.00261			24.9805	-0.00208	-0.000996785		21.6168	0.00596	0.00272
25.5646	0.00113	-0.000469737		25.1103	0.00851	0.00221			25.0454	0.000861983	0.000263002		21.6817	-0.00135	0.00282
25.6295	0.00832	0.00124		25.1752	-0.00402	0.00198			25.1103	-0.00347	0.000899721		21.7467	0.00528	0.00216
25.6944	-0.000685223	0.00303		25.24	-0.00775	0.000156391			25.1751	0.00517	-0.000539471		21.8116	0.00647	0.000913186
25.7593	-0.000490774	0.00189		25.3049	0.00738	-0.000315613			25.24	0.000625699	-0.00188		21.8765	-0.00649	-0.00203
25.8242	0.00449	0.000358556		25.3698	-0.00232	-0.000721187			25.3049	-0.00574	-0.000642858		21.9414	-0.00312	-0.00177
25.8891	-0.00151	-0.000306142		25.4347	0.00366	0.00024966			25.3698	-0.00269	-1.53483e-06		22.0063	-0.00526	-0.000754697
25.9539	-0.00494	-5.66182e-05		25.4996	-0.00184	-0.00030956			25.4347	-0.00151	-0.000517217		22.0712	0.00166	-0.000430498
26.0188	0.00329	-0.00131		25.5645	-0.00448	-0.00128			25.4996	0.01122	0.00111		22.1362	0.00693	0.00214
26.0837	-0.000294722	-0.00296		25.6293	-0.00217	-0.00228			25.5644	-0.00325	0.0024		22.2011	0.00502	0.00102
26.1486	-0.0058	-0.00303		25.6942	-0.000343369	-0.00389			25.6293	0.000589846	0.00208		22.266	-0.00706	0.00172
26.2135	-0.00439	-0.00186		25.7591	0.000248014	-0.00324			25.6942	0.00236	0.000952084		22.3309	0.0017	-0.00097058
26.2784	-0.00279	-0.0029		25.824	-0.01141	-0.00148			25.7591	0.000284514	-6.46702e-05		22.3958	-0.00425	-0.00174
26.3433	0.000603051	-0.000619642		25.8889	0.000801622	-0.00203			25.824	0.000537656	0.000830615		22.4607	0.0056	-0.000845518
26.4081	0.00457	0.00133		25.9538	0.00304	-0.000394598			25.8889	-5.35947e-05	0.0013		22.5256	-0.00638	0.00074082
26.473	-0.00325	0.00186		26.0186	0.00449	0.00406			25.9537	0.00232	0.000201573		22.5906	0.0048	0.00079776
26.5379	0.00634	0.0019		26.0835	-0.00202	0.00541			26.0186	-0.00189	0.000457772		22.6555	0.00061675	0.00178
26.6028	-0.000437016	0.000940999		26.1484	0.01247	0.00667			26.0835	0.00403	-0.000817959		22.7204	0.000468941	0.000701683
26.6677	0.000610715	0.00127		26.2133	0.01038	0.00569			26.1484	-0.00641	-0.000505317		22.7853	0.00245	0.00015761
26.7326	0.00171	0.00319		26.2782	-0.00573	0.00319			26.2133	0.00134	-0.00211		22.8502	-0.00172	-0.00204
26.7974	0.00136	0.00243		26.3431	0.01148	0.000998688			26.2782	-0.00505	-0.00317		22.9151	-0.00471	-0.00292
26.8623	0.00681	0.00252		26.408	-0.01024	-0.00154			26.3431	0.00184	-0.00325		22.9801	-0.00578	-0.00252
26.9272	0.00313	0.000745027		26.4728	-0.00546	-0.00384			26.4079	-0.00869	-0.00171		23.045	4.41732e-05	-0.00383
26.9921	-0.00378	9.72462e-05		26.5377	-0.000282819	-0.00422			26.4728	-0.000924291	-0.00147		23.1099	-0.00244	-0.0024
27.057	-0.00318	-0.000655557		26.6026	-0.000536298	-0.00618			26.5377	0.00475	0.00164		23.1748	0.00227	0.00104
27.1219	-0.00209	-0.00179		26.6675	-0.01339	-0.00476			26.6026	0.00123	0.00313		23.2397	-0.00556	0.00312
27.1868	0.00415	-0.000595358		26.7324	-0.003	-0.00488			26.6675	0.00431	0.00401		23.3046	0.0093	0.00367
27.2516	-0.00109	0.000722847		26.7973	-0.00225	-0.00401			26.7324	0.00729	0.00331		23.3695	0.00915	0.00239
27.3165	-0.000851087	0.000825903		26.8621	-0.00416	-0.000966951			26.7972	-0.000877746	0.000127563		23.4345	-0.00128	0.00139
27.3814	0.00196	-0.000390783		26.927	0.00475	0.00301			26.8621	-0.00405	-0.000308258		23.4994	-0.00278	0.000122695
27.4463	-0.0018	-0.00171		26.9919	0.00477	0.00411			26.927	0.0025	0.000565724		23.5643	-0.00668	-0.00154
27.5112	-0.00232	-0.00211		27.0568	0.00645	0.00442			26.9919	-0.00653	0.000593551		23.6292	0.0041	-0.00162
27.5761	-0.00465	-0.00276		27.1217	0.00458	0.00695			27.0568	0.00883	0.000187176		23.6941	-0.000830937	0.00179
27.641	-0.00161	-0.00316		27.1866	0.00405	0.00604			27.1217	0.00513	0.000341166		23.759	0.00619	0.00253
27.7058	-0.00337	-0.00225		27.2515	0.00196	0.00246			27.1866	-0.00767	-0.000746058		23.824	-0.00137	0.00148
27.7707	-0.000946015	-0.00163		27.3163	0.0107	-0.00132			27.2514	-0.00673	-0.00131		23.8889	0.0054	-0.0013
27.8356	-0.000909973	-0.00117		27.3812	-0.00961	-0.00476			27.3163	0.00324	-0.00358		23.9538	-0.00751	-0.00156
27.9005	-0.000163831	-0.00112		27.4461	-0.0144	-0.00388			27.3812	-0.0031	-0.00436		24.0187	-0.00511	-0.00184
27.9654	-0.00147	-0.000574204		27.511	-0.00309	-0.00349			27.4461	-0.00396	-0.0024		24.0836	0.00013053	-0.000650619
28.0303	-0.000800546	0.000542868		27.5759	0.000279479	-0.00309			27.511	-0.00238	-0.00163		24.1485	0.00402	-0.000232654
28.0951	0.00146	0.00118		27.6408	0.01209	0.00217			27.5759	-0.00539	-0.000461845		24.2134	0.00206	0.000676686
28.16	0.00282	0.00226		27.7056	-0.00475	0.0045			27.6407	0.00669	0.00241		24.2784	-0.00136	0.0012
28.2249	0.00534	0.00335		27.7705	3.88143e-05	0.000786584			27.7056	0.00479	0.00454		24.3433	-0.00136	-0.000206996
28.2898	0.00057766	0.00316		27.8354	0.00521	-0.00226			27.7705	0.00597	0.00255		24.4082	-0.00386	-0.0034
28.3547	0.00465	0.00333		27.9003	-0.00358	-0.00251			27.8354	0.00123	0.00185		24.4731	0.00441	-0.00202
28.4196	0.00246	0.00294		27.9652	-0.01154	0.000189935			27.9003	-0.00131	-0.000507082		24.538	-0.00683	-0.000360997
28.4845	0.000825247	0.00227		28.0301	0.00402	0.000648916			27.9652	-0.01022	-0.00241		24.6029	-0.00498	0.0016
28.5493	0.00468	0.00164		28.0949	0.01059	0.00158			28.03	0.00614	-0.00194		24.6679	0.01326	0.00142
28.6142	-0.00078112	0.000222361		28.1598	0.000612106	0.00311			28.0949	-0.00101	0.000410703		24.7328	0.0012	0.0021
28.6791	-0.00134	-0.00122		28.2247	0.00115	0.0036			28.1598	-0.00289	0.00117		24.7977	0.00203	0.00361
28.744	-0.00291	-0.0022		28.2896	0.000395029	-0.000121552			28.2247	0.00794	0.00226		24.8626	-0.00454	0.00107
28.8089	-0.00207	-0.00244		28.3545	-0.00235	-0.00155			28.2896	0.00199	0.00161		24.9275	0.00675	-0.000490594
28.8738	-0.0043	-0.00223		28.4194	0.000231047	-0.00151			28.3545	-0.00402	0.00127		24.9924	-0.00254	0.000644382
28.9387	0.000198283	-0.00227		28.4843	-0.00416	-5.49426e-05			28.4194	0.00374	0.00166		25.0573	-0.00369	-0.00036881
29.0035	0.000285236	-0.00139		28.5491	0.00119	-0.00251			28.4842	0.00254	-0.000235204		25.1223	0.0069	-0.00114
29.0684	-0.0046	-0.00141		28.614	-0.00295	-0.00379			28.5491	-0.0056	-0.00164		25.1872	-0.00481	-0.000636587
29.1333	-0.000443973	-0.000543484		28.6789	0.00169	-0.00384			28.614	0.00425	-0.00182		25.2521	-0.00506	-0.00193
29.1982	0.00193	0.000154789		28.7438	-0.01701	-0.00271			28.6789	-0.00728	-0.00266		25.317	4.0837e-05	-0.00166
29.2631	-0.0012	0.00205		28.8087	0.00299	-0.000985579			28.7438	-0.00609	-0.00166		25.3819	0.00503	-0.00249
29.328	0.00459	0.00256		28.8736	0.00598	0.00262			28.8087	0.00446	0.000242333		25.4468	-0.01368	-0.00158
29.3928	0.00367	0.0015		28.9384	0.00445	0.00418			28.8735	0.00176	-0.000672709		25.5118	0.00787	0.000985102
29.4577	0.00193	0.00083343		29.0033	0.00759	0.00662			28.9384	0.00115	0.000729419		25.5767	-0.0025	-8.51241e-05
29.5226	-0.00521	-0.000251386		29.0682	0.00419	0.00312			29.0033	-0.000399369	0.0013		25.6416	-0.000170258	-0.000556411
29.5875	-0.000938246	-0.0022		29.1331	-0.00354	-0.00156			29.0682	-0.00446	-0.000628204		25.7065	0.00879	0.000958426
29.6524	-0.000177015	-0.00239		29.198	-0.000669559	-0.00273			29.1331	0.00267	5.26177e-05		25.7714	-0.01038	0.000211073
29.7173	-0.00376	-0.00125		29.2629	-0.00618	-0.00277			29.198	0.00374	0.00012106		25.8363	0.001	0.000962457
29.7822	-0.00106	-0.00126		29.3277	-0.00818	-0.00136			29.2628	-0.00412	0.00107		25.9012	0.00366	0.00070691
29.847	0.00144	-0.00057446		29.3926	0.01044	0.00201			29.3277	0.00328	0.000472116		25.9662	0.00561	-0.00143
29.9119	0.00068832	0.000477054		29.4575	0.00334	0.000770145			29.3926	-0.00212	-0.00243		26.0311	-0.00561	0.00222
29.9768	-0.00397	0.00175		29.5224	0.000595276	0.0016			29.4575	0.000426542	-0.00197		26.096	0.000345906	0.0001189
30.0417	0.00782	0.00214		29.5873	0.00177	0.000885082			29.5224	-0.00653	-0.000855976		26.1609	-0.00392	-0.000603078
30.1066	0.00108	0.00144		29.6522	-0.01134	-0.000812097			29.5873	-0.00241	0.00086427		26.2258	0.01061	-0.000642715
30.1715	0.00111	0.000958189		29.7171	0.00635	-0.00178			29.6522	0.00873	0.00129		26.2907	-0.00718	0.000513216
30.2363	-3.30837e-05	0.000754744		29.7819	0.000483302	-0.00139			29.717	0.00159	0.00151		26.3557	0.00192	0.00275
30.3012	-0.00362	-0.00195		29.8468	0.00106	0.000628638			29.7819	0.00561	0.00252		26.4206	0.00138	0.00334
30.3661	-0.000667565	-0.00263		29.9117	-0.00756	0.00269			29.8468	-0.00782	0.00238		26.4855	0.00409	0.000879334
30.431	-0.000716133	-0.00231		29.9766	0.00674	0.000625362			29.9117	0.00371	0.000559781		26.5504	0.01022	0.00164
30.4959	-0.00538	-0.000851321		30.0415	0.00571	-0.000874528			29.9766	0.00351	2.62416e-05		26.6153	-0.00865	-0.00118
30.5608	-0.000446225	0.000640899		30.1064	-0.00333	-0.00102			30.0415	0.00238	-0.000210976		26.6802	-0.00659	-0.00275
30.6257	0.00521	0.000762836		30.1712	-0.00589	-0.000706611			30.1063	-0.00483	0.000365163		26.7451	-0.000643597	-0.00235
30.6905	0.00257	0.000859051		30.2361	-0.00684	-0.00296			30.1712	-0.00286	-0.00126		26.8101	-0.00264	-0.0026
30.7554	-0.000986279	0.000469124		30.301	0.00514	-0.00373			30.2361	0.00198	-0.00149		26.875	0.00169	-2.21527e-05
30.8203	-0.00279	-0.000566889		30.3659	-0.00143	-0.00149			30.301	-0.00232	-0.00228		26.9399	0.0044	-0.000468615
30.8852	-0.0018	-0.00216		30.4308	-0.00366	-0.000101738			30.3659	0.000107246	-0.00105		27.0048	-0.00688	-0.000552519
30.9501	-0.00145	-0.000917814		30.4957	-0.00284	0.000846299			30.4308	-0.00268	-0.000376066		27.0697	-0.000766409	-0.000350119
31.015	0.00196	-0.000443146		30.5606	0.00666	0.00163			30.4957	-0.00388	-0.000265628		27.1346	-0.000692535	-0.000501926
31.0799	-0.00146	0.00166		30.6254	0.00209	0.00265			30.5605	0.00551	0.000671332		27.1996	0.00355	-0.000958215
31.1447	0.00517	0.00153		30.6903	0.00448	0.00355			30.6254	0.00204	0.00051669		27.2645	-0.000800086	0.000504565
31.2096	-0.00125	0.00282		30.7552	0.00489	0.00459			30.6903	-0.00162	-0.000609104		27.3294	0.000220966	0.00235
31.2745	0.00743	0.00247		30.8201	-0.00252	0.00384			30.7552	-0.00131	-0.000829569		27.3943	-0.00214	0.000427983
31.3394	-0.00251	0.00274		30.885	0.00651	0.00163			30.8201	-0.0031	-0.00136		27.4592	0.00524	-5.33309e-07
31.4043	0.00729	0.00252		30.9499	0.0053	0.000123422			30.885	-0.00355	-0.000397124		27.5241	0.0065	0.00191
31.4692	-0.0019	0.0023		31.0147	-0.00493	-0.00141			30.9498	0.00621	0.000283514		27.589	-0.01179	0.00269
31.534	0.00296	0.000278505		31.0796	-0.0104	-0.00339			31.0147	0.00218	0.00173		27.654	0.0091	0.00265
31.5989	0.00165	0.000721597		31.1445	0.00135	-0.00655			31.0796	-0.000413076	0.00297		27.7189	0.00643	0.00082137
31.6638	-0.00423	-0.00203		31.2094	-0.00673	-0.00593			31.1445	0.000606012	0.00204		27.7838	-0.00141	-0.000755233
31.7287	-0.00248	-0.00261		31.2743	-0.00794	-0.00375			31.2094	0.00544	-0.000179265		27.8487	-0.0035	0.00014451
31.7936	-0.000469617	-0.0035		31.3392	-0.00222	-0.00216			31.2743	-0.00058968	5.21087e-05		27.9136	-0.00463	-0.00291
31.8585	-0.00764	-0.00237		31.404	0.00341	-0.000852905			31.3391	-0.00469	9.51162e-05		27.9785	-0.00362	-0.00204
31.9234	-0.000726516	-0.00114		31.4689	-0.000380373	0.000130778			31.404	-0.00028236	0.000325806		28.0435	0.00338	-0.00236
31.9882	0.00194	-0.00145		31.5338	0.00254	0.00123			31.4689	0.00287	-0.00143		28.1084	-0.00165	-0.00229
32.0531	0.00144	-0.00074561		31.5987	0.0057	0.00246			31.5338	-0.000241773	-0.000731578		28.1733	-0.00154	-0.000489928
32.118	-0.003	0.000616115		31.6636	0.000192388	0.0038			31.5987	-0.000372754	-0.000765295		28.2382	-0.00893	-0.00159
32.1829	-0.00178	0.00135							31.6636	-0.00782	-0.00212		28.3031	0.00358	-0.00255
32.2478	0.00441	0.00189							31.7285	0.00203	-0.00231		28.368	0.00482	-6.42004e-05
32.3127	0.00315	0.00129							31.7933	-0.00244	-0.00164		28.433	-0.00775	0.00183
32.3775	0.00493	0.00221							31.8582	-0.00139	-0.000681424		28.4979	0.00421	0.00316
32.4424	-0.00239	0.00158							31.9231	0.00194	-4.29858e-05		28.5628	0.00868	0.0025
32.5073	-0.00389	0.000235371							31.988	-0.000289495	0.000638375		28.6277	0.00116	0.00241
32.5722	0.00494	-0.000367859							32.0529	0.00169	0.00136		28.6926	0.000388407	0.00306
32.6371	-0.00239	-0.00299							32.1178	0.00181	0.00213		28.7575	0.00212	0.000708742
32.702	-0.00325	-0.00468											28.8224	-0.0019	-0.00117
32.7669	-0.00669	-0.00632											28.8874	0.000574227	0.00103
32.8317	-0.01299	-0.00683											28.9523	-0.000548143	-0.000246256
32.8966	-0.00429	-0.00571											29.0172	-0.0013	-0.0012
32.9615	0.00101	-0.00166											29.0821	0.00544	-0.00138
33.0264	0.00447	0.00469											29.147	-0.01174	-0.00354
33.0913	0.00269	0.00934											29.2119	-0.000913331	-0.00324
33.1562	0.01784	0.00983											29.2769	-0.00258	-0.00312
33.2211	0.0131	0.00867											29.3418	-0.00519	-0.00138
33.2859	0.00244	0.00691											29.4067	0.00604	0.00203
33.3508	0.000160028	0.00461											29.4716	0.000462717	0.00116
33.4157	0.000555492	-0.000526426											29.5365	0.0061	0.00308
33.4806	0.00126	-0.00165											29.6014	-0.000536389	0.00337
33.5455	-0.00272	-0.0037											29.6663	-0.000196292	0.00258
33.6104	-0.00854	-0.00552											29.7313	0.0082	0.00106
33.6752	-0.00431	-0.00789											29.7962	-0.0015	0.000875179
33.7401	-0.01376	-0.00895											29.8611	0.0009091	0.00108
33.805	-0.00415	-0.00762											29.926	-0.00578	0.00049937
33.8699	-0.00713	-0.00492											29.9909	0.00749	-0.00011725
33.9348	9.96212e-05	-0.000705024											30.0558	-0.003	-0.00080636
33.9997	0.00594	0.00503											30.1208	-0.000558812	-0.00157
34.0646	0.01161	0.01229											30.1857	-0.00323	-0.0024

## Sheet: c
		sample	Hardness		sample		Wear coefficient
			GPa
		Zr50Cu40Al10	6.56	--	Zr50Cu40Al10	--	0.08728
		Zr45Cu35Al20	7.69	--	Zr45Cu35Al20	--	0.04497
		Zr45Cu40Al15	7.81	--	Zr45Cu40Al15	--	0.03918
		Cu	2.65	--	Cu	--	0.20693
