# Supplementary material for: Metallic glass-based triboelectric nanogenerators
Source: Nat Commun. 2023 Feb 23;14:1023. doi: 10.1038/s41467-023-36675-x (PMC9950355; doi:10.1038/s41467-023-36675-x)
Supplement: Supplementary file 9 — Source Data [file 41467_2023_36675_MOESM9_ESM.zip › Source data/source data of supplementary figures/Supplementary Figure 12.xlsx]

## Sheet: a
			Friction Coefficient
				Zr45Cu40Al15-top
	1	0.03682	0.05499	0.09143	0.0919	0.09083
	2	0.04313	0.06191	0.09704	0.09811	0.09626
	3	0.0505	0.06911	0.10428	0.10439	0.10407
	4	0.0566	0.07595	0.11038	0.11099	0.10977
	5	0.06335	0.08201	0.11826	0.11907	0.117
	6	0.06962	0.08951	0.12445	0.12552	0.12394
	7	0.07625	0.09482	0.13089	0.13145	0.13039
	8	0.08055	0.09807	0.1379	0.13931	0.13738
	9	0.08372	0.10352	0.14402	0.14513	0.14254
	10	0.08731	0.10695	0.15116	0.15087	0.14888
	11	0.08711	0.11132	0.15742	0.15781	0.1513
	12	0.08868	0.11294	0.16357	0.16252	0.15372
	13	0.09116	0.11686	0.16918	0.16569	0.15503
	14	0.09303	0.1183	0.17531	0.16796	0.1577
	15	0.09271	0.11714	0.1758	0.17114	0.1595
	16	0.09515	0.11779	0.17788	0.17432	0.16257
	17	0.09649	0.12143	0.17836	0.17637	0.16202
	18	0.0979	0.12426	0.18082	0.17821	0.16316
	19	0.09672	0.12451	0.18365	0.1805	0.16442
	20	0.09739	0.1245	0.18585	0.1832	0.16775
	21	0.09912	0.12477	0.18907	0.18406	0.17032
	22	0.10139	0.12632	0.19015	0.18533	0.17048
	23	0.10308	0.12929	0.1919	0.18291	0.17274
	24	0.10411	0.13288	0.19262	0.18473	0.17366
	25	0.10671	0.13399	0.1957	0.1902	0.17613
	26	0.10614	0.13517	0.19681	0.19155	0.17696
	27	0.11006	0.13633	0.19849	0.19279	0.17947
	28	0.11156	0.13745	0.20082	0.19409	0.18156
	29	0.1138	0.13932	0.19966	0.19649	0.18289
	30	0.11346	0.13967	0.19906	0.19787	0.18462
	31	0.11358	0.13419	0.2006	0.19896	0.18653
	32	0.11312	0.13252	0.20386	0.1997	0.18862
	33	0.11368	0.13963	0.20336	0.20054	0.18951
	34	0.1172	0.14386	0.20478	0.20107	0.19222
	35	0.11775	0.1467	0.20771	0.20208	0.19414
	36	0.11964	0.14779	0.20853	0.20619	0.19552
	37	0.12107	0.1512	0.20977	0.20708	0.19628
	38	0.1226	0.15291	0.20935	0.20875	0.19464
	39	0.12227	0.15086	0.21027	0.21089	0.19702
	40	0.12394	0.15428	0.21328	0.21327	0.19958
	41	0.12524	0.15931	0.21249	0.21476	0.20042
	42	0.12635	0.162	0.21106	0.2158	0.20054
	43	0.12796	0.16202	0.20983	0.21724	0.20108
	44	0.13011	0.16016	0.21102	0.21956	0.20134
	45	0.13335	0.15921	0.21251	0.22054	0.20271
	46	0.1349	0.158	0.21286	0.21872	0.20112
	47	0.13616	0.15519	0.21341	0.21971	0.20213
	48	0.13753	0.15293	0.21248	0.22103	0.20337
	49	0.13771	0.15657	0.21264	0.22227	0.20364
	50	0.13538	0.16059	0.21425	0.22011	0.20206
	51	0.13421	0.16113	0.21529	0.21937	0.20345
	52	0.13544	0.15885	0.21489	0.22306	0.20765
	53	0.13461	0.1584	0.21393	0.22535	0.20875
	54	0.13461	0.16166	0.21325	0.2263	0.20822
	55	0.13521	0.16291	0.21349	0.22818	0.2087
	56	0.13829	0.16431	0.21495	0.22977	0.20978
	57	0.13948	0.16471	0.21621	0.23112	0.21011
	58	0.14058	0.16453	0.21348	0.23038	0.21063
	59	0.13995	0.16468	0.21195	0.23033	0.21093
	60	0.13918	0.1628	0.21367	0.23008	0.21133
	61	0.14161	0.16304	0.21387	0.229	0.21355
	62	0.1449	0.16503	0.21343	0.22816	0.21595
	63	0.14671	0.16936	0.21474	0.22812	0.21619
	64	0.14865	0.17164	0.21855	0.22875	0.21453
	65	0.14835	0.16953	0.21726	0.2306	0.21229
	66	0.14598	0.16722	0.21509	0.23001	0.21464
	67	0.14161	0.16604	0.21494	0.22925	0.21465
	68	0.14069	0.16651	0.21539	0.23024	0.21582
	69	0.14713	0.16819	0.21655	0.23099	0.21765
	70	0.14895	0.16933	0.21738	0.22916	0.21867
	71	0.14928	0.168	0.21713	0.2219	0.21941
	72	0.14806	0.16597	0.21717	0.22157	0.22043
	73	0.14654	0.16196	0.21667	0.22842	0.21968
	74	0.14576	0.16178	0.21712	0.23207	0.21713
	75	0.14705	0.16641	0.21832	0.23236	0.21769
	76	0.14987	0.16901	0.21668	0.22999	0.2211
	77	0.14964	0.16972	0.21754	0.23015	0.22292
	78	0.14631	0.17082	0.21782	0.2324	0.22378
	79	0.14179	0.17122	0.21979	0.23344	0.22312
	80	0.14198	0.17096	0.2194	0.23168	0.2214
	81	0.14437	0.16902	0.21845	0.23116	0.2203
	82	0.14599	0.17077	0.2173	0.23073	0.22174
	83	0.14465	0.17372	0.216	0.22951	0.22271
	84	0.14181	0.17335	0.21749	0.22731	0.2231
	85	0.13938	0.17036	0.21596	0.22701	0.22396
	86	0.14052	0.17176	0.2156	0.22583	0.22283
	87	0.14088	0.17412	0.21723	0.22576	0.22303
	88	0.14029	0.17331	0.21851	0.22839	0.22379
	89	0.13911	0.17418	0.21883	0.23174	0.22499
	90	0.14244	0.17486	0.21902	0.23306	0.22411
	91	0.1463	0.1753	0.21787	0.23137	0.22212
	92	0.14791	0.17529	0.21621	0.22777	0.22143
	93	0.14941	0.17691	0.2171	0.22502	0.22024
	94	0.15096	0.17811	0.21857	0.22718	0.22084
	95	0.15148	0.17613	0.21836	0.22794	0.22323
	96	0.15306	0.17501	0.21907	0.22868	0.22546
	97	0.15383	0.17294	0.22027	0.22714	0.22456
	98	0.15578	0.17069	0.21964	0.22728	0.22356
	99	0.1564	0.17086	0.21914	0.22929	0.22183
	100	0.15623	0.17175	0.21962	0.22748	0.22258
	101	0.15915	0.17027	0.21614	0.22587	0.22305
	102	0.16213	0.16754	0.2143	0.23078	0.22113
	103	0.15893	0.16615	0.21448	0.23215	0.2195
	104	0.15115	0.16692	0.21612	0.22908	0.22004
	105	0.14842	0.16671	0.21504	0.22574	0.22048
	106	0.15141	0.16412	0.21599	0.22565	0.21812
	107	0.15657	0.16647	0.21548	0.22737	0.21514
	108	0.15879	0.16949	0.21375	0.22759	0.21434
	109	0.15762	0.17174	0.21342	0.22584	0.21601
	110	0.1558	0.17288	0.2151	0.22491	0.21737
	111	0.1556	0.16852	0.21583	0.22386	0.21603
	112	0.15513	0.16816	0.21651	0.22453	0.21394
	113	0.15407	0.17086	0.21643	0.22394	0.21555
	114	0.15372	0.16996	0.21663	0.22516	0.21694
	115	0.15614	0.16664	0.21708	0.22575	0.21656
	116	0.15985	0.16343	0.21738	0.22059	0.21658
	117	0.15955	0.16762	0.21563	0.21722	0.21611
	118	0.15463	0.17141	0.21511	0.21858	0.2162
	119	0.15095	0.17244	0.2184	0.22329	0.21682
	120	0.14979	0.17101	0.21975	0.22537	0.21691
	121	0.15081	0.17062	0.21962	0.22525	0.21564
	122	0.15401	0.16689	0.21875	0.22697	0.21474
	123	0.15911	0.16437	0.21807	0.22852	0.21296
	124	0.16131	0.16707	0.21764	0.22748	0.21324
	125	0.1586	0.17034	0.21731	0.22756	0.21555
	126	0.15474	0.16858	0.21952	0.23018	0.21627
	127	0.15515	0.16631	0.21998	0.23137	0.21615
	128	0.15669	0.16486	0.21739	0.23023	0.21532
	129	0.15862	0.16583	0.21824	0.2285	0.21442
	130	0.15761	0.17122	0.21908	0.2289	0.21372
	131	0.15658	0.17304	0.21907	0.2298	0.21393
	132	0.15427	0.17322	0.21752	0.23067	0.21345
	133	0.15296	0.17361	0.21619	0.23117	0.21451
	134	0.15071	0.17581	0.21651	0.23096	0.2156
	135	0.15016	0.17818	0.21666	0.22916	0.21546
	136	0.15127	0.18003	0.2156	0.23109	0.2144
	137	0.15212	0.18263	0.21513	0.23331	0.21572
	138	0.15251	0.18347	0.21482	0.23298	0.21771
	139	0.153	0.18391	0.21493	0.23029	0.21904
	140	0.15416	0.18359	0.21605	0.22906	0.22099
	141	0.15123	0.18122	0.21593	0.23048	0.21951
	142	0.14827	0.17775	0.21533	0.23017	0.21758
	143	0.1495	0.17729	0.21551	0.22729	0.21731
	144	0.15064	0.17942	0.21674	0.225	0.22048
	145	0.15055	0.18014	0.21763	0.22479	0.22161
	146	0.15232	0.17838	0.21735	0.22559	0.22074
	147	0.15489	0.17828	0.2205	0.22579	0.21744
	148	0.15366	0.1781	0.22142	0.22508	0.21586
	149	0.15374	0.17892	0.22044	0.22276	0.21821
	150	0.15242	0.1804	0.21907	0.22114	0.22048
	151	0.15305	0.18088	0.22101	0.22147	0.21982
	152	0.15223	0.18047	0.22258	0.22497	0.21915
	153	0.1512	0.18243	0.22262	0.22571	0.21897
	154	0.15083	0.18526	0.22214	0.22518	0.21842
	155	0.15064	0.18527	0.22119	0.22501	0.21698
	156	0.15265	0.18547	0.22174	0.22426	0.21712
	157	0.15497	0.18786	0.22288	0.22377	0.21727
	158	0.15212	0.19118	0.22194	0.22285	0.21687
	159	0.14352	0.18943	0.22162	0.22343	0.21651
	160	0.14017	0.18619	0.22081	0.22275	0.21611
	161	0.14592	0.18834	0.22183	0.22317	0.21566
	162	0.15047	0.19281	0.22279	0.22151	0.21474
	163	0.14942	0.19337	0.2236	0.21838	0.21339
	164	0.1472	0.19305	0.22449	0.21965	0.21003
	165	0.14479	0.18987	0.22261	0.22314	0.2107
	166	0.14538	0.19127	0.22039	0.22327	0.21336
	167	0.14707	0.19534	0.21877	0.22182	0.21424
	168	0.14922	0.19796	0.22133	0.22015	0.21189
	169	0.14873	0.19581	0.2232	0.22048	0.20893
	170	0.14681	0.19593	0.22262	0.22263	0.2122
	171	0.14206	0.2004	0.22266	0.22454	0.21228
	172	0.13762	0.20027	0.22374	0.22471	0.21092
	173	0.14143	0.19639	0.22388	0.22198	0.21408
	174	0.14746	0.19381	0.22192	0.21993	0.2167
	175	0.14893	0.19489	0.2214	0.2194	0.21806
	176	0.14789	0.19767	0.22295	0.21951	0.2177
	177	0.14753	0.19886	0.22467	0.21842	0.21695
	178	0.14882	0.19779	0.22423	0.2167	0.21618
	179	0.15076	0.19684	0.22239	0.21674	0.21567
	180	0.14948	0.19587	0.2216	0.21723	0.21536
	181	0.14939	0.19461	0.22402	0.21799	0.2145
	182	0.14977	0.19447	0.22477	0.21798	0.21394
	183	0.14998	0.19386	0.22408	0.21892	0.21125
	184	0.14895	0.19295	0.22369	0.21982	0.21077
	185	0.14758	0.18975	0.22388	0.22045	0.21258
	186	0.14322	0.18948	0.22465	0.22095	0.21385
	187	0.14324	0.1911	0.22543	0.21996	0.21338
	188	0.1462	0.19147	0.22512	0.21942	0.2108
	189	0.14859	0.18779	0.22372	0.22053	0.20821
	190	0.1462	0.18103	0.22225	0.22045	0.20796
	191	0.14093	0.17885	0.22295	0.22134	0.20966
	192	0.13797	0.17982	0.22461	0.22208	0.2091
	193	0.14085	0.17827	0.22428	0.22271	0.20914
	194	0.14643	0.17123	0.22414	0.22379	0.2132
	195	0.1477	0.16635	0.22425	0.22406	0.21518
	196	0.14886	0.16927	0.22252	0.22514	0.21423
	197	0.14813	0.17297	0.22161	0.22384	0.21163
	198	0.14904	0.17304	0.22479	0.22303	0.21293
	199	0.15054	0.17196	0.2271	0.22277	0.21528
	200	0.15068	0.17214	0.22501	0.22189	0.21763
	201	0.14993	0.17364	0.22318	0.22339	0.21765
	202	0.14839	0.17474	0.22116	0.22519	0.21714
	203	0.15068	0.17499	0.22176	0.2245	0.21605
	204	0.1536	0.17337	0.22428	0.22356	0.21431
	205	0.15377	0.17132	0.22602	0.2246	0.21428
	206	0.15111	0.16962	0.22541	0.22713	0.21592
	207	0.14969	0.1685	0.22203	0.22408	0.2177
	208	0.15227	0.17013	0.22015	0.22028	0.21561
	209	0.15398	0.17087	0.22051	0.2209	0.21441
	210	0.15313	0.16965	0.21947	0.2218	0.21655
	211	0.15176	0.16833	0.22003	0.22324	0.21791
	212	0.15245	0.16948	0.22098	0.22269	0.21499
	213	0.15601	0.16917	0.22167	0.22235	0.2104
	214	0.15166	0.16549	0.22182	0.22232	0.21199
	215	0.14628	0.16275	0.2205	0.22379	0.2158
	216	0.14896	0.16532	0.22129	0.22569	0.21657
	217	0.15442	0.16746	0.22198	0.22613	0.21663
	218	0.15704	0.1684	0.2227	0.22674	0.21649
	219	0.15773	0.16829	0.22248	0.22642	0.21519
	220	0.15677	0.1704	0.22227	0.22705	0.21603
	221	0.15681	0.17135	0.22309	0.22774	0.2149
	222	0.1553	0.17032	0.22464	0.2289	0.21548
	223	0.15571	0.16552	0.22337	0.2288	0.21726
	224	0.155	0.16547	0.22166	0.22663	0.21977
	225	0.15381	0.16758	0.22282	0.22412	0.22056
	226	0.15508	0.16709	0.22461	0.22252	0.21926
	227	0.15691	0.16621	0.22649	0.2222	0.21758
	228	0.15614	0.1707	0.22774	0.22237	0.2152
	229	0.15308	0.17447	0.22876	0.2233	0.21469
	230	0.15061	0.17583	0.2284	0.22325	0.21681
	231	0.15159	0.17609	0.22721	0.22298	0.21841
	232	0.15238	0.1776	0.22564	0.22128	0.21692
	233	0.1526	0.17856	0.22595	0.22196	0.2135
	234	0.1506	0.17683	0.22727	0.22238	0.21408
	235	0.149	0.17499	0.22879	0.21833	0.21584
	236	0.14901	0.17643	0.22873	0.21304	0.21557
	237	0.14918	0.17526	0.22828	0.21704	0.21437
	238	0.14947	0.17508	0.22746	0.22123	0.21372
	239	0.15037	0.17489	0.22817	0.2222	0.21511
	240	0.15167	0.17555	0.22791	0.22287	0.21677
	241	0.15081	0.17421	0.22643	0.22246	0.21783
	242	0.15256	0.16997	0.22689	0.22037	0.21701
	243	0.15252	0.16856	0.22664	0.21926	0.21278
	244	0.15029	0.16906	0.2272	0.21888	0.21089
	245	0.15164	0.17127	0.22662	0.21758	0.21397
	246	0.15411	0.17272	0.2263	0.21772	0.21646
	247	0.1552	0.17072	0.22624	0.22165	0.21566
	248	0.15388	0.17129	0.22545	0.22239	0.20997
	249	0.15211	0.17288	0.22191	0.21958	0.20557
	250	0.15251	0.1741	0.21963	0.22119	0.2084
	251	0.15458	0.17479	0.22256	0.22462	0.21146
	252	0.15746	0.17615	0.22712	0.22521	0.21217
	253	0.15623	0.17652	0.2286	0.22559	0.21067
	254	0.15441	0.17758	0.22734	0.22611	0.21193
	255	0.15345	0.17955	0.22479	0.22596	0.21268
	256	0.15574	0.18145	0.22361	0.22608	0.21241
	257	0.15858	0.18248	0.22391	0.22452	0.21337
	258	0.15977	0.18452	0.2242	0.2224	0.21375
	259	0.15959	0.18519	0.22567	0.21899	0.21489
	260	0.15636	0.18568	0.22584	0.21739	0.21536
	261	0.15418	0.18432	0.22688	0.21776	0.21618
	262	0.15426	0.17692	0.22728	0.22068	0.21695
	263	0.15452	0.17729	0.22578	0.22084	0.21772
	264	0.15394	0.185	0.22249	0.22021	0.21741
	265	0.15197	0.18768	0.22093	0.22072	0.21521
	266	0.14754	0.18666	0.21991	0.21975	0.21651
	267	0.14516	0.18768	0.21787	0.21638	0.21677
	268	0.14574	0.1907	0.21796	0.21588	0.21672
	269	0.14602	0.19159	0.21831	0.2193	0.21539
	270	0.14536	0.18819	0.21828	0.2208	0.21185
	271	0.14242	0.1844	0.2205	0.22004	0.20944
	272	0.1359	0.18889	0.22107	0.21955	0.21179
	273	0.13689	0.19443	0.22058	0.21822	0.21586
	274	0.14376	0.19679	0.21986	0.22049	0.21572
	275	0.14492	0.19697	0.21965	0.2224	0.21377
	276	0.14038	0.19249	0.2201	0.2211	0.21575
	277	0.13893	0.18948	0.22191	0.21843	0.21771
	278	0.14425	0.18734	0.22387	0.21886	0.21685
	279	0.14581	0.18851	0.2247	0.21943	0.21497
	280	0.14095	0.18625	0.22304	0.22014	0.21199
	281	0.13751	0.18286	0.22238	0.22052	0.21235
	282	0.14141	0.1792	0.22396	0.21918	0.21542
	283	0.14364	0.17799	0.22621	0.21958	0.21721
	284	0.14179	0.17893	0.22464	0.2194	0.21694
	285	0.13836	0.17911	0.2222	0.22157	0.21241
	286	0.13813	0.17659	0.21769	0.22267	0.2111
	287	0.1398	0.17413	0.21911	0.22074	0.21323
	288	0.13791	0.17613	0.2211	0.21787	0.21566
	289	0.13595	0.17977	0.22154	0.21651	0.21644
	290	0.13886	0.17966	0.22096	0.21761	0.21373
	291	0.14073	0.17693	0.22286	0.21651	0.21187
	292	0.14092	0.17747	0.22539	0.21688	0.21171
	293	0.13764	0.17966	0.22533	0.21661	0.21468
	294	0.13279	0.17978	0.22384	0.21637	0.21643
	295	0.13132	0.17779	0.22314	0.21549	0.21648
	296	0.13486	0.17411	0.22507	0.21648	0.21733
	297	0.13721	0.17189	0.2254	0.21711	0.21818
	298	0.13704	0.17245	0.22086	0.21795	0.21853
	299	0.13737	0.17297	0.21617	0.21765	0.21582
	300	0.13877	0.17344	0.22149	0.21898	0.21039
	301	0.14182	0.17303	0.22432	0.22033	0.2103
	302	0.14646	0.17318	0.2237	0.22096	0.21195
	303	0.14803	0.17237	0.22472	0.21883	0.21365
	304	0.14892	0.17346	0.22524	0.21673	0.21574
	305	0.14807	0.17495	0.22364	0.21672	0.21759
	306	0.14483	0.17692	0.22268	0.21888	0.21862
	307	0.1454	0.17436	0.22253	0.22032	0.21539
	308	0.15023	0.16857	0.22477	0.22172	0.21283
	309	0.15364	0.16814	0.22591	0.22418	0.21332
	310	0.15322	0.17435	0.22406	0.22379	0.21613
	311	0.15278	0.17723	0.22068	0.22174	0.21925
	312	0.15506	0.17601	0.21971	0.21953	0.21679
	313	0.15193	0.17714	0.22136	0.21968	0.21659
	314	0.14492	0.17965	0.22199	0.22036	0.21836
	315	0.14349	0.17901	0.22136	0.22119	0.21968
	316	0.14743	0.1757	0.22085	0.22227	0.21956
	317	0.15054	0.17415	0.22131	0.22231	0.21827
	318	0.14784	0.17321	0.21998	0.2235	0.21792
	319	0.14579	0.17312	0.22126	0.22484	0.21808
	320	0.1455	0.17372	0.22426	0.22554	0.21852
	321	0.14636	0.1732	0.22456	0.22407	0.2178
	322	0.14685	0.17345	0.22242	0.22319	0.21797
	323	0.14806	0.17303	0.22384	0.22277	0.21787
	324	0.14822	0.17273	0.22705	0.22243	0.21671
	325	0.14872	0.17105	0.22712	0.22048	0.21433
	326	0.14918	0.17085	0.22387	0.21829	0.21466
	327	0.14667	0.17078	0.22108	0.21734	0.21874
	328	0.14697	0.16931	0.2211	0.21703	0.22016
	329	0.15032	0.17078	0.22265	0.2197	0.2201
	330	0.1514	0.17271	0.22313	0.22099	0.22017
	331	0.14854	0.17375	0.21961	0.21915	0.21946
	332	0.14802	0.17391	0.21887	0.21296	0.21858
	333	0.15134	0.17538	0.22084	0.21521	0.21928
	334	0.155	0.17566	0.22228	0.22105	0.2183
	335	0.15492	0.17484	0.22094	0.22202	0.21694
	336	0.1567	0.1723	0.22105	0.21922	0.21823
	337	0.16092	0.17272	0.22193	0.21791	0.21802
	338	0.1623	0.17741	0.22205	0.21818	0.21734
	339	0.16183	0.17958	0.21956	0.21825	0.21603
	340	0.1616	0.18129	0.21937	0.21825	0.21779
	341	0.16433	0.18387	0.22153	0.21748	0.21652
	342	0.16427	0.18659	0.22206	0.21774	0.21413
	343	0.16395	0.1863	0.22253	0.21969	0.21372
	344	0.16243	0.18829	0.22314	0.22132	0.21433
	345	0.15884	0.18916	0.22247	0.22128	0.21618
	346	0.15634	0.19042	0.21629	0.22136	0.21736
	347	0.15551	0.19064	0.20798	0.22105	0.21707
	348	0.156	0.19169	0.20927	0.22218	0.21808
	349	0.15493	0.19203	0.21398	0.22291	0.22014
	350	0.14979	0.19182	0.21682	0.22087	0.22087
	351	0.14274	0.19351	0.21467	0.21862	0.21948
	352	0.14314	0.1968	0.21208	0.21831	0.215
	353	0.14752	0.1965	0.21116	0.21753	0.21227
	354	0.15057	0.19556	0.21153	0.21786	0.21178
	355	0.15152	0.19346	0.21273	0.21868	0.21514
	356	0.14902	0.18952	0.21537	0.2195	0.2166
	357	0.14577	0.18995	0.21779	0.21985	0.21538
	358	0.14285	0.19133	0.21622	0.22027	0.21264
	359	0.14054	0.1909	0.21202	0.21991	0.21127
	360	0.1416	0.18917	0.21434	0.21788	0.21207
	361	0.14324	0.18988	0.21845	0.21646	0.21261
	362	0.14294	0.19125	0.21776	0.21761	0.21262
	363	0.1425	0.18904	0.21288	0.21882	0.21209
	364	0.14482	0.18653	0.2142	0.22035	0.21096
	365	0.14637	0.18737	0.21966	0.22161	0.21214
	366	0.14523	0.18714	0.22293	0.22161	0.21387
	367	0.14446	0.18225	0.22237	0.21964	0.21365
	368	0.14514	0.17826	0.22123	0.21837	0.21253
	369	0.14487	0.17607	0.22143	0.22101	0.21435
	370	0.14155	0.17572	0.21996	0.22162	0.21747
	371	0.14156	0.17716	0.22243	0.22316	0.21799
	372	0.14304	0.17947	0.22407	0.22308	0.21746
	373	0.14215	0.18146	0.22515	0.2212	0.21736
	374	0.13488	0.18318	0.22265	0.22081	0.21698
	375	0.13624	0.18248	0.21532	0.22202	0.21604
	376	0.14251	0.17917	0.21357	0.2239	0.21399
	377	0.14382	0.17694	0.21738	0.21996	0.21488
	378	0.14311	0.17606	0.22163	0.21742	0.21384
	379	0.13727	0.17622	0.22149	0.2196	0.21122
	380	0.13567	0.1738	0.21689	0.22338	0.21346
	381	0.14281	0.1723	0.21555	0.22414	0.21516
	382	0.14636	0.16956	0.21792	0.22256	0.21641
	383	0.14433	0.16937	0.21793	0.21811	0.21739
	384	0.14525	0.17004	0.2121	0.21459	0.2167
	385	0.14814	0.1718	0.20883	0.21659	0.21596
	386	0.14839	0.17206	0.21212	0.22014	0.21463
	387	0.14139	0.17151	0.21502	0.22196	0.21479
	388	0.13401	0.17079	0.21501	0.22108	0.21431
	389	0.13813	0.17052	0.21236	0.21883	0.21479
	390	0.14445	0.17101	0.21197	0.21496	0.21214
	391	0.14548	0.17133	0.215	0.2155	0.21138
	392	0.14297	0.17142	0.21729	0.21692	0.21359
	393	0.13813	0.17102	0.21636	0.21753	0.21445
	394	0.13691	0.17143	0.21633	0.21808	0.21384
	395	0.14403	0.1707	0.21713	0.21936	0.21364
	396	0.1493	0.17014	0.21866	0.2198	0.2139
	397	0.15088	0.17106	0.22025	0.21792	0.21459
	398	0.15064	0.17209	0.22126	0.21555	0.20869
	399	0.15296	0.17092	0.22082	0.21479	0.20296
	400	0.15501	0.1705	0.21833	0.2148	0.20533
	401	0.15362	0.17035	0.21774	0.21638	0.2114
	402	0.15117	0.16971	0.21939	0.21786	0.2088
	403	0.1484	0.1701	0.22134	0.21931	0.20495
	404	0.1452	0.17157	0.22254	0.21762	0.20698
	405	0.14821	0.17086	0.22347	0.21616	0.21078
	406	0.15084	0.16959	0.22438	0.21694	0.20903
	407	0.14698	0.16691	0.22534	0.21744	0.20809
	408	0.14054	0.16574	0.22387	0.21629	0.20743
	409	0.14263	0.16668	0.22103	0.21472	0.20711
	410	0.14984	0.1698	0.21836	0.21672	0.20972
	411	0.15288	0.17132	0.21937	0.21818	0.21107
	412	0.15189	0.17079	0.22304	0.21834	0.21133
	413	0.15274	0.16902	0.22563	0.21879	0.21215
	414	0.15051	0.16584	0.22397	0.21734	0.21455
	415	0.14819	0.16503	0.22043	0.21655	0.21588
	416	0.14794	0.16575	0.22015	0.21723	0.2137
	417	0.14998	0.16553	0.22149	0.21992	0.21221
	418	0.15158	0.1651	0.22205	0.22052	0.21426
	419	0.15114	0.16266	0.22051	0.21812	0.21495
	420	0.15012	0.16035	0.218	0.21512	0.21244
	421	0.14977	0.15981	0.21897	0.21436	0.20961
	422	0.14817	0.16085	0.21776	0.21341	0.21129
	423	0.14952	0.16333	0.21717	0.21494	0.21006
	424	0.15005	0.16521	0.21878	0.21562	0.20734
	425	0.15069	0.16405	0.22103	0.21428	0.20751
	426	0.15147	0.16166	0.22128	0.21425	0.21038
	427	0.15113	0.16057	0.21814	0.21617	0.21313
	428	0.14949	0.16389	0.21711	0.21725	0.21424
	429	0.14968	0.16679	0.2196	0.21525	0.21359
	430	0.14846	0.1611	0.22074	0.2149	0.21351
	431	0.14471	0.15638	0.22128	0.21783	0.21558
	432	0.14539	0.16247	0.22035	0.21917	0.21496
	433	0.14855	0.16896	0.21949	0.21796	0.21404
	434	0.15088	0.16929	0.21991	0.21474	0.21295
	435	0.14917	0.17032	0.22003	0.21231	0.21296
	436	0.14824	0.1713	0.2194	0.21414	0.21368
	437	0.14955	0.17267	0.21725	0.21793	0.21338
	438	0.15154	0.17078	0.21774	0.22167	0.21258
	439	0.14822	0.16579	0.21848	0.21999	0.2092
	440	0.14254	0.16429	0.22081	0.21339	0.20799
	441	0.14429	0.17047	0.21974	0.21504	0.20815
	442	0.14906	0.17249	0.21624	0.21926	0.20899
	443	0.1501	0.16974	0.21114	0.22053	0.2089
	444	0.14739	0.16494	0.20602	0.21459	0.20727
	445	0.14592	0.16357	0.21064	0.21225	0.20778
	446	0.14392	0.16629	0.21583	0.2158	0.20768
	447	0.14224	0.16897	0.2171	0.21869	0.20933
	448	0.14333	0.16961	0.21574	0.21868	0.20914
	449	0.14647	0.1712	0.21317	0.215	0.20479
	450	0.14628	0.1684	0.21315	0.21183	0.20346
	451	0.14416	0.16613	0.21455	0.21502	0.20367
	452	0.14422	0.16602	0.21619	0.21796	0.20622
	453	0.14623	0.16798	0.21753	0.21877	0.20653
	454	0.14498	0.16913	0.21701	0.21484	0.2099
	455	0.13828	0.16878	0.21476	0.21214	0.21209
	456	0.13429	0.17011	0.21465	0.2143	0.2121
	457	0.13758	0.1717	0.21648	0.21723	0.21067
	458	0.14052	0.1704	0.2165	0.22012	0.21068
	459	0.14109	0.16833	0.2173	0.22055	0.21288
	460	0.13926	0.16709	0.2191	0.22014	0.21595
	461	0.13462	0.16926	0.22021	0.22057	0.21749
	462	0.13119	0.17199	0.21674	0.22304	0.2183
	463	0.13368	0.17163	0.21335	0.223	0.22005
	464	0.13816	0.17117	0.21753	0.22177	0.21977
	465	0.13758	0.17054	0.22209	0.22372	0.21906
	466	0.13667	0.16956	0.22217	0.22433	0.21657
	467	0.13949	0.1701	0.21852	0.22458	0.21466
	468	0.14119	0.17166	0.21283	0.22312	0.21511
	469	0.14123	0.17253	0.21085	0.22174	0.21713
	470	0.13873	0.1727	0.21641	0.22069	0.21611
	471	0.13765	0.17141	0.21931	0.22003	0.2149
	472	0.13806	0.16925	0.21752	0.22084	0.21668
	473	0.13865	0.17057	0.21455	0.22069	0.21893
	474	0.13946	0.17249	0.21591	0.21778	0.21794
	475	0.13819	0.17093	0.21858	0.21955	0.21622
	476	0.138	0.16635	0.21724	0.22287	0.21564
	477	0.1352	0.1682	0.21691	0.22347	0.21393
	478	0.13543	0.17179	0.21757	0.22183	0.2136
	479	0.13383	0.17098	0.21915	0.22093	0.21571
	480	0.13214	0.16523	0.21769	0.22129	0.21527
	481	0.13286	0.16371	0.21186	0.21894	0.2137
	482	0.13545	0.16514	0.2094	0.21789	0.2142
	483	0.13737	0.16432	0.21309	0.22055	0.21469
	484	0.14001	0.16278	0.21762	0.22259	0.21304
	485	0.13968	0.15982	0.22045	0.22306	0.21086
	486	0.1402	0.16	0.21764	0.21886	0.20739
	487	0.13847	0.16158	0.21601	0.21385	0.20943
	488	0.13926	0.16438	0.21625	0.21616	0.21168
	489	0.14192	0.16515	0.21653	0.2214	0.21132
	490	0.14454	0.16409	0.21706	0.2238	0.21056
	491	0.14552	0.16385	0.21931	0.22136	0.20965
	492	0.1401	0.16346	0.22111	0.2207	0.21096
	493	0.13777	0.1645	0.22064	0.22086	0.21096
	494	0.14109	0.166	0.2184	0.22269	0.2103
	495	0.14592	0.16625	0.21528	0.22403	0.20875
	496	0.14534	0.16677	0.21432	0.22588	0.2063
	497	0.14478	0.16492	0.21386	0.22643	0.20754
	498	0.14314	0.16338	0.2162	0.22353	0.20794
	499	0.14223	0.1577	0.21756	0.2206	0.20467
	500	0.14366	0.15484	0.21622	0.21935	0.20196
	501	0.14561	0.15866	0.21521	0.22317	0.20258
	502	0.14546	0.16115	0.21576	0.2241	0.20411
	503	0.14016	0.16267	0.21543	0.22324	0.20266
	504	0.14163	0.16343	0.21405	0.22367	0.19935
	505	0.1459	0.16357	0.21515	0.22412	0.20017
	506	0.14643	0.1644	0.21743	0.22297	0.20153
	507	0.13992	0.1667	0.21941	0.22065	0.20166
	508	0.13694	0.16882	0.22049	0.21937	0.20269
	509	0.13997	0.16882	0.22126	0.21679	0.20558
	510	0.14268	0.16789	0.2218	0.21511	0.20614
	511	0.14493	0.16761	0.22132	0.21173	0.20692
	512	0.14667	0.17005	0.21944	0.2101	0.20742
	513	0.14671	0.17309	0.21504	0.21161	0.20564
	514	0.14535	0.17453	0.21706	0.21157	0.20667
	515	0.14733	0.17246	0.22121	0.21303	0.20835
	516	0.14945	0.16918	0.22183	0.21384	0.20999
	517	0.15066	0.16867	0.21941	0.21496	0.21104
	518	0.14798	0.17017	0.21807	0.21551	0.20987
	519	0.14629	0.17055	0.21945	0.21479	0.20872
	520	0.14648	0.16692	0.21974	0.2145	0.20899
	521	0.14494	0.16404	0.21955	0.21308	0.20844
	522	0.14242	0.16539	0.21839	0.21344	0.20854
	523	0.14391	0.16648	0.21633	0.21683	0.2066
	524	0.14699	0.16458	0.21295	0.21592	0.2066
	525	0.14745	0.16188	0.21315	0.21637	0.20742
	526	0.14922	0.16276	0.21763	0.21865	0.20364
	527	0.14869	0.16637	0.21775	0.21921	0.20204
	528	0.14698	0.16669	0.21101	0.21653	0.20486
	529	0.14366	0.16658	0.2075	0.21588	0.20904
	530	0.14356	0.16637	0.2142	0.2178	0.20813
	531	0.14726	0.17028	0.21825	0.21731	0.20516
	532	0.14895	0.17155	0.21674	0.21613	0.20349
	533	0.1481	0.17184	0.21832	0.21572	0.20488
	534	0.14369	0.1727	0.219	0.21262	0.20633
	535	0.1388	0.17239	0.21823	0.20653	0.20896
	536	0.13881	0.17402	0.21439	0.20527	0.21165
	537	0.14323	0.1743	0.21148	0.20797	0.21253
	538	0.14446	0.17517	0.21377	0.20841	0.21185
	539	0.14037	0.17773	0.21797	0.20727	0.21239
	540	0.1357	0.17983	0.21986	0.20868	0.21279
	541	0.13755	0.18257	0.21697	0.21135	0.21237
	542	0.14057	0.18367	0.21589	0.2113	0.20997
	543	0.13917	0.18576	0.21697	0.21022	0.20725
	544	0.13489	0.18788	0.21664	0.20955	0.20985
	545	0.13319	0.19033	0.21666	0.21061	0.21328
	546	0.13437	0.19125	0.21673	0.21232	0.21351
	547	0.13635	0.19349	0.21564	0.21189	0.21159
	548	0.1384	0.1946	0.21455	0.21194	0.20954
	549	0.13705	0.19533	0.21671	0.21368	0.20963
	550	0.13509	0.19441	0.21948	0.21558	0.21033
	551	0.13743	0.19525	0.2186	0.21369	0.2135
	552	0.14024	0.19731	0.21795	0.21226	0.21511
	553	0.14419	0.1961	0.21653	0.21416	0.21439
	554	0.14734	0.19284	0.21476	0.21705	0.21217
	555	0.15022	0.18974	0.21638	0.21884	0.20784
	556	0.14933	0.19413	0.21823	0.21869	0.20736
	557	0.14647	0.19841	0.21968	0.21936	0.20976
	558	0.14208	0.1992	0.21858	0.21915	0.2121
	559	0.13883	0.19794	0.21645	0.21811	0.21253
	560	0.14203	0.19809	0.21681	0.21848	0.21226
	561	0.1475	0.20097	0.21506	0.21773	0.21549
	562	0.14402	0.2032	0.21368	0.21568	0.21675
	563	0.14105	0.20035	0.21383	0.21426	0.2103
	564	0.14223	0.2	0.21574	0.21432	0.20219
	565	0.1448	0.20168	0.21739	0.21622	0.20464
	566	0.14382	0.20322	0.2163	0.21545	0.21092
	567	0.14034	0.20105	0.21199	0.21453	0.21197
	568	0.14052	0.19523	0.21073	0.21401	0.21011
	569	0.14064	0.19302	0.21044	0.2166	0.2075
	570	0.13731	0.19302	0.21303	0.21829	0.20588
	571	0.13798	0.19169	0.21454	0.21817	0.20665
	572	0.14419	0.18754	0.21569	0.21608	0.20762
	573	0.1473	0.18236	0.21754	0.21432	0.20809
	574	0.14587	0.18079	0.21823	0.21312	0.20443
	575	0.14589	0.18159	0.21673	0.21266	0.20179
	576	0.1474	0.18091	0.21624	0.21246	0.20512
	577	0.14879	0.17862	0.21694	0.21373	0.20829
	578	0.14854	0.17425	0.2195	0.21378	0.20823
	579	0.14783	0.17196	0.22022	0.214	0.20569
	580	0.14643	0.17378	0.22036	0.21411	0.2033
	581	0.14489	0.17509	0.21762	0.21499	0.20289
	582	0.1432	0.17465	0.21798	0.21461	0.20376
	583	0.14301	0.17055	0.21893	0.21371	0.20433
	584	0.14447	0.17035	0.2185	0.21241	0.2044
	585	0.14592	0.17109	0.21758	0.21116	0.20522
	586	0.1441	0.17153	0.22014	0.21193	0.20593
	587	0.14152	0.17258	0.22274	0.21313	0.2051
	588	0.14152	0.17452	0.21936	0.21324	0.20403
	589	0.14198	0.17587	0.21807	0.21325	0.20445
	590	0.14371	0.176	0.22099	0.21178	0.20492
	591	0.14428	0.17394	0.22211	0.20975	0.20585
	592	0.14201	0.17165	0.22193	0.2101	0.20555
	593	0.13965	0.17243	0.22348	0.21098	0.20465
	594	0.14182	0.17491	0.225	0.21316	0.2025
	595	0.14627	0.17596	0.22535	0.21515	0.20244
	596	0.14674	0.17664	0.22379	0.21517	0.20251
	597	0.14555	0.17833	0.22319	0.21466	0.20252
	598	0.147	0.18185	0.22134	0.21593	0.20444
	599	0.14797	0.18275	0.21895	0.21506	0.20379
	600	0.14403	0.1827	0.21736	0.21249	0.20224
	601	0.13912	0.18105	0.21568	0.21108	0.20104
	602	0.13817	0.18098	0.21562	0.20929	0.2033
	603	0.13987	0.18203	0.21854	0.21021	0.20686
	604	0.14059	0.1789	0.22017	0.21212	0.20726
	605	0.14026	0.17302	0.21945	0.2127	0.20496
	606	0.13759	0.17143	0.21868	0.21239	0.20431
	607	0.13531	0.17534	0.2185	0.21037	0.20425
	608	0.13361	0.17443	0.21799	0.20905	0.20352
	609	0.1343	0.17091	0.21704	0.20981	0.20403
	610	0.13507	0.16628	0.21956	0.21255	0.20777
	611	0.13392	0.16486	0.22205	0.21552	0.2083
	612	0.1331	0.16576	0.22328	0.21621	0.20683
	613	0.13483	0.16548	0.22184	0.21574	0.20679
	614	0.13749	0.16843	0.21927	0.21516	0.20694
	615	0.13818	0.16974	0.21826	0.21369	0.2069
	616	0.13561	0.16816	0.21933	0.21518	0.20628
	617	0.1332	0.16844	0.22177	0.215	0.20594
	618	0.13571	0.17147	0.22012	0.21295	0.20507
	619	0.1382	0.17283	0.21885	0.21172	0.20559
	620	0.13755	0.16993	0.21822	0.21502	0.20619
	621	0.13662	0.16614	0.21754	0.21976	0.20673
	622	0.13632	0.1661	0.21868	0.21841	0.20695
	623	0.13682	0.16893	0.21777	0.21645	0.20497
	624	0.13749	0.16718	0.21743	0.214	0.20105
	625	0.13686	0.16188	0.21847	0.21321	0.19798
	626	0.13378	0.16114	0.21876	0.21411	0.19943
	627	0.13219	0.16308	0.22091	0.21644	0.20288
	628	0.13679	0.16459	0.22067	0.21877	0.20277
	629	0.13988	0.16213	0.21761	0.21973	0.20074
	630	0.13924	0.15906	0.21561	0.21977	0.20189
	631	0.13921	0.15839	0.21752	0.21985	0.20282
	632	0.14032	0.15848	0.21878	0.21592	0.20464
	633	0.14214	0.15832	0.218	0.21333	0.20425
	634	0.14147	0.15874	0.21684	0.21499	0.20078
	635	0.13823	0.15409	0.21636	0.21692	0.19948
	636	0.13678	0.15363	0.21633	0.21644	0.20323
	637	0.13583	0.15784	0.2165	0.21516	0.20726
	638	0.13624	0.15957	0.217	0.21362	0.20337
	639	0.13573	0.15452	0.21757	0.213	0.1967
	640	0.1298	0.14962	0.21883	0.21321	0.19867
	641	0.12734	0.14997	0.22054	0.21363	0.20368
	642	0.13057	0.15578	0.21946	0.20965	0.20519
	643	0.13213	0.15595	0.21529	0.20662	0.20258
	644	0.13082	0.1531	0.21381	0.21192	0.20094
	645	0.13094	0.15368	0.21259	0.21598	0.20315
	646	0.13196	0.15882	0.21338	0.21617	0.20503
	647	0.13127	0.16285	0.21641	0.21291	0.20726
	648	0.12959	0.1628	0.2201	0.21279	0.20749
	649	0.13222	0.16146	0.22125	0.21505	0.20497
	650	0.13546	0.15852	0.21912	0.21481	0.19976
	651	0.13635	0.15621	0.21597	0.2128	0.19694
	652	0.13528	0.1544	0.21163	0.21388	0.19941
	653	0.12903	0.15546	0.21246	0.218	0.20327
	654	0.12587	0.1575	0.21555	0.21929	0.20378
	655	0.13271	0.15707	0.21797	0.21699	0.20306
	656	0.13741	0.15699	0.21944	0.21124	0.20298
	657	0.13513	0.15622	0.2201	0.2106	0.20363
	658	0.13267	0.15741	0.21961	0.21655	0.20208
	659	0.13235	0.15665	0.21649	0.21724	0.20157
	660	0.13182	0.15532	0.21579	0.21486	0.20228
	661	0.12962	0.15533	0.21704	0.21368	0.20363
	662	0.12766	0.15397	0.21616	0.21263	0.20423
	663	0.12689	0.15666	0.2156	0.21042	0.20375
	664	0.12949	0.16039	0.21862	0.21128	0.20532
	665	0.13301	0.1601	0.22126	0.21492	0.20549
	666	0.1353	0.15717	0.21776	0.21473	0.20555
	667	0.13122	0.15523	0.21397	0.21446	0.20509
	668	0.12519	0.15327	0.21493	0.21716	0.20497
	669	0.12356	0.14977	0.21732	0.21769	0.20672
	670	0.1286	0.15112	0.21852	0.21825	0.20876
	671	0.13052	0.15705	0.21655	0.21801	0.20899
	672	0.12547	0.16041	0.2184	0.22129	0.20607
	673	0.12504	0.16032	0.21945	0.22377	0.20504
	674	0.13167	0.15875	0.21778	0.22003	0.20741
	675	0.13599	0.1575	0.21566	0.21346	0.2053
	676	0.13737	0.15741	0.21391	0.20979	0.20286
	677	0.13975	0.15689	0.21482	0.2107	0.20301
	678	0.14341	0.15693	0.21765	0.21267	0.20508
	679	0.14408	0.15348	0.21761	0.21177	0.207
	680	0.14272	0.15124	0.2162	0.2117	0.207
	681	0.13911	0.15247	0.21685	0.21156	0.20781
	682	0.13952	0.15743	0.21494	0.21152	0.20665
	683	0.14132	0.15907	0.21718	0.21046	0.20601
	684	0.14365	0.15755	0.21951	0.21198	0.20329
	685	0.14329	0.15609	0.21977	0.21254	0.20193
	686	0.13716	0.15561	0.21805	0.21107	0.20426
	687	0.13152	0.15486	0.21542	0.20963	0.20678
	688	0.13	0.15501	0.21699	0.20871	0.20694
	689	0.1326	0.15398	0.21928	0.20894	0.20459
	690	0.13464	0.15167	0.2208	0.20901	0.20317
	691	0.13314	0.14848	0.22023	0.20811	0.20521
	692	0.13136	0.14799	0.21724	0.20684	0.20696
	693	0.13123	0.1496	0.21466	0.20564	0.20734
	694	0.13059	0.15066	0.21476	0.20715	0.20673
	695	0.12623	0.15016	0.21676	0.21025	0.20686
	696	0.12382	0.15199	0.21703	0.20829	0.20919
	697	0.12805	0.15466	0.21811	0.2059	0.20864
	698	0.1324	0.15446	0.21784	0.20855	0.20632
	699	0.13458	0.15046	0.21776	0.2102	0.20445
	700	0.1349	0.14291	0.21757	0.21082	0.2055
	701	0.13763	0.14471	0.21434	0.20903	0.20828
	702	0.13987	0.15046	0.21483	0.2085	0.20843
	703	0.14132	0.15291	0.21691	0.20855	0.20498
	704	0.13807	0.15304	0.21633	0.20719	0.20391
	705	0.13802	0.15349	0.2169	0.20896	0.2069
	706	0.13953	0.15581	0.21584	0.20974	0.20946
	707	0.1368	0.15799	0.21673	0.20912	0.20852
	708	0.13204	0.15919	0.21718	0.20721	0.20502
	709	0.13142	0.15917	0.21542	0.2066	0.20612
	710	0.13519	0.15802	0.20838	0.20695	0.20842
	711	0.13694	0.15896	0.2086	0.20908	0.21001
	712	0.13534	0.16096	0.21464	0.21082	0.20878
	713	0.13349	0.16138	0.21709	0.20951	0.20514
	714	0.13243	0.16086	0.21603	0.20875	0.2044
	715	0.13347	0.16145	0.21546	0.20926	0.20452
	716	0.13065	0.16087	0.21449	0.20829	0.20368
	717	0.1288	0.15857	0.21398	0.2078	0.20524
	718	0.13161	0.15696	0.2144	0.20708	0.2092
	719	0.1347	0.15917	0.21543	0.20883	0.21184
	720	0.13551	0.1608	0.21617	0.20731	0.2127
	721	0.13221	0.15965	0.21799	0.20661	0.2114
	722	0.13144	0.15828	0.21806	0.20748	0.2071
	723	0.13212	0.15738	0.21512	0.20675	0.20508
	724	0.13163	0.16012	0.2106	0.20838	0.20629
	725	0.12857	0.16364	0.21003	0.2115	0.20986
	726	0.1291	0.16664	0.21018	0.21243	0.20978
	727	0.13487	0.16538	0.21105	0.21102	0.20521
	728	0.13621	0.16305	0.21196	0.20804	0.20202
	729	0.13189	0.15924	0.21362	0.20686	0.20358
	730	0.13183	0.1591	0.21321	0.20686	0.20829
	731	0.13701	0.16199	0.21232	0.2084	0.21148
	732	0.14168	0.16296	0.21256	0.20977	0.21114
	733	0.14093	0.15966	0.21202	0.20789	0.20988
	734	0.1377	0.15718	0.2121	0.20769	0.21009
	735	0.13547	0.15927	0.21536	0.20908	0.21019
	736	0.13673	0.16202	0.21773	0.20949	0.20793
	737	0.13924	0.16111	0.21976	0.20913	0.20671
	738	0.13665	0.1601	0.21868	0.21126	0.20478
	739	0.13246	0.16008	0.21794	0.21259	0.20521
	740	0.13357	0.15816	0.2165	0.21171	0.20613
	741	0.13545	0.15539	0.21399	0.20906	0.2052
	742	0.13299	0.15355	0.21513	0.20975	0.20377
	743	0.13226	0.15286	0.21686	0.21053	0.20244
	744	0.13342	0.15655	0.21879	0.20854	0.20335
	745	0.13401	0.15906	0.21997	0.2053	0.20532
	746	0.13286	0.15825	0.22069	0.20641	0.20444
	747	0.13362	0.15718	0.21923	0.21004	0.20398
	748	0.13423	0.15426	0.21818	0.21327	0.20464
	749	0.13516	0.14901	0.21648	0.21285	0.20497
	750	0.13318	0.14635	0.21576	0.2089	0.20449
	751	0.12992	0.15312	0.21803	0.20444	0.20184
	752	0.13214	0.15794	0.21657	0.20439	0.19961
	753	0.13708	0.15724	0.21111	0.20672	0.20137
	754	0.13724	0.15547	0.21115	0.20597	0.20207
	755	0.13503	0.15684	0.21578	0.2034	0.20165
	756	0.13106	0.15324	0.21846	0.20717	0.20083
	757	0.12971	0.1467	0.21656	0.21003	0.20189
	758	0.12941	0.1506	0.21369	0.20835	0.20068
	759	0.13138	0.15677	0.21604	0.20323	0.19954
	760	0.13176	0.16059	0.21823	0.20211	0.19974
	761	0.12778	0.15913	0.21807	0.20645	0.19951
	762	0.12505	0.15672	0.21721	0.20915	0.20125
	763	0.12776	0.15368	0.21502	0.20547	0.20261
	764	0.13235	0.14941	0.21332	0.20526	0.2039
	765	0.13387	0.14902	0.21366	0.20921	0.20391
	766	0.133	0.14964	0.21659	0.2117	0.20161
	767	0.13349	0.1537	0.21788	0.20752	0.19842
	768	0.13775	0.15414	0.21888	0.20773	0.19878
	769	0.14179	0.15105	0.21838	0.21363	0.20336
	770	0.14172	0.14747	0.21602	0.21685	0.20504
	771	0.14042	0.15029	0.21477	0.21498	0.20539
	772	0.14314	0.15298	0.2148	0.21216	0.20649
	773	0.14568	0.1537	0.21413	0.20894	0.20659
	774	0.1465	0.14903	0.21117	0.20701	0.20573
	775	0.14573	0.1455	0.21016	0.20712	0.20473
	776	0.14732	0.14724	0.21011	0.20821	0.2011
	777	0.14669	0.14887	0.2097	0.20977	0.20253
	778	0.14638	0.14709	0.21007	0.21032	0.20318
	779	0.14685	0.14407	0.20991	0.20736	0.20286
	780	0.14608	0.14443	0.21057	0.20299	0.20025
	781	0.14437	0.15059	0.21307	0.20471	0.20038
	782	0.14282	0.15329	0.21255	0.20952	0.20368
	783	0.14327	0.15228	0.21077	0.21237	0.20364
	784	0.14322	0.15155	0.20944	0.21126	0.2021
	785	0.14159	0.14592	0.21383	0.20769	0.20056
	786	0.1412	0.14185	0.21636	0.2091	0.19957
	787	0.13896	0.13988	0.21205	0.21071	0.2001
	788	0.13781	0.14228	0.20869	0.20676	0.19978
	789	0.14357	0.14377	0.20888	0.2025	0.19853
	790	0.14578	0.14224	0.21315	0.20209	0.19717
	791	0.14419	0.13992	0.21373	0.20487	0.19445
	792	0.1415	0.14243	0.21199	0.20856	0.19641
	793	0.14074	0.14983	0.20897	0.20977	0.19971
	794	0.14478	0.15175	0.21149	0.20916	0.20234
	795	0.14815	0.15065	0.21301	0.20895	0.2016
	796	0.14714	0.1541	0.21247	0.20926	0.19972
	797	0.14652	0.15782	0.2137	0.21141	0.20141
	798	0.14805	0.15742	0.21118	0.20913	0.19871
	799	0.14836	0.15616	0.21093	0.20656	0.20059
	800	0.14977	0.15283	0.20908	0.20793	0.20299
	801	0.14898	0.151	0.21307	0.21145	0.20612
	802	0.14306	0.15382	0.21547	0.21218	0.20551
	803	0.14202	0.15454	0.21457	0.20689	0.20195
	804	0.14414	0.15476	0.21165	0.20245	0.20005
	805	0.15018	0.15226	0.20813	0.20112	0.19821
	806	0.15149	0.14683	0.2089	0.20442	0.19914
	807	0.14851	0.14593	0.21184	0.20638	0.19649
	808	0.14644	0.15161	0.21206	0.2056	0.19437
	809	0.14977	0.15193	0.20738	0.20427	0.19416
	810	0.15395	0.15249	0.20561	0.20194	0.19384
	811	0.15376	0.15398	0.2099	0.20339	0.19417
	812	0.14968	0.15678	0.21142	0.20239	0.18807
	813	0.14726	0.15791	0.21283	0.20296	0.18755
	814	0.15085	0.15667	0.21097	0.20542	0.19268
	815	0.15472	0.15482	0.2073	0.2081	0.19503
	816	0.15245	0.1481	0.20511	0.207	0.19503
	817	0.15047	0.14729	0.20404	0.20674	0.19245
	818	0.15022	0.14983	0.20509	0.20129	0.18916
	819	0.15633	0.15398	0.20725	0.19852	0.19023
	820	0.15745	0.15232	0.20499	0.20012	0.19337
	821	0.15009	0.1519	0.20213	0.20586	0.19413
	822	0.13894	0.14964	0.20171	0.20677	0.19578
	823	0.1374	0.15308	0.20452	0.20618	0.19587
	824	0.14475	0.15511	0.20711	0.20556	0.1986
	825	0.14858	0.15598	0.20625	0.20645	0.20121
	826	0.14464	0.15342	0.20237	0.20873	0.20001
	827	0.14258	0.14811	0.20449	0.2101	0.19923
	828	0.14103	0.14887	0.21025	0.21269	0.2021
	829	0.14228	0.15432	0.21134	0.21388	0.20633
	830	0.14264	0.15366	0.20753	0.20978	0.20617
	831	0.14061	0.14875	0.20855	0.2066	0.20471
	832	0.14091	0.14543	0.21088	0.20563	0.20347
	833	0.13986	0.15144	0.20794	0.20906	0.20608
	834	0.13783	0.15516	0.20275	0.20878	0.20912
	835	0.1349	0.15664	0.2073	0.21112	0.20421
	836	0.133	0.153	0.2125	0.20953	0.20052
	837	0.13336	0.14814	0.21359	0.20865	0.19607
	838	0.12845	0.14817	0.20802	0.20552	0.19851
	839	0.12911	0.15272	0.20454	0.20596	0.20101
	840	0.13417	0.1537	0.20967	0.20878	0.20115
	841	0.13442	0.15388	0.21397	0.21344	0.20176
	842	0.13229	0.15311	0.21403	0.21077	0.2012
	843	0.12982	0.15186	0.20817	0.20422	0.20174
	844	0.13237	0.14958	0.20497	0.20221	0.20009
	845	0.13493	0.14844	0.20737	0.20851	0.19849
	846	0.13314	0.14888	0.21176	0.21147	0.19689
	847	0.1307	0.1513	0.21057	0.21038	0.19803
	848	0.12658	0.14832	0.20856	0.21016	0.19689
	849	0.12707	0.14699	0.20813	0.21028	0.19735
	850	0.12802	0.1455	0.21148	0.21124	0.1963
	851	0.12648	0.14807	0.21384	0.21154	0.19487
	852	0.12769	0.14887	0.2134	0.2118	0.19673
	853	0.12785	0.14998	0.20977	0.21025	0.19908
	854	0.13008	0.15155	0.20214	0.20966	0.20128
	855	0.1254	0.15282	0.20393	0.20917	0.19994
	856	0.12022	0.15112	0.20965	0.2117	0.19641
	857	0.12469	0.14644	0.21078	0.21259	0.19599
	858	0.1301	0.14221	0.20895	0.21144	0.19776
	859	0.13321	0.1442	0.20709	0.20398	0.19969
	860	0.13413	0.14644	0.21165	0.20303	0.1998
	861	0.13149	0.14544	0.2135	0.20668	0.19925
	862	0.13218	0.14491	0.21136	0.20962	0.1957
	863	0.1299	0.14471	0.20802	0.20569	0.19118
	864	0.13067	0.14765	0.20826	0.20241	0.18844
	865	0.12893	0.14933	0.21041	0.20629	0.18838
	866	0.13005	0.1481	0.21264	0.20622	0.1922
	867	0.12868	0.14215	0.21485	0.20538	0.19367
	868	0.12787	0.14235	0.21487	0.20345	0.19341
	869	0.12609	0.14622	0.21045	0.20491	0.19086
	870	0.12562	0.14916	0.20434	0.20548	0.1885
	871	0.12868	0.14674	0.20615	0.20763	0.18948
	872	0.13008	0.1422	0.21004	0.20522	0.18881
	873	0.12583	0.13711	0.21113	0.19903	0.19097
	874	0.12112	0.13982	0.20791	0.19782	0.18954
	875	0.12489	0.14339	0.2058	0.20212	0.19037
	876	0.1292	0.14392	0.20758	0.2045	0.19224
	877	0.13218	0.14206	0.20744	0.19905	0.19461
	878	0.13094	0.13922	0.20622	0.19711	0.19331
	879	0.12655	0.14129	0.20198	0.20143	0.19122
	880	0.1212	0.14106	0.20063	0.20608	0.19143
	881	0.12303	0.13956	0.20145	0.20855	0.19278
	882	0.12495	0.13816	0.20134	0.20754	0.19282
	883	0.12157	0.13913	0.20219	0.20507	0.19308
	884	0.11458	0.14374	0.20156	0.20382	0.19529
	885	0.11416	0.1473	0.20156	0.20141	0.19882
	886	0.12279	0.14799	0.20203	0.20105	0.1989
	887	0.12601	0.14455	0.1956	0.20287	0.19797
	888	0.12536	0.13787	0.19542	0.20211	0.19442
	889	0.12188	0.14111	0.20033	0.20148	0.19462
	890	0.12639	0.14637	0.20514	0.19871	0.19778
	891	0.13148	0.14812	0.20315	0.1977	0.19997
	892	0.13418	0.14285	0.20327	0.19682	0.19684
	893	0.13493	0.13841	0.20213	0.1997	0.19113
	894	0.13425	0.13763	0.20429	0.20003	0.19135
	895	0.13145	0.14044	0.20599	0.20216	0.19358
	896	0.12607	0.14399	0.20664	0.20648	0.19562
	897	0.12422	0.14486	0.20421	0.20777	0.19697
	898	0.12552	0.1448	0.20406	0.20168	0.19448
	899	0.12704	0.14725	0.2029	0.1979	0.19368
	900	0.12571	0.1495	0.20512	0.19994	0.19236
	901	0.12404	0.15266	0.20669	0.20399	0.19402
	902	0.12788	0.15305	0.20781	0.20473	0.19364
	903	0.13071	0.15207	0.2036	0.20451	0.19344
	904	0.12942	0.15032	0.20423	0.20168	0.19412
	905	0.12465	0.14693	0.20528	0.20294	0.19373
	906	0.12568	0.14892	0.20749	0.20279	0.19453
	907	0.12762	0.15133	0.20728	0.20361	0.19583
	908	0.1331	0.15426	0.20723	0.20661	0.19568
	909	0.13621	0.15128	0.20753	0.20843	0.19241
	910	0.13804	0.148	0.20882	0.204	0.18883
	911	0.14088	0.14654	0.20618	0.20179	0.19049
	912	0.14275	0.14916	0.1985	0.19883	0.19613
	913	0.14388	0.15054	0.20019	0.20024	0.19914
	914	0.14214	0.15086	0.20713	0.20373	0.19971
	915	0.13376	0.14824	0.2036	0.20217	0.19959
	916	0.13001	0.14481	0.20011	0.20119	0.1971
	917	0.13241	0.14567	0.20032	0.19926	0.19954
	918	0.13673	0.14667	0.20142	0.20045	0.20393
	919	0.13587	0.1504	0.20474	0.19938	0.20822
	920	0.13425	0.15176	0.20598	0.19843	0.20775
	921	0.13186	0.15253	0.209	0.20196	0.20175
	922	0.13159	0.15413	0.20988	0.20412	0.19597
	923	0.1324	0.15724	0.21121	0.20337	0.19383
	924	0.12806	0.15951	0.21066	0.1988	0.19701
	925	0.12951	0.1593	0.20972	0.19911	0.19956
	926	0.13425	0.15728	0.21051	0.2005	0.19653
	927	0.13947	0.15712	0.20823	0.20393	0.19616
	928	0.1362	0.15999	0.21018	0.20381	0.19702
	929	0.12885	0.16633	0.21182	0.20165	0.19857
	930	0.12486	0.16881	0.21531	0.1948	0.19857
	931	0.12911	0.17091	0.21344	0.19199	0.19712
	932	0.131	0.17427	0.20812	0.19606	0.19408
	933	0.13065	0.17738	0.20642	0.20128	0.19154
	934	0.1299	0.17773	0.20911	0.20139	0.19385
	935	0.12666	0.17814	0.20731	0.20024	0.19381
	936	0.12642	0.17884	0.20681	0.19853	0.19456
	937	0.13059	0.18143	0.20835	0.19931	0.19454
	938	0.13343	0.18539	0.21095	0.20259	0.19405
	939	0.13239	0.18797	0.2124	0.20325	0.19483
	940	0.13157	0.18818	0.21198	0.20364	0.195
	941	0.12892	0.18855	0.21169	0.20121	0.19814
	942	0.1189	0.18843	0.21126	0.20178	0.19867
	943	0.12352	0.18865	0.21221	0.20286	0.19536
	944	0.12977	0.18961	0.21321	0.20589	0.1896
	945	0.13354	0.18939	0.21356	0.19931	0.19213
	946	0.13506	0.18948	0.21171	0.19444	0.1958
	947	0.13487	0.19024	0.21057	0.19485	0.19542
	948	0.13514	0.18907	0.20877	0.19897	0.19376
	949	0.13873	0.18563	0.20919	0.20022	0.18948
	950	0.13873	0.18497	0.20569	0.19649	0.19137
	951	0.13798	0.18629	0.20292	0.19515	0.1936
	952	0.1359	0.18739	0.20323	0.19572	0.19575
	953	0.13591	0.18591	0.20497	0.19907	0.19462
	954	0.13536	0.18788	0.20796	0.19753	0.19257
	955	0.13486	0.1896	0.20727	0.19475	0.1925
	956	0.13162	0.188	0.20797	0.19421	0.19335
	957	0.13342	0.18535	0.20636	0.19287	0.19432
	958	0.13659	0.1841	0.20454	0.18841	0.1943
	959	0.13717	0.18668	0.20261	0.18382	0.19434
	960	0.13595	0.18562	0.19945	0.1879	0.19465
	961	0.13489	0.18446	0.20249	0.19371	0.19702
	962	0.13865	0.17791	0.20425	0.1934	0.19663
	963	0.14258	0.17018	0.20531	0.19343	0.19755
	964	0.14204	0.17436	0.20598	0.19336	0.19939
	965	0.14076	0.17837	0.20415	0.19515	0.20365
	966	0.14105	0.17859	0.20601	0.1964	0.20419
	967	0.14769	0.17444	0.20785	0.19252	0.20232
	968	0.15077	0.16976	0.21198	0.1923	0.19913
	969	0.1515	0.1672	0.21418	0.19445	0.19665
	970	0.15363	0.16576	0.21389	0.19629	0.19263
	971	0.15652	0.16492	0.21147	0.19839	0.19447
	972	0.16021	0.15865	0.20896	0.20042	0.19909
	973	0.1643	0.15325	0.2083	0.20022	0.20215
	974	0.16891	0.15236	0.21076	0.20051	0.20125
	975	0.17339	0.15307	0.21146	0.2014	0.20026
	976	0.1762	0.15514	0.21481	0.20364	0.1969
	977	0.17848	0.15252	0.21324	0.201	0.19478
	978	0.18135	0.14873	0.21092	0.19737	0.193
	979	0.18325	0.15054	0.20834	0.19364	0.192
	980	0.18516	0.15394	0.20758	0.19645	0.19478
	981	0.18739	0.15546	0.20694	0.19816	0.19581
	982	0.19113	0.15214	0.20807	0.19581	0.1952
	983	0.19475	0.15126	0.20913	0.19452	0.19161
	984	0.19646	0.15079	0.20708	0.19479	0.1893
	985	0.1962	0.14784	0.2053	0.19848	0.19329
	986	0.1965	0.14626	0.20488	0.197	0.19405
	987	0.19851	0.14606	0.20601	0.19589	0.19226
	988	0.20175	0.14931	0.20747	0.19432	0.18992
	989	0.20403	0.1489	0.20735	0.19414	0.19228
	990	0.20515	0.14818	0.2062	0.19816	0.19465
	991	0.20391	0.14906	0.20718	0.1993	0.19258
	992	0.20333	0.14809	0.20911	0.19853	0.19121
	993	0.20581	0.14936	0.20793	0.19335	0.18952
	994	0.20724	0.15075	0.20528	0.19279	0.19199
	995	0.20759	0.14904	0.20551	0.19792	0.19513
	996	0.20563	0.14868	0.20636	0.20079	0.19678
	997	0.20399	0.14721	0.20917	0.20323	0.19911
	998	0.20394	0.14655	0.20795	0.20303	0.19889
	999	0.20833	0.14119	0.20641	0.20189	0.19797
	1000	0.21242	0.13912	0.20587	0.20284	0.19316
	1001	0.21171	0.14061	0.20636	0.20283	0.19285
	1002	0.20934	0.14344	0.20731	0.20217	0.19527
	1003	0.20872	0.14765	0.20474	0.19739	0.19696
	1004	0.21047	0.14695	0.20205	0.19325	0.19653
	1005	0.21387	0.14266	0.20129	0.19534	0.19192
	1006	0.21436	0.139	0.20217	0.19502	0.19195
	1007	0.2125	0.14195	0.20445	0.19559	0.19213
	1008	0.21249	0.14889	0.20243	0.19341	0.19238
	1009	0.21437	0.14932	0.20169	0.19512	0.18818
	1010	0.21662	0.14939	0.20053	0.19668	0.18593
	1011	0.21562	0.14893	0.19841	0.19793	0.18803
	1012	0.21131	0.14688	0.19832	0.199	0.18931
	1013	0.21233	0.14855	0.19829	0.19806	0.19144
	1014	0.21743	0.14745	0.20174	0.19599	0.19045
	1015	0.22139	0.14565	0.20331	0.19742	0.18358
	1016	0.21833	0.1453	0.20501	0.19712	0.18119
	1017	0.21323	0.14415	0.20645	0.19762	0.1853
	1018	0.20991	0.14439	0.20463	0.19502	0.19016
	1019	0.21361	0.14424	0.20348	0.19436	0.18791
	1020	0.21722	0.14627	0.2004	0.19481	0.18605
	1021	0.21886	0.14614	0.20154	0.19395	0.18575
	1022	0.21882	0.14418	0.20437	0.19139	0.18409
	1023	0.21643	0.14251	0.20407	0.18902	0.18563
	1024	0.21902	0.1396	0.20619	0.18924	0.18582
	1025	0.22074	0.14106	0.20596	0.19026	0.18687
	1026	0.22076	0.14093	0.20632	0.1899	0.18615
	1027	0.21749	0.1412	0.20415	0.19183	0.18519
	1028	0.21607	0.14219	0.20189	0.19272	0.18782
	1029	0.21844	0.14071	0.20214	0.19518	0.18782
	1030	0.21947	0.14094	0.20294	0.196	0.19078
	1031	0.21842	0.14106	0.20522	0.19667	0.19313
	1032	0.21346	0.14192	0.20464	0.19773	0.19232
	1033	0.21315	0.14343	0.20566	0.19115	0.19166
	1034	0.21508	0.14155	0.20851	0.18644	0.18827
	1035	0.21622	0.14196	0.21102	0.19075	0.18888
	1036	0.21429	0.14234	0.21357	0.19557	0.1895
	1037	0.21261	0.14278	0.21403	0.19573	0.18975
	1038	0.21529	0.1435	0.21133	0.19357	0.18817
	1039	0.21502	0.1422	0.20968	0.19463	0.18517
	1040	0.21369	0.14372	0.21023	0.19261	0.18423
	1041	0.21192	0.14534	0.2137	0.19263	0.1815
	1042	0.2117	0.14687	0.20932	0.19484	0.18109
	1043	0.2127	0.1476	0.20651	0.19421	0.18407
	1044	0.20997	0.14555	0.20817	0.19454	0.1822
	1045	0.20978	0.14791	0.21253	0.19337	0.18355
	1046	0.21103	0.14781	0.21475	0.194	0.18394
	1047	0.21201	0.14721	0.21028	0.1942	0.18645
	1048	0.21377	0.14887	0.20818	0.19317	0.1886
	1049	0.21246	0.14936	0.20338	0.19486	0.18923
	1050	0.20918	0.15107	0.20382	0.19605	0.1908
	1051	0.20936	0.14916	0.20736	0.19838	0.1887
	1052	0.21082	0.14931	0.20855	0.19928	0.18871
	1053	0.21173	0.14728	0.20946	0.19753	0.18887
	1054	0.20975	0.14457	0.20969	0.19663	0.19042
	1055	0.20941	0.14452	0.21134	0.1918	0.19281
	1056	0.20948	0.14472	0.21289	0.1914	0.19041
	1057	0.2107	0.14682	0.21368	0.19249	0.18678
	1058	0.21068	0.14997	0.21621	0.19303	0.18573
	1059	0.2091	0.15183	0.21819	0.19397	0.18838
	1060	0.20971	0.15566	0.22025	0.19024	0.19045
	1061	0.21018	0.15691	0.22205	0.19117	0.18803
	1062	0.21107	0.15875	0.22127	0.19133	0.18817
	1063	0.21081	0.1551	0.21775	0.19056	0.18664
	1064	0.20717	0.14838	0.21903	0.188	0.18406
	1065	0.20663	0.14423	0.22824	0.18752	0.18463
	1066	0.20703	0.14225	0.23272	0.19041	0.18592
	1067	0.20868	0.14341	0.23395	0.19042	0.18557
	1068	0.20731	0.14275	0.23494	0.19008	0.18452
	1069	0.20462	0.1397	0.23831	0.19034	0.18308
	1070	0.2057	0.13813	0.24144	0.19033	0.18525
	1071	0.20643	0.13653	0.24318	0.19234	0.18586
	1072	0.20794	0.13806	0.24464	0.19075	0.18753
	1073	0.20857	0.13804	0.2477	0.19138	0.18769
	1074	0.20781	0.13777	0.24918	0.19305	0.18674
	1075	0.20884	0.13635	0.24786	0.19426	0.18777
	1076	0.20749	0.13437	0.2388	0.19345	0.18853
	1077	0.20769	0.13598	0.24166	0.18915	0.19005
	1078	0.20693	0.13775	0.24952	0.1893	0.18978
	1079	0.20467	0.13749	0.25527	0.19269	0.18845
	1080	0.20684	0.13502	0.25383	0.19417	0.18655
	1081	0.207	0.13255	0.24987	0.19557	0.18605
	1082	0.20609	0.13715	0.2496	0.19444	0.18959
	1083	0.20468	0.13922	0.24291	0.19372	0.19031
	1084	0.20433	0.14148	0.24334	0.19303	0.18879
	1085	0.20461	0.14412	0.248	0.19143	0.18435
	1086	0.20251	0.1455	0.2508	0.19375	0.17868
	1087	0.20303	0.14768	0.25269	0.19426	0.18076
	1088	0.20338	0.14973	0.25245	0.19382	0.18265
	1089	0.20409	0.15182	0.25351	0.19111	0.18567
	1090	0.20314	0.1531	0.25471	0.19151	0.18705
	1091	0.20096	0.15437	0.25491	0.19415	0.18476
	1092	0.20277	0.15493	0.25307	0.19395	0.18439
	1093	0.20357	0.15653	0.25606	0.19579	0.18396
	1094	0.20413	0.1602	0.25839	0.19567	0.18655
	1095	0.20353	0.1625	0.25801	0.19422	0.18718
	1096	0.20098	0.16246	0.25473	0.1927	0.184
	1097	0.20167	0.16593	0.25242	0.18866	0.18348
	1098	0.20199	0.16792	0.25086	0.18972	0.18242
	1099	0.20227	0.17152	0.24638	0.19039	0.18471
	1100	0.20228	0.17421	0.24386	0.19162	0.18555
	1101	0.20174	0.1769	0.23095	0.19166	0.18399
	1102	0.20369	0.17957	0.22047	0.1902	0.18438
	1103	0.20249	0.18107	0.2223	0.19152	0.18439
	1104	0.20135	0.18127	0.22675	0.19112	0.1851
	1105	0.2018	0.17721	0.22737	0.18959	0.18386
	1106	0.20005	0.1726	0.22502	0.18876	0.18306
	1107	0.19971	0.17044	0.22373	0.18887	0.18532
	1108	0.1969	0.17079	0.22359	0.19226	0.1863
	1109	0.19686	0.16928	0.22105	0.19235	0.18785
	1110	0.19612	0.16834	0.21804	0.18897	0.18655
	1111	0.19323	0.1632	0.21427	0.18647	0.18446
	1112	0.19314	0.16088	0.215	0.1851	0.18465
	1113	0.19355	0.16418	0.21436	0.18729	0.18416
	1114	0.19445	0.1638	0.21128	0.1877	0.18712
	1115	0.19307	0.16234	0.20953	0.18876	0.18857
	1116	0.1897	0.15843	0.20208	0.18958	0.18802
	1117	0.18828	0.15831	0.19523	0.19037	0.18554
	1118	0.18452	0.15899	0.19924	0.19241	0.18155
	1119	0.1827	0.15759	0.20309	0.19181	0.17938
	1120	0.18168	0.15482	0.20282	0.19116	0.17681
	1121	0.17963	0.14837	0.19841	0.19149	0.17741
	1122	0.17738	0.14602	0.19678	0.19295	0.18136
	1123	0.17204	0.1488	0.19933	0.19516	0.18151
	1124	0.16963	0.14945	0.20168	0.19426	0.18251
	1125	0.16615	0.1495	0.20385	0.1935	0.18325
	1126	0.16257	0.14778	0.20296	0.19209	0.18382
	1127	0.15928	0.14901	0.20532	0.19195	0.18533
	1128	0.15745	0.1519	0.2092	0.18941	0.1846
	1129	0.15859	0.14951	0.21053	0.18644	0.18418
	1130	0.15738	0.15118	0.21026	0.18976	0.18329
	1131	0.14952	0.15068	0.20789	0.19041	0.18414
	1132	0.14382	0.15231	0.20777	0.19147	0.18349
	1133	0.14366	0.15249	0.20752	0.19127	0.18264
	1134	0.14947	0.14978	0.20711	0.19104	0.18418
	1135	0.14953	0.15078	0.20443	0.19387	0.18506
	1136	0.14421	0.15286	0.20013	0.19361	0.18905
	1137	0.14175	0.15167	0.1982	0.19128	0.18996
	1138	0.14008	0.14705	0.19623	0.18876	0.18872
	1139	0.14232	0.144	0.19752	0.18943	0.1886
	1140	0.141	0.14756	0.19808	0.1929	0.18699
	1141	0.1373	0.15069	0.19594	0.19154	0.1843
	1142	0.13587	0.15131	0.19499	0.19128	0.18256
	1143	0.13509	0.14898	0.19195	0.1903	0.18215
	1144	0.13614	0.14724	0.19392	0.18953	0.18477
	1145	0.13316	0.14848	0.19636	0.19058	0.18364
	1146	0.13208	0.14702	0.19618	0.18996	0.18153
	1147	0.13149	0.14604	0.195	0.19098	0.17847
	1148	0.1285	0.14497	0.19213	0.19047	0.17837
	1149	0.12888	0.1451	0.19675	0.19098	0.18002
	1150	0.12726	0.14505	0.19931	0.19427	0.17804
	1151	0.12738	0.14323	0.19901	0.19244	0.17731
	1152	0.12596	0.14377	0.19968	0.18965	0.17349
	1153	0.12275	0.14177	0.19876	0.18697	0.17449
	1154	0.12327	0.14064	0.20081	0.1878	0.17727
	1155	0.12416	0.13905	0.20241	0.19216	0.17792
	1156	0.12418	0.13773	0.20234	0.19285	0.17954
	1157	0.11995	0.13855	0.20215	0.19189	0.1778
	1158	0.11851	0.13778	0.19845	0.1935	0.17527
	1159	0.11926	0.13624	0.19557	0.19548	0.1718
	1160	0.11844	0.13561	0.19405	0.19637	0.17215
	1161	0.11921	0.13584	0.19445	0.18866	0.17843
	1162	0.1164	0.13706	0.1942	0.18814	0.17944
	1163	0.11453	0.13485	0.19511	0.18931	0.18056
	1164	0.1125	0.13309	0.19917	0.19063	0.18033
	1165	0.11283	0.13186	0.20054	0.19093	0.18047
	1166	0.11558	0.13329	0.19992	0.18806	0.17969
	1167	0.11307	0.13533	0.19727	0.18735	0.17848
	1168	0.10992	0.13	0.19558	0.18674	0.18187
	1169	0.10811	0.1294	0.20079	0.18746	0.18386
	1170	0.10393	0.13325	0.20259	0.18991	0.18387
	1171	0.10481	0.13415	0.20339	0.18957	0.18403
	1172	0.10779	0.1356	0.20267	0.19143	0.18185
	1173	0.10942	0.13289	0.19494	0.18982	0.18346
	1174	0.11101	0.13311	0.19313	0.18337	0.18405
	1175	0.11127	0.13488	0.19496	0.18135	0.18393
	1176	0.11389	0.13699	0.19751	0.18454	0.18514
	1177	0.11258	0.13902	0.19795	0.18964	0.18421
	1178	0.11114	0.13709	0.19615	0.18939	0.18543
	1179	0.11312	0.13712	0.19669	0.18866	0.1868
	1180	0.11255	0.13754	0.195	0.18907	0.18908
	1181	0.11417	0.13785	0.19808	0.18956	0.19038
	1182	0.11045	0.13666	0.20097	0.18982	0.18949
	1183	0.10507	0.13466	0.1998	0.18725	0.19076
	1184	0.10217	0.1364	0.19711	0.18775	0.19267
	1185	0.10647	0.13505	0.19427	0.18823	0.19353
	1186	0.11117	0.13535	0.19615	0.18568	0.19301
	1187	0.10709	0.1375	0.19915	0.18678	0.18812
	1188	0.10629	0.13741	0.1994	0.18807	0.18763
	1189	0.10772	0.13819	0.20016	0.19112	0.18642
	1190	0.1095	0.13592	0.19873	0.19265	0.18636
	1191	0.11036	0.1342	0.20135	0.19129	0.18767
	1192	0.10816	0.13341	0.20158	0.19153	0.18772
	1193	0.10889	0.13162	0.20119	0.18973	0.1885
	1194	0.10895	0.13325	0.20345	0.18931	0.18401
	1195	0.10828	0.13431	0.20473	0.19002	0.18202
	1196	0.1092	0.13419	0.20686	0.18844	0.18302
	1197	0.10835	0.13422	0.20792	0.18799	0.18298
	1198	0.10612	0.13248	0.20663	0.18524	0.18399
	1199	0.10312	0.13175	0.20556	0.18642	0.18154
	1200	0.1052	0.12865	0.20187	0.187	0.18076
	1201	0.11045	0.13061	0.20308	0.18909	0.18259
	1202	0.11124	0.13206	0.20473	0.18999	0.18201
	1203	0.11087	0.12751	0.20845	0.1877	0.18259
	1204	0.10714	0.12611	0.2122	0.18751	0.18094
	1205	0.10909	0.12849	0.21059	0.18519	0.18078
	1206	0.11479	0.1303	0.21271	0.18679	0.18
	1207	0.11602	0.13091	0.21379	0.19083	0.18148
	1208	0.11981	0.13053	0.21654	0.18983	0.18397
	1209	0.11933	0.13422	0.21797	0.18966	0.18332
	1210	0.11802	0.13502	0.21388	0.18993	0.18329
	1211	0.11686	0.13606	0.21343	0.19225	0.18466
	1212	0.11343	0.13462	0.21475	0.19275	0.18498
	1213	0.11415	0.13195	0.21801	0.18941	0.18719
	1214	0.11366	0.13146	0.218	0.18971	0.18502
	1215	0.11212	0.13064	0.21556	0.18981	0.18217
	1216	0.10851	0.13049	0.21475	0.19011	0.1817
	1217	0.1054	0.13022	0.21265	0.19016	0.18451
	1218	0.10816	0.12782	0.21085	0.18894	0.18721
	1219	0.10863	0.12493	0.20888	0.18704	0.18493
	1220	0.10998	0.12616	0.20696	0.18545	0.18307
	1221	0.10973	0.13139	0.20624	0.18713	0.18147
	1222	0.10556	0.13168	0.20447	0.18754	0.18287
	1223	0.10677	0.13073	0.20285	0.18643	0.18351
	1224	0.1078	0.13066	0.19889	0.18501	0.18221
	1225	0.10985	0.12905	0.19573	0.18149	0.18298
	1226	0.10831	0.13144	0.1971	0.18082	0.18182
	1227	0.10607	0.13418	0.19844	0.18012	0.18048
	1228	0.10731	0.13281	0.1997	0.18184	0.18145
	1229	0.10851	0.12352	0.19868	0.18505	0.18317
	1230	0.10988	0.12198	0.19594	0.18523	0.1833
	1231	0.11001	0.13147	0.19568	0.18601	0.1804
	1232	0.11024	0.13384	0.19383	0.18746	0.17953
	1233	0.11368	0.1335	0.19709	0.18685	0.18075
	1234	0.11663	0.13195	0.19895	0.18881	0.17981
	1235	0.11694	0.13087	0.19973	0.18857	0.18146
	1236	0.11418	0.13461	0.19963	0.19092	0.17834
	1237	0.11139	0.13574	0.196	0.19136	0.17549
	1238	0.11211	0.13529	0.19722	0.18896	0.17417
	1239	0.11237	0.13238	0.19833	0.18798	0.17634
	1240	0.11359	0.1318	0.20008	0.18822	0.17972
	1241	0.1112	0.13548	0.19818	0.19028	0.1794
	1242	0.11294	0.13549	0.19285	0.18739	0.17785
	1243	0.11403	0.13566	0.19363	0.18736	0.17488
	1244	0.11382	0.13644	0.19437	0.1881	0.17496
	1245	0.11599	0.13462	0.19739	0.18754	0.17859
	1246	0.11584	0.13133	0.19613	0.19036	0.17684
	1247	0.11463	0.13045	0.19175	0.18924	0.1771
	1248	0.11262	0.13328	0.19293	0.18903	0.17895
	1249	0.1102	0.1352	0.19528	0.19021	0.18075
	1250	0.114	0.13592	0.19828	0.18822	0.17959
	1251	0.11494	0.1378	0.19764	0.18929	0.17859
	1252	0.11185	0.13838	0.19311	0.1916	0.18142
	1253	0.10871	0.13903	0.19157	0.19459	0.1833
	1254	0.1103	0.13815	0.1921	0.19338	0.18262
	1255	0.11481	0.13903	0.19267	0.1894	0.18064
	1256	0.11688	0.14065	0.19309	0.18905	0.18039
	1257	0.11674	0.14026	0.19336	0.18686	0.18238
	1258	0.11342	0.14057	0.19362	0.18719	0.1781
	1259	0.11038	0.13667	0.19569	0.18775	0.17571
	1260	0.11134	0.13635	0.19969	0.18706	0.17741
	1261	0.11115	0.13709	0.20028	0.18713	0.17597
	1262	0.11147	0.13504	0.19738	0.18572	0.17667
	1263	0.10898	0.13612	0.18962	0.18711	0.17373
	1264	0.10734	0.13412	0.18867	0.1854	0.17196
	1265	0.10881	0.13044	0.19661	0.18217	0.17305
	1266	0.10959	0.12968	0.2	0.183	0.17569
	1267	0.1076	0.13069	0.20059	0.18294	0.18027
	1268	0.10332	0.13336	0.20277	0.18432	0.18018
	1269	0.1048	0.13276	0.20435	0.1844	0.1791
	1270	0.11016	0.13217	0.20216	0.18583	0.17911
	1271	0.10911	0.13255	0.19817	0.18646	0.18041
	1272	0.1082	0.13417	0.19904	0.18432	0.18103
	1273	0.10651	0.13847	0.2021	0.18247	0.18002
	1274	0.10735	0.13748	0.20187	0.18494	0.18064
	1275	0.10901	0.13793	0.20197	0.18887	0.18166
	1276	0.11026	0.1379	0.19945	0.19183	0.17923
	1277	0.11071	0.1377	0.20127	0.18896	0.17496
	1278	0.10373	0.1363	0.20506	0.18962	0.169
	1279	0.10298	0.13503	0.20468	0.19031	0.17361
	1280	0.10976	0.13868	0.20278	0.19048	0.17658
	1281	0.11344	0.14066	0.19834	0.18952	0.17568
	1282	0.11288	0.1401	0.19323	0.18665	0.17534
	1283	0.1092	0.14019	0.19038	0.18494	0.17336
	1284	0.11064	0.13854	0.19351	0.18246	0.1749
	1285	0.11279	0.14075	0.19787	0.18398	0.17603
	1286	0.11067	0.14174	0.19515	0.18714	0.17493
	1287	0.10699	0.14129	0.19451	0.1867	0.17412
	1288	0.10204	0.13984	0.19729	0.18747	0.17134
	1289	0.10068	0.14131	0.2007	0.18613	0.17353
	1290	0.10808	0.1456	0.20441	0.18628	0.17414
	1291	0.11099	0.14599	0.2043	0.18658	0.17529
	1292	0.10751	0.14582	0.20737	0.18638	0.17509
	1293	0.10628	0.1443	0.20846	0.18726	0.17302
	1294	0.10691	0.14248	0.20976	0.18518	0.17546
	1295	0.10518	0.14184	0.211	0.18263	0.17818
	1296	0.0991	0.14043	0.21024	0.18294	0.18007
	1297	0.10037	0.13729	0.2106	0.18386	0.17774
	1298	0.10711	0.13349	0.20962	0.18603	0.17349
	1299	0.1094	0.12938	0.20987	0.18365	0.17248
	1300	0.10599	0.12865	0.21255	0.1847	0.17435
	1301	0.10185	0.12842	0.21384	0.18687	0.17779
	1302	0.10351	0.13126	0.21516	0.18977	0.1797
	1303	0.11029	0.1341	0.21357	0.19218	0.17958
	1304	0.11162	0.13102	0.21283	0.18966	0.18277
	1305	0.10788	0.12491	0.21148	0.18881	0.18361
	1306	0.10787	0.12247	0.20721	0.18616	0.18431
	1307	0.10725	0.12256	0.20443	0.18471	0.17956
	1308	0.10938	0.12531	0.20793	0.18712	0.17386
	1309	0.11168	0.12887	0.21341	0.18643	0.17521
	1310	0.10961	0.13323	0.21444	0.18513	0.17739
	1311	0.11024	0.13385	0.21149	0.18285	0.17824
	1312	0.10812	0.13531	0.20802	0.18295	0.17936
	1313	0.10892	0.13579	0.20342	0.18325	0.17729
	1314	0.10846	0.1359	0.20448	0.18168	0.17518
	1315	0.10878	0.13675	0.20931	0.17996	0.17237
	1316	0.11166	0.13297	0.20846	0.17778	0.17632
	1317	0.11513	0.13288	0.20779	0.18105	0.18002
	1318	0.11806	0.13375	0.2026	0.18314	0.17993
	1319	0.11787	0.13313	0.19781	0.18114	0.18112
	1320	0.11729	0.12978	0.19669	0.1813	0.18053
	1321	0.1158	0.1249	0.19878	0.18351	0.18306
	1322	0.11167	0.12595	0.20251	0.18558	0.18421
	1323	0.11006	0.12967	0.20269	0.18326	0.18069
	1324	0.1128	0.13087	0.20273	0.18043	0.17384
	1325	0.11367	0.12881	0.202	0.18283	0.17511
	1326	0.11135	0.12603	0.19842	0.18534	0.18189
	1327	0.10854	0.12636	0.19813	0.18771	0.18258
	1328	0.10867	0.12467	0.19827	0.18664	0.17904
	1329	0.10989	0.12686	0.1997	0.18345	0.17722
	1330	0.11157	0.12783	0.19723	0.18022	0.17818
	1331	0.11408	0.12882	0.1936	0.17821	0.18226
	1332	0.1145	0.12988	0.19207	0.17996	0.18207
	1333	0.11341	0.12333	0.19343	0.1788	0.18393
	1334	0.11153	0.11412	0.19758	0.17798	0.18362
	1335	0.10652	0.11585	0.19525	0.17867	0.18113
	1336	0.10624	0.12252	0.19165	0.17788	0.18161
	1337	0.11233	0.12707	0.19076	0.18045	0.17975
	1338	0.11685	0.12261	0.19309	0.18188	0.17905
	1339	0.11441	0.12041	0.19719	0.17987	0.17611
	1340	0.10945	0.12374	0.19689	0.17768	0.17408
	1341	0.1104	0.12558	0.1965	0.17485	0.17764
	1342	0.1158	0.12582	0.19843	0.17839	0.17943
	1343	0.11546	0.12403	0.196	0.18053	0.17894
	1344	0.11003	0.12553	0.1946	0.18196	0.17694
	1345	0.10433	0.13071	0.19691	0.18234	0.17027
	1346	0.10676	0.13249	0.20192	0.18064	0.16445
	1347	0.11123	0.13475	0.20364	0.18069	0.16743
	1348	0.11206	0.13374	0.20382	0.17974	0.1744
	1349	0.10901	0.13462	0.20542	0.18276	0.17712
	1350	0.10815	0.13487	0.20784	0.1857	0.17453
	1351	0.10841	0.13563	0.21136	0.18703	0.17211
	1352	0.11031	0.13875	0.21234	0.18971	0.17063
	1353	0.10947	0.13549	0.21153	0.18688	0.17338
	1354	0.10654	0.13408	0.21513	0.1846	0.17322
	1355	0.10304	0.13475	0.21782	0.18434	0.1713
	1356	0.10502	0.13493	0.22086	0.18482	0.17086
	1357	0.1077	0.13166	0.22248	0.18683	0.17016
	1358	0.10856	0.1273	0.21832	0.18254	0.17357
	1359	0.10707	0.12874	0.21907	0.18299	0.174
	1360	0.10478	0.13127	0.22485	0.18412	0.17435
	1361	0.10374	0.1326	0.22996	0.18197	0.17496
	1362	0.10451	0.13237	0.22669	0.18071	0.17511
	1363	0.10746	0.12867	0.22341	0.18059	0.17898
	1364	0.11014	0.13186	0.22818	0.18291	0.17844
	1365	0.11021	0.12845	0.23103	0.18642	0.17467
	1366	0.10998	0.12702	0.23262	0.18702	0.17303
	1367	0.10506	0.132	0.2291	0.18914	0.17293
	1368	0.10282	0.13628	0.22854	0.18688	0.17706
	1369	0.10535	0.135	0.23085	0.18565	0.17402
	1370	0.10944	0.13256	0.22991	0.18345	0.1706
	1371	0.11118	0.13261	0.23045	0.18197	0.16903
	1372	0.10882	0.13852	0.22832	0.18099	0.16787
	1373	0.10672	0.13935	0.22893	0.17622	0.17052
	1374	0.10758	0.13609	0.22992	0.17638	0.17071
	1375	0.11126	0.13805	0.22719	0.18012	0.17251
	1376	0.11149	0.1415	0.22678	0.18382	0.17235
	1377	0.11261	0.1471	0.22375	0.18624	0.16836
	1378	0.11121	0.14603	0.21502	0.18369	0.16687
	1379	0.10836	0.13691	0.20233	0.18311	0.16701
	1380	0.10642	0.13623	0.20086	0.18241	0.1708
	1381	0.10326	0.14545	0.20664	0.18271	0.17375
	1382	0.10492	0.1499	0.21025	0.1829	0.17224
	1383	0.10599	0.14923	0.20965	0.18308	0.17241
	1384	0.10396	0.14755	0.20615	0.18657	0.17137
	1385	0.10102	0.15002	0.20299	0.18505	0.17248
	1386	0.10276	0.15576	0.20114	0.18341	0.16994
	1387	0.1073	0.15541	0.20069	0.18201	0.16684
	1388	0.10928	0.15335	0.19784	0.18335	0.1677
	1389	0.10963	0.14995	0.19554	0.1869	0.16818
	1390	0.10733	0.14704	0.19347	0.18453	0.17075
	1391	0.10758	0.15017	0.19606	0.18007	0.17285
	1392	0.11138	0.15446	0.19869	0.17996	0.17201
	1393	0.11409	0.15447	0.19924	0.18104	0.17436
	1394	0.11002	0.14968	0.19932	0.1848	0.17527
	1395	0.10592	0.14041	0.19865	0.18348	0.1762
	1396	0.10802	0.13826	0.19818	0.18232	0.17741
	1397	0.11425	0.14474	0.19852	0.18254	0.1753
	1398	0.11582	0.14952	0.19892	0.18074	0.17468
	1399	0.11611	0.15016	0.19516	0.1778	0.17658
	1400	0.11506	0.13967	0.19515	0.17986	0.17739
	1401	0.11268	0.13228	0.19649	0.18409	0.17301
	1402	0.11407	0.13341	0.19659	0.18288	0.16595
	1403	0.11617	0.13739	0.19708	0.18251	0.16514
	1404	0.11801	0.13932	0.19436	0.18049	0.17085
	1405	0.1176	0.13718	0.19204	0.17269	0.17422
	1406	0.11573	0.13569	0.19295	0.17138	0.17522
	1407	0.11678	0.1351	0.19535	0.17698	0.17596
	1408	0.11899	0.13708	0.19665	0.17926	0.17598
	1409	0.11943	0.13722	0.1905	0.17438	0.17656
	1410	0.11753	0.13264	0.18682	0.16863	0.17417
	1411	0.1139	0.12899	0.18798	0.16694	0.17084
	1412	0.10843	0.13133	0.1923	0.16679	0.16983
	1413	0.10955	0.13766	0.19363	0.16967	0.17116
	1414	0.11398	0.14098	0.19076	0.17223	0.17538
	1415	0.11591	0.13754	0.18672	0.1761	0.17946
	1416	0.11775	0.13131	0.1779	0.17676	0.17596
	1417	0.11838	0.13191	0.17783	0.171	0.1685
	1418	0.11887	0.13842	0.1832	0.16726	0.16354
	1419	0.11544	0.14345	0.18522	0.16833	0.16529
	1420	0.10707	0.14549	0.18433	0.1715	0.17048
	1421	0.10647	0.1453	0.1801	0.1744	0.17197
	1422	0.11336	0.14587	0.18047	0.17473	0.17139
	1423	0.11633	0.14851	0.18367	0.17527	0.1703
	1424	0.11527	0.14902	0.18659	0.17346	0.17023
	1425	0.11334	0.15113	0.18829	0.16955	0.17363
	1426	0.11228	0.15416	0.18544	0.1721	0.17145
	1427	0.1127	0.156	0.18494	0.17693	0.16962
	1428	0.11354	0.15762	0.1874	0.17805	0.16946
	1429	0.11196	0.15994	0.19148	0.17634	0.1708
	1430	0.10816	0.16575	0.1892	0.17588	0.17234
	1431	0.10656	0.16923	0.18561	0.17762	0.17192
	1432	0.11079	0.16795	0.1832	0.17985	0.1712
	1433	0.11226	0.1688	0.18299	0.18101	0.16851
	1434	0.1095	0.1714	0.18356	0.18145	0.16692
	1435	0.1058	0.17603	0.18196	0.17738	0.16669
	1436	0.10423	0.1756	0.17444	0.17475	0.16675
	1437	0.10674	0.1738	0.17445	0.17542	0.16775
	1438	0.10789	0.17307	0.17883	0.17685	0.17019
	1439	0.10699	0.17177	0.18053	0.17813	0.16846
	1440	0.10336	0.17383	0.17959	0.1742	0.16443
	1441	0.10021	0.17379	0.17525	0.16914	0.16165
	1442	0.10162	0.17477	0.17368	0.16668	0.16262
	1443	0.10423	0.17435	0.17146	0.16979	0.1671
	1444	0.1045	0.17156	0.17243	0.17105	0.17065
	1445	0.09693	0.17248	0.17352	0.17205	0.16771
	1446	0.09359	0.17309	0.17494	0.17116	0.16404
	1447	0.09772	0.17365	0.17818	0.16772	0.16729
	1448	0.10328	0.17341	0.17997	0.16608	0.17341
	1449	0.10546	0.16947	0.17751	0.16791	0.17073
	1450	0.10383	0.1696	0.1768	0.16966	0.16652
	1451	0.10332	0.17263	0.179	0.1717	0.168
	1452	0.10602	0.17413	0.17905	0.17302	0.1716
	1453	0.10403	0.17182	0.1784	0.1735	0.17348
	1454	0.09365	0.17028	0.18004	0.17265	0.17319
	1455	0.08571	0.17112	0.18076	0.17223	0.16954
	1456	0.09135	0.17362	0.1788	0.17095	0.17323
	1457	0.09593	0.17509	0.17958	0.16774	0.17846
	1458	0.0986	0.17494	0.1823	0.16568	0.17855
	1459	0.09764	0.17308	0.18351	0.16667	0.17309
	1460	0.09769	0.1695	0.1813	0.17053	0.16849
	1461	0.09842	0.1703	0.17442	0.1715	0.1682
	1462	0.10192	0.17108	0.17575	0.16996	0.17159
	1463	0.0995	0.17191	0.18203	0.16821	0.17383
	1464	0.09091	0.17311	0.18393	0.17118	0.16999
	1465	0.09288	0.17029	0.18534	0.17451	0.16362
	1466	0.09942	0.16645	0.17898	0.1747	0.16297
	1467	0.10612	0.16565	0.17622	0.17299	0.1641
	1468	0.10565	0.16768	0.17955	0.16828	0.16533
	1469	0.10464	0.16908	0.18282	0.16846	0.16541
	1470	0.10652	0.1683	0.18387	0.17206	0.1638
	1471	0.1051	0.16871	0.18125	0.17473	0.16296
	1472	0.10266	0.16862	0.18062	0.17822	0.16255
	1473	0.09945	0.17091	0.18234	0.17593	0.16294
	1474	0.10073	0.17421	0.18649	0.16984	0.16318
	1475	0.10158	0.17512	0.18738	0.16673	0.16127
	1476	0.10119	0.17471	0.18397	0.17224	0.16192
	1477	0.10082	0.17852	0.18342	0.17688	0.16372
	1478	0.10172	0.17828	0.1879	0.17605	0.16406
	1479	0.10202	0.17725	0.1908	0.17643	0.16427
	1480	0.09823	0.17514	0.19215	0.17504	0.16418
	1481	0.09444	0.17239	0.19049	0.17563	0.16045
	1482	0.09416	0.17613	0.18749	0.17608	0.15891
	1483	0.09717	0.17982	0.18592	0.17634	0.16138
	1484	0.10083	0.18013	0.18573	0.17223	0.16462
	1485	0.10569	0.17573	0.18348	0.17138	0.16577
	1486	0.10672	0.17331	0.18243	0.17055	0.16428
	1487	0.10655	0.17553	0.18464	0.16883	0.16172
	1488	0.10792	0.17992	0.18301	0.17031	0.16111
	1489	0.10963	0.17938	0.17926	0.17363	0.16398
	1490	0.1152	0.17105	0.18308	0.17439	0.16796
	1491	0.11581	0.16697	0.19019	0.16947	0.16764
	1492	0.11357	0.17077	0.1886	0.16955	0.16698
	1493	0.10703	0.17312	0.18411	0.17286	0.16266
	1494	0.10724	0.17118	0.18143	0.17597	0.16278
	1495	0.11404	0.16757	0.18574	0.17032	0.16606
	1496	0.11841	0.16532	0.18876	0.16657	0.1681
	1497	0.12106	0.16495	0.19045	0.16785	0.16901
	1498	0.12276	0.16363	0.19028	0.17201	0.16572
	1499	0.12739	0.16106	0.18941	0.17445	0.16429
	1500	0.12966	0.15751	0.18782	0.17295	0.16307
	1501	0.13102	0.15402	0.18667	0.17182	0.16375
	1502	0.13062	0.1527	0.18826	0.17382	0.16758
	1503	0.12712	0.15184	0.19217	0.17553	0.17053
	1504	0.12081	0.15043	0.19277	0.1708	0.17082
	1505	0.11791	0.14818	0.19674	0.1692	0.17128
	1506	0.12097	0.14736	0.19894	0.17003	0.16864
	1507	0.12249	0.14702	0.19831	0.17208	0.16487
	1508	0.11927	0.14525	0.19651	0.1742	0.16274
	1509	0.10838	0.1429	0.18621	0.16834	0.16344
	1510	0.10403	0.1425	0.18272	0.16362	0.1681
	1511	0.10906	0.14146	0.1876	0.1664	0.1707
	1512	0.11329	0.14037	0.19011	0.17006	0.17137
	1513	0.11235	0.13948	0.18483	0.17218	0.17177
	1514	0.10869	0.13728	0.17643	0.17267	0.16916
	1515	0.10736	0.13749	0.17469	0.16904	0.1685
	1516	0.11133	0.13878	0.18114	0.16655	0.16646
	1517	0.11601	0.13751	0.18467	0.16753	0.16315
	1518	0.11616	0.13718	0.18332	0.17056	0.16238
	1519	0.11176	0.13522	0.18181	0.1747	0.16428
	1520	0.10835	0.13236	0.18263	0.17341	0.16775
	1521	0.10631	0.12986	0.18491	0.16887	0.166
	1522	0.10678	0.12951	0.18375	0.16849	0.16135
	1523	0.10848	0.13034	0.18451	0.16948	0.16046
	1524	0.11098	0.13267	0.18372	0.17185	0.16232
	1525	0.11096	0.13204	0.18476	0.17457	0.16435
	1526	0.10823	0.12938	0.18609	0.17594	0.16688
	1527	0.10527	0.12761	0.18609	0.17484	0.16778
	1528	0.10539	0.12966	0.1833	0.16852	0.1662
	1529	0.10831	0.13077	0.18195	0.16712	0.1641
	1530	0.11393	0.12812	0.18168	0.16907	0.16368
	1531	0.11502	0.12503	0.18255	0.17207	0.16505
	1532	0.10856	0.12462	0.18456	0.17083	0.16756
	1533	0.10526	0.12463	0.18532	0.16976	0.166
	1534	0.10647	0.12659	0.18478	0.17087	0.16319
	1535	0.10843	0.12791	0.18239	0.17072	0.16125
	1536	0.11031	0.12671	0.17846	0.17	0.16334
	1537	0.10902	0.12665	0.17618	0.17035	0.16383
	1538	0.10719	0.12817	0.17566	0.17494	0.15858
	1539	0.10918	0.1282	0.17323	0.17515	0.15403
	1540	0.10987	0.12801	0.17498	0.1711	0.15516
	1541	0.1051	0.12604	0.17616	0.16667	0.15766
	1542	0.09778	0.12207	0.18013	0.16701	0.15945
	1543	0.09904	0.12056	0.18291	0.16826	0.16104
	1544	0.10546	0.12228	0.18423	0.16677	0.16081
	1545	0.10999	0.1229	0.18161	0.16365	0.1579
	1546	0.10874	0.12225	0.17781	0.16402	0.15744
	1547	0.10197	0.12085	0.18031	0.16639	0.16093
	1548	0.09857	0.12231	0.1821	0.16701	0.16349
	1549	0.10044	0.12591	0.18011	0.16923	0.16016
	1550	0.10301	0.1281	0.17364	0.17448	0.15875
	1551	0.10365	0.12786	0.17327	0.1721	0.1599
	1552	0.10098	0.1262	0.17933	0.16943	0.15935
	1553	0.09887	0.12237	0.18157	0.17112	0.15904
	1554	0.09651	0.11976	0.182	0.1758	0.15959
	1555	0.09698	0.1212	0.18126	0.1761	0.15864
	1556	0.09945	0.12355	0.18106	0.17243	0.15824
	1557	0.10163	0.12342	0.17762	0.16857	0.15825
	1558	0.10186	0.11946	0.17202	0.16722	0.15992
	1559	0.10117	0.1144	0.17086	0.17009	0.1634
	1560	0.10326	0.11396	0.17385	0.17127	0.16366
	1561	0.1068	0.11588	0.17539	0.17087	0.16054
	1562	0.10391	0.11811	0.17424	0.16466	0.15919
	1563	0.09689	0.11842	0.17337	0.1604	0.16389
	1564	0.09477	0.11801	0.17268	0.16489	0.16651
	1565	0.09879	0.11632	0.17115	0.16929	0.1613
	1566	0.10119	0.11395	0.16803	0.17194	0.15613
	1567	0.10086	0.1111	0.1681	0.17001	0.15582
	1568	0.10037	0.11106	0.17048	0.16654	0.1607
	1569	0.09747	0.11485	0.17329	0.16672	0.16213
	1570	0.09695	0.11426	0.17323	0.16993	0.16048
	1571	0.09909	0.113	0.17257	0.16881	0.15671
	1572	0.10496	0.1138	0.17248	0.16713	0.15703
	1573	0.10464	0.11403	0.17145	0.16712	0.16068
	1574	0.09491	0.11119	0.17185	0.16796	0.16733
	1575	0.08766	0.1081	0.17153	0.16778	0.16658
	1576	0.08931	0.11336	0.17331	0.16685	0.16031
	1577	0.09574	0.11695	0.17594	0.1674	0.15861
	1578	0.09723	0.11967	0.17892	0.16742	0.16079
	1579	0.0949	0.12051	0.1784	0.16844	0.16224
	1580	0.09219	0.12037	0.17904	0.16873	0.16214
	1581	0.0889	0.11815	0.18095	0.16672	0.16047
	1582	0.08854	0.11465	0.1768	0.16643	0.16098
	1583	0.09299	0.11122	0.17405	0.16807	0.16287
	1584	0.0968	0.10939	0.17472	0.16817	0.1641
	1585	0.10021	0.11188	0.175	0.16924	0.16386
	1586	0.1023	0.11499	0.17741	0.16934	0.16241
	1587	0.1006	0.11503	0.17581	0.1659	0.15747
	1588	0.09797	0.11721	0.1753	0.16305	0.15742
	1589	0.09612	0.11766	0.174	0.16397	0.16062
	1590	0.09472	0.11899	0.17341	0.16663	0.16421
	1591	0.09365	0.11845	0.17446	0.16718	0.16031
	1592	0.09455	0.12067	0.1761	0.16559	0.1557
	1593	0.09574	0.12031	0.17827	0.16324	0.15829
	1594	0.0945	0.12098	0.17839	0.16339	0.16216
	1595	0.09525	0.11891	0.17632	0.1653	0.16575
	1596	0.09923	0.11656	0.17437	0.16928	0.16292
	1597	0.10059	0.11376	0.17425	0.1716	0.16434
	1598	0.09357	0.1118	0.17544	0.17319	0.1689
	1599	0.08446	0.10705	0.17293	0.16487	0.16879
	1600	0.08106	0.09545	0.16187	0.15292	0.15124

## Sheet: b
							Friction Coefficient
								Zr50Cu40Al10-top
		1	0.09547	0.0725	0.09107	0.07696	0.08264	0.07414	0.07526	0.06311	0.044	0.04989	0.04947	0.04392
		2	0.08988	0.06644	0.08381	0.07124	0.07671	0.06789	0.06926	0.05684	0.03822	0.04421	0.04466	0.03748
		3	0.08273	0.05893	0.07846	0.06301	0.0691	0.06161	0.06151	0.0497	0.03137	0.03724	0.0367	0.02999
		4	0.07675	0.05271	0.071	0.05737	0.06241	0.05482	0.05465	0.04276	0.02594	0.03076	0.03155	0.02373
		5	0.06923	0.04571	0.06499	0.05065	0.05699	0.04795	0.04912	0.03585	0.01899	0.0239	0.02393	0.01772
		6	0.0621	0.03927	0.05878	0.04326	0.04976	0.04045	0.04213	0.02863	0.01152	0.01711	0.01721	0.01011
		7	0.05674	0.03343	0.05171	0.03758	0.04423	0.03481	0.0355	0.02306	0.00581	0.01	0.01114	0.00408
		8	0.04871	0.02544	0.04634	0.03047	0.03735	0.02807	0.02921	0.01638	0.00171	0.00299	0.00429	0.00123
		9	0.04377	0.01946	0.03814	0.02465	0.03138	0.02176	0.02225	0.01071	0.00732	0.00303	0.00172	0.00697
		10	0.03651	0.01215	0.03129	0.01768	0.02445	0.01561	0.01744	0.00364	0.01416	0.01012	0.00765	0.01201
		11	0.03039	0.00625	0.0255	0.01305	0.01768	0.00843	0.00961	0.00181	0.0201	0.01657	0.01032	0.0156
		12	0.02326	0.00175	0.02089	0.00743	0.01154	0.00271	0.00387	0.00366	0.02643	0.02309	0.01336	0.01805
		13	0.01654	0.0082	0.01613	0.00434	0.00829	0.00229	0.00295	0.00684	0.03259	0.03023	0.01829	0.02179
		14	0.01018	0.01618	0.01223	0.000614	0.0065	0.00475	0.00598	0.00771	0.03717	0.03472	0.02056	0.02403
		15	0.00447	0.02115	0.00767	0.00302	0.00256	0.00883	0.00995	0.00963	0.03854	0.03702	0.02153	0.02624
		16	4.8e-05	0.02655	0.00548	0.00485	0.000222	0.01384	0.01209	0.01218	0.04211	0.0411	0.02424	0.02796
		17	0.00215	0.02949	0.00235	0.00548	0.000481	0.01598	0.01463	0.01338	0.04366	0.04345	0.02808	0.02985
		18	0.00483	0.03246	0.0015	0.00877	0.00505	0.01957	0.01637	0.01553	0.04705	0.04496	0.03161	0.03193
		19	0.00679	0.03515	0.0019	0.01072	0.00822	0.01872	0.01935	0.01707	0.04907	0.04857	0.03247	0.03429
		20	0.0107	0.03803	0.00524	0.01303	0.01142	0.02361	0.02384	0.02077	0.0524	0.05167	0.03487	0.03821
		21	0.01484	0.04041	0.00683	0.01546	0.01411	0.02709	0.0254	0.02365	0.05475	0.0531	0.03515	0.04055
		22	0.01847	0.04245	0.00939	0.01721	0.01576	0.0304	0.02827	0.02552	0.05675	0.0564	0.03942	0.04443
		23	0.01887	0.04592	0.01258	0.02009	0.01776	0.03376	0.02955	0.02779	0.05827	0.05996	0.04118	0.04657
		24	0.0206	0.04863	0.0165	0.02099	0.02045	0.03711	0.03267	0.02984	0.06105	0.06265	0.04184	0.0488
		25	0.0252	0.05309	0.01777	0.022	0.02438	0.04171	0.03484	0.03312	0.06483	0.06546	0.04513	0.04961
		26	0.02793	0.05516	0.02054	0.02306	0.02676	0.04342	0.03731	0.0349	0.06507	0.0666	0.04747	0.05197
		27	0.03096	0.05713	0.02316	0.0247	0.02965	0.0441	0.0401	0.03748	0.06932	0.07104	0.05089	0.05426
		28	0.0328	0.0593	0.02498	0.02744	0.03231	0.04551	0.04278	0.03934	0.07149	0.07515	0.05348	0.05877
		29	0.03635	0.0613	0.0252	0.02925	0.03535	0.05166	0.04522	0.04114	0.07467	0.0781	0.05588	0.06077
		30	0.03886	0.0654	0.0284	0.03152	0.03596	0.05433	0.04437	0.0427	0.07582	0.07962	0.05736	0.06218
		31	0.04051	0.06739	0.0323	0.03283	0.03886	0.05737	0.04689	0.04735	0.07872	0.08164	0.06088	0.06585
		32	0.04327	0.07047	0.03258	0.03505	0.04203	0.05957	0.05019	0.0496	0.07956	0.08592	0.0616	0.06728
		33	0.04544	0.07384	0.03391	0.03609	0.04455	0.05976	0.05352	0.05004	0.08062	0.08884	0.05926	0.07071
		34	0.04837	0.07662	0.03478	0.03936	0.0476	0.06193	0.05708	0.05342	0.08503	0.09104	0.06289	0.07286
		35	0.05123	0.07968	0.03849	0.03823	0.05098	0.06506	0.06062	0.0567	0.08735	0.09357	0.06436	0.07226
		36	0.05343	0.08179	0.03925	0.04055	0.05489	0.06649	0.06282	0.06019	0.0884	0.09686	0.067	0.07374
		37	0.05562	0.08521	0.03989	0.04312	0.05626	0.06936	0.06398	0.06331	0.09047	0.10063	0.07007	0.07723
		38	0.05755	0.08642	0.04127	0.04556	0.05567	0.07231	0.0667	0.06444	0.09126	0.10186	0.06863	0.07983
		39	0.05751	0.08735	0.04392	0.04808	0.05741	0.07406	0.07133	0.06605	0.09135	0.10465	0.07023	0.08292
		40	0.05862	0.08972	0.04622	0.04979	0.06025	0.076	0.07635	0.06902	0.09397	0.1085	0.07385	0.08537
		41	0.06244	0.09146	0.04705	0.04925	0.06266	0.07962	0.07757	0.07288	0.09764	0.11167	0.0775	0.08806
		42	0.06624	0.09266	0.04901	0.0505	0.06408	0.08091	0.07971	0.07625	0.09863	0.11505	0.0793	0.09145
		43	0.06747	0.0933	0.05024	0.05166	0.06568	0.08224	0.08304	0.07853	0.09797	0.11688	0.078	0.09409
		44	0.06962	0.09514	0.04998	0.05136	0.06864	0.08438	0.08647	0.0792	0.10003	0.11855	0.07879	0.09603
		45	0.07345	0.09551	0.05251	0.05324	0.0708	0.08809	0.08728	0.08006	0.10131	0.12117	0.08156	0.09769
		46	0.07563	0.10053	0.05326	0.05599	0.07199	0.0898	0.08696	0.08163	0.10307	0.12234	0.08311	0.09491
		47	0.07795	0.10283	0.05489	0.05525	0.07572	0.09058	0.08894	0.08178	0.10565	0.12498	0.08518	0.09426
		48	0.07617	0.10374	0.05704	0.05604	0.07776	0.09423	0.09305	0.08167	0.10534	0.12694	0.08604	0.09682
		49	0.07438	0.10686	0.0589	0.0578	0.07995	0.09672	0.09695	0.08163	0.10582	0.12555	0.08587	0.09876
		50	0.0745	0.10957	0.06012	0.05956	0.08112	0.09716	0.099	0.08321	0.10775	0.1197	0.08869	0.0997
		51	0.07622	0.11165	0.06012	0.05961	0.08315	0.09808	0.10101	0.08542	0.10671	0.12238	0.09254	0.10053
		52	0.08012	0.11273	0.06159	0.06004	0.08536	0.09921	0.10352	0.08711	0.10591	0.1286	0.0957	0.10229
		53	0.08199	0.11531	0.06375	0.06091	0.08707	0.10136	0.1067	0.08922	0.10863	0.13071	0.09937	0.10329
		54	0.08502	0.11612	0.06618	0.06169	0.0893	0.10336	0.10673	0.08947	0.11203	0.13217	0.10179	0.10592
		55	0.08826	0.11716	0.0696	0.06205	0.09002	0.10566	0.108	0.08545	0.11466	0.13433	0.10383	0.10743
		56	0.08951	0.11289	0.07092	0.06382	0.09015	0.10629	0.11022	0.08244	0.11587	0.13705	0.10682	0.1074
		57	0.08847	0.10822	0.07414	0.0659	0.09123	0.10744	0.11158	0.08528	0.11854	0.1379	0.10789	0.10788
		58	0.08485	0.11081	0.07705	0.06733	0.09225	0.10909	0.11183	0.08782	0.121	0.13985	0.10483	0.10929
		59	0.08354	0.11415	0.07825	0.06818	0.09368	0.11014	0.11387	0.09093	0.12341	0.1426	0.10037	0.10875
		60	0.0871	0.11697	0.07831	0.06852	0.09543	0.11087	0.11683	0.09243	0.12546	0.14474	0.09807	0.10857
		61	0.08942	0.11714	0.07856	0.06803	0.09667	0.11232	0.11803	0.09447	0.12833	0.14752	0.10185	0.11026
		62	0.09022	0.11813	0.07969	0.06748	0.09609	0.11391	0.11932	0.0969	0.13063	0.1505	0.10467	0.11304
		63	0.09141	0.12058	0.08057	0.06834	0.09528	0.11328	0.11998	0.10059	0.13084	0.15004	0.10767	0.11353
		64	0.09413	0.12022	0.08296	0.06994	0.09612	0.11088	0.11868	0.10248	0.12954	0.14876	0.10935	0.11333
		65	0.09573	0.12017	0.08419	0.07178	0.09623	0.11277	0.11749	0.10215	0.12773	0.14756	0.11053	0.11221
		66	0.09597	0.12195	0.08428	0.07328	0.09544	0.11516	0.11751	0.10148	0.12799	0.14943	0.11253	0.11563
		67	0.09009	0.12611	0.08415	0.07468	0.09642	0.11841	0.11959	0.10384	0.12993	0.14857	0.11396	0.11805
		68	0.08853	0.12917	0.08602	0.07527	0.09886	0.12123	0.12056	0.10656	0.13049	0.14984	0.11398	0.12029
		69	0.09204	0.13129	0.09007	0.07656	0.1005	0.12481	0.12248	0.10869	0.13177	0.15037	0.11276	0.12177
		70	0.09365	0.13353	0.09094	0.07672	0.09914	0.12723	0.12291	0.10922	0.13238	0.15003	0.11223	0.12123
		71	0.09328	0.13454	0.09198	0.07831	0.10073	0.126	0.12167	0.10911	0.13371	0.14964	0.11387	0.12156
		72	0.09128	0.13645	0.09501	0.08057	0.10195	0.12127	0.12127	0.10776	0.13477	0.15039	0.11464	0.12338
		73	0.09201	0.13872	0.09706	0.08119	0.10211	0.12066	0.12151	0.1078	0.13591	0.1493	0.11431	0.12589
		74	0.09365	0.14076	0.09851	0.07924	0.10355	0.12396	0.12179	0.10943	0.14005	0.14803	0.11365	0.12747
		75	0.09411	0.14111	0.098	0.07902	0.09978	0.12503	0.12274	0.11165	0.14239	0.14803	0.11287	0.12921
		76	0.09366	0.1411	0.09347	0.07918	0.09952	0.1252	0.12385	0.11145	0.14427	0.15169	0.11082	0.1314
		77	0.09537	0.14266	0.09257	0.07969	0.10182	0.12772	0.12506	0.11147	0.14396	0.154	0.10841	0.1342
		78	0.09822	0.14237	0.09437	0.08054	0.10287	0.12853	0.12262	0.11096	0.14292	0.15316	0.10612	0.13557
		79	0.09922	0.14238	0.09619	0.08016	0.1023	0.12221	0.11992	0.11238	0.14289	0.15041	0.11043	0.13622
		80	0.09817	0.14273	0.09803	0.08249	0.099	0.1144	0.11904	0.11272	0.14236	0.14975	0.11456	0.13568
		81	0.09496	0.14255	0.09908	0.08299	0.09753	0.11904	0.1201	0.11154	0.14249	0.15291	0.11586	0.13438
		82	0.0931	0.14182	0.10037	0.08259	0.10209	0.12508	0.12277	0.11115	0.14234	0.15578	0.11743	0.13638
		83	0.09291	0.14231	0.10106	0.08414	0.10659	0.12627	0.12446	0.11289	0.143	0.15696	0.11686	0.13651
		84	0.09537	0.14029	0.10113	0.08652	0.10919	0.12529	0.12521	0.11453	0.14374	0.15539	0.11706	0.13768
		85	0.09747	0.1395	0.09963	0.08897	0.11064	0.12472	0.12029	0.11525	0.14479	0.15494	0.11789	0.13867
		86	0.09695	0.13986	0.10032	0.08997	0.11207	0.12585	0.11558	0.114	0.14375	0.15863	0.11973	0.14196
		87	0.09411	0.14043	0.10037	0.08762	0.11318	0.12869	0.11648	0.1142	0.14153	0.16168	0.12068	0.14351
		88	0.09508	0.13921	0.10176	0.08719	0.1137	0.1299	0.11927	0.11398	0.14195	0.16277	0.12048	0.1441
		89	0.09821	0.13778	0.10165	0.08827	0.11505	0.12859	0.12197	0.11605	0.14517	0.16174	0.12098	0.1434
		90	0.10204	0.13512	0.10259	0.0883	0.11669	0.12763	0.12492	0.1169	0.1483	0.15981	0.12138	0.1421
		91	0.10429	0.13643	0.10243	0.0877	0.11767	0.13023	0.12451	0.11729	0.15153	0.16318	0.12216	0.14484
		92	0.10519	0.13953	0.10076	0.08693	0.11824	0.13238	0.1255	0.11773	0.1549	0.1682	0.12374	0.14538
		93	0.10475	0.14099	0.09894	0.08851	0.11812	0.13349	0.12736	0.11818	0.15706	0.17171	0.12726	0.14685
		94	0.10284	0.13945	0.10081	0.09066	0.11718	0.13094	0.12966	0.11909	0.15878	0.17296	0.13012	0.14817
		95	0.10141	0.13833	0.10216	0.09273	0.11638	0.13285	0.13299	0.12105	0.16059	0.17186	0.13282	0.14556
		96	0.1006	0.13871	0.10131	0.09272	0.11648	0.13565	0.13416	0.12236	0.15967	0.17119	0.13548	0.14465
		97	0.10192	0.14104	0.10279	0.09153	0.11696	0.1374	0.13665	0.12415	0.15837	0.17073	0.13782	0.14565
		98	0.10521	0.14242	0.10574	0.08873	0.11622	0.13897	0.13817	0.12536	0.15917	0.17262	0.13756	0.14694
		99	0.10647	0.14219	0.10743	0.0883	0.1161	0.13837	0.13674	0.12846	0.16069	0.1731	0.139	0.1481
		100	0.10594	0.14205	0.10804	0.09166	0.11501	0.13737	0.13666	0.12812	0.16312	0.17484	0.14074	0.14765
		101	0.10281	0.14246	0.1081	0.09244	0.11553	0.1338	0.13836	0.12726	0.16493	0.17552	0.14356	0.14488
		102	0.09884	0.14435	0.10758	0.09198	0.11492	0.1355	0.14085	0.12826	0.16616	0.17637	0.14632	0.14334
		103	0.10064	0.14369	0.10663	0.0929	0.11409	0.13643	0.13828	0.13	0.16455	0.17789	0.14772	0.14385
		104	0.10177	0.14225	0.10779	0.09553	0.11317	0.13494	0.13949	0.13221	0.16351	0.18037	0.14945	0.14516
		105	0.09828	0.14051	0.10909	0.09713	0.113	0.13546	0.14355	0.13299	0.16318	0.18387	0.15171	0.14546
		106	0.09794	0.13889	0.10971	0.09598	0.11276	0.13601	0.14683	0.13351	0.16321	0.18614	0.15425	0.14521
		107	0.10122	0.14085	0.1085	0.0977	0.11304	0.13613	0.149	0.13444	0.1637	0.18711	0.15707	0.14425
		108	0.10402	0.14327	0.10746	0.09952	0.11438	0.13653	0.14978	0.13483	0.16233	0.19024	0.15717	0.14254
		109	0.10374	0.14415	0.10927	0.10231	0.11449	0.13787	0.15068	0.13429	0.16077	0.19207	0.15968	0.13864
		110	0.10062	0.14295	0.11081	0.10372	0.11164	0.13932	0.15067	0.13377	0.15931	0.1949	0.16182	0.13661
		111	0.09934	0.14275	0.11339	0.10645	0.10522	0.13883	0.15031	0.1367	0.15905	0.19523	0.16313	0.1377
		112	0.10038	0.14321	0.11381	0.10827	0.10291	0.13851	0.14673	0.13799	0.15837	0.19331	0.16436	0.13895
		113	0.1023	0.14374	0.11445	0.11132	0.10777	0.13825	0.14438	0.14015	0.15932	0.19469	0.16677	0.13865
		114	0.10207	0.14419	0.11437	0.11159	0.11264	0.13766	0.14386	0.14215	0.16084	0.198	0.16729	0.13841
		115	0.10223	0.145	0.11408	0.11284	0.11486	0.13645	0.14349	0.14368	0.1619	0.20173	0.16723	0.13787
		116	0.10423	0.14476	0.11389	0.11264	0.11404	0.13598	0.14729	0.14497	0.16303	0.20553	0.16704	0.13842
		117	0.10686	0.14559	0.1123	0.11201	0.11612	0.13731	0.14875	0.14719	0.16511	0.2078	0.16888	0.13643
		118	0.10764	0.14529	0.11194	0.11016	0.11928	0.13764	0.1474	0.14782	0.16617	0.20837	0.17031	0.13584
		119	0.10702	0.14221	0.11379	0.11166	0.12115	0.13937	0.14474	0.14978	0.16723	0.20745	0.16916	0.1357
		120	0.10501	0.13828	0.1157	0.1151	0.11917	0.14031	0.14268	0.15168	0.16736	0.20696	0.16988	0.13334
		121	0.10343	0.14091	0.11482	0.11647	0.11895	0.13667	0.14305	0.15426	0.1687	0.20899	0.17227	0.13289
		122	0.09919	0.14347	0.11361	0.11601	0.11798	0.13578	0.14254	0.15667	0.16776	0.21091	0.17417	0.13265
		123	0.09347	0.14512	0.1124	0.11263	0.11624	0.13776	0.14178	0.15625	0.16829	0.21062	0.17541	0.13318
		124	0.0957	0.14377	0.11247	0.10797	0.11753	0.14069	0.14193	0.15799	0.169	0.21071	0.17662	0.13248
		125	0.10041	0.14242	0.11259	0.10643	0.12173	0.14203	0.14018	0.15999	0.16941	0.21089	0.17717	0.131
		126	0.10205	0.14035	0.11187	0.10795	0.12354	0.14273	0.13861	0.16261	0.17013	0.20964	0.17848	0.13162
		127	0.10103	0.1387	0.10968	0.11045	0.12282	0.13943	0.13754	0.1647	0.17037	0.20782	0.18189	0.13129
		128	0.09854	0.13864	0.10901	0.11203	0.12274	0.13423	0.13796	0.16599	0.16963	0.20705	0.18293	0.13111
		129	0.10212	0.13821	0.10958	0.11118	0.12258	0.13238	0.1396	0.16769	0.17056	0.2058	0.18231	0.12843
		130	0.10616	0.13921	0.11095	0.10926	0.12452	0.13397	0.13912	0.16929	0.17167	0.206	0.18162	0.12846
		131	0.10516	0.13898	0.11059	0.11248	0.12865	0.13605	0.13807	0.17111	0.1726	0.2068	0.18419	0.13207
		132	0.10302	0.13803	0.10931	0.11537	0.13178	0.13673	0.13766	0.17165	0.17226	0.2073	0.18584	0.13548
		133	0.10152	0.13925	0.10763	0.11591	0.13453	0.13672	0.13667	0.17181	0.17222	0.20642	0.1844	0.1342
		134	0.10144	0.1404	0.10994	0.11714	0.1357	0.1358	0.13532	0.17076	0.17282	0.20564	0.18544	0.13037
		135	0.10284	0.14005	0.11244	0.11948	0.13718	0.13286	0.13406	0.17122	0.17465	0.20585	0.18669	0.12797
		136	0.10347	0.13939	0.11444	0.11937	0.13923	0.13103	0.13454	0.17053	0.17603	0.20644	0.18863	0.13005
		137	0.10328	0.13858	0.11573	0.11912	0.14194	0.13245	0.13528	0.17212	0.17706	0.20557	0.19019	0.13145
		138	0.10289	0.13807	0.11674	0.11878	0.1443	0.13285	0.13585	0.17235	0.17661	0.20403	0.19136	0.13337
		139	0.10482	0.13897	0.11782	0.11861	0.14458	0.13334	0.13656	0.17295	0.17571	0.20215	0.19165	0.13392
		140	0.10685	0.13993	0.11638	0.11735	0.14246	0.13267	0.13803	0.17108	0.17703	0.20225	0.19299	0.1335
		141	0.10868	0.13878	0.11319	0.11915	0.14002	0.13219	0.14087	0.17341	0.17923	0.20321	0.19417	0.13224
		142	0.10858	0.13658	0.1146	0.12109	0.14168	0.13152	0.14147	0.17532	0.18254	0.20257	0.19522	0.13076
		143	0.1056	0.13801	0.11632	0.11807	0.14437	0.13121	0.14273	0.17573	0.18459	0.20129	0.19562	0.12991
		144	0.10074	0.13969	0.11722	0.11591	0.1426	0.13139	0.14347	0.17502	0.1858	0.20169	0.19657	0.12839
		145	0.10005	0.13991	0.11601	0.11837	0.13743	0.12891	0.14502	0.17582	0.18584	0.20397	0.19969	0.12809
		146	0.10239	0.13883	0.11543	0.12086	0.13221	0.1293	0.14802	0.17542	0.18654	0.20475	0.20071	0.13001
		147	0.10503	0.13921	0.11562	0.12222	0.12946	0.13131	0.14837	0.17439	0.18644	0.20404	0.20089	0.12965
		148	0.10556	0.14062	0.11389	0.12249	0.13115	0.13202	0.14979	0.1737	0.1868	0.20224	0.20167	0.12865
		149	0.1054	0.14052	0.10867	0.12188	0.13122	0.1308	0.15043	0.17485	0.18954	0.20285	0.20299	0.12709
		150	0.10397	0.1397	0.10707	0.12043	0.12661	0.13028	0.15161	0.17583	0.19102	0.20213	0.20331	0.12699
		151	0.10057	0.13443	0.11024	0.11859	0.12137	0.12992	0.15435	0.17731	0.19089	0.19945	0.20423	0.12553
		152	0.09682	0.13195	0.11391	0.11539	0.11827	0.13176	0.15595	0.17944	0.19196	0.19574	0.20504	0.12209
		153	0.09838	0.13643	0.11529	0.11539	0.11845	0.13139	0.15648	0.17911	0.19226	0.19333	0.2074	0.12047
		154	0.10115	0.14088	0.11729	0.11737	0.11787	0.13115	0.15823	0.17648	0.19203	0.19248	0.20792	0.12311
		155	0.10304	0.14276	0.11873	0.11562	0.11917	0.12971	0.16044	0.17401	0.19152	0.19285	0.20647	0.12658
		156	0.10269	0.14218	0.12032	0.11409	0.11859	0.1294	0.16439	0.17417	0.19225	0.19348	0.20484	0.127
		157	0.1027	0.14221	0.12119	0.11464	0.11805	0.12979	0.1654	0.17386	0.19274	0.19194	0.20514	0.1266
		158	0.10201	0.14308	0.12252	0.11783	0.11775	0.12791	0.16407	0.17425	0.19455	0.18802	0.20499	0.12675
		159	0.10159	0.14257	0.12373	0.11864	0.11843	0.12474	0.16292	0.17147	0.19509	0.18178	0.20351	0.12568
		160	0.10163	0.13894	0.12251	0.11733	0.1181	0.12273	0.16331	0.16992	0.1935	0.17843	0.20351	0.12355
		161	0.10175	0.13574	0.11598	0.11557	0.11767	0.12453	0.16572	0.16888	0.19003	0.1767	0.20403	0.12284
		162	0.10255	0.13455	0.10541	0.11626	0.11778	0.12607	0.16776	0.16661	0.18562	0.17772	0.20578	0.12584
		163	0.10321	0.13512	0.10541	0.11787	0.11934	0.1255	0.16646	0.16311	0.18642	0.17689	0.2093	0.12896
		164	0.10391	0.13359	0.11195	0.11642	0.11955	0.12637	0.16379	0.15699	0.18845	0.17488	0.21039	0.12709
		165	0.10619	0.13173	0.11436	0.11349	0.11585	0.12743	0.16506	0.15447	0.19075	0.17288	0.21034	0.12394
		166	0.10213	0.13287	0.11699	0.11271	0.1142	0.12782	0.16775	0.15396	0.19158	0.17326	0.20909	0.12424
		167	0.09903	0.13563	0.11807	0.11561	0.11615	0.12799	0.16932	0.15317	0.19126	0.17496	0.21035	0.12519
		168	0.10023	0.1357	0.11956	0.1168	0.11906	0.12672	0.16929	0.15011	0.19102	0.17337	0.21223	0.12478
		169	0.09947	0.13509	0.12062	0.11631	0.11946	0.12493	0.16773	0.14441	0.19229	0.17061	0.21258	0.12405
		170	0.09667	0.13625	0.12102	0.11456	0.11985	0.12403	0.16853	0.13942	0.19232	0.16843	0.21228	0.124
		171	0.09849	0.13949	0.12157	0.11395	0.12132	0.12884	0.16892	0.13635	0.1911	0.16875	0.21279	0.12366
		172	0.10072	0.14223	0.1212	0.11514	0.12192	0.13067	0.16851	0.13511	0.19039	0.17043	0.21537	0.12359
		173	0.10183	0.14341	0.12175	0.11748	0.12127	0.13159	0.16788	0.13671	0.19008	0.17037	0.21667	0.12422
		174	0.10197	0.1438	0.12106	0.12031	0.12201	0.1299	0.16669	0.13638	0.18751	0.17007	0.21568	0.12427
		175	0.10364	0.14727	0.11935	0.12154	0.12369	0.13021	0.16496	0.13434	0.18676	0.16759	0.21475	0.12329
		176	0.10352	0.14815	0.12115	0.12145	0.12684	0.13266	0.16348	0.13207	0.18176	0.16435	0.21555	0.12175
		177	0.10271	0.14932	0.12248	0.11915	0.12823	0.13215	0.16292	0.13163	0.17971	0.16428	0.21865	0.1209
		178	0.1018	0.15048	0.12197	0.11697	0.12826	0.13312	0.16395	0.13264	0.18042	0.16655	0.21964	0.12108
		179	0.10395	0.15265	0.11862	0.11798	0.12688	0.13497	0.16302	0.13347	0.17888	0.16846	0.21932	0.12257
		180	0.10715	0.1544	0.11676	0.12061	0.12765	0.13457	0.16052	0.13126	0.17501	0.16877	0.21789	0.12322
		181	0.1081	0.15566	0.11497	0.11908	0.12932	0.1329	0.15898	0.12971	0.17136	0.1669	0.21901	0.12435
		182	0.10777	0.15707	0.11554	0.11423	0.1312	0.13295	0.15652	0.1312	0.17342	0.16496	0.21925	0.12512
		183	0.10626	0.15699	0.11756	0.11473	0.13099	0.13384	0.15605	0.13414	0.17532	0.16487	0.22042	0.12493
		184	0.10591	0.15412	0.1188	0.11686	0.12876	0.13396	0.15734	0.13183	0.17268	0.16503	0.21969	0.12345
		185	0.10725	0.1535	0.11718	0.11732	0.12739	0.13281	0.15767	0.12862	0.17027	0.1659	0.22069	0.1242
		186	0.11004	0.15364	0.11765	0.11619	0.12733	0.12592	0.15609	0.12911	0.1703	0.16536	0.22257	0.12533
		187	0.11014	0.15277	0.11729	0.11594	0.1288	0.12684	0.15407	0.13002	0.17029	0.1672	0.22511	0.12707
		188	0.11003	0.15201	0.11799	0.11511	0.13114	0.13243	0.15477	0.13087	0.16911	0.16628	0.22447	0.12717
		189	0.10899	0.15073	0.11932	0.11322	0.12979	0.13463	0.1541	0.13045	0.16797	0.16314	0.22421	0.12547
		190	0.1071	0.15068	0.12029	0.11185	0.12584	0.13341	0.15319	0.1307	0.16881	0.16015	0.22499	0.12623
		191	0.10428	0.15268	0.12038	0.11248	0.12334	0.13118	0.1514	0.12949	0.169	0.1594	0.22442	0.12525
		192	0.104	0.152	0.12049	0.11424	0.12561	0.13082	0.15075	0.12707	0.16916	0.15989	0.22563	0.12532
		193	0.10576	0.14906	0.12065	0.11389	0.12861	0.13157	0.15103	0.12752	0.16833	0.16116	0.22675	0.12597
		194	0.10777	0.1466	0.12102	0.11295	0.12913	0.13371	0.14998	0.12969	0.167	0.16147	0.22576	0.12645
		195	0.10743	0.14512	0.12004	0.1094	0.12919	0.13537	0.14813	0.13036	0.16873	0.16204	0.2244	0.12742
		196	0.10228	0.14547	0.11965	0.10947	0.12952	0.13542	0.14738	0.12864	0.16871	0.1624	0.22406	0.12676
		197	0.09639	0.14594	0.11883	0.11406	0.12853	0.13391	0.14589	0.12821	0.16925	0.16242	0.22342	0.12652
		198	0.09752	0.14458	0.12079	0.11637	0.12783	0.13437	0.14081	0.12994	0.16977	0.16129	0.22256	0.12593
		199	0.10497	0.14232	0.11983	0.11718	0.13037	0.13412	0.13594	0.13165	0.16786	0.1588	0.22111	0.12556
		200	0.10672	0.14319	0.11859	0.11762	0.13219	0.13477	0.13368	0.13115	0.16455	0.1586	0.22015	0.12618
		201	0.10695	0.14484	0.11748	0.1184	0.13161	0.133	0.13586	0.12678	0.16547	0.16102	0.22103	0.12634
		202	0.10718	0.14758	0.11791	0.11886	0.1305	0.13197	0.13769	0.12493	0.16691	0.16406	0.22164	0.12496
		203	0.10737	0.14727	0.11762	0.12055	0.13116	0.13249	0.13841	0.12636	0.16914	0.16463	0.2202	0.12402
		204	0.10735	0.14613	0.11897	0.12325	0.13211	0.13164	0.13796	0.12773	0.1681	0.16411	0.21754	0.12555
		205	0.10929	0.14627	0.12125	0.12367	0.13325	0.13234	0.13882	0.12606	0.16631	0.16392	0.21739	0.12748
		206	0.11225	0.14711	0.12094	0.12551	0.13379	0.13445	0.13805	0.12377	0.1669	0.16505	0.2187	0.12963
		207	0.11522	0.14578	0.12019	0.12322	0.13312	0.13542	0.13843	0.12272	0.16753	0.16487	0.219	0.12986
		208	0.11575	0.14268	0.1203	0.11658	0.13157	0.13673	0.13898	0.12367	0.16376	0.1639	0.21655	0.12887
		209	0.11548	0.14192	0.11932	0.11712	0.12858	0.13784	0.13949	0.12367	0.15942	0.16112	0.21409	0.12791
		210	0.11339	0.14472	0.12156	0.12095	0.12659	0.13756	0.13927	0.12442	0.16283	0.16137	0.21447	0.12823
		211	0.11193	0.14683	0.12251	0.12425	0.12576	0.13767	0.13906	0.125	0.16551	0.16339	0.21736	0.12792
		212	0.11196	0.14921	0.12302	0.12188	0.12584	0.13655	0.13644	0.12625	0.16682	0.16099	0.22	0.12648
		213	0.11277	0.14858	0.12168	0.11971	0.12367	0.13792	0.1354	0.12685	0.16606	0.15694	0.22119	0.1265
		214	0.11136	0.14716	0.12232	0.11965	0.12215	0.13613	0.13409	0.12742	0.16594	0.15732	0.22133	0.12629
		215	0.10956	0.1472	0.12491	0.12045	0.123	0.13548	0.13662	0.12723	0.16737	0.16193	0.2216	0.12592
		216	0.10906	0.1485	0.12654	0.12208	0.12552	0.13497	0.13762	0.12848	0.17059	0.16417	0.22315	0.12487
		217	0.10958	0.15025	0.12721	0.12223	0.12549	0.13504	0.13646	0.12927	0.17391	0.16559	0.22509	0.12504
		218	0.10835	0.14847	0.12772	0.12288	0.11959	0.13573	0.13533	0.12844	0.17412	0.16607	0.22566	0.1258
		219	0.10815	0.13881	0.12797	0.12291	0.11095	0.13463	0.13527	0.12816	0.17386	0.16621	0.22633	0.12633
		220	0.10937	0.13426	0.12859	0.1219	0.10957	0.13326	0.13561	0.12827	0.17289	0.16602	0.2273	0.12704
		221	0.11171	0.13964	0.13052	0.12057	0.11547	0.13248	0.13626	0.12767	0.17083	0.16793	0.22836	0.12674
		222	0.11392	0.14372	0.13061	0.1232	0.11945	0.1315	0.13654	0.12714	0.17046	0.1704	0.22972	0.12649
		223	0.11334	0.14383	0.12951	0.1249	0.11979	0.13333	0.1362	0.12656	0.17133	0.16861	0.23017	0.12812
		224	0.1082	0.14093	0.1309	0.12439	0.12023	0.13345	0.13519	0.12636	0.17245	0.16816	0.22746	0.13073
		225	0.10215	0.14185	0.13369	0.1227	0.12245	0.13294	0.13407	0.12649	0.17308	0.16816	0.2257	0.1305
		226	0.10177	0.14309	0.13486	0.12265	0.12445	0.13056	0.13283	0.12469	0.17253	0.16719	0.22766	0.12718
		227	0.1073	0.145	0.13389	0.12501	0.12488	0.12703	0.13116	0.12268	0.17207	0.16586	0.22958	0.12566
		228	0.1097	0.14378	0.13271	0.12697	0.12536	0.12728	0.13077	0.12238	0.1689	0.16637	0.22937	0.12614
		229	0.11098	0.1426	0.13298	0.12799	0.12559	0.12926	0.13062	0.12133	0.16574	0.16558	0.22815	0.12804
		230	0.11195	0.14045	0.12938	0.12819	0.12422	0.13173	0.13124	0.12131	0.16685	0.16203	0.22789	0.12681
		231	0.11258	0.14139	0.12417	0.12617	0.12201	0.13375	0.13163	0.12251	0.16873	0.16026	0.22576	0.12717
		232	0.1146	0.14229	0.12188	0.12521	0.12195	0.13496	0.13196	0.12353	0.17051	0.15981	0.22651	0.12882
		233	0.11759	0.14287	0.12383	0.12534	0.12409	0.1342	0.13104	0.12295	0.17061	0.15964	0.22731	0.12812
		234	0.1197	0.14398	0.12553	0.12512	0.12449	0.13543	0.12954	0.12364	0.16985	0.1603	0.22773	0.12428
		235	0.11686	0.14389	0.12574	0.12365	0.12342	0.13713	0.13125	0.12386	0.1705	0.16057	0.22819	0.12111
		236	0.10959	0.14585	0.12475	0.12353	0.12241	0.13737	0.13451	0.12394	0.16972	0.16081	0.2277	0.12189
		237	0.10735	0.14454	0.12527	0.12462	0.12213	0.13654	0.13561	0.12304	0.17003	0.16187	0.22627	0.12411
		238	0.11109	0.14082	0.12646	0.12653	0.11954	0.13629	0.1358	0.12303	0.16917	0.16242	0.22369	0.12589
		239	0.11378	0.1415	0.12673	0.12682	0.11962	0.13656	0.13717	0.12478	0.16828	0.16076	0.22297	0.12465
		240	0.11473	0.14491	0.12524	0.12588	0.11975	0.13832	0.13726	0.12638	0.16841	0.15913	0.22285	0.1258
		241	0.11493	0.14605	0.12275	0.12591	0.11879	0.13997	0.13678	0.12646	0.16967	0.15636	0.22217	0.12731
		242	0.11586	0.14365	0.12165	0.12672	0.11594	0.14095	0.13783	0.12581	0.17125	0.15875	0.22217	0.12865
		243	0.11694	0.14075	0.12128	0.12824	0.11604	0.14172	0.14151	0.12353	0.1722	0.16105	0.22311	0.12713
		244	0.11703	0.14118	0.12286	0.12912	0.12037	0.1424	0.14425	0.11991	0.17338	0.16104	0.22425	0.12641
		245	0.11274	0.14133	0.12496	0.12938	0.12202	0.14305	0.14423	0.12167	0.17321	0.16069	0.22423	0.1263
		246	0.10684	0.14193	0.12834	0.12965	0.12141	0.14264	0.1448	0.12442	0.17491	0.16158	0.22129	0.12669
		247	0.10698	0.13946	0.12914	0.12832	0.12154	0.14538	0.14595	0.1254	0.17666	0.16196	0.22018	0.12675
		248	0.11141	0.13756	0.1255	0.12828	0.12107	0.1463	0.14606	0.12698	0.17681	0.16083	0.2177	0.12761
		249	0.1147	0.14008	0.11697	0.129	0.12236	0.1465	0.14795	0.1284	0.17636	0.16182	0.21483	0.12888
		250	0.11581	0.14279	0.11473	0.12913	0.12509	0.14885	0.15041	0.1296	0.17852	0.16443	0.21415	0.12675
		251	0.11706	0.14252	0.11743	0.12916	0.12433	0.15208	0.15169	0.1281	0.18269	0.16726	0.21262	0.12284
		252	0.116	0.14256	0.1208	0.13036	0.123	0.15519	0.15413	0.1272	0.18412	0.16616	0.2104	0.12157
		253	0.1121	0.14345	0.12171	0.12963	0.12222	0.15461	0.15801	0.12709	0.1854	0.16422	0.20721	0.12408
		254	0.10986	0.14436	0.1216	0.12571	0.12361	0.15295	0.15917	0.12694	0.18772	0.16112	0.20436	0.12577
		255	0.11098	0.14644	0.12331	0.12581	0.12517	0.1511	0.16148	0.12723	0.18996	0.1606	0.20144	0.12443
		256	0.11424	0.14897	0.12332	0.12784	0.12497	0.15001	0.1638	0.12732	0.19168	0.16399	0.19854	0.12287
		257	0.11508	0.15074	0.11978	0.12992	0.12706	0.15083	0.16447	0.1277	0.19292	0.16553	0.19517	0.12288
		258	0.11324	0.15277	0.11893	0.1304	0.1261	0.15403	0.16337	0.12615	0.19321	0.16325	0.19012	0.1228
		259	0.10857	0.15305	0.12172	0.12865	0.12538	0.15491	0.16423	0.124	0.19649	0.15991	0.18569	0.1226
		260	0.10643	0.15111	0.12358	0.12895	0.12461	0.15425	0.16705	0.12227	0.19985	0.16161	0.18544	0.12259
		261	0.10949	0.14999	0.12316	0.13155	0.12685	0.15566	0.16939	0.12217	0.20471	0.16401	0.1854	0.12224
		262	0.11335	0.14506	0.12198	0.13258	0.12961	0.15569	0.1711	0.12372	0.20787	0.16566	0.18264	0.12338
		263	0.11631	0.13995	0.12306	0.1323	0.13134	0.15426	0.17295	0.12407	0.2104	0.16527	0.1798	0.12418
		264	0.11726	0.14502	0.12255	0.13331	0.13405	0.15298	0.17351	0.12463	0.2122	0.16447	0.17986	0.12417
		265	0.11617	0.14906	0.11978	0.13424	0.13546	0.1527	0.17266	0.1224	0.21512	0.16374	0.17908	0.12407
		266	0.11199	0.14868	0.11904	0.13445	0.13662	0.15162	0.17097	0.1207	0.21646	0.16425	0.1778	0.12302
		267	0.10744	0.148	0.11846	0.13383	0.13904	0.14952	0.17005	0.12015	0.21813	0.16391	0.17795	0.12367
		268	0.10438	0.14881	0.11729	0.13332	0.14152	0.14707	0.17215	0.12122	0.22049	0.16455	0.17893	0.12049
		269	0.10735	0.15112	0.11862	0.13352	0.14423	0.14682	0.17409	0.1228	0.2233	0.1662	0.17798	0.12021
		270	0.11036	0.15483	0.11996	0.13377	0.14731	0.14607	0.17622	0.1235	0.22594	0.16667	0.17705	0.12374
		271	0.11172	0.15714	0.11752	0.13322	0.14949	0.14518	0.17755	0.12256	0.22664	0.16654	0.17541	0.12626
		272	0.11147	0.15561	0.117	0.13253	0.15125	0.14403	0.17779	0.12275	0.22787	0.16668	0.17294	0.12577
		273	0.10695	0.15325	0.11732	0.13146	0.15347	0.14184	0.1764	0.12541	0.22809	0.16656	0.17055	0.12131
		274	0.10477	0.1527	0.11826	0.13075	0.15756	0.13836	0.17631	0.12599	0.22837	0.16655	0.16827	0.12198
		275	0.1071	0.1519	0.11695	0.1308	0.15959	0.13747	0.17459	0.12493	0.22811	0.16655	0.16625	0.12478
		276	0.1111	0.14664	0.1159	0.13197	0.16122	0.13942	0.17564	0.12375	0.22823	0.16587	0.1652	0.12631
		277	0.11315	0.14116	0.1172	0.1325	0.16278	0.14065	0.1769	0.12412	0.22978	0.16567	0.16457	0.12656
		278	0.1145	0.14408	0.11879	0.13135	0.16411	0.13933	0.17708	0.12289	0.2314	0.16509	0.16253	0.12521
		279	0.11612	0.14642	0.11858	0.12924	0.16419	0.13819	0.1734	0.12151	0.23081	0.16522	0.16167	0.12356
		280	0.11898	0.14697	0.1183	0.12927	0.16384	0.13585	0.16828	0.12331	0.23073	0.16363	0.16107	0.12465
		281	0.12296	0.14822	0.11864	0.12876	0.16302	0.13514	0.16498	0.12642	0.23152	0.16103	0.16229	0.12603
		282	0.12362	0.14954	0.12044	0.12767	0.16086	0.13755	0.16452	0.1273	0.23287	0.16152	0.16287	0.12564
		283	0.12241	0.14961	0.12068	0.12905	0.16038	0.13782	0.1662	0.12503	0.23297	0.16277	0.16227	0.12703
		284	0.11547	0.14945	0.11697	0.1283	0.16101	0.13512	0.16434	0.12194	0.23459	0.16248	0.16344	0.12746
		285	0.10837	0.14672	0.11341	0.12559	0.16168	0.13407	0.16092	0.12313	0.23352	0.16189	0.16407	0.12667
		286	0.11121	0.14662	0.1151	0.12461	0.16012	0.13675	0.15823	0.12459	0.23125	0.1629	0.16304	0.12638
		287	0.11558	0.14781	0.11703	0.12582	0.15993	0.13885	0.15727	0.12658	0.22994	0.1634	0.16253	0.12715
		288	0.11719	0.15	0.11665	0.12738	0.1607	0.14096	0.15773	0.12438	0.23084	0.16324	0.16249	0.12846
		289	0.11619	0.15042	0.11375	0.12892	0.16106	0.14194	0.15475	0.12131	0.23338	0.16377	0.16172	0.1292
		290	0.11449	0.15085	0.11334	0.13059	0.15941	0.14197	0.15151	0.12144	0.23381	0.16509	0.16084	0.12801
		291	0.11352	0.15089	0.11476	0.12949	0.1596	0.1409	0.15135	0.12279	0.23118	0.16548	0.16266	0.12844
		292	0.11359	0.15322	0.11697	0.12886	0.16082	0.14195	0.15127	0.12254	0.22831	0.16438	0.16288	0.12928
		293	0.1149	0.15565	0.11746	0.12994	0.16292	0.14299	0.15324	0.12103	0.22819	0.1644	0.16184	0.12802
		294	0.116	0.15812	0.11632	0.13105	0.16243	0.14272	0.15275	0.12284	0.23039	0.16623	0.16091	0.12859
		295	0.11701	0.16006	0.11338	0.13087	0.16108	0.14063	0.15012	0.12399	0.23161	0.16516	0.16184	0.12903
		296	0.11837	0.16087	0.11367	0.13156	0.16081	0.13929	0.14825	0.12446	0.23076	0.16374	0.16363	0.12777
		297	0.11844	0.15903	0.11752	0.13256	0.15895	0.13825	0.14737	0.12449	0.22923	0.16523	0.16383	0.1283
		298	0.11827	0.15859	0.11945	0.12918	0.15923	0.13938	0.14867	0.12428	0.22743	0.1666	0.16341	0.12754
		299	0.11642	0.15718	0.11646	0.12559	0.15751	0.14006	0.14776	0.12306	0.22757	0.1661	0.16417	0.12633
		300	0.11392	0.15772	0.11461	0.12503	0.15612	0.14007	0.14788	0.12405	0.22964	0.16372	0.16433	0.12625
		301	0.11113	0.1573	0.11747	0.12453	0.15719	0.13722	0.14722	0.12467	0.23069	0.16355	0.16627	0.12889
		302	0.11204	0.15601	0.12104	0.12342	0.15882	0.13458	0.14669	0.12634	0.23129	0.16778	0.16536	0.12617
		303	0.115	0.15632	0.12262	0.12576	0.15696	0.13431	0.14491	0.12678	0.23035	0.16982	0.16295	0.12235
		304	0.11522	0.15663	0.12479	0.12847	0.15575	0.13635	0.14266	0.12751	0.22978	0.16632	0.1618	0.1232
		305	0.11238	0.15456	0.12521	0.12907	0.15515	0.13783	0.1412	0.12869	0.22888	0.1622	0.16082	0.12812
		306	0.10862	0.15242	0.12716	0.12832	0.15473	0.13655	0.14215	0.12883	0.22824	0.1606	0.15993	0.12868
		307	0.10866	0.15116	0.12835	0.1285	0.14949	0.13488	0.14441	0.12986	0.22741	0.16276	0.15736	0.12469
		308	0.1106	0.15155	0.1298	0.12871	0.14533	0.13519	0.14598	0.1312	0.22683	0.16398	0.15469	0.12299
		309	0.11353	0.1513	0.13014	0.12709	0.14595	0.13739	0.14648	0.13191	0.22655	0.16247	0.15283	0.12529
		310	0.11427	0.14935	0.12831	0.12805	0.14859	0.13951	0.14774	0.13336	0.22863	0.16221	0.15169	0.12781
		311	0.11482	0.14949	0.12613	0.12939	0.14951	0.14062	0.14708	0.1346	0.22957	0.16362	0.14967	0.12918
		312	0.11526	0.14943	0.12456	0.13256	0.14678	0.14128	0.14535	0.13556	0.23016	0.1653	0.14583	0.12857
		313	0.11491	0.15048	0.12364	0.13385	0.14188	0.14083	0.14467	0.13539	0.22977	0.16458	0.14102	0.12883
		314	0.11543	0.15006	0.12351	0.13554	0.13909	0.14169	0.14299	0.13854	0.2299	0.16213	0.13941	0.12895
		315	0.11529	0.15104	0.12435	0.13638	0.13948	0.14291	0.14221	0.14086	0.22946	0.16115	0.14048	0.12885
		316	0.11464	0.15188	0.12431	0.13337	0.13856	0.14405	0.14204	0.14119	0.2277	0.16168	0.14208	0.12796
		317	0.11546	0.1516	0.12336	0.13113	0.13582	0.14377	0.14173	0.14116	0.22546	0.16264	0.13945	0.1276
		318	0.11806	0.15146	0.12222	0.13118	0.13333	0.14064	0.14199	0.14345	0.22084	0.16385	0.1374	0.12816
		319	0.1188	0.15173	0.12219	0.1313	0.13237	0.13786	0.13879	0.14564	0.218	0.16504	0.13429	0.13025
		320	0.11541	0.15256	0.12075	0.12977	0.13068	0.13825	0.13838	0.14681	0.21655	0.16435	0.13522	0.13101
		321	0.10993	0.15344	0.11915	0.12869	0.12855	0.14114	0.1407	0.14868	0.21527	0.16251	0.13754	0.13092
		322	0.10713	0.15344	0.11759	0.12936	0.1265	0.14229	0.14297	0.14837	0.21235	0.1609	0.13875	0.13137
		323	0.11055	0.1538	0.11888	0.13055	0.12794	0.14167	0.14451	0.14886	0.20744	0.16243	0.13815	0.13233
		324	0.11355	0.15425	0.121	0.12995	0.12761	0.14265	0.14303	0.15114	0.20444	0.16513	0.13771	0.13165
		325	0.11312	0.15405	0.12058	0.12848	0.128	0.14345	0.13903	0.15246	0.20502	0.16477	0.13917	0.13266
		326	0.1145	0.1529	0.11809	0.12746	0.12621	0.14455	0.1398	0.15226	0.20349	0.16218	0.1408	0.13534
		327	0.11697	0.15378	0.11674	0.13021	0.12462	0.14621	0.13957	0.15053	0.20117	0.16288	0.1405	0.13504
		328	0.11855	0.15605	0.11853	0.13287	0.12433	0.14658	0.14118	0.15115	0.19631	0.16543	0.14032	0.13437
		329	0.11419	0.15778	0.12113	0.13267	0.12605	0.14521	0.14346	0.15262	0.1934	0.16647	0.14346	0.13403
		330	0.11117	0.16005	0.12093	0.13069	0.12757	0.14099	0.14458	0.15134	0.19173	0.16438	0.14576	0.13089
		331	0.11091	0.161	0.11956	0.12964	0.1259	0.139	0.14511	0.15201	0.18963	0.16099	0.14513	0.1299
		332	0.11312	0.16094	0.12022	0.13015	0.1244	0.14033	0.1428	0.15279	0.18738	0.16251	0.14374	0.13111
		333	0.11326	0.16175	0.12276	0.12963	0.12246	0.14348	0.14096	0.15337	0.1865	0.165	0.14384	0.13278
		334	0.11263	0.16066	0.12441	0.12975	0.12479	0.14109	0.14451	0.15483	0.18696	0.16409	0.14545	0.13307
		335	0.1145	0.16087	0.1243	0.13211	0.12729	0.13562	0.14658	0.15527	0.18639	0.16157	0.14748	0.13361
		336	0.11679	0.16408	0.12561	0.13346	0.12652	0.13634	0.14541	0.15601	0.18316	0.1589	0.14896	0.13408
		337	0.11918	0.16505	0.12729	0.13305	0.12344	0.1404	0.14551	0.15696	0.18	0.15559	0.14873	0.1308
		338	0.12097	0.16577	0.1291	0.13321	0.12076	0.14071	0.14808	0.15962	0.18107	0.15591	0.15061	0.1285
		339	0.11733	0.1647	0.12884	0.13361	0.12226	0.13784	0.15083	0.16135	0.18327	0.15845	0.15003	0.12833
		340	0.11325	0.16363	0.12597	0.13329	0.12472	0.13468	0.14944	0.16209	0.18432	0.16054	0.14885	0.13049
		341	0.11371	0.1641	0.1273	0.1331	0.12551	0.13773	0.14869	0.16317	0.18266	0.16269	0.14788	0.12994
		342	0.11675	0.16372	0.13101	0.1357	0.12535	0.14298	0.14964	0.16286	0.18081	0.1639	0.149	0.12845
		343	0.12022	0.16698	0.13345	0.13866	0.12454	0.1446	0.14843	0.16376	0.17979	0.16518	0.14988	0.12734
		344	0.11921	0.16957	0.1337	0.13963	0.12477	0.14613	0.14803	0.16612	0.18148	0.16264	0.14925	0.12822
		345	0.11614	0.17089	0.1328	0.13987	0.12522	0.14771	0.14787	0.16691	0.18344	0.15815	0.14904	0.1291
		346	0.11118	0.17151	0.13346	0.14106	0.12255	0.14933	0.14748	0.16829	0.18407	0.15935	0.14787	0.13104
		347	0.11205	0.17029	0.13464	0.14015	0.11946	0.14901	0.14791	0.16916	0.18238	0.16349	0.14812	0.13219
		348	0.11523	0.16753	0.13497	0.13991	0.12007	0.147	0.15108	0.16996	0.17979	0.16596	0.14969	0.13037
		349	0.11649	0.1645	0.13551	0.1401	0.12266	0.13935	0.15218	0.17089	0.1796	0.16592	0.15272	0.12791
		350	0.11437	0.16287	0.13501	0.13975	0.12541	0.13978	0.1525	0.1723	0.18125	0.16605	0.15581	0.12702
		351	0.11261	0.16246	0.13399	0.14307	0.12704	0.1455	0.15098	0.17477	0.18277	0.16574	0.15592	0.1281
		352	0.1145	0.16394	0.13485	0.14639	0.12831	0.1468	0.14979	0.17654	0.18246	0.16474	0.15596	0.12814
		353	0.11599	0.16338	0.13758	0.14813	0.13007	0.14306	0.14669	0.17849	0.17729	0.16249	0.15934	0.12865
		354	0.11588	0.16227	0.13861	0.14729	0.12422	0.14009	0.14547	0.17761	0.17525	0.16235	0.16115	0.12672
		355	0.11739	0.15977	0.13746	0.14537	0.11447	0.14127	0.14622	0.17803	0.18019	0.16295	0.16159	0.12625
		356	0.11913	0.15751	0.13736	0.14773	0.11669	0.1433	0.14877	0.17966	0.18511	0.1646	0.16363	0.1271
		357	0.11876	0.15636	0.13253	0.15107	0.12444	0.14401	0.14949	0.17916	0.18507	0.16603	0.16648	0.12858
		358	0.11838	0.15696	0.12883	0.15196	0.12725	0.14199	0.1481	0.17972	0.18364	0.16551	0.17022	0.12779
		359	0.11351	0.15758	0.13159	0.15235	0.12846	0.14033	0.14499	0.18039	0.18222	0.16715	0.17189	0.12585
		360	0.11131	0.15718	0.13595	0.15193	0.13025	0.13878	0.14375	0.18171	0.18238	0.16952	0.17302	0.12602
		361	0.11508	0.15324	0.13738	0.15035	0.13111	0.14111	0.14192	0.18351	0.1824	0.16758	0.17289	0.1273
		362	0.11946	0.14469	0.13453	0.14945	0.13022	0.14236	0.14198	0.18359	0.18462	0.16579	0.1733	0.12739
		363	0.12158	0.1424	0.1322	0.1485	0.12813	0.14261	0.14304	0.18224	0.1857	0.16555	0.17636	0.12572
		364	0.1219	0.14579	0.13068	0.14485	0.12641	0.14372	0.14341	0.17821	0.18159	0.16873	0.17707	0.12468
		365	0.12232	0.14731	0.13173	0.14519	0.12765	0.14396	0.14242	0.17746	0.17914	0.16733	0.17717	0.12611
		366	0.12016	0.14674	0.1332	0.1485	0.13006	0.14372	0.13993	0.18004	0.17812	0.16441	0.17741	0.12753
		367	0.1172	0.14999	0.1349	0.14954	0.13111	0.14418	0.13976	0.18139	0.17748	0.16208	0.1778	0.12848
		368	0.11589	0.15389	0.13409	0.14744	0.12929	0.14514	0.1406	0.18205	0.17679	0.16154	0.17838	0.12752
		369	0.11581	0.15504	0.13124	0.14545	0.12728	0.14412	0.14237	0.17998	0.17671	0.16305	0.17647	0.12653
		370	0.11505	0.15694	0.13076	0.14489	0.12776	0.14268	0.14272	0.17791	0.17607	0.16562	0.17618	0.12776
		371	0.11778	0.16059	0.12909	0.14669	0.1285	0.14142	0.14018	0.17796	0.17666	0.16681	0.17471	0.12838
		372	0.12184	0.16332	0.12871	0.14883	0.12888	0.1427	0.13969	0.17932	0.17908	0.166	0.17485	0.12737
		373	0.12202	0.16368	0.13133	0.15006	0.12735	0.14419	0.14047	0.17948	0.18128	0.1648	0.17533	0.12793
		374	0.11936	0.16249	0.13368	0.15127	0.1256	0.14299	0.14086	0.17905	0.17988	0.1649	0.17392	0.12936
		375	0.11776	0.16238	0.13381	0.15065	0.12481	0.13975	0.14122	0.17728	0.17487	0.1681	0.172	0.12924
		376	0.11915	0.16259	0.13165	0.14855	0.1253	0.13866	0.14123	0.1767	0.17331	0.16795	0.17143	0.12973
		377	0.12138	0.16188	0.13011	0.14451	0.12701	0.13998	0.14303	0.1787	0.17775	0.16709	0.17171	0.13095
		378	0.123	0.16112	0.13304	0.14194	0.12681	0.14193	0.14279	0.17875	0.18074	0.16777	0.1726	0.13384
		379	0.12096	0.16174	0.13686	0.14205	0.12461	0.14349	0.14186	0.17845	0.18089	0.16826	0.17255	0.1325
		380	0.11863	0.16078	0.13856	0.14363	0.12293	0.14248	0.14162	0.17329	0.18033	0.16787	0.17006	0.13156
		381	0.11366	0.15714	0.14023	0.14628	0.12256	0.14269	0.14225	0.16733	0.17955	0.16657	0.16924	0.12971
		382	0.11425	0.15325	0.14088	0.14741	0.12268	0.14385	0.14379	0.16853	0.17894	0.1649	0.1701	0.12974
		383	0.11878	0.15148	0.14189	0.1448	0.1239	0.1453	0.14648	0.17323	0.17861	0.16388	0.17094	0.13174
		384	0.12098	0.15505	0.14275	0.13529	0.12463	0.14606	0.14901	0.17154	0.17746	0.16451	0.17045	0.13097
		385	0.12052	0.15787	0.14324	0.135	0.1246	0.1465	0.15025	0.16748	0.17613	0.16431	0.16859	0.12914
		386	0.11874	0.15807	0.1421	0.14203	0.1252	0.14401	0.15089	0.16825	0.1767	0.16104	0.16666	0.12748
		387	0.11556	0.15671	0.14143	0.14556	0.12531	0.13862	0.15397	0.17008	0.17774	0.16087	0.16594	0.12741
		388	0.11485	0.15783	0.14244	0.145	0.12503	0.14236	0.15639	0.17113	0.1757	0.16142	0.16534	0.12636
		389	0.1157	0.16	0.1415	0.14176	0.12495	0.14774	0.15908	0.17197	0.17373	0.16273	0.16418	0.1257
		390	0.11712	0.16045	0.13994	0.14094	0.12501	0.14939	0.16266	0.16902	0.1749	0.16188	0.16349	0.127
		391	0.11806	0.16076	0.13957	0.1436	0.12524	0.14745	0.16232	0.16283	0.17739	0.16159	0.1633	0.12857
		392	0.1186	0.16383	0.13991	0.14368	0.12287	0.14742	0.16233	0.16253	0.17806	0.16086	0.161	0.12919
		393	0.12057	0.16518	0.13731	0.14292	0.12146	0.14908	0.16294	0.16375	0.17627	0.16225	0.15983	0.12928
		394	0.12108	0.16513	0.13489	0.14188	0.12442	0.15119	0.16602	0.16191	0.17428	0.16431	0.15954	0.12919
		395	0.12233	0.16479	0.13654	0.13985	0.12564	0.15128	0.16942	0.15879	0.17383	0.16323	0.15984	0.13027
		396	0.12333	0.16476	0.13727	0.13705	0.12605	0.15038	0.17173	0.15477	0.1759	0.16253	0.15853	0.13081
		397	0.12154	0.16317	0.13919	0.13705	0.1254	0.14937	0.17367	0.15	0.17597	0.16491	0.15802	0.1308
		398	0.11915	0.16112	0.1371	0.13756	0.12304	0.14841	0.17444	0.1511	0.17416	0.16793	0.16004	0.13179
		399	0.11875	0.16109	0.13532	0.1388	0.12381	0.14686	0.17474	0.15151	0.1762	0.16781	0.16111	0.13423
		400	0.12005	0.16297	0.13732	0.14045	0.12724	0.14729	0.17526	0.14805	0.17929	0.1675	0.16046	0.13396
		401	0.12244	0.16505	0.13972	0.14144	0.12802	0.148	0.17734	0.14438	0.18034	0.16762	0.15738	0.13342
		402	0.12203	0.16584	0.13821	0.1394	0.12912	0.15112	0.17658	0.14454	0.17756	0.17015	0.15259	0.13307
		403	0.1189	0.16369	0.13677	0.1361	0.13192	0.15223	0.1715	0.14622	0.17555	0.17091	0.15282	0.13223
		404	0.11938	0.16369	0.13754	0.13412	0.13365	0.15334	0.17005	0.14887	0.17642	0.17211	0.15328	0.13184
		405	0.12159	0.16625	0.1383	0.13486	0.13458	0.15492	0.16894	0.14882	0.17773	0.17221	0.15495	0.13083
		406	0.12276	0.16839	0.13678	0.13755	0.13555	0.15369	0.16913	0.14342	0.17834	0.17132	0.15403	0.13058
		407	0.12312	0.16751	0.1355	0.13983	0.13499	0.15161	0.16976	0.1391	0.1775	0.17008	0.15109	0.1317
		408	0.12165	0.16816	0.13592	0.14018	0.13434	0.153	0.16944	0.14103	0.17835	0.17166	0.14903	0.13209
		409	0.11673	0.17021	0.13627	0.1386	0.13526	0.15657	0.16694	0.14522	0.17935	0.17393	0.14888	0.13114
		410	0.11402	0.16878	0.13501	0.13597	0.13808	0.15533	0.16452	0.14476	0.17805	0.17379	0.14846	0.13084
		411	0.11866	0.16741	0.13524	0.13854	0.14006	0.15171	0.16076	0.14198	0.1763	0.16616	0.14697	0.13106
		412	0.12083	0.16659	0.13827	0.13882	0.14204	0.15107	0.15805	0.13676	0.17279	0.15975	0.143	0.13253
		413	0.12213	0.16701	0.1393	0.13764	0.14238	0.15379	0.15545	0.13522	0.16907	0.15861	0.14084	0.13234
		414	0.1235	0.16845	0.14018	0.13635	0.14277	0.15552	0.15623	0.13903	0.17173	0.16292	0.14156	0.13108
		415	0.12227	0.16735	0.14192	0.13692	0.14172	0.15283	0.15774	0.13971	0.17424	0.1656	0.14026	0.13034
		416	0.12387	0.16539	0.14198	0.13671	0.1418	0.14936	0.15586	0.13743	0.17516	0.16261	0.14043	0.12967
		417	0.12602	0.16168	0.14228	0.13634	0.14155	0.1483	0.15372	0.13554	0.17387	0.15893	0.14196	0.1299
		418	0.12833	0.15767	0.1446	0.13735	0.13934	0.14769	0.15308	0.13597	0.17412	0.16095	0.14477	0.12918
		419	0.12683	0.15871	0.14538	0.138	0.13911	0.14969	0.15141	0.13892	0.17568	0.16743	0.14512	0.12915
		420	0.12256	0.16249	0.14477	0.13765	0.13628	0.15151	0.14986	0.1415	0.17422	0.1685	0.14404	0.13089
		421	0.11695	0.16462	0.14514	0.13447	0.13263	0.15052	0.1503	0.1404	0.17364	0.16974	0.14536	0.13128
		422	0.11467	0.16564	0.14822	0.13375	0.13125	0.14793	0.1512	0.13758	0.17248	0.17198	0.14415	0.13125
		423	0.11724	0.16683	0.14955	0.13705	0.13216	0.14725	0.15131	0.13789	0.17374	0.1736	0.14425	0.13177
		424	0.12022	0.16826	0.14952	0.14115	0.13356	0.14865	0.15325	0.1404	0.17544	0.17334	0.1442	0.13216
		425	0.12241	0.16805	0.14982	0.14096	0.13219	0.15044	0.15356	0.14325	0.17584	0.17357	0.14192	0.13185
		426	0.12466	0.16701	0.14882	0.13859	0.13071	0.1505	0.15202	0.14245	0.17495	0.17377	0.14182	0.13264
		427	0.12427	0.1672	0.14688	0.13683	0.13018	0.14972	0.15085	0.14025	0.17295	0.17275	0.14316	0.13167
		428	0.12434	0.16801	0.14717	0.13916	0.12783	0.14995	0.15172	0.14138	0.1683	0.17169	0.14274	0.13041
		429	0.1218	0.16678	0.15111	0.14134	0.12746	0.14923	0.15645	0.14188	0.1686	0.16981	0.14196	0.1291
		430	0.11955	0.1665	0.1547	0.14288	0.12847	0.14942	0.15865	0.14115	0.16906	0.16856	0.1428	0.13214
		431	0.11807	0.16671	0.15471	0.14492	0.1308	0.14978	0.16017	0.13904	0.17089	0.17021	0.14524	0.13289
		432	0.11618	0.16585	0.15288	0.14755	0.13335	0.14849	0.1592	0.13891	0.16957	0.1726	0.14536	0.13227
		433	0.11477	0.16654	0.15074	0.14797	0.13262	0.14633	0.15907	0.14031	0.16767	0.17512	0.14288	0.12981
		434	0.11672	0.16633	0.15086	0.14994	0.13159	0.14641	0.16263	0.1421	0.17127	0.17556	0.14247	0.12909
		435	0.12019	0.16713	0.14947	0.15204	0.13226	0.14679	0.16522	0.14109	0.17548	0.17581	0.14513	0.12974
		436	0.12095	0.16744	0.14848	0.15261	0.13518	0.14802	0.16585	0.13808	0.17713	0.1748	0.14665	0.13151
		437	0.12273	0.16899	0.14887	0.15056	0.13716	0.15012	0.16452	0.13656	0.17414	0.17045	0.14768	0.13175
		438	0.1247	0.16895	0.14779	0.14785	0.13644	0.15082	0.16521	0.13852	0.17106	0.1689	0.15166	0.13198
		439	0.12546	0.1699	0.14822	0.14898	0.13592	0.15063	0.16756	0.14118	0.17377	0.1732	0.15338	0.13092
		440	0.12661	0.16879	0.15085	0.15078	0.13745	0.15052	0.16921	0.14267	0.17742	0.17601	0.15334	0.12837
		441	0.12888	0.16708	0.15335	0.15148	0.13826	0.15201	0.16849	0.14064	0.17854	0.17619	0.15149	0.12846
		442	0.12989	0.16547	0.15254	0.14447	0.1369	0.15339	0.17068	0.13623	0.17927	0.17538	0.15124	0.13189
		443	0.12822	0.16562	0.1538	0.13826	0.13528	0.15279	0.17129	0.1363	0.18058	0.17671	0.15364	0.13403
		444	0.12262	0.16322	0.15524	0.13791	0.13552	0.15183	0.17047	0.13936	0.18084	0.17789	0.15486	0.13285
		445	0.12285	0.16138	0.15526	0.14052	0.13531	0.15269	0.16884	0.14136	0.17814	0.18027	0.15495	0.12858
		446	0.12381	0.16245	0.14928	0.14293	0.13472	0.15416	0.16696	0.14028	0.17318	0.18242	0.15489	0.1241
		447	0.12571	0.16318	0.14553	0.14373	0.13376	0.15321	0.16564	0.13653	0.17473	0.18436	0.15494	0.12707
		448	0.12818	0.16213	0.14987	0.14314	0.13472	0.15165	0.16431	0.13581	0.1766	0.1858	0.15477	0.1292
		449	0.12884	0.16088	0.15368	0.14224	0.13429	0.15349	0.164	0.1379	0.17862	0.18812	0.15573	0.12853
		450	0.12912	0.16041	0.15572	0.14239	0.13282	0.15477	0.16719	0.13986	0.17751	0.18954	0.1564	0.12866
		451	0.13068	0.1607	0.15438	0.14302	0.13374	0.155	0.16841	0.14086	0.17457	0.19113	0.15507	0.12883
		452	0.12968	0.15964	0.14909	0.14311	0.13688	0.15593	0.16656	0.13966	0.17209	0.19395	0.15421	0.13112
		453	0.12663	0.16174	0.14787	0.14408	0.13798	0.15839	0.16199	0.13709	0.17085	0.19628	0.15427	0.13098
		454	0.12606	0.16125	0.14953	0.1445	0.13872	0.16045	0.16089	0.13582	0.1681	0.19754	0.15541	0.13131
		455	0.12777	0.16144	0.15171	0.14413	0.1385	0.16346	0.16315	0.137	0.16805	0.19929	0.1537	0.13112
		456	0.12628	0.16088	0.14743	0.14387	0.13936	0.16142	0.16541	0.13841	0.16975	0.20318	0.15173	0.13157
		457	0.12208	0.16201	0.13835	0.14315	0.14152	0.15876	0.15949	0.13994	0.17077	0.20597	0.15101	0.13344
		458	0.12432	0.15987	0.13817	0.14479	0.14317	0.15705	0.15356	0.14035	0.16813	0.20738	0.15104	0.13197
		459	0.12821	0.16029	0.14365	0.14581	0.14303	0.15909	0.15045	0.1412	0.16695	0.2103	0.15037	0.12928
		460	0.12884	0.16226	0.14466	0.14812	0.14457	0.16016	0.14904	0.13976	0.16831	0.21408	0.15134	0.12906
		461	0.12425	0.16198	0.1436	0.14976	0.14672	0.16018	0.14926	0.13707	0.17115	0.21796	0.15286	0.13076
		462	0.11922	0.16252	0.14286	0.15003	0.14881	0.16117	0.15046	0.13603	0.17164	0.2206	0.15433	0.13116
		463	0.12011	0.16408	0.14211	0.1429	0.14837	0.16419	0.15231	0.1399	0.17234	0.22294	0.15374	0.13042
		464	0.12439	0.16426	0.14275	0.14271	0.14981	0.1659	0.1561	0.14381	0.17048	0.2246	0.15253	0.12745
		465	0.12512	0.16532	0.14463	0.145	0.15275	0.16717	0.15587	0.14522	0.17067	0.22447	0.15366	0.12886
		466	0.12357	0.16498	0.1451	0.14501	0.1534	0.16878	0.15632	0.14289	0.17213	0.2261	0.15411	0.1307
		467	0.12403	0.16323	0.1433	0.14553	0.15371	0.1676	0.15535	0.13873	0.17417	0.2264	0.15573	0.13261
		468	0.12583	0.16096	0.14446	0.14534	0.15378	0.16865	0.15435	0.13447	0.17568	0.22635	0.15587	0.13112
		469	0.12523	0.16073	0.14529	0.14717	0.1548	0.1701	0.15172	0.13533	0.17521	0.22715	0.15353	0.12849
		470	0.12245	0.16292	0.14351	0.14771	0.15779	0.16727	0.14985	0.13746	0.17528	0.2282	0.14935	0.12904
		471	0.12339	0.16218	0.14304	0.14919	0.16003	0.15569	0.15184	0.13889	0.17566	0.22982	0.14881	0.12952
		472	0.12606	0.15958	0.14392	0.14827	0.16018	0.15387	0.15412	0.13975	0.17632	0.22959	0.15128	0.13052
		473	0.12744	0.15916	0.14454	0.14621	0.15697	0.16058	0.15399	0.13883	0.17655	0.23131	0.15462	0.13188
		474	0.12718	0.1592	0.14327	0.1464	0.15433	0.16438	0.15295	0.13665	0.17679	0.23291	0.15382	0.13328
		475	0.12772	0.15845	0.14149	0.14725	0.15211	0.1629	0.15076	0.13391	0.17726	0.23495	0.15086	0.13449
		476	0.12218	0.15915	0.13939	0.1503	0.15091	0.16126	0.1459	0.13609	0.17783	0.23681	0.14908	0.1317
		477	0.11761	0.16037	0.1397	0.15324	0.14923	0.16128	0.14679	0.13994	0.17732	0.23746	0.14896	0.12813
		478	0.12058	0.15889	0.14088	0.15443	0.15067	0.16402	0.1533	0.1403	0.17713	0.236	0.15068	0.13025
		479	0.12533	0.15821	0.1379	0.15555	0.15016	0.1663	0.15539	0.14126	0.17658	0.23898	0.15221	0.13397
		480	0.12743	0.16053	0.13565	0.15632	0.14944	0.16287	0.15503	0.14158	0.17895	0.2427	0.15062	0.13582
		481	0.12777	0.1611	0.13518	0.15709	0.15025	0.16132	0.15243	0.14176	0.18231	0.24427	0.14842	0.1331
		482	0.12947	0.16159	0.1369	0.15798	0.15054	0.16525	0.14911	0.14069	0.18448	0.24206	0.14708	0.13135
		483	0.1307	0.16266	0.13819	0.16139	0.1515	0.16714	0.15046	0.14057	0.18379	0.24053	0.14802	0.13184
		484	0.13061	0.16324	0.13719	0.16267	0.15086	0.16637	0.15169	0.13854	0.18288	0.24396	0.1489	0.13221
		485	0.13043	0.16396	0.13687	0.16371	0.14943	0.16499	0.15275	0.13721	0.18311	0.24782	0.14859	0.13013
		486	0.13262	0.16506	0.13592	0.16567	0.14759	0.1632	0.15094	0.13689	0.17929	0.24987	0.14914	0.12945
		487	0.13434	0.16537	0.13625	0.16425	0.14707	0.1598	0.14868	0.13602	0.17887	0.24868	0.1474	0.12944
		488	0.13392	0.16329	0.13773	0.16192	0.14663	0.15761	0.14741	0.13818	0.18195	0.24798	0.14671	0.12896
		489	0.13278	0.16102	0.13775	0.15953	0.146	0.15841	0.14809	0.13934	0.18478	0.24845	0.14729	0.12919
		490	0.12824	0.16105	0.13476	0.15969	0.14593	0.15918	0.14933	0.1375	0.18465	0.25094	0.14918	0.13032
		491	0.12951	0.16103	0.134	0.15941	0.14792	0.16002	0.14845	0.1344	0.18217	0.25118	0.15032	0.13184
		492	0.13385	0.15835	0.13686	0.1556	0.14793	0.15985	0.14498	0.13347	0.18139	0.25032	0.15166	0.12888
		493	0.13685	0.15487	0.13888	0.15017	0.14505	0.15853	0.14455	0.13573	0.18098	0.25031	0.15334	0.12789
		494	0.1387	0.155	0.13881	0.15096	0.14221	0.15503	0.14478	0.13828	0.18232	0.24947	0.15295	0.13152
		495	0.13851	0.15654	0.13917	0.1535	0.14141	0.15207	0.14663	0.13843	0.18284	0.24795	0.15316	0.13277
		496	0.13668	0.15896	0.14018	0.15383	0.14161	0.15263	0.14666	0.13538	0.18153	0.24908	0.15273	0.13216
		497	0.13579	0.16138	0.14024	0.15336	0.14272	0.1544	0.1418	0.1336	0.18056	0.24942	0.15233	0.13105
		498	0.13479	0.16159	0.14191	0.15248	0.14245	0.15419	0.14401	0.1338	0.17754	0.24884	0.15101	0.12916
		499	0.13229	0.16219	0.14243	0.15141	0.14068	0.15225	0.14716	0.13723	0.17637	0.24566	0.15021	0.12882
		500	0.13354	0.16258	0.14264	0.15014	0.13819	0.151	0.148	0.13946	0.18057	0.2458	0.14986	0.13163
		501	0.135	0.16159	0.1422	0.1519	0.13626	0.15271	0.14772	0.14143	0.18262	0.2467	0.14975	0.13448
		502	0.13246	0.16231	0.14208	0.15386	0.1379	0.15301	0.14411	0.14193	0.18323	0.24659	0.1489	0.13444
		503	0.12839	0.16463	0.14088	0.15288	0.13691	0.15427	0.13874	0.14314	0.18284	0.24544	0.14919	0.13262
		504	0.12818	0.16569	0.14139	0.15021	0.13719	0.15283	0.14161	0.146	0.17795	0.24343	0.1488	0.13364
		505	0.13113	0.16531	0.14252	0.14973	0.14119	0.1518	0.14607	0.14635	0.17725	0.24322	0.14882	0.1364
		506	0.13404	0.16475	0.14274	0.14919	0.14391	0.15347	0.14781	0.14429	0.18036	0.24458	0.14742	0.13694
		507	0.13505	0.16338	0.14161	0.14896	0.14281	0.15441	0.14747	0.14519	0.18189	0.24421	0.14801	0.13395
		508	0.13195	0.16063	0.13782	0.14869	0.14153	0.15486	0.14947	0.14286	0.18185	0.24388	0.1486	0.13202
		509	0.12517	0.16164	0.13471	0.1487	0.14064	0.15456	0.14927	0.14019	0.18228	0.24351	0.15042	0.13194
		510	0.12183	0.16412	0.13533	0.14784	0.13953	0.15102	0.14967	0.14009	0.18068	0.24343	0.15221	0.13275
		511	0.12481	0.16616	0.13751	0.14658	0.13948	0.1495	0.15366	0.14183	0.17591	0.24414	0.15158	0.13333
		512	0.12798	0.16595	0.13843	0.14505	0.13977	0.15138	0.15688	0.14228	0.17116	0.24369	0.14967	0.13552
		513	0.12931	0.16537	0.13718	0.14346	0.14063	0.15501	0.15488	0.14049	0.17144	0.24297	0.14884	0.13463
		514	0.1285	0.163	0.13827	0.14482	0.14074	0.15562	0.14939	0.14132	0.175	0.24116	0.14666	0.1326
		515	0.12665	0.16094	0.14194	0.14635	0.13986	0.15711	0.14717	0.14154	0.17557	0.23878	0.1466	0.13074
		516	0.12763	0.16253	0.14436	0.14687	0.13891	0.15936	0.15118	0.13716	0.17576	0.23883	0.1488	0.13133
		517	0.12992	0.16523	0.14457	0.14961	0.13666	0.16012	0.15505	0.13505	0.17912	0.23801	0.14963	0.13197
		518	0.12549	0.16652	0.14526	0.15169	0.1373	0.1607	0.15695	0.13752	0.1814	0.23618	0.14818	0.13231
		519	0.12343	0.1659	0.14634	0.15063	0.13845	0.16111	0.15589	0.14057	0.18308	0.2339	0.14891	0.13362
		520	0.12977	0.16359	0.14547	0.14896	0.13711	0.16274	0.15553	0.14097	0.18407	0.23353	0.15008	0.13385
		521	0.13558	0.16477	0.14773	0.14796	0.13708	0.16354	0.15349	0.141	0.18402	0.2334	0.1477	0.13416
		522	0.13737	0.16638	0.15116	0.15128	0.13668	0.16505	0.1524	0.14047	0.18347	0.23348	0.14571	0.13474
		523	0.13863	0.16723	0.15281	0.15181	0.13761	0.16495	0.15232	0.14075	0.1822	0.23369	0.1461	0.13296
		524	0.13895	0.16624	0.1529	0.1513	0.13856	0.16501	0.15253	0.13896	0.18328	0.23345	0.14609	0.13205
		525	0.13713	0.16107	0.15241	0.15249	0.13832	0.168	0.15271	0.13641	0.18477	0.23258	0.14763	0.13339
		526	0.13335	0.15658	0.15218	0.15107	0.14025	0.17152	0.15013	0.13609	0.18365	0.23104	0.14838	0.13574
		527	0.13124	0.1571	0.15385	0.14012	0.1411	0.17334	0.14814	0.13813	0.18453	0.23184	0.14935	0.1345
		528	0.13512	0.15693	0.15634	0.13527	0.14244	0.1745	0.14802	0.14033	0.1848	0.23252	0.14992	0.13254
		529	0.13808	0.152	0.15869	0.1415	0.14549	0.17607	0.15004	0.14106	0.18358	0.23272	0.14936	0.13381
		530	0.13876	0.15483	0.15831	0.14485	0.14462	0.17842	0.15024	0.13931	0.18208	0.23097	0.14833	0.13569
		531	0.13642	0.15943	0.15943	0.14465	0.14287	0.17738	0.14775	0.13718	0.17914	0.22728	0.1468	0.13638
		532	0.13246	0.16396	0.1621	0.14576	0.14448	0.17789	0.1413	0.13239	0.17651	0.22392	0.14838	0.13427
		533	0.13349	0.16719	0.16176	0.14867	0.14704	0.18103	0.1387	0.13225	0.17677	0.22031	0.14763	0.13355
		534	0.1355	0.16875	0.15666	0.15149	0.14822	0.18419	0.14182	0.13591	0.17846	0.21859	0.14408	0.13501
		535	0.13583	0.16894	0.14774	0.15132	0.14735	0.18513	0.14639	0.13712	0.17698	0.21955	0.14575	0.13608
		536	0.13478	0.1707	0.14977	0.14856	0.14629	0.18545	0.14857	0.13722	0.17674	0.22015	0.14944	0.13563
		537	0.13719	0.17338	0.15687	0.14888	0.14768	0.18464	0.15015	0.13845	0.17873	0.21817	0.15054	0.13485
		538	0.13917	0.17312	0.15924	0.15191	0.15008	0.18487	0.15067	0.14078	0.18137	0.21498	0.14908	0.13466
		539	0.13622	0.17405	0.16059	0.15596	0.15241	0.18436	0.15023	0.14212	0.18242	0.2135	0.14923	0.13656
		540	0.13076	0.17499	0.15565	0.15655	0.15442	0.18355	0.15094	0.13995	0.18359	0.21378	0.15121	0.13738
		541	0.12865	0.17655	0.15313	0.15514	0.15528	0.18255	0.15291	0.13881	0.18562	0.21187	0.15372	0.13686
		542	0.13202	0.1774	0.15814	0.15542	0.15608	0.18259	0.15327	0.13831	0.18676	0.20871	0.15408	0.13697
		543	0.13514	0.17894	0.16045	0.15639	0.1574	0.18189	0.1494	0.1386	0.18961	0.20641	0.15398	0.13371
		544	0.13331	0.17921	0.1526	0.15646	0.15647	0.17845	0.15063	0.14027	0.19289	0.20172	0.15064	0.13148
		545	0.12887	0.17585	0.14857	0.15554	0.15661	0.17672	0.15507	0.14131	0.19506	0.19628	0.14918	0.13339
		546	0.12847	0.17133	0.15347	0.15666	0.15508	0.17694	0.15549	0.1401	0.19745	0.19369	0.14839	0.13755
		547	0.13391	0.17085	0.15654	0.15664	0.1513	0.17762	0.15197	0.13682	0.19988	0.19307	0.14763	0.13805
		548	0.1354	0.17162	0.15455	0.1494	0.1471	0.17571	0.14787	0.13708	0.20119	0.19111	0.14659	0.13385
		549	0.13349	0.17217	0.15354	0.14969	0.1454	0.17395	0.15151	0.13831	0.20362	0.18982	0.14853	0.13082
		550	0.13144	0.17091	0.15289	0.1552	0.14364	0.17283	0.15742	0.141	0.20597	0.188	0.14974	0.13272
		551	0.13219	0.16991	0.15427	0.15841	0.14185	0.16961	0.16124	0.14167	0.20903	0.18597	0.14868	0.13536
		552	0.13518	0.16709	0.15639	0.15909	0.14188	0.16951	0.16409	0.14172	0.2111	0.18572	0.14801	0.13641
		553	0.13655	0.16592	0.15803	0.159	0.14286	0.16975	0.16667	0.14184	0.21247	0.18432	0.14652	0.13546
		554	0.13474	0.16706	0.15644	0.16076	0.1414	0.16848	0.17154	0.14078	0.21477	0.18353	0.14608	0.13411
		555	0.13109	0.16769	0.15265	0.16227	0.14065	0.16333	0.17554	0.13854	0.21867	0.1826	0.14576	0.13534
		556	0.12977	0.16897	0.15066	0.16266	0.14227	0.15645	0.17912	0.13264	0.22189	0.18114	0.14666	0.13545
		557	0.13175	0.17122	0.14919	0.16113	0.14126	0.15799	0.18206	0.1333	0.22369	0.18123	0.14826	0.1335
		558	0.13391	0.17158	0.15045	0.16058	0.14299	0.16141	0.18545	0.13598	0.22528	0.18158	0.14767	0.13232
		559	0.13292	0.17122	0.15075	0.16252	0.14561	0.16299	0.18715	0.13824	0.22618	0.17834	0.14739	0.13494
		560	0.1315	0.17135	0.1468	0.16145	0.14587	0.16205	0.18816	0.14024	0.2266	0.17824	0.14689	0.13747
		561	0.13353	0.1707	0.14414	0.15991	0.14555	0.15955	0.18872	0.14034	0.22944	0.1798	0.14769	0.13835
		562	0.13419	0.1686	0.14256	0.15957	0.14366	0.15988	0.18809	0.1373	0.23344	0.1796	0.14865	0.13459
		563	0.13573	0.16798	0.14145	0.16	0.14012	0.16241	0.18699	0.13646	0.23557	0.17802	0.14833	0.13046
		564	0.13812	0.17037	0.14045	0.16095	0.1391	0.16374	0.18609	0.13803	0.23594	0.17892	0.14761	0.1301
		565	0.13882	0.17291	0.14016	0.1628	0.14373	0.16241	0.1839	0.13977	0.23691	0.18081	0.1464	0.1346
		566	0.13713	0.17367	0.14308	0.1637	0.14819	0.16126	0.18277	0.13914	0.2401	0.18198	0.14559	0.13857
		567	0.13306	0.17446	0.14317	0.16054	0.14715	0.16344	0.18301	0.13797	0.24178	0.18154	0.14508	0.1379
		568	0.13374	0.17308	0.14313	0.15757	0.14413	0.16461	0.18309	0.14089	0.2394	0.17988	0.14331	0.13607
		569	0.13457	0.17218	0.14418	0.15671	0.1441	0.16361	0.18184	0.14524	0.23911	0.17797	0.14213	0.13627
		570	0.13549	0.1726	0.14449	0.15874	0.14492	0.16129	0.17657	0.14791	0.24167	0.1786	0.1414	0.13668
		571	0.13613	0.17328	0.14118	0.1587	0.14674	0.16131	0.17306	0.15117	0.24451	0.18047	0.14091	0.13819
		572	0.13582	0.16795	0.14087	0.15723	0.14712	0.16342	0.17407	0.15218	0.24269	0.18125	0.14299	0.1396
		573	0.13543	0.16296	0.14241	0.15654	0.14646	0.16333	0.17439	0.15209	0.24501	0.18	0.14419	0.14109
		574	0.13578	0.16564	0.14595	0.15677	0.14381	0.16128	0.17317	0.15295	0.24687	0.17821	0.14305	0.14055
		575	0.13822	0.17208	0.14811	0.15593	0.14421	0.15968	0.17199	0.15571	0.24637	0.17704	0.14278	0.14291
		576	0.13612	0.17417	0.15014	0.15718	0.14468	0.16116	0.17165	0.1578	0.24296	0.17842	0.14335	0.14273
		577	0.13384	0.17579	0.15042	0.1569	0.14618	0.16223	0.17025	0.1589	0.24164	0.17974	0.14482	0.13994
		578	0.13249	0.17616	0.1507	0.15668	0.14557	0.16122	0.16675	0.1559	0.24309	0.17853	0.14395	0.1379
		579	0.13345	0.17686	0.15179	0.15662	0.14497	0.15984	0.16707	0.15086	0.24434	0.17815	0.14341	0.1377
		580	0.13417	0.17806	0.15344	0.15661	0.14477	0.16019	0.16785	0.14986	0.24473	0.17916	0.14545	0.13864
		581	0.12916	0.17661	0.15446	0.15818	0.14275	0.16128	0.1691	0.14955	0.2464	0.17923	0.14767	0.13733
		582	0.1264	0.17632	0.15699	0.15862	0.141	0.16065	0.17148	0.15064	0.24443	0.17589	0.14559	0.13678
		583	0.13098	0.17514	0.15994	0.15883	0.14154	0.15754	0.17071	0.14838	0.24528	0.17457	0.14522	0.13871
		584	0.13465	0.17515	0.15967	0.15783	0.14222	0.15617	0.1706	0.1462	0.24714	0.17782	0.14684	0.13978
		585	0.13468	0.17793	0.15881	0.15667	0.14293	0.15733	0.17067	0.14687	0.24827	0.1793	0.14691	0.1398
		586	0.1322	0.17933	0.16104	0.15613	0.14354	0.15888	0.17353	0.14737	0.2486	0.17888	0.14292	0.13863
		587	0.13289	0.17907	0.16385	0.15666	0.14423	0.15876	0.17504	0.14788	0.24937	0.17845	0.14063	0.13938
		588	0.13521	0.17862	0.16626	0.15726	0.14267	0.15703	0.17572	0.14567	0.24927	0.17891	0.14289	0.14018
		589	0.13526	0.18006	0.1665	0.15582	0.14273	0.15694	0.17813	0.14337	0.24387	0.18014	0.14557	0.13755
		590	0.13196	0.1804	0.16477	0.15204	0.14311	0.15831	0.18059	0.14275	0.24197	0.17984	0.14592	0.13702
		591	0.13094	0.18239	0.1665	0.15068	0.14157	0.16033	0.18129	0.14323	0.24531	0.1786	0.14671	0.1388
		592	0.13511	0.18459	0.16997	0.15313	0.14054	0.16102	0.18222	0.14338	0.24753	0.17636	0.14736	0.1387
		593	0.13685	0.18171	0.17124	0.15591	0.14015	0.15986	0.18384	0.1427	0.24767	0.17601	0.14951	0.13747
		594	0.13669	0.17717	0.16998	0.15553	0.14017	0.1574	0.184	0.1423	0.24632	0.17925	0.15092	0.1369
		595	0.13868	0.17815	0.17059	0.15614	0.13892	0.15556	0.18406	0.14254	0.24432	0.18136	0.14932	0.13772
		596	0.1367	0.18021	0.17363	0.15782	0.13993	0.15775	0.18534	0.14014	0.24246	0.18132	0.14487	0.13816
		597	0.13442	0.17978	0.17622	0.15783	0.14085	0.16159	0.18568	0.13804	0.24185	0.17891	0.14163	0.13778
		598	0.13469	0.17817	0.17645	0.15787	0.13891	0.16144	0.18901	0.13913	0.23918	0.17403	0.14449	0.13848
		599	0.13535	0.17521	0.1743	0.1574	0.13801	0.16105	0.19078	0.14163	0.23732	0.17379	0.14874	0.1404
		600	0.13498	0.17054	0.17408	0.15814	0.13975	0.16139	0.19085	0.14083	0.23577	0.17836	0.14894	0.13875
		601	0.13494	0.17216	0.17755	0.15994	0.14226	0.16331	0.19066	0.14003	0.23447	0.17892	0.14795	0.13624
		602	0.13579	0.17641	0.18111	0.16097	0.14422	0.1619	0.19174	0.13732	0.22849	0.1757	0.14588	0.13511
		603	0.137	0.17653	0.1831	0.16202	0.14641	0.16038	0.19517	0.13655	0.22245	0.17275	0.14667	0.1369
		604	0.1388	0.17523	0.1828	0.16259	0.14857	0.16073	0.19634	0.13969	0.21894	0.17508	0.14806	0.13783
		605	0.13865	0.17724	0.18244	0.16347	0.14875	0.16355	0.19557	0.14261	0.21954	0.1789	0.14829	0.1369
		606	0.13391	0.17863	0.18235	0.16659	0.14968	0.16462	0.19645	0.14248	0.21528	0.18064	0.14783	0.1372
		607	0.13306	0.18024	0.17982	0.16671	0.15203	0.16402	0.19505	0.1444	0.21088	0.18114	0.14701	0.13782
		608	0.13673	0.18153	0.17755	0.16308	0.1513	0.16403	0.19572	0.14718	0.20362	0.18136	0.14483	0.13845
		609	0.13934	0.18401	0.17432	0.15733	0.14895	0.16182	0.19772	0.15136	0.19888	0.18185	0.14265	0.13873
		610	0.13962	0.18441	0.17217	0.15553	0.14844	0.16069	0.19879	0.15054	0.20265	0.18397	0.14429	0.13976
		611	0.13886	0.18414	0.16862	0.15813	0.14849	0.16091	0.19682	0.14958	0.20679	0.1845	0.14567	0.13603
		612	0.13979	0.18305	0.16859	0.16104	0.15035	0.16215	0.19507	0.15286	0.20707	0.18198	0.14313	0.13342
		613	0.13871	0.18039	0.16766	0.16013	0.15094	0.16498	0.19484	0.15747	0.20188	0.1813	0.1416	0.1354
		614	0.13559	0.17993	0.16648	0.15881	0.14999	0.16639	0.19491	0.1598	0.19731	0.18348	0.14459	0.13693
		615	0.13705	0.18066	0.16632	0.15685	0.15029	0.16494	0.19474	0.16124	0.19884	0.18327	0.14692	0.13734
		616	0.13902	0.18147	0.16579	0.15683	0.1483	0.16474	0.19302	0.16377	0.20003	0.1828	0.14694	0.13555
		617	0.13857	0.18156	0.16604	0.15929	0.148	0.16637	0.19149	0.16732	0.19948	0.1786	0.14641	0.13771
		618	0.1364	0.18186	0.16673	0.16163	0.14845	0.16684	0.19215	0.17045	0.19855	0.17501	0.14656	0.13891
		619	0.13482	0.18414	0.16645	0.16259	0.15186	0.16644	0.1926	0.17423	0.19547	0.17537	0.14338	0.13879
		620	0.13632	0.18334	0.16617	0.15839	0.1528	0.16755	0.19129	0.17761	0.19405	0.17678	0.14135	0.13797
		621	0.13858	0.18213	0.1665	0.15294	0.14773	0.1694	0.18981	0.18173	0.19485	0.17976	0.14363	0.13581
		622	0.14024	0.18148	0.1673	0.15624	0.14201	0.17012	0.19058	0.18508	0.19582	0.17954	0.1462	0.13608
		623	0.13764	0.18164	0.16809	0.16032	0.14409	0.17044	0.19177	0.1884	0.19443	0.17715	0.14439	0.1361
		624	0.13787	0.17809	0.16845	0.1608	0.1489	0.17022	0.19026	0.19157	0.19402	0.17437	0.13946	0.13691
		625	0.14007	0.17354	0.1695	0.15911	0.14939	0.16823	0.18863	0.19584	0.19436	0.17421	0.13783	0.13852
		626	0.14052	0.17504	0.17014	0.16042	0.14878	0.16665	0.18924	0.19976	0.19399	0.17582	0.14265	0.13783
		627	0.13883	0.17763	0.17086	0.16177	0.14882	0.1669	0.19033	0.2035	0.19188	0.17759	0.14669	0.13639
		628	0.13476	0.17866	0.16993	0.16379	0.14922	0.16811	0.19146	0.20746	0.19176	0.17912	0.14718	0.13295
		629	0.1346	0.17931	0.16865	0.16276	0.15148	0.16765	0.19188	0.21191	0.19336	0.17801	0.14576	0.13301
		630	0.13764	0.17631	0.16958	0.16204	0.15376	0.16654	0.19116	0.21419	0.19415	0.17688	0.14222	0.13421
		631	0.141	0.17101	0.17005	0.16188	0.15515	0.16551	0.18916	0.2161	0.19339	0.17668	0.14282	0.13327
		632	0.14107	0.17131	0.16927	0.16286	0.1559	0.16197	0.18657	0.21706	0.19221	0.17718	0.14494	0.13285
		633	0.13766	0.17546	0.16648	0.16426	0.15667	0.16009	0.18727	0.21949	0.19158	0.17747	0.14599	0.13524
		634	0.13407	0.17905	0.16283	0.16302	0.15856	0.16035	0.18659	0.22251	0.19155	0.17489	0.14573	0.13667
		635	0.1358	0.17761	0.16203	0.1605	0.15815	0.16117	0.18625	0.22297	0.19156	0.17435	0.14627	0.13488
		636	0.13909	0.17786	0.16285	0.15804	0.15668	0.16132	0.18531	0.2231	0.19022	0.17674	0.14959	0.13326
		637	0.1401	0.17941	0.16468	0.15905	0.15296	0.1607	0.18234	0.22236	0.19019	0.18126	0.15184	0.13275
		638	0.14288	0.18175	0.16212	0.16076	0.15024	0.16066	0.17989	0.22238	0.192	0.18321	0.1521	0.13317
		639	0.14508	0.1813	0.15941	0.16094	0.15182	0.15996	0.17823	0.22382	0.19155	0.1818	0.15122	0.13474
		640	0.14502	0.17935	0.15661	0.1601	0.15265	0.15877	0.17907	0.22237	0.18929	0.18276	0.14893	0.13656
		641	0.14467	0.17767	0.15617	0.15949	0.15218	0.15972	0.18005	0.22283	0.18779	0.18267	0.14762	0.13644
		642	0.14094	0.17543	0.15887	0.15663	0.15049	0.16019	0.1805	0.22334	0.18819	0.18045	0.1483	0.13608
		643	0.13872	0.17372	0.15852	0.15614	0.14594	0.15929	0.18135	0.22521	0.18904	0.17795	0.14993	0.13438
		644	0.13887	0.17126	0.15743	0.15732	0.14448	0.15622	0.17805	0.22614	0.19133	0.1773	0.14915	0.13351
		645	0.14204	0.17226	0.15592	0.15812	0.14856	0.15609	0.17357	0.22546	0.195	0.1788	0.14804	0.13239
		646	0.14529	0.17404	0.15491	0.15739	0.15113	0.15947	0.17189	0.22594	0.19616	0.17887	0.144	0.13407
		647	0.14506	0.1742	0.15276	0.15711	0.1511	0.16181	0.17361	0.22377	0.19519	0.17997	0.1447	0.13764
		648	0.14288	0.17416	0.14864	0.15634	0.15161	0.16059	0.1752	0.21765	0.19424	0.181	0.14732	0.13682
		649	0.14206	0.17537	0.14857	0.15679	0.15286	0.15796	0.17527	0.21862	0.19341	0.1796	0.1456	0.13462
		650	0.14294	0.17606	0.15112	0.15746	0.15455	0.15505	0.17614	0.22416	0.19247	0.18185	0.1451	0.13399
		651	0.14567	0.17702	0.15224	0.15782	0.15578	0.15721	0.1753	0.22826	0.19296	0.18611	0.14485	0.13545
		652	0.14696	0.17565	0.15317	0.16002	0.15587	0.15873	0.17513	0.22796	0.19369	0.18965	0.14584	0.13515
		653	0.14839	0.17112	0.15291	0.16197	0.15506	0.15987	0.17394	0.22469	0.19287	0.19033	0.14512	0.13361
		654	0.14727	0.16352	0.15496	0.16167	0.15442	0.1612	0.17364	0.22152	0.19361	0.19093	0.14291	0.1323
		655	0.14442	0.16628	0.15636	0.16022	0.15412	0.16178	0.17189	0.2222	0.1969	0.19361	0.14476	0.13283
		656	0.14371	0.17267	0.15679	0.1623	0.15614	0.15993	0.17	0.2238	0.19866	0.19549	0.14642	0.13377
		657	0.14644	0.17416	0.15716	0.16746	0.15905	0.15828	0.17169	0.22512	0.19887	0.19606	0.14679	0.13247
		658	0.14937	0.17302	0.15176	0.16905	0.15924	0.15912	0.17263	0.2247	0.20026	0.19641	0.14696	0.13086
		659	0.15214	0.17379	0.148	0.16932	0.15869	0.1566	0.1717	0.22272	0.20243	0.19846	0.14442	0.13257
		660	0.1499	0.17715	0.1497	0.17196	0.15884	0.15406	0.16999	0.22138	0.20135	0.2016	0.14276	0.13575
		661	0.14601	0.18002	0.15381	0.17543	0.15993	0.15821	0.16772	0.21913	0.19934	0.20524	0.14394	0.13787
		662	0.14642	0.18122	0.15433	0.17912	0.15832	0.16208	0.16781	0.21721	0.19767	0.20631	0.14432	0.13884
		663	0.14797	0.18199	0.15393	0.18261	0.15641	0.1618	0.16954	0.21545	0.19476	0.20756	0.14334	0.13976
		664	0.14752	0.1838	0.15544	0.18628	0.15854	0.15993	0.17062	0.21349	0.19524	0.20984	0.14437	0.13822
		665	0.14659	0.18529	0.15504	0.18751	0.15968	0.16272	0.16862	0.21056	0.1973	0.21379	0.14552	0.13309
		666	0.14997	0.18273	0.1545	0.19118	0.16	0.16649	0.16443	0.20734	0.19954	0.21465	0.14608	0.13191
		667	0.15024	0.16939	0.15229	0.19682	0.15907	0.16745	0.1632	0.20369	0.19929	0.21235	0.14365	0.13898
		668	0.14917	0.16366	0.15293	0.20023	0.15768	0.16903	0.16358	0.20041	0.19483	0.21376	0.14221	0.14368
		669	0.14715	0.16949	0.15149	0.1977	0.15622	0.16946	0.16567	0.19699	0.19091	0.21583	0.14019	0.14132
		670	0.14684	0.17471	0.14712	0.19452	0.1519	0.16959	0.16799	0.19195	0.19039	0.21834	0.14162	0.13811
		671	0.14693	0.17707	0.14236	0.19785	0.15399	0.16908	0.1681	0.18544	0.19184	0.21978	0.14415	0.13919
		672	0.14329	0.1786	0.14389	0.20288	0.1572	0.17193	0.164	0.17976	0.19204	0.22101	0.1442	0.14231
		673	0.14083	0.17941	0.14857	0.20711	0.1577	0.17147	0.16355	0.17534	0.18891	0.22207	0.14268	0.1435
		674	0.14474	0.18138	0.1524	0.20826	0.15826	0.16991	0.16535	0.17109	0.19055	0.22102	0.14492	0.14443
		675	0.14663	0.18382	0.15199	0.20812	0.15683	0.16893	0.16656	0.16831	0.19499	0.22047	0.14673	0.14291
		676	0.14801	0.18658	0.15141	0.20716	0.15714	0.16787	0.16792	0.16798	0.19648	0.21881	0.14754	0.14064
		677	0.14779	0.18544	0.15283	0.20386	0.15761	0.17038	0.16913	0.16441	0.19514	0.22202	0.14667	0.13955
		678	0.14843	0.18431	0.15523	0.20231	0.15915	0.17109	0.16719	0.16107	0.19494	0.22579	0.14761	0.14077
		679	0.14859	0.18258	0.15654	0.20687	0.16067	0.16929	0.16368	0.1576	0.1938	0.22756	0.14864	0.14174
		680	0.14839	0.18334	0.15807	0.20828	0.15985	0.16546	0.15994	0.15594	0.19253	0.22765	0.14752	0.13959
		681	0.14847	0.18131	0.1587	0.20619	0.15854	0.16206	0.16102	0.15568	0.19353	0.22761	0.14526	0.13827
		682	0.14642	0.17873	0.15881	0.20013	0.15514	0.16062	0.16359	0.1561	0.19478	0.2266	0.1466	0.13986
		683	0.14884	0.17882	0.15895	0.19837	0.15493	0.16113	0.16457	0.15705	0.19268	0.22291	0.14816	0.14235
		684	0.15056	0.17898	0.16048	0.20172	0.15614	0.16352	0.16375	0.15629	0.19146	0.21979	0.14811	0.14324
		685	0.15204	0.1798	0.15914	0.2048	0.15719	0.16626	0.16154	0.15495	0.19219	0.22112	0.14776	0.14122
		686	0.14793	0.181	0.15694	0.20699	0.15816	0.16767	0.15959	0.15343	0.19322	0.2204	0.14255	0.14021
		687	0.14413	0.18025	0.15843	0.20812	0.15664	0.16796	0.1603	0.15304	0.19306	0.21744	0.14082	0.1412
		688	0.14529	0.17943	0.15877	0.20653	0.15434	0.16888	0.16291	0.15348	0.19291	0.21358	0.14424	0.14038
		689	0.14767	0.17965	0.15695	0.20554	0.15275	0.16831	0.16425	0.1529	0.19441	0.21262	0.14759	0.13888
		690	0.14564	0.18011	0.15715	0.20506	0.15481	0.16609	0.16385	0.15358	0.19372	0.21063	0.14723	0.13921
		691	0.1426	0.18114	0.15898	0.20353	0.15545	0.16497	0.16419	0.15308	0.19028	0.21111	0.14647	0.14068
		692	0.14405	0.18099	0.16101	0.19886	0.15485	0.1656	0.16561	0.15354	0.18267	0.21243	0.14882	0.14253
		693	0.14957	0.18064	0.16037	0.19541	0.15473	0.16623	0.16329	0.15434	0.18134	0.21093	0.15087	0.14268
		694	0.15165	0.17937	0.15919	0.19475	0.1538	0.16611	0.16154	0.15159	0.18356	0.20922	0.1495	0.14341
		695	0.15258	0.17986	0.15528	0.1915	0.15138	0.16553	0.15974	0.15034	0.18555	0.20703	0.14893	0.14351
		696	0.14973	0.18271	0.15485	0.18781	0.14998	0.16568	0.15913	0.15045	0.18582	0.20701	0.14921	0.14305
		697	0.1464	0.18376	0.15804	0.18445	0.1506	0.16704	0.15843	0.15127	0.18615	0.20501	0.1495	0.14153
		698	0.14435	0.17807	0.16051	0.18337	0.15362	0.17006	0.15887	0.15234	0.18944	0.20199	0.14956	0.14111
		699	0.1482	0.16611	0.16128	0.18206	0.15359	0.17026	0.1609	0.15218	0.19085	0.19989	0.15073	0.14164
		700	0.15058	0.16637	0.16114	0.18111	0.15195	0.16862	0.16024	0.15347	0.1867	0.19896	0.14978	0.1421
		701	0.14595	0.17441	0.16111	0.17942	0.1531	0.1672	0.15989	0.15195	0.18291	0.19748	0.14762	0.14264
		702	0.14348	0.17809	0.16068	0.17781	0.15519	0.16859	0.15989	0.15251	0.18197	0.19506	0.14647	0.14009
		703	0.14604	0.17972	0.16137	0.1773	0.15529	0.16868	0.15983	0.15243	0.18385	0.19212	0.14633	0.13925
		704	0.14847	0.18036	0.16189	0.17888	0.15577	0.16926	0.15974	0.15143	0.1848	0.19295	0.14753	0.13923
		705	0.1489	0.18094	0.15994	0.17852	0.15519	0.17156	0.15831	0.14938	0.18629	0.19127	0.14693	0.13661
		706	0.14871	0.18199	0.1604	0.17685	0.153	0.17258	0.15731	0.1506	0.18322	0.18765	0.14605	0.13415
		707	0.14937	0.18322	0.16156	0.17375	0.15113	0.17144	0.16007	0.15339	0.18035	0.18907	0.14442	0.13691
		708	0.15133	0.18504	0.16172	0.1736	0.15341	0.16941	0.16297	0.15465	0.18347	0.19324	0.1439	0.14108
		709	0.1504	0.18789	0.15916	0.17498	0.15657	0.16835	0.16315	0.15529	0.18829	0.19495	0.14558	0.1414
		710	0.14984	0.18854	0.15752	0.17899	0.15576	0.16938	0.16342	0.15524	0.18975	0.19329	0.14348	0.13845
		711	0.14797	0.18889	0.15825	0.18154	0.15524	0.16946	0.16466	0.15548	0.18964	0.19096	0.14266	0.13838
		712	0.14827	0.19085	0.15832	0.18143	0.15415	0.16895	0.16288	0.15459	0.19212	0.19132	0.14749	0.13878
		713	0.15008	0.19409	0.15764	0.17943	0.15554	0.16611	0.16048	0.15215	0.1937	0.19384	0.15082	0.14023
		714	0.15151	0.19607	0.15982	0.17848	0.15721	0.16341	0.16214	0.15213	0.19617	0.19386	0.15168	0.14079
		715	0.15256	0.19563	0.16023	0.18057	0.158	0.16114	0.1646	0.15491	0.19703	0.19426	0.15121	0.13987
		716	0.1549	0.19424	0.16148	0.18457	0.15571	0.16106	0.16561	0.15657	0.19742	0.19395	0.15213	0.14037
		717	0.15425	0.19361	0.16426	0.18666	0.15477	0.1631	0.16621	0.15458	0.19606	0.19438	0.15117	0.14166
		718	0.15355	0.19248	0.16764	0.188	0.15256	0.1655	0.16536	0.15092	0.19485	0.19459	0.15126	0.14043
		719	0.15364	0.19165	0.16875	0.18732	0.15085	0.16305	0.16324	0.14983	0.19418	0.19523	0.15207	0.1384
		720	0.15526	0.19316	0.17049	0.18831	0.15081	0.1625	0.1606	0.15292	0.19532	0.19423	0.15338	0.13679
		721	0.15615	0.19299	0.17335	0.19049	0.15204	0.16669	0.16136	0.1555	0.19045	0.19341	0.15204	0.13646
		722	0.15273	0.19157	0.17552	0.19305	0.15025	0.16812	0.16201	0.15451	0.18626	0.19156	0.14972	0.13688
		723	0.1502	0.19001	0.17637	0.19377	0.14874	0.16544	0.16295	0.15215	0.18927	0.19145	0.14818	0.1396
		724	0.14958	0.18846	0.17819	0.19378	0.14782	0.16499	0.16362	0.15194	0.19154	0.18939	0.14777	0.13993
		725	0.14901	0.18662	0.18008	0.19401	0.148	0.16724	0.16155	0.15592	0.18895	0.18932	0.14937	0.1395
		726	0.14703	0.18543	0.17894	0.19525	0.14909	0.16811	0.1593	0.15726	0.18695	0.19129	0.14852	0.13957
		727	0.14874	0.18772	0.17718	0.19853	0.14959	0.16782	0.16001	0.15553	0.18827	0.19155	0.14431	0.14063
		728	0.15238	0.18829	0.17543	0.20068	0.14974	0.1674	0.16249	0.1502	0.19154	0.19099	0.14179	0.14236
		729	0.15492	0.18475	0.17411	0.20051	0.1466	0.16736	0.16416	0.15068	0.19226	0.19182	0.1457	0.14166
		730	0.15485	0.18486	0.17388	0.19905	0.14514	0.16514	0.16182	0.15758	0.19154	0.19214	0.14843	0.14053
		731	0.15236	0.18696	0.17298	0.1993	0.14635	0.16299	0.16019	0.15959	0.19226	0.19352	0.14633	0.14017
		732	0.15252	0.18842	0.1714	0.20196	0.1494	0.16396	0.16021	0.15956	0.19521	0.19436	0.14504	0.14003
		733	0.15653	0.18813	0.1684	0.20298	0.15017	0.16579	0.16196	0.15847	0.19671	0.19447	0.14846	0.14057
		734	0.15776	0.18809	0.16785	0.20518	0.15028	0.16706	0.16329	0.15727	0.19585	0.19297	0.15272	0.14019
		735	0.15595	0.18632	0.16859	0.20789	0.15154	0.16801	0.16418	0.15607	0.19865	0.19192	0.15307	0.13946
		736	0.15189	0.18688	0.1666	0.2083	0.15028	0.17151	0.16661	0.15523	0.20003	0.19344	0.15341	0.13821
		737	0.15221	0.18802	0.16386	0.20877	0.14904	0.17006	0.17062	0.15331	0.20342	0.19278	0.15317	0.13982
		738	0.15012	0.18728	0.16251	0.20936	0.14973	0.16648	0.17355	0.15132	0.20704	0.18979	0.15007	0.14154
		739	0.14779	0.1875	0.16307	0.20999	0.14976	0.16608	0.17071	0.15172	0.21016	0.1878	0.14918	0.13756
		740	0.15062	0.18773	0.16236	0.20935	0.14752	0.16954	0.16968	0.15428	0.21295	0.18914	0.15013	0.13665
		741	0.1528	0.1851	0.16218	0.21073	0.14807	0.16895	0.17219	0.15347	0.21494	0.19101	0.15419	0.13992
		742	0.15442	0.18587	0.16097	0.21079	0.15091	0.16803	0.17543	0.14996	0.21828	0.19	0.15706	0.14221
		743	0.15418	0.18823	0.16176	0.21166	0.15239	0.16918	0.17752	0.1458	0.22056	0.18389	0.15769	0.14304
		744	0.15511	0.19016	0.16254	0.21076	0.15197	0.1707	0.17956	0.14598	0.22066	0.17815	0.15562	0.14302
		745	0.15724	0.18904	0.1638	0.20965	0.15179	0.17272	0.18042	0.14723	0.222	0.17953	0.15456	0.14322
		746	0.15437	0.18763	0.16416	0.20849	0.1547	0.17413	0.17921	0.14866	0.22443	0.18353	0.15599	0.14333
		747	0.14589	0.18906	0.16237	0.20145	0.15787	0.17508	0.17707	0.15042	0.22667	0.18083	0.15432	0.14225
		748	0.13847	0.18705	0.16292	0.20021	0.15961	0.17585	0.18033	0.15133	0.2246	0.17932	0.15464	0.14246
		749	0.14441	0.18555	0.16375	0.20292	0.15822	0.17655	0.18392	0.15214	0.22211	0.18063	0.15521	0.14263
		750	0.15041	0.18527	0.16557	0.20538	0.15679	0.17707	0.18602	0.15222	0.22549	0.183	0.15368	0.14333
		751	0.15117	0.18536	0.1678	0.20402	0.15472	0.17748	0.18796	0.15394	0.2277	0.18302	0.15273	0.14465
		752	0.15001	0.18232	0.16655	0.19921	0.1533	0.18164	0.18811	0.15316	0.23004	0.18271	0.15132	0.14199
		753	0.15003	0.17665	0.16038	0.19556	0.15327	0.18521	0.18925	0.14995	0.23256	0.18466	0.15221	0.13917
		754	0.15055	0.18007	0.15713	0.19313	0.15543	0.1871	0.18971	0.15082	0.23515	0.18321	0.15361	0.13904
		755	0.14912	0.18545	0.16315	0.19011	0.1569	0.1891	0.19299	0.15489	0.23639	0.18192	0.15464	0.14167
		756	0.15282	0.18692	0.16733	0.18604	0.15441	0.18781	0.19685	0.15801	0.23658	0.18267	0.15521	0.14196
		757	0.15619	0.18728	0.16736	0.18472	0.15319	0.17959	0.19879	0.15717	0.23869	0.18129	0.15473	0.14281
		758	0.15626	0.18908	0.16511	0.18624	0.15532	0.17642	0.20129	0.15299	0.24063	0.17833	0.15642	0.14396
		759	0.1506	0.19055	0.15895	0.18553	0.1573	0.18136	0.20328	0.1522	0.23984	0.17674	0.15621	0.14473
		760	0.14381	0.19089	0.15978	0.18321	0.15674	0.18584	0.2062	0.15292	0.24219	0.17673	0.15826	0.14333
		761	0.1468	0.19017	0.16326	0.17857	0.15714	0.18436	0.20967	0.15501	0.24514	0.17755	0.15804	0.14356
		762	0.15236	0.19066	0.1673	0.17532	0.15911	0.181	0.2112	0.15645	0.24736	0.17972	0.15546	0.14482
		763	0.15539	0.19241	0.16835	0.17488	0.15867	0.17574	0.21172	0.15774	0.24667	0.18015	0.15327	0.14376
		764	0.15579	0.19109	0.16785	0.17739	0.15836	0.17409	0.2118	0.15549	0.2411	0.18087	0.15244	0.1424
		765	0.15199	0.18256	0.16918	0.18069	0.15987	0.17472	0.21238	0.14876	0.23908	0.18285	0.15522	0.14084
		766	0.14897	0.17488	0.1701	0.18034	0.15968	0.17832	0.21072	0.14581	0.23817	0.18602	0.15745	0.13827
		767	0.14932	0.17648	0.16992	0.17777	0.16171	0.17617	0.21172	0.15039	0.23768	0.18717	0.15825	0.14034
		768	0.14804	0.18081	0.16975	0.17418	0.16325	0.17317	0.21345	0.15501	0.2376	0.18522	0.16012	0.14292
		769	0.1456	0.18114	0.16746	0.17151	0.16329	0.17029	0.2132	0.15355	0.23944	0.1828	0.16083	0.14225
		770	0.14699	0.18062	0.16471	0.16993	0.16202	0.16908	0.21287	0.14879	0.24402	0.18148	0.16172	0.1398
		771	0.14937	0.18182	0.16436	0.17153	0.15968	0.16975	0.21228	0.14519	0.24656	0.18363	0.16209	0.13891
		772	0.14902	0.1811	0.16648	0.17421	0.1578	0.17007	0.21282	0.14635	0.24598	0.18403	0.16259	0.13995
		773	0.1463	0.18113	0.16756	0.17452	0.15539	0.16933	0.21215	0.15073	0.24443	0.1834	0.16517	0.14001
		774	0.14609	0.18357	0.16722	0.17353	0.15639	0.16906	0.2112	0.15321	0.24636	0.1842	0.16556	0.14028
		775	0.14915	0.18464	0.1673	0.17264	0.1588	0.1697	0.21218	0.15267	0.24486	0.18688	0.16408	0.14087
		776	0.15239	0.18664	0.16607	0.17115	0.15863	0.17049	0.21303	0.15044	0.2454	0.18786	0.16555	0.13705
		777	0.15409	0.18842	0.166	0.17244	0.15552	0.16847	0.21444	0.1492	0.24473	0.18357	0.16752	0.13352
		778	0.15216	0.18938	0.16645	0.17345	0.15443	0.16529	0.21576	0.15026	0.24433	0.18185	0.16766	0.13435
		779	0.14832	0.19182	0.16605	0.17038	0.15645	0.16185	0.21486	0.15031	0.24848	0.18607	0.16828	0.13604
		780	0.14667	0.19472	0.1643	0.16548	0.15962	0.16271	0.21348	0.15057	0.25121	0.19074	0.17024	0.13587
		781	0.1489	0.19627	0.16517	0.16259	0.16267	0.16527	0.21326	0.14974	0.24966	0.19052	0.17023	0.13492
		782	0.15118	0.19679	0.16474	0.16187	0.16201	0.16866	0.2145	0.14873	0.24254	0.18512	0.17015	0.13721
		783	0.15363	0.19765	0.16185	0.16384	0.162	0.17023	0.21532	0.14787	0.23979	0.18442	0.17021	0.13982
		784	0.15391	0.19815	0.15988	0.16461	0.16479	0.16999	0.21539	0.14858	0.24402	0.18497	0.17196	0.1394
		785	0.15248	0.19779	0.16052	0.16588	0.16711	0.16981	0.21405	0.14943	0.24979	0.18866	0.17464	0.13823
		786	0.15076	0.19809	0.16165	0.16578	0.16625	0.16572	0.21222	0.15269	0.25197	0.18734	0.17585	0.13701
		787	0.1505	0.19747	0.16099	0.16653	0.16555	0.16201	0.20768	0.15079	0.25072	0.18569	0.17729	0.13609
		788	0.15204	0.19601	0.15943	0.16883	0.16422	0.16453	0.20698	0.14636	0.24399	0.18466	0.17753	0.13845
		789	0.15444	0.19274	0.1614	0.1719	0.16529	0.16933	0.20814	0.14215	0.23938	0.18541	0.17846	0.14127
		790	0.15482	0.18856	0.16056	0.17288	0.16705	0.17189	0.20936	0.14571	0.24204	0.18418	0.18047	0.14293
		791	0.15451	0.18971	0.1593	0.17294	0.16705	0.17043	0.20787	0.14736	0.24341	0.18362	0.18161	0.14268
		792	0.15114	0.19219	0.16056	0.17066	0.16302	0.16968	0.20315	0.15104	0.23995	0.18368	0.18379	0.13909
		793	0.14933	0.19357	0.16234	0.16691	0.15926	0.17266	0.20048	0.1501	0.23657	0.1875	0.18671	0.13927
		794	0.1526	0.19117	0.1638	0.16776	0.16222	0.17213	0.20171	0.14673	0.23976	0.18479	0.18674	0.14171
		795	0.15417	0.18944	0.16483	0.1733	0.16533	0.17026	0.20096	0.14378	0.24414	0.18244	0.18632	0.1411
		796	0.15349	0.19089	0.16375	0.17635	0.16682	0.1702	0.19874	0.143	0.2422	0.18097	0.18566	0.13879
		797	0.15004	0.19437	0.16353	0.17525	0.1652	0.17099	0.19422	0.14465	0.23141	0.18445	0.18665	0.13584
		798	0.14971	0.19595	0.16427	0.1733	0.16436	0.17354	0.19183	0.14473	0.21802	0.18516	0.18941	0.14028
		799	0.15302	0.1934	0.16695	0.17485	0.16468	0.17541	0.18916	0.13927	0.2187	0.18357	0.19113	0.14348
		800	0.15567	0.19226	0.1696	0.17554	0.16683	0.17303	0.18533	0.13759	0.22676	0.18207	0.19256	0.14257
		801	0.15685	0.191	0.17123	0.17569	0.16848	0.16511	0.18157	0.14095	0.23132	0.18574	0.19143	0.1389
		802	0.15517	0.1911	0.17247	0.17672	0.16915	0.16204	0.18041	0.14497	0.22923	0.18719	0.19069	0.13866
		803	0.15066	0.19351	0.17289	0.17708	0.17065	0.16463	0.17886	0.14709	0.21805	0.18491	0.19068	0.14187
		804	0.14699	0.19335	0.17692	0.1763	0.17193	0.17049	0.17935	0.14753	0.21081	0.18253	0.19112	0.14591
		805	0.14756	0.19121	0.18151	0.17572	0.17348	0.17265	0.17687	0.14541	0.2116	0.18545	0.19201	0.14327
		806	0.15145	0.19002	0.18419	0.1727	0.17319	0.17158	0.17452	0.1492	0.21934	0.18991	0.1929	0.13847
		807	0.1548	0.19098	0.18575	0.16885	0.17031	0.17039	0.17344	0.15315	0.22191	0.19035	0.19235	0.1388
		808	0.15708	0.19157	0.18716	0.16909	0.16708	0.16854	0.17462	0.15459	0.22133	0.18945	0.19283	0.13985
		809	0.15881	0.19179	0.18965	0.17103	0.16795	0.1709	0.17693	0.15182	0.21972	0.18786	0.19481	0.14072
		810	0.15918	0.19172	0.19346	0.17047	0.16866	0.1694	0.17702	0.14869	0.21751	0.19035	0.19604	0.14045
		811	0.15703	0.19195	0.19761	0.16887	0.16727	0.17354	0.17761	0.15004	0.21216	0.19383	0.19495	0.14179
		812	0.15457	0.19144	0.20037	0.17035	0.16306	0.17721	0.17697	0.152	0.20903	0.19402	0.193	0.14135
		813	0.15454	0.19051	0.20264	0.17244	0.16238	0.17903	0.17642	0.15363	0.2087	0.19407	0.19359	0.14169
		814	0.15618	0.19178	0.20571	0.17279	0.16087	0.17852	0.17824	0.1521	0.20957	0.19575	0.19517	0.1434
		815	0.15686	0.19285	0.20774	0.17269	0.16267	0.17957	0.17742	0.14723	0.21059	0.19735	0.19603	0.14621
		816	0.15721	0.18664	0.2106	0.17376	0.15997	0.18383	0.17654	0.14891	0.20572	0.19848	0.19387	0.14612
		817	0.15773	0.17968	0.21053	0.17477	0.16103	0.1872	0.17488	0.15039	0.20399	0.19851	0.19013	0.14109
		818	0.15919	0.18392	0.20868	0.175	0.1629	0.18778	0.17653	0.15259	0.20496	0.19746	0.18863	0.14249
		819	0.15928	0.18862	0.20922	0.17503	0.16284	0.187	0.1759	0.15004	0.20606	0.19829	0.18758	0.14468
		820	0.15977	0.18924	0.20903	0.17376	0.16262	0.18656	0.17207	0.1496	0.20917	0.20105	0.18822	0.14871
		821	0.15736	0.18832	0.21111	0.17653	0.16201	0.18683	0.17031	0.14901	0.20605	0.20179	0.1891	0.14337
		822	0.15467	0.18918	0.21225	0.17863	0.16311	0.18243	0.17322	0.15255	0.20517	0.20079	0.18815	0.13746
		823	0.15671	0.18896	0.2129	0.17893	0.1642	0.17811	0.17724	0.15333	0.20487	0.20021	0.18869	0.13569
		824	0.15997	0.18752	0.21272	0.17771	0.16324	0.17566	0.1778	0.15413	0.20782	0.20122	0.18627	0.1408
		825	0.1618	0.18876	0.21266	0.17649	0.16264	0.17779	0.17523	0.15038	0.21135	0.20055	0.18525	0.14134
		826	0.15796	0.19054	0.21515	0.17659	0.16338	0.17794	0.17373	0.1464	0.21127	0.19952	0.18298	0.13654
		827	0.15505	0.19336	0.2175	0.17858	0.16731	0.17725	0.17487	0.14619	0.20734	0.19909	0.17866	0.13453
		828	0.15509	0.19375	0.21647	0.18204	0.16952	0.17586	0.17502	0.15261	0.20655	0.19941	0.177	0.13725
		829	0.15941	0.19119	0.21686	0.18331	0.1684	0.17239	0.17482	0.15543	0.20531	0.20201	0.17565	0.14229
		830	0.16038	0.19056	0.21811	0.18304	0.16711	0.17246	0.17234	0.15553	0.20666	0.20311	0.17804	0.14336
		831	0.16232	0.19284	0.21908	0.18263	0.16843	0.17245	0.17096	0.155	0.20721	0.20346	0.17833	0.14142
		832	0.16309	0.19548	0.21983	0.18131	0.17583	0.17391	0.17041	0.15511	0.20671	0.20229	0.17672	0.14168
		833	0.16042	0.19748	0.21856	0.18426	0.17661	0.17602	0.17128	0.15512	0.20625	0.20426	0.1762	0.14407
		834	0.15787	0.1963	0.21862	0.18802	0.17668	0.17719	0.16945	0.15603	0.20789	0.20643	0.17627	0.14734
		835	0.15978	0.19309	0.2189	0.188	0.17915	0.17694	0.16939	0.15715	0.20764	0.20727	0.17746	0.14774
		836	0.1608	0.19411	0.21962	0.18677	0.18217	0.17684	0.1679	0.15794	0.20642	0.20829	0.1758	0.14827
		837	0.16078	0.19382	0.219	0.18602	0.18395	0.17837	0.16455	0.15742	0.20514	0.20941	0.17356	0.14669
		838	0.15927	0.19507	0.21865	0.18694	0.18551	0.17997	0.16748	0.1595	0.20313	0.21018	0.17264	0.14357
		839	0.16179	0.19417	0.22104	0.19018	0.18802	0.18083	0.16852	0.16238	0.20553	0.21217	0.17428	0.14509
		840	0.16447	0.19324	0.22246	0.19115	0.18984	0.18337	0.16953	0.16552	0.20705	0.21405	0.17573	0.14544
		841	0.1646	0.19087	0.2216	0.19201	0.18995	0.18475	0.16856	0.16647	0.21037	0.21717	0.1725	0.15036
		842	0.15653	0.19157	0.22112	0.19082	0.19144	0.18697	0.16982	0.16526	0.21094	0.21742	0.16909	0.14982
		843	0.15301	0.19225	0.2214	0.18891	0.19215	0.18913	0.17222	0.16454	0.21072	0.21689	0.16854	0.14671
		844	0.1542	0.1912	0.22277	0.18955	0.19156	0.18936	0.17208	0.16937	0.20813	0.21851	0.16946	0.14422
		845	0.15887	0.1908	0.22446	0.18391	0.19129	0.19147	0.16963	0.17353	0.20425	0.22107	0.17214	0.14634
		846	0.15703	0.19066	0.22459	0.18088	0.19091	0.19503	0.16892	0.17504	0.20452	0.21861	0.16943	0.14898
		847	0.1548	0.19107	0.22209	0.18379	0.18973	0.19783	0.17175	0.17744	0.20763	0.2131	0.16791	0.14783
		848	0.15614	0.19011	0.21955	0.18618	0.1884	0.20035	0.17804	0.17952	0.209	0.2118	0.1666	0.14508
		849	0.15807	0.19094	0.21998	0.18896	0.18434	0.20302	0.17969	0.18233	0.21207	0.21313	0.1666	0.14339
		850	0.16222	0.19101	0.22083	0.18619	0.18371	0.2053	0.17932	0.18372	0.21291	0.21397	0.16706	0.1427
		851	0.16106	0.19095	0.22187	0.18258	0.18199	0.20669	0.17764	0.18626	0.20878	0.21301	0.16531	0.14439
		852	0.15858	0.19174	0.22106	0.18194	0.18047	0.20714	0.1717	0.18877	0.2051	0.2084	0.16592	0.14181
		853	0.15489	0.19263	0.22004	0.18594	0.1781	0.20826	0.17017	0.1912	0.20386	0.20697	0.16557	0.14061
		854	0.15419	0.19321	0.22036	0.1884	0.17781	0.20963	0.17169	0.19339	0.20773	0.20688	0.16506	0.14063
		855	0.1565	0.19278	0.21966	0.19021	0.17835	0.21328	0.17538	0.19508	0.21036	0.20566	0.16495	0.14247
		856	0.16151	0.19054	0.2212	0.19059	0.17546	0.21584	0.17769	0.1967	0.21038	0.20517	0.16267	0.14495
		857	0.16303	0.19276	0.22087	0.18976	0.17277	0.21718	0.17859	0.1977	0.20633	0.20156	0.16348	0.14443
		858	0.16112	0.19432	0.22072	0.18607	0.1715	0.21663	0.17496	0.1969	0.20277	0.20048	0.16525	0.1429
		859	0.15679	0.19196	0.22155	0.18557	0.17329	0.21697	0.17285	0.19494	0.20249	0.19951	0.16631	0.14147
		860	0.15636	0.18708	0.22233	0.17768	0.17611	0.2226	0.17107	0.19286	0.20361	0.19868	0.16708	0.14348
		861	0.15687	0.19039	0.22222	0.17006	0.17407	0.22599	0.17278	0.1928	0.20486	0.19918	0.16469	0.14445
		862	0.16118	0.19464	0.22178	0.17287	0.17224	0.22894	0.16833	0.19305	0.20427	0.19874	0.16674	0.14302
		863	0.15913	0.19773	0.22259	0.17733	0.16825	0.22989	0.16663	0.19216	0.20389	0.19833	0.16492	0.1405
		864	0.15932	0.19553	0.22244	0.17935	0.16774	0.23138	0.17001	0.18893	0.20222	0.19357	0.1649	0.14031
		865	0.15964	0.1924	0.22008	0.17886	0.17076	0.23355	0.17016	0.187	0.20202	0.19115	0.16271	0.14149
		866	0.16088	0.19026	0.21483	0.17772	0.17163	0.23613	0.16986	0.18576	0.20461	0.19267	0.16318	0.14432
		867	0.16105	0.19199	0.21572	0.17298	0.1717	0.23689	0.16852	0.18501	0.20464	0.19342	0.16502	0.14391
		868	0.16186	0.19344	0.2175	0.17318	0.16979	0.23672	0.16848	0.18256	0.20607	0.19527	0.16648	0.14567
		869	0.16019	0.19394	0.21662	0.17605	0.16824	0.23689	0.17155	0.1826	0.20336	0.19398	0.16563	0.14515
		870	0.1591	0.19234	0.21425	0.17612	0.1687	0.2385	0.17417	0.18182	0.20484	0.19138	0.16415	0.14755
		871	0.15745	0.19084	0.21173	0.17953	0.16836	0.23992	0.17302	0.17971	0.20448	0.19137	0.16425	0.14686
		872	0.1572	0.19111	0.2116	0.18029	0.16881	0.24021	0.17131	0.17772	0.20601	0.19157	0.16336	0.14366
		873	0.15817	0.19012	0.21104	0.17974	0.1673	0.23822	0.16896	0.17485	0.20469	0.19568	0.16336	0.14607
		874	0.15972	0.18779	0.20724	0.17914	0.16758	0.23462	0.17158	0.17721	0.20491	0.19546	0.16082	0.1503
		875	0.16043	0.18367	0.20445	0.17887	0.16741	0.23348	0.1757	0.178	0.20292	0.19523	0.16206	0.15186
		876	0.15956	0.18662	0.20094	0.18241	0.16498	0.23398	0.17547	0.17927	0.20342	0.19626	0.16384	0.14757
		877	0.15767	0.18965	0.20098	0.182	0.16534	0.23033	0.16942	0.18026	0.20392	0.19373	0.16639	0.14468
		878	0.15466	0.19033	0.1998	0.18181	0.16569	0.22493	0.16993	0.17743	0.20485	0.19086	0.16445	0.14663
		879	0.15712	0.18978	0.19737	0.17919	0.16813	0.22046	0.17275	0.17588	0.20241	0.18956	0.16345	0.15221
		880	0.15931	0.1883	0.19513	0.17987	0.16892	0.22111	0.17545	0.17556	0.20184	0.19102	0.16387	0.14971
		881	0.16129	0.19136	0.19244	0.17846	0.16714	0.22258	0.17543	0.17518	0.19955	0.19169	0.16668	0.14064
		882	0.15461	0.19273	0.19131	0.17639	0.1671	0.22258	0.17567	0.17236	0.19774	0.19273	0.16548	0.14053
		883	0.15521	0.19353	0.1891	0.17552	0.16545	0.22174	0.16853	0.17023	0.19872	0.19464	0.16654	0.1454
		884	0.15884	0.195	0.18735	0.17671	0.16704	0.21548	0.16542	0.17268	0.19919	0.19516	0.16779	0.14635
		885	0.16292	0.19546	0.18582	0.17918	0.16628	0.2078	0.17013	0.17399	0.20236	0.19773	0.16945	0.14555
		886	0.16324	0.19502	0.18364	0.17919	0.16318	0.20378	0.17325	0.17355	0.20403	0.19888	0.16814	0.14305
		887	0.16289	0.1918	0.18515	0.18015	0.16628	0.20689	0.17461	0.17158	0.20437	0.19528	0.164	0.14307
		888	0.15615	0.1921	0.18468	0.1797	0.16903	0.20836	0.17456	0.16844	0.20323	0.19122	0.16228	0.14398
		889	0.15588	0.1948	0.183	0.17683	0.17136	0.20655	0.17618	0.1703	0.20331	0.19281	0.16359	0.14543
		890	0.15788	0.19607	0.18217	0.1727	0.16922	0.20675	0.17859	0.17146	0.20299	0.19666	0.16272	0.14817
		891	0.16071	0.19363	0.18068	0.17489	0.16916	0.20387	0.18113	0.17222	0.19789	0.19706	0.16356	0.15016
		892	0.16232	0.19104	0.18175	0.17647	0.16844	0.20288	0.18079	0.17108	0.19436	0.19551	0.16195	0.14615
		893	0.16296	0.185	0.17875	0.17886	0.1716	0.20127	0.17862	0.17225	0.19482	0.19376	0.16334	0.1388
		894	0.15888	0.18258	0.17529	0.17899	0.17419	0.19918	0.17629	0.17279	0.19864	0.19441	0.1627	0.13897
		895	0.15551	0.18837	0.17442	0.17754	0.17522	0.19779	0.17472	0.16953	0.19787	0.19369	0.16078	0.14557
		896	0.15742	0.19149	0.1762	0.17932	0.17199	0.19624	0.17584	0.1686	0.19915	0.19231	0.16088	0.14911
		897	0.16088	0.19438	0.17951	0.18066	0.16778	0.1965	0.17572	0.16845	0.20139	0.18958	0.16029	0.1487
		898	0.16284	0.19683	0.17816	0.18093	0.16516	0.19482	0.17839	0.1664	0.20442	0.18978	0.16072	0.14779
		899	0.16121	0.19929	0.17644	0.1808	0.16705	0.19329	0.1759	0.16407	0.20735	0.19311	0.16066	0.14965
		900	0.15804	0.19873	0.17626	0.17983	0.16741	0.19215	0.17351	0.16428	0.20706	0.19229	0.16235	0.15063
		901	0.15841	0.19697	0.17474	0.17994	0.16619	0.1902	0.16933	0.16861	0.20193	0.19204	0.16448	0.14896
		902	0.16281	0.19419	0.17483	0.18108	0.1651	0.19111	0.16929	0.17045	0.19873	0.18911	0.16468	0.14583
		903	0.16547	0.19073	0.17435	0.18398	0.16518	0.19064	0.17143	0.17016	0.19939	0.18867	0.16555	0.14938
		904	0.16512	0.19406	0.17576	0.18325	0.16682	0.19046	0.17157	0.16867	0.20492	0.18932	0.16356	0.15258
		905	0.16566	0.19749	0.17762	0.18358	0.16609	0.18751	0.17299	0.1655	0.20519	0.18914	0.16026	0.15371
		906	0.16085	0.19895	0.17721	0.18345	0.1672	0.18541	0.17236	0.16543	0.20471	0.19015	0.15605	0.14911
		907	0.15815	0.19589	0.17588	0.18545	0.16673	0.18804	0.17103	0.16439	0.19927	0.18928	0.15212	0.1491
		908	0.15672	0.19128	0.17346	0.1875	0.16726	0.18675	0.17067	0.16556	0.19586	0.18982	0.14507	0.15104
		909	0.15765	0.19329	0.17436	0.1884	0.16571	0.18695	0.16875	0.16748	0.19632	0.18897	0.14863	0.15484
		910	0.15892	0.19504	0.17802	0.19003	0.16257	0.18653	0.17057	0.1682	0.19986	0.18809	0.15526	0.15601
		911	0.16053	0.19807	0.17714	0.19164	0.1662	0.18568	0.16888	0.16959	0.20178	0.18742	0.15853	0.15262
		912	0.16228	0.19805	0.17687	0.19429	0.16773	0.18618	0.1693	0.16808	0.20197	0.18436	0.16213	0.14943
		913	0.16238	0.19871	0.17589	0.19858	0.17003	0.18657	0.16933	0.16824	0.20281	0.18241	0.16561	0.15174
		914	0.16218	0.19846	0.17673	0.20154	0.1677	0.18859	0.16819	0.16807	0.20233	0.18166	0.16868	0.15289
		915	0.16127	0.19801	0.17708	0.20244	0.16696	0.18862	0.16561	0.16953	0.20374	0.1868	0.17187	0.15539
		916	0.15738	0.19417	0.17402	0.20469	0.16705	0.18501	0.16574	0.17243	0.20303	0.19083	0.17302	0.15251
		917	0.15945	0.1936	0.17175	0.20703	0.16946	0.1804	0.16948	0.17365	0.20363	0.19099	0.17327	0.15112
		918	0.15999	0.19493	0.17196	0.2093	0.17065	0.17812	0.17026	0.17092	0.20368	0.1906	0.17386	0.14928
		919	0.16044	0.19562	0.17631	0.2105	0.16737	0.1821	0.16995	0.17159	0.2061	0.18644	0.17128	0.15137
		920	0.16002	0.19734	0.17685	0.2089	0.15973	0.18628	0.16704	0.17204	0.20574	0.1843	0.16617	0.15264
		921	0.15993	0.19557	0.17447	0.21153	0.15822	0.18843	0.16529	0.17205	0.20684	0.18292	0.16314	0.15239
		922	0.16133	0.1971	0.17341	0.21814	0.16314	0.18964	0.16933	0.16835	0.20661	0.18735	0.16133	0.15037
		923	0.16036	0.19616	0.17223	0.2226	0.16564	0.18512	0.16974	0.16775	0.20816	0.18811	0.15751	0.14724
		924	0.1591	0.197	0.17235	0.22192	0.16682	0.17975	0.16832	0.16952	0.20597	0.19116	0.15455	0.14849
		925	0.15875	0.1968	0.17209	0.22274	0.16591	0.17337	0.16696	0.17499	0.20375	0.19081	0.15406	0.15011
		926	0.16272	0.1967	0.17182	0.22522	0.16739	0.17462	0.16765	0.17168	0.20371	0.19152	0.15369	0.15282
		927	0.16433	0.19842	0.17245	0.2268	0.16875	0.17957	0.16479	0.16702	0.20536	0.19054	0.15516	0.14823
		928	0.16575	0.2005	0.17087	0.22762	0.16858	0.183	0.16245	0.1659	0.20279	0.19146	0.15367	0.1451
		929	0.16133	0.19974	0.17105	0.22655	0.16656	0.18628	0.16577	0.16694	0.20138	0.18866	0.14974	0.14528
		930	0.1611	0.19673	0.16963	0.22602	0.16285	0.18192	0.16857	0.16905	0.20299	0.18925	0.147	0.14821
		931	0.16174	0.19497	0.16751	0.22575	0.16603	0.17483	0.17154	0.16646	0.20533	0.18643	0.1488	0.15059
		932	0.16535	0.19606	0.16585	0.22705	0.16823	0.17298	0.17228	0.16514	0.20777	0.18563	0.15228	0.14795
		933	0.16541	0.19899	0.16589	0.22899	0.17061	0.17561	0.17274	0.16669	0.20653	0.18624	0.15195	0.14462
		934	0.16591	0.19705	0.16962	0.22379	0.17105	0.18133	0.17245	0.16788	0.20706	0.18562	0.15185	0.14691
		935	0.16413	0.19727	0.17105	0.2198	0.16824	0.18411	0.17825	0.16998	0.20493	0.18444	0.14936	0.15218
		936	0.16609	0.19749	0.17088	0.21512	0.16022	0.1846	0.18117	0.16839	0.20605	0.1844	0.14844	0.15454
		937	0.16682	0.19886	0.16942	0.21489	0.16314	0.18375	0.18222	0.16989	0.20741	0.18688	0.14906	0.15294
		938	0.16408	0.19913	0.16871	0.21496	0.16677	0.18016	0.18431	0.16927	0.21124	0.18701	0.1465	0.14765
		939	0.15828	0.19917	0.17003	0.21275	0.17057	0.17917	0.18531	0.16744	0.21335	0.18896	0.1465	0.14904
		940	0.15944	0.19803	0.17029	0.21257	0.17226	0.17671	0.18592	0.16827	0.21297	0.19129	0.1467	0.15474
		941	0.16345	0.19827	0.17164	0.21087	0.17278	0.17809	0.18397	0.17164	0.21273	0.19119	0.15135	0.15865
		942	0.16476	0.20052	0.17378	0.2086	0.17221	0.18069	0.18204	0.17338	0.21115	0.18931	0.1555	0.15955
		943	0.16636	0.20222	0.17432	0.20687	0.17217	0.18187	0.18343	0.17324	0.2139	0.18846	0.15694	0.15678
		944	0.16655	0.2008	0.17367	0.20293	0.17033	0.18439	0.18587	0.17149	0.21779	0.19139	0.16081	0.15498
		945	0.16821	0.19659	0.17215	0.20309	0.17107	0.18336	0.18556	0.17422	0.22135	0.19444	0.16046	0.15666
		946	0.16904	0.19439	0.17254	0.2024	0.17004	0.18339	0.18253	0.17459	0.22331	0.19462	0.16296	0.16125
		947	0.16824	0.19573	0.17222	0.20286	0.16881	0.18347	0.17912	0.17528	0.22546	0.19259	0.16689	0.16265
		948	0.16667	0.19648	0.17211	0.20212	0.17066	0.18275	0.18053	0.17017	0.22937	0.19021	0.17023	0.163
		949	0.16504	0.19535	0.1735	0.20045	0.17245	0.18355	0.18227	0.16801	0.23316	0.19272	0.17164	0.16473
		950	0.16159	0.19702	0.17242	0.19904	0.17482	0.18097	0.18046	0.16901	0.23439	0.19489	0.17364	0.17005
		951	0.16354	0.19932	0.17444	0.19448	0.17186	0.18075	0.17899	0.16814	0.23693	0.19528	0.1777	0.17489
		952	0.16469	0.19695	0.17425	0.19187	0.1716	0.1829	0.17683	0.16475	0.24101	0.1925	0.17933	0.17469
		953	0.16719	0.19487	0.1752	0.19064	0.17099	0.18233	0.17666	0.16022	0.24258	0.187	0.17952	0.17065
		954	0.16747	0.19204	0.17654	0.19084	0.17198	0.18226	0.17678	0.16103	0.24213	0.18416	0.17961	0.16988
		955	0.16797	0.19238	0.17487	0.19231	0.17148	0.18254	0.17525	0.16155	0.24269	0.18352	0.18044	0.17299
		956	0.16996	0.1911	0.17103	0.19147	0.17042	0.18535	0.17862	0.16004	0.24738	0.18738	0.18226	0.17757
		957	0.16795	0.18987	0.16467	0.19074	0.16907	0.18544	0.1771	0.15976	0.24735	0.18762	0.18556	0.17898
		958	0.16602	0.18995	0.16212	0.19088	0.16989	0.18478	0.17768	0.15807	0.24281	0.18756	0.18935	0.17585
		959	0.1638	0.19087	0.16705	0.19251	0.17133	0.18551	0.17833	0.15987	0.2433	0.18601	0.19241	0.17292
		960	0.16457	0.19125	0.16971	0.19496	0.16901	0.1828	0.17731	0.15858	0.24566	0.18478	0.19362	0.17403
		961	0.16708	0.18701	0.1711	0.19521	0.16826	0.1827	0.17879	0.15839	0.24437	0.18556	0.19781	0.17705
		962	0.16945	0.18787	0.16891	0.19632	0.16898	0.18229	0.17793	0.15783	0.23917	0.185	0.19949	0.17814
		963	0.16724	0.19262	0.16867	0.1968	0.17113	0.18244	0.17898	0.15731	0.23752	0.18482	0.20182	0.17635
		964	0.16248	0.19513	0.16941	0.19847	0.16828	0.18527	0.1795	0.15882	0.24197	0.18672	0.20401	0.17405
		965	0.16344	0.19809	0.1712	0.20093	0.16674	0.1877	0.17977	0.1589	0.24356	0.18795	0.20616	0.17415
		966	0.16623	0.19765	0.17273	0.2009	0.16826	0.18967	0.17931	0.15937	0.23975	0.18882	0.20855	0.17261
		967	0.17013	0.19644	0.17042	0.20117	0.16843	0.19095	0.17538	0.16154	0.23652	0.18859	0.21198	0.17315
		968	0.16881	0.19771	0.17019	0.2017	0.17	0.19272	0.17602	0.16256	0.23378	0.18878	0.21667	0.17156
		969	0.16362	0.20297	0.1716	0.20562	0.1692	0.19409	0.17613	0.16776	0.2333	0.18681	0.21747	0.17348
		970	0.15843	0.20584	0.17305	0.20887	0.16706	0.192	0.17903	0.17007	0.23291	0.18479	0.21647	0.1727
		971	0.16006	0.20714	0.17594	0.20857	0.16383	0.19302	0.17978	0.17141	0.23233	0.1852	0.21905	0.17147
		972	0.1613	0.20807	0.17696	0.20907	0.16222	0.1921	0.17775	0.17309	0.2341	0.18511	0.22309	0.16951
		973	0.16228	0.20623	0.17756	0.20849	0.16526	0.19062	0.17789	0.17845	0.23306	0.18854	0.22508	0.16843
		974	0.16335	0.20968	0.17733	0.2096	0.16559	0.18985	0.17407	0.18273	0.2316	0.18908	0.22546	0.17036
		975	0.16398	0.20955	0.17454	0.21168	0.16907	0.1871	0.17509	0.1856	0.22256	0.18958	0.22471	0.17008
		976	0.16433	0.20775	0.17427	0.2118	0.17054	0.18692	0.17705	0.18835	0.21524	0.18988	0.22655	0.17
		977	0.16405	0.20456	0.17463	0.21558	0.16827	0.18527	0.17616	0.18992	0.21767	0.18985	0.22866	0.16681
		978	0.16376	0.20458	0.1758	0.2183	0.16836	0.18781	0.17695	0.19345	0.22132	0.19094	0.2299	0.16017
		979	0.16568	0.20468	0.17437	0.22086	0.16898	0.18631	0.17935	0.19864	0.22352	0.19119	0.23049	0.15643
		980	0.1648	0.20549	0.17066	0.2197	0.17281	0.181	0.18321	0.20299	0.22049	0.19294	0.2331	0.15599
		981	0.16616	0.20355	0.17093	0.21987	0.17484	0.17586	0.1821	0.20594	0.21878	0.19282	0.2347	0.15807
		982	0.16349	0.20236	0.17045	0.22211	0.17778	0.17252	0.18228	0.20809	0.22107	0.19551	0.23509	0.15826
		983	0.158	0.20044	0.17234	0.22672	0.1814	0.17745	0.18276	0.21141	0.22132	0.19879	0.23532	0.15438
		984	0.15903	0.19867	0.17216	0.22932	0.18316	0.18164	0.18798	0.21508	0.2211	0.2004	0.23809	0.15189
		985	0.16127	0.20144	0.17141	0.22818	0.18166	0.18248	0.19058	0.21737	0.21878	0.19817	0.23901	0.15261
		986	0.16439	0.20257	0.17257	0.22558	0.18205	0.18349	0.19148	0.21777	0.21821	0.19753	0.23779	0.15717
		987	0.16412	0.20319	0.17197	0.22388	0.18583	0.1842	0.19145	0.21745	0.21909	0.20156	0.23843	0.15668
		988	0.16478	0.20104	0.17085	0.22551	0.19211	0.18658	0.19422	0.21834	0.21749	0.20392	0.24065	0.15163
		989	0.16469	0.20019	0.16736	0.2239	0.19519	0.18614	0.19886	0.22188	0.21926	0.20469	0.24181	0.15004
		990	0.16233	0.20481	0.16782	0.22502	0.19554	0.18361	0.20129	0.22501	0.21795	0.20173	0.24304	0.14996
		991	0.164	0.20726	0.17193	0.22533	0.19638	0.18302	0.2011	0.22438	0.21731	0.19547	0.24356	0.15155
		992	0.16577	0.20757	0.17301	0.22408	0.19686	0.18504	0.20134	0.22115	0.21558	0.19677	0.24447	0.15315
		993	0.17083	0.20559	0.1738	0.2229	0.19657	0.18825	0.20348	0.2223	0.21353	0.1996	0.24906	0.15092
		994	0.16998	0.20437	0.17365	0.22268	0.19717	0.18674	0.20576	0.22496	0.21688	0.20166	0.25101	0.15226
		995	0.16726	0.20493	0.1756	0.22544	0.20249	0.18363	0.20686	0.22733	0.2184	0.2032	0.25074	0.15144
		996	0.16507	0.20144	0.17649	0.2246	0.20314	0.17892	0.21223	0.22663	0.21854	0.20224	0.24856	0.1514
		997	0.16008	0.19903	0.17477	0.22292	0.20055	0.17879	0.21566	0.22569	0.21744	0.20363	0.24727	0.15119
		998	0.16054	0.20036	0.17522	0.21971	0.19712	0.18192	0.2164	0.22469	0.21285	0.2037	0.25118	0.14446
		999	0.16408	0.20363	0.17486	0.22015	0.19557	0.18231	0.21548	0.22867	0.21431	0.20461	0.25592	0.14163
		1000	0.16765	0.20358	0.17695	0.22369	0.19684	0.18273	0.21588	0.23181	0.21773	0.20397	0.25765	0.14394
		1001	0.16698	0.20206	0.17932	0.22127	0.19913	0.18131	0.21589	0.2293	0.21976	0.20639	0.25693	0.14818
		1002	0.16643	0.20166	0.1763	0.22134	0.19869	0.1789	0.21476	0.22497	0.22157	0.20689	0.25363	0.14855
		1003	0.16298	0.20191	0.1736	0.22028	0.20025	0.18096	0.21298	0.22477	0.22039	0.20726	0.25666	0.14315
		1004	0.16103	0.20318	0.17082	0.21803	0.20109	0.18159	0.20977	0.22685	0.22091	0.20254	0.25986	0.1433
		1005	0.16137	0.20398	0.17264	0.21467	0.20293	0.18041	0.20917	0.23057	0.22226	0.19947	0.26163	0.14704
		1006	0.16261	0.20276	0.17382	0.21165	0.2011	0.17955	0.21199	0.23034	0.22571	0.19915	0.26141	0.14928
		1007	0.16526	0.205	0.17184	0.21387	0.20131	0.18142	0.21425	0.23094	0.22746	0.20113	0.26056	0.15008
		1008	0.16577	0.20543	0.1713	0.21577	0.20058	0.18426	0.21541	0.22801	0.22975	0.20336	0.26267	0.14972
		1009	0.16588	0.20802	0.17079	0.21539	0.20074	0.18433	0.21237	0.22763	0.23428	0.20073	0.26466	0.1515
		1010	0.16721	0.20807	0.17154	0.21174	0.2009	0.18439	0.21224	0.22646	0.23571	0.19954	0.26567	0.15263
		1011	0.16703	0.2078	0.17001	0.20744	0.19874	0.18449	0.2155	0.2285	0.23591	0.19754	0.26371	0.1554
		1012	0.17129	0.20391	0.16387	0.20856	0.19861	0.18363	0.21572	0.23018	0.23508	0.19957	0.26169	0.15547
		1013	0.17266	0.20314	0.16599	0.2085	0.19436	0.18558	0.21043	0.23055	0.23489	0.2009	0.26239	0.15318
		1014	0.17489	0.20621	0.17043	0.20642	0.1927	0.18554	0.20154	0.2304	0.239	0.19754	0.26603	0.15254
		1015	0.17357	0.20821	0.17276	0.20517	0.19454	0.1871	0.20177	0.22715	0.24346	0.19412	0.26822	0.15206
		1016	0.17234	0.21119	0.1737	0.204	0.19364	0.19036	0.2039	0.22523	0.24564	0.19296	0.26686	0.15559
		1017	0.1711	0.21088	0.17252	0.20655	0.19395	0.19135	0.20623	0.22621	0.247	0.19615	0.26359	0.15545
		1018	0.17097	0.2074	0.17436	0.20449	0.1904	0.19333	0.20606	0.2281	0.24787	0.19774	0.26367	0.15383
		1019	0.1679	0.20274	0.17529	0.19994	0.18927	0.19068	0.20096	0.22965	0.25182	0.19494	0.26421	0.15329
		1020	0.16886	0.20451	0.17573	0.19501	0.19127	0.18817	0.19999	0.22822	0.25332	0.19414	0.26748	0.15279
		1021	0.16538	0.20674	0.17497	0.19409	0.19021	0.18753	0.19921	0.22844	0.25248	0.1945	0.26661	0.1554
		1022	0.16088	0.20904	0.17495	0.19726	0.1876	0.1889	0.19815	0.22669	0.25212	0.19608	0.26549	0.15664
		1023	0.16461	0.20993	0.17658	0.19774	0.1831	0.19242	0.19935	0.22722	0.25267	0.19643	0.26622	0.15294
		1024	0.16657	0.20587	0.17286	0.19634	0.18154	0.19155	0.19838	0.22827	0.25296	0.19476	0.26748	0.1522
		1025	0.16986	0.20507	0.17086	0.19256	0.18139	0.19219	0.2001	0.22752	0.25355	0.19369	0.27161	0.15338
		1026	0.16976	0.20345	0.1691	0.18846	0.18081	0.1919	0.19813	0.22713	0.25175	0.19175	0.2711	0.15669
		1027	0.16732	0.20513	0.17065	0.18973	0.18205	0.19196	0.19504	0.22366	0.25184	0.19282	0.26879	0.15567
		1028	0.16763	0.2061	0.17163	0.18913	0.18015	0.19285	0.19317	0.22336	0.25347	0.19286	0.26552	0.1532
		1029	0.16874	0.20511	0.1711	0.18871	0.18102	0.18967	0.19011	0.22415	0.25186	0.19089	0.26879	0.1496
		1030	0.17071	0.20761	0.17022	0.18709	0.18253	0.18575	0.18932	0.22254	0.25168	0.19097	0.27012	0.14948
		1031	0.17102	0.20756	0.16751	0.18765	0.18186	0.18254	0.18513	0.22376	0.2508	0.19076	0.27294	0.15439
		1032	0.16994	0.20719	0.16841	0.18838	0.18037	0.18487	0.18488	0.22046	0.25129	0.19239	0.27081	0.15544
		1033	0.16665	0.20438	0.17054	0.18098	0.17801	0.18952	0.18657	0.21935	0.24997	0.19267	0.2693	0.15202
		1034	0.16704	0.20085	0.16914	0.17632	0.17813	0.18968	0.1873	0.21742	0.25105	0.19142	0.26843	0.15061
		1035	0.17085	0.20348	0.16925	0.17942	0.17989	0.19067	0.18911	0.21623	0.25375	0.19104	0.2703	0.15176
		1036	0.17008	0.20572	0.16973	0.18366	0.18001	0.19018	0.18734	0.2165	0.2548	0.19088	0.27213	0.1556
		1037	0.17064	0.20959	0.16855	0.18637	0.18147	0.19198	0.18703	0.21339	0.25618	0.19332	0.27126	0.15499
		1038	0.1734	0.21056	0.16723	0.1854	0.17914	0.19475	0.18658	0.21206	0.25508	0.19245	0.26934	0.15555
		1039	0.17358	0.21029	0.16787	0.18575	0.17873	0.19445	0.18462	0.21088	0.2549	0.19009	0.26717	0.1563
		1040	0.17165	0.20947	0.17243	0.18382	0.17617	0.195	0.18528	0.20765	0.25289	0.19012	0.26961	0.15597
		1041	0.16731	0.2068	0.17336	0.18569	0.17503	0.19263	0.18221	0.20513	0.25252	0.19125	0.27163	0.15982
		1042	0.16815	0.20872	0.17353	0.18851	0.17481	0.1929	0.1837	0.19713	0.25296	0.19624	0.2733	0.15955
		1043	0.17106	0.20972	0.17316	0.18983	0.1754	0.19348	0.1861	0.19187	0.25392	0.19792	0.2722	0.15922
		1044	0.17379	0.2094	0.17344	0.19274	0.17827	0.19342	0.18534	0.19213	0.25572	0.19981	0.26915	0.1607
		1045	0.17412	0.20811	0.17711	0.19302	0.1781	0.1939	0.18509	0.19266	0.25461	0.20126	0.27056	0.16393
		1046	0.16854	0.20771	0.17863	0.19379	0.17771	0.19141	0.18416	0.19403	0.25324	0.19882	0.2708	0.16847
		1047	0.16458	0.21073	0.17912	0.19333	0.17859	0.19094	0.18713	0.19158	0.25058	0.19714	0.2723	0.17108
		1048	0.16544	0.21271	0.17675	0.19197	0.17879	0.19083	0.18751	0.18777	0.24895	0.19401	0.27168	0.17509
		1049	0.16925	0.21407	0.17557	0.1939	0.18144	0.1914	0.18914	0.18504	0.24991	0.19441	0.26942	0.17828
		1050	0.17137	0.21345	0.17591	0.19579	0.18098	0.19281	0.1905	0.1848	0.24798	0.19515	0.2703	0.17748
		1051	0.17134	0.21003	0.17548	0.19848	0.17772	0.19148	0.19034	0.18699	0.24698	0.19387	0.27109	0.17937
		1052	0.17245	0.21126	0.17646	0.19807	0.17888	0.19165	0.19321	0.1855	0.24399	0.19271	0.27087	0.18573
		1053	0.171	0.21008	0.1749	0.19482	0.18001	0.19184	0.19433	0.184	0.24407	0.19152	0.26999	0.19008
		1054	0.16805	0.21047	0.17308	0.19278	0.18157	0.19034	0.19355	0.18074	0.24211	0.1931	0.26981	0.19137
		1055	0.16758	0.20732	0.17321	0.19346	0.18058	0.19109	0.19636	0.17841	0.23555	0.19373	0.271	0.19245
		1056	0.16758	0.20846	0.17326	0.19465	0.17963	0.19176	0.1969	0.1787	0.23212	0.19305	0.27077	0.19499
		1057	0.17108	0.21248	0.1728	0.19396	0.17974	0.19408	0.1996	0.17825	0.22689	0.19589	0.27262	0.19626
		1058	0.17017	0.21189	0.16533	0.19406	0.17787	0.19486	0.20221	0.17949	0.22486	0.19549	0.27106	0.19785
		1059	0.171	0.21253	0.16111	0.19365	0.17748	0.19468	0.20366	0.17751	0.22682	0.1956	0.27061	0.19876
		1060	0.17059	0.2101	0.16467	0.18946	0.17867	0.19716	0.20625	0.17362	0.22762	0.1956	0.27167	0.19807
		1061	0.1703	0.20929	0.16704	0.18913	0.18117	0.19768	0.20483	0.17242	0.23136	0.19589	0.27045	0.19676
		1062	0.17244	0.21024	0.17055	0.18988	0.184	0.19748	0.2077	0.17087	0.22983	0.19876	0.27031	0.19555
		1063	0.17155	0.21053	0.16865	0.18973	0.18442	0.19349	0.21077	0.17507	0.22813	0.197	0.26844	0.19666
		1064	0.17303	0.21292	0.16651	0.1895	0.18234	0.19263	0.21354	0.17747	0.22358	0.19305	0.26751	0.19953
		1065	0.17346	0.21011	0.16652	0.18566	0.17526	0.1945	0.21564	0.17571	0.21989	0.18985	0.26922	0.20196
		1066	0.174	0.2087	0.16561	0.1849	0.17707	0.19615	0.21671	0.17402	0.22177	0.19201	0.26898	0.20028
		1067	0.17524	0.20546	0.16745	0.18595	0.18031	0.19579	0.21935	0.17335	0.22279	0.19354	0.27017	0.199
		1068	0.17345	0.20354	0.16579	0.18835	0.18138	0.19282	0.22138	0.17616	0.22418	0.19103	0.26838	0.20222
		1069	0.17213	0.20667	0.166	0.18899	0.18065	0.19151	0.22473	0.17674	0.22114	0.18853	0.26791	0.20579
		1070	0.16754	0.20667	0.16882	0.18729	0.17809	0.19105	0.22642	0.17692	0.21626	0.18675	0.26838	0.20829
		1071	0.16505	0.20844	0.16969	0.18796	0.17895	0.18973	0.22472	0.17384	0.21566	0.1889	0.26925	0.20707
		1072	0.16765	0.20901	0.17321	0.18716	0.18014	0.18779	0.22404	0.17178	0.21656	0.19286	0.27005	0.20777
		1073	0.16908	0.20788	0.17403	0.18713	0.18028	0.18652	0.22438	0.17574	0.21853	0.19382	0.26944	0.20663
		1074	0.17088	0.20879	0.17564	0.18745	0.18074	0.18836	0.22795	0.17633	0.2178	0.19465	0.26984	0.20309
		1075	0.16993	0.20909	0.1777	0.18641	0.179	0.18771	0.22892	0.17724	0.21412	0.19371	0.26928	0.19831
		1076	0.17198	0.20949	0.17829	0.18842	0.17983	0.18509	0.23083	0.1763	0.21334	0.19662	0.26964	0.20022
		1077	0.17312	0.20752	0.17897	0.18848	0.18099	0.18472	0.22924	0.17713	0.21339	0.19871	0.27044	0.20453
		1078	0.17204	0.20855	0.17692	0.18944	0.18101	0.18307	0.22954	0.181	0.21613	0.19677	0.26892	0.20532
		1079	0.17133	0.21191	0.17868	0.18991	0.18183	0.18543	0.22668	0.18089	0.21599	0.19805	0.26881	0.20551
		1080	0.17061	0.21012	0.17974	0.18759	0.17936	0.18562	0.22548	0.18101	0.21498	0.19556	0.26837	0.20284
		1081	0.17249	0.21035	0.17584	0.19049	0.17945	0.18597	0.22614	0.18007	0.21345	0.18995	0.2675	0.20416
		1082	0.17469	0.20412	0.17346	0.19165	0.18079	0.18719	0.22763	0.17717	0.21373	0.18953	0.26835	0.20495
		1083	0.17332	0.20338	0.16772	0.19228	0.18288	0.18705	0.23005	0.17558	0.21752	0.19255	0.2684	0.20601
		1084	0.17407	0.20756	0.16861	0.1935	0.18305	0.18868	0.22914	0.17472	0.21852	0.19746	0.26781	0.20584
		1085	0.17178	0.21194	0.17225	0.19266	0.18409	0.18869	0.22644	0.17531	0.21885	0.19315	0.26603	0.20274
		1086	0.17322	0.21432	0.17151	0.19337	0.18508	0.18923	0.21891	0.17515	0.21993	0.18908	0.26533	0.20498
		1087	0.17361	0.21318	0.169	0.19308	0.1828	0.18847	0.21566	0.17198	0.21892	0.19264	0.26578	0.20391
		1088	0.1717	0.21502	0.16885	0.19558	0.18361	0.18789	0.2169	0.16939	0.22085	0.19595	0.26487	0.20176
		1089	0.17128	0.21531	0.17361	0.19817	0.18513	0.19075	0.21682	0.17076	0.22234	0.19708	0.26508	0.19711
		1090	0.16943	0.21322	0.17643	0.20037	0.18456	0.18889	0.21671	0.17524	0.22223	0.18979	0.26149	0.1924
		1091	0.17105	0.21281	0.17797	0.20534	0.18553	0.1891	0.21409	0.1752	0.22186	0.18779	0.2599	0.19637
		1092	0.17197	0.21041	0.18021	0.20338	0.18121	0.18917	0.2102	0.17201	0.21748	0.19389	0.25932	0.19786
		1093	0.16434	0.20842	0.17697	0.20557	0.17431	0.18736	0.20657	0.17108	0.21673	0.19757	0.25932	0.19744
		1094	0.16552	0.21101	0.17751	0.2085	0.17336	0.18688	0.20248	0.17178	0.21874	0.19973	0.26036	0.19224
		1095	0.16869	0.21482	0.17771	0.21228	0.17973	0.18378	0.20274	0.17512	0.2213	0.19785	0.25884	0.18571
		1096	0.1712	0.21654	0.17867	0.21602	0.18377	0.18315	0.20069	0.17619	0.21908	0.19992	0.25966	0.18233
		1097	0.17191	0.21159	0.1822	0.21659	0.18004	0.18726	0.20086	0.17498	0.21332	0.20133	0.25889	0.18026
		1098	0.17152	0.2067	0.1823	0.21787	0.17723	0.19141	0.19788	0.17294	0.21136	0.20311	0.25592	0.18047
		1099	0.17322	0.20615	0.1814	0.21952	0.17661	0.1905	0.19357	0.17191	0.21283	0.20537	0.25503	0.1796
		1100	0.17342	0.2072	0.17713	0.22015	0.17734	0.185	0.19419	0.1718	0.21558	0.20488	0.25472	0.1776
		1101	0.17574	0.21081	0.17574	0.22103	0.17899	0.18591	0.19325	0.171	0.21667	0.20591	0.25425	0.17514
		1102	0.17447	0.21073	0.17801	0.21834	0.17859	0.18969	0.19372	0.17221	0.21535	0.20361	0.25317	0.17025
		1103	0.17028	0.21006	0.18098	0.21952	0.18109	0.19113	0.19323	0.17246	0.21737	0.20227	0.2503	0.16693
		1104	0.17061	0.20928	0.18478	0.22188	0.18284	0.19097	0.19072	0.16924	0.21883	0.20335	0.25127	0.16483
		1105	0.1722	0.20833	0.18505	0.22235	0.18535	0.18654	0.19197	0.16852	0.2216	0.20194	0.25132	0.16207
		1106	0.17654	0.20937	0.18528	0.22188	0.18726	0.18744	0.19221	0.1679	0.22236	0.2018	0.25215	0.16126
		1107	0.17686	0.20901	0.18528	0.21918	0.18395	0.18919	0.19262	0.16785	0.22162	0.19999	0.24994	0.15905
		1108	0.1741	0.21267	0.18606	0.21994	0.18275	0.19117	0.19308	0.16868	0.22269	0.19937	0.24916	0.15986
		1109	0.17246	0.21282	0.18901	0.21864	0.18513	0.19295	0.19295	0.16681	0.22351	0.20243	0.25098	0.16133
		1110	0.16922	0.21352	0.18985	0.21927	0.1876	0.19302	0.19385	0.16905	0.22366	0.19867	0.25094	0.15996
		1111	0.171	0.21547	0.19045	0.22068	0.18865	0.19389	0.19419	0.16957	0.22063	0.19912	0.25117	0.15815
		1112	0.1735	0.21097	0.19251	0.22128	0.18724	0.18985	0.19386	0.17117	0.21583	0.20028	0.24985	0.15436
		1113	0.17645	0.20719	0.19198	0.22294	0.18863	0.18897	0.19099	0.17155	0.21241	0.20167	0.24833	0.15547
		1114	0.17892	0.2035	0.19191	0.22302	0.19041	0.19254	0.19005	0.17153	0.21222	0.20222	0.24973	0.15736
		1115	0.17934	0.20355	0.19123	0.22256	0.19102	0.19508	0.19412	0.17185	0.21541	0.20077	0.24937	0.15862
		1116	0.18102	0.20824	0.19228	0.22334	0.19072	0.19526	0.19653	0.16907	0.21588	0.19959	0.25033	0.15922
		1117	0.179	0.20957	0.19189	0.22344	0.18874	0.19254	0.19777	0.1683	0.21677	0.19792	0.24848	0.1551
		1118	0.17814	0.2117	0.18939	0.22439	0.18719	0.19214	0.19578	0.17122	0.21776	0.19872	0.24691	0.15498
		1119	0.17843	0.21	0.18778	0.22362	0.18237	0.18819	0.19364	0.17277	0.21555	0.20263	0.24795	0.15791
		1120	0.1771	0.211	0.18633	0.2236	0.1823	0.18542	0.19224	0.17251	0.21508	0.20076	0.24698	0.15773
		1121	0.17733	0.21325	0.18616	0.2244	0.18448	0.19045	0.19106	0.16852	0.21472	0.20042	0.24704	0.15818
		1122	0.17601	0.21409	0.18512	0.22507	0.18512	0.19208	0.1924	0.16748	0.21532	0.19866	0.2452	0.15931
		1123	0.17485	0.21619	0.18515	0.22672	0.18533	0.19188	0.19334	0.16894	0.21457	0.1973	0.24624	0.16239
		1124	0.17672	0.21684	0.18807	0.22138	0.18116	0.1894	0.19237	0.17024	0.21084	0.19907	0.24706	0.16171
		1125	0.17527	0.21766	0.18695	0.21208	0.17853	0.18946	0.1916	0.16873	0.21182	0.20142	0.24558	0.15711
		1126	0.17468	0.21808	0.18441	0.208	0.17969	0.19421	0.18705	0.16728	0.21026	0.20342	0.24505	0.15608
		1127	0.17201	0.21677	0.18414	0.20892	0.1805	0.19461	0.18552	0.1688	0.21058	0.20317	0.24226	0.15702
		1128	0.17479	0.21758	0.18685	0.21386	0.18264	0.1926	0.18587	0.16996	0.21086	0.20533	0.24121	0.16026
		1129	0.17686	0.21566	0.18835	0.21653	0.17989	0.19111	0.18902	0.16963	0.21086	0.20674	0.24238	0.15813
		1130	0.17824	0.21542	0.18574	0.21713	0.17863	0.19229	0.19075	0.16652	0.21248	0.20647	0.24063	0.15289
		1131	0.17941	0.21652	0.18643	0.21854	0.18125	0.19583	0.19056	0.16742	0.21382	0.20655	0.24127	0.1555
		1132	0.17768	0.21257	0.18769	0.21947	0.18023	0.19294	0.1902	0.1728	0.215	0.20726	0.24091	0.15674
		1133	0.17844	0.21303	0.18638	0.22063	0.17906	0.19317	0.19002	0.17347	0.21242	0.21099	0.24117	0.15884
		1134	0.17696	0.21347	0.18504	0.21831	0.17725	0.19625	0.19144	0.1732	0.21493	0.21323	0.23958	0.15783
		1135	0.17463	0.21543	0.18223	0.2155	0.17862	0.19773	0.19346	0.17404	0.21874	0.21379	0.23504	0.15885
		1136	0.17541	0.21685	0.18394	0.21082	0.18192	0.19945	0.19372	0.17224	0.21595	0.21512	0.23434	0.15847
		1137	0.17594	0.21556	0.18449	0.20612	0.18356	0.19745	0.19494	0.17222	0.21471	0.21426	0.23166	0.15619
		1138	0.17965	0.21567	0.1794	0.20442	0.18411	0.19406	0.19409	0.17025	0.21605	0.21639	0.23347	0.1596
		1139	0.18107	0.21478	0.17277	0.20435	0.18244	0.18958	0.19197	0.17105	0.2168	0.21749	0.23494	0.1629
		1140	0.17788	0.21648	0.17438	0.20861	0.18377	0.18666	0.18908	0.17232	0.21646	0.21953	0.23384	0.16654
		1141	0.17344	0.21664	0.18143	0.20996	0.18672	0.18812	0.1867	0.17203	0.21182	0.22243	0.23356	0.16776
		1142	0.17195	0.21481	0.18388	0.21227	0.18791	0.19032	0.18958	0.17025	0.21069	0.22295	0.23076	0.16648
		1143	0.17624	0.21686	0.1823	0.21491	0.18841	0.19347	0.19046	0.16565	0.21173	0.22559	0.22979	0.16319
		1144	0.17878	0.21648	0.17778	0.21425	0.18724	0.19259	0.18966	0.16612	0.21571	0.22586	0.23016	0.1615
		1145	0.1804	0.21645	0.17868	0.21574	0.19014	0.19159	0.18772	0.17113	0.21648	0.22842	0.229	0.16477
		1146	0.1811	0.215	0.18446	0.21405	0.1905	0.1932	0.185	0.17202	0.21366	0.22758	0.23002	0.16605
		1147	0.18056	0.2102	0.18578	0.21324	0.19128	0.19337	0.1875	0.17156	0.212	0.23128	0.2293	0.16518
		1148	0.1804	0.20774	0.18731	0.21043	0.19233	0.19692	0.18886	0.16748	0.21329	0.23512	0.23033	0.16634
		1149	0.17719	0.21027	0.18697	0.20767	0.193	0.19612	0.19134	0.16523	0.21742	0.23639	0.22823	0.1669
		1150	0.1771	0.21524	0.18721	0.20786	0.19565	0.19492	0.19224	0.15974	0.21801	0.23967	0.22483	0.16752
		1151	0.17805	0.21526	0.18753	0.2038	0.19537	0.1942	0.19153	0.15664	0.21493	0.24262	0.22488	0.16702
		1152	0.17684	0.21615	0.18679	0.19755	0.19563	0.19537	0.19091	0.16006	0.21336	0.2459	0.22531	0.16504
		1153	0.17746	0.21663	0.18923	0.19551	0.19602	0.19922	0.1885	0.16246	0.21252	0.24929	0.22474	0.16232
		1154	0.17755	0.21548	0.1912	0.1977	0.19558	0.20032	0.18709	0.16409	0.21501	0.24538	0.2222	0.15957
		1155	0.17846	0.2163	0.19158	0.20039	0.19395	0.20038	0.18893	0.16356	0.21646	0.24717	0.22292	0.1634
		1156	0.18016	0.21531	0.19336	0.19893	0.19101	0.20154	0.19017	0.16268	0.21453	0.25303	0.22468	0.1638
		1157	0.18026	0.21665	0.19329	0.19943	0.1924	0.20003	0.1931	0.16537	0.21785	0.25746	0.22259	0.16314
		1158	0.18343	0.21775	0.1936	0.19922	0.19499	0.2016	0.19299	0.16644	0.21892	0.25811	0.22006	0.16419
		1159	0.18289	0.21661	0.19342	0.19769	0.1951	0.20185	0.19394	0.16869	0.21932	0.25563	0.21591	0.16267
		1160	0.18351	0.21621	0.19241	0.1992	0.19581	0.206	0.19217	0.17055	0.21548	0.25718	0.21486	0.16415
		1161	0.18066	0.2131	0.19171	0.19897	0.19471	0.20844	0.19035	0.17414	0.21105	0.25825	0.21657	0.1618
		1162	0.1755	0.21114	0.18881	0.19911	0.19843	0.21031	0.19092	0.17716	0.21237	0.25894	0.21461	0.16211
		1163	0.1771	0.21178	0.18924	0.19851	0.20108	0.21385	0.19287	0.17486	0.21513	0.25504	0.21188	0.16212
		1164	0.17916	0.21059	0.19076	0.19829	0.20151	0.2136	0.19711	0.17399	0.2166	0.25545	0.21011	0.16089
		1165	0.18154	0.20912	0.19079	0.19814	0.20143	0.21041	0.19602	0.17193	0.21614	0.25651	0.2103	0.16275
		1166	0.18191	0.20803	0.18973	0.1959	0.19908	0.21069	0.19193	0.17276	0.21479	0.25947	0.21172	0.16193
		1167	0.17997	0.2106	0.18716	0.19516	0.19617	0.21281	0.1921	0.17514	0.21484	0.25662	0.20908	0.1617
		1168	0.18126	0.21301	0.18873	0.19463	0.19335	0.21539	0.19678	0.17237	0.21438	0.25546	0.20572	0.16168
		1169	0.17982	0.21228	0.18914	0.19514	0.19201	0.21343	0.20003	0.16877	0.21554	0.25604	0.20127	0.15939
		1170	0.18195	0.21254	0.19125	0.19789	0.193	0.21286	0.19863	0.1651	0.21688	0.25794	0.20277	0.15815
		1171	0.18199	0.21085	0.19179	0.19846	0.19044	0.2143	0.1963	0.16475	0.2143	0.263	0.20563	0.15747
		1172	0.17534	0.21052	0.18848	0.20298	0.18858	0.21647	0.19694	0.16559	0.21178	0.26162	0.20513	0.16208
		1173	0.17591	0.21037	0.1899	0.20393	0.18662	0.21823	0.19848	0.1634	0.21139	0.26106	0.20203	0.16481
		1174	0.17986	0.21057	0.18732	0.20425	0.18603	0.21745	0.20166	0.16327	0.21418	0.25938	0.1999	0.16325
		1175	0.18441	0.2127	0.18343	0.20643	0.18621	0.21758	0.20205	0.1622	0.2144	0.26028	0.20153	0.16086
		1176	0.18238	0.21347	0.18591	0.20412	0.18601	0.21762	0.20114	0.16077	0.21079	0.26227	0.20324	0.15694
		1177	0.18086	0.21307	0.18786	0.20434	0.1882	0.21781	0.19708	0.16083	0.21127	0.26227	0.20177	0.16186
		1178	0.18158	0.20911	0.18958	0.20562	0.18821	0.21761	0.19327	0.16114	0.21181	0.26373	0.19974	0.16768
		1179	0.18021	0.20594	0.186	0.20759	0.18616	0.2168	0.1964	0.16278	0.21412	0.26176	0.19696	0.16922
		1180	0.18174	0.20657	0.18367	0.2109	0.18476	0.22041	0.1968	0.16473	0.21229	0.26077	0.19799	0.16991
		1181	0.18167	0.20695	0.18486	0.21116	0.18303	0.22082	0.19574	0.16857	0.20817	0.26114	0.20043	0.16856
		1182	0.18186	0.20969	0.18565	0.21416	0.18482	0.22031	0.1958	0.17116	0.20736	0.26114	0.20057	0.1701
		1183	0.18494	0.21003	0.18751	0.21469	0.18725	0.22167	0.19563	0.17213	0.20741	0.26212	0.19985	0.17149
		1184	0.18537	0.20938	0.18517	0.21786	0.18845	0.22016	0.19757	0.17491	0.21142	0.26202	0.19717	0.17291
		1185	0.18776	0.21026	0.18641	0.22021	0.18828	0.22058	0.19055	0.1759	0.21074	0.26012	0.19712	0.17555
		1186	0.18487	0.21008	0.18973	0.22013	0.18576	0.21974	0.18391	0.17982	0.21058	0.25865	0.19516	0.17592
		1187	0.1789	0.21043	0.18901	0.22311	0.18319	0.22012	0.18685	0.18332	0.20844	0.25809	0.19575	0.17963
		1188	0.17832	0.2029	0.18712	0.22499	0.18094	0.22286	0.19247	0.18629	0.20647	0.25875	0.19785	0.18238
		1189	0.17813	0.2035	0.18517	0.22709	0.18286	0.22219	0.19506	0.19117	0.20876	0.25685	0.1962	0.18482
		1190	0.18217	0.20947	0.18927	0.22894	0.18583	0.2206	0.19221	0.1929	0.21006	0.25914	0.19633	0.18488
		1191	0.18139	0.21184	0.19155	0.22936	0.18623	0.21476	0.19281	0.19502	0.2097	0.26074	0.19551	0.18386
		1192	0.18006	0.21461	0.19076	0.22972	0.18711	0.20975	0.1936	0.19796	0.20919	0.25955	0.19563	0.18602
		1193	0.17862	0.21301	0.18909	0.22632	0.18088	0.21088	0.19369	0.202	0.20763	0.2591	0.19537	0.18584
		1194	0.17798	0.21216	0.18713	0.22775	0.17754	0.21431	0.19425	0.20671	0.20915	0.25676	0.19163	0.18587
		1195	0.18191	0.21244	0.18963	0.231	0.17596	0.217	0.19405	0.20985	0.20786	0.25818	0.19117	0.19076
		1196	0.18338	0.21243	0.19333	0.23151	0.17702	0.21431	0.19762	0.21362	0.20627	0.25872	0.19235	0.19187
		1197	0.18403	0.21313	0.19359	0.22999	0.18145	0.21303	0.19785	0.21652	0.20524	0.25885	0.19608	0.19382
		1198	0.18469	0.21263	0.1947	0.2255	0.18185	0.21295	0.19663	0.22084	0.20401	0.25723	0.19588	0.19273
		1199	0.18486	0.21394	0.19597	0.22239	0.18255	0.21277	0.19523	0.22468	0.20611	0.2553	0.19357	0.1915
		1200	0.18732	0.21553	0.19877	0.21988	0.18158	0.21343	0.19204	0.22702	0.20622	0.25614	0.19713	0.19297
		1201	0.18565	0.21419	0.20232	0.21621	0.17787	0.21063	0.19191	0.2313	0.19538	0.25553	0.19779	0.19501
		1202	0.18293	0.21349	0.20616	0.21551	0.18002	0.21383	0.18959	0.23349	0.1887	0.25447	0.19979	0.19811
		1203	0.18132	0.21257	0.20974	0.2124	0.183	0.21577	0.19115	0.23642	0.19501	0.25388	0.19898	0.19591
		1204	0.17812	0.21289	0.21262	0.21163	0.18645	0.21191	0.19579	0.24158	0.20163	0.25287	0.19946	0.19388
		1205	0.17774	0.21455	0.21757	0.21066	0.18795	0.20558	0.19519	0.24391	0.2034	0.25259	0.2042	0.19109
		1206	0.18039	0.21577	0.22071	0.2096	0.18821	0.20403	0.19331	0.24878	0.20465	0.24998	0.2031	0.19137
		1207	0.18365	0.21713	0.22223	0.21156	0.19011	0.20901	0.18954	0.2516	0.20566	0.25049	0.20306	0.19405
		1208	0.18608	0.216	0.22407	0.21072	0.18949	0.21203	0.18969	0.2539	0.20691	0.2513	0.2043	0.19355
		1209	0.18446	0.21649	0.2254	0.21088	0.18937	0.21192	0.19272	0.2555	0.20988	0.24728	0.20392	0.19595
		1210	0.18502	0.216	0.22964	0.21109	0.18916	0.21095	0.19286	0.2541	0.21025	0.24668	0.20515	0.19625
		1211	0.18575	0.21463	0.23295	0.21059	0.1909	0.21011	0.19361	0.25521	0.21254	0.24602	0.20155	0.19115
		1212	0.18795	0.21707	0.23685	0.2118	0.19266	0.21138	0.19055	0.25579	0.21294	0.24594	0.19941	0.18805
		1213	0.18906	0.21521	0.24015	0.20736	0.19074	0.21053	0.18975	0.25788	0.21414	0.24521	0.19854	0.18829
		1214	0.18879	0.21341	0.24265	0.20542	0.19005	0.20901	0.19169	0.25863	0.21762	0.24151	0.19856	0.19124
		1215	0.1859	0.21315	0.2433	0.20589	0.18805	0.20994	0.19178	0.25631	0.22006	0.23985	0.20019	0.19041
		1216	0.17806	0.21405	0.23841	0.20677	0.18452	0.21138	0.19089	0.2557	0.22305	0.23922	0.19909	0.18754
		1217	0.17989	0.21612	0.2354	0.20889	0.17873	0.21265	0.18965	0.25602	0.22453	0.23868	0.19907	0.1869
		1218	0.18363	0.21527	0.23755	0.2083	0.17966	0.21215	0.192	0.25909	0.22706	0.23803	0.19943	0.18738
		1219	0.18526	0.21603	0.24183	0.20856	0.18547	0.21005	0.1944	0.26182	0.22905	0.23473	0.20052	0.1891
		1220	0.18472	0.21403	0.24069	0.2056	0.18502	0.20994	0.1942	0.26104	0.22758	0.23462	0.20259	0.187
		1221	0.18415	0.21287	0.23523	0.20305	0.17978	0.20848	0.19645	0.26244	0.22582	0.23278	0.20102	0.1843
		1222	0.18458	0.21605	0.23389	0.20082	0.17877	0.20894	0.19457	0.26222	0.22333	0.23297	0.20108	0.18272
		1223	0.1844	0.21444	0.23285	0.20086	0.18172	0.20571	0.19344	0.26361	0.22283	0.23309	0.20051	0.18156
		1224	0.18454	0.21619	0.23416	0.20186	0.18714	0.20422	0.19145	0.26352	0.22333	0.2297	0.20121	0.18173
		1225	0.18292	0.21743	0.23331	0.19903	0.18812	0.20393	0.19015	0.26322	0.22207	0.22544	0.20153	0.18178
		1226	0.18076	0.21917	0.2314	0.19833	0.18764	0.20216	0.19202	0.26717	0.22318	0.21754	0.19772	0.1819
		1227	0.18163	0.21913	0.23216	0.19935	0.18821	0.2033	0.19082	0.26787	0.2183	0.21654	0.1968	0.18341
		1228	0.18146	0.21579	0.2337	0.19954	0.18909	0.20106	0.19177	0.26997	0.21371	0.21842	0.19643	0.18061
		1229	0.17973	0.21497	0.23386	0.20073	0.19238	0.19956	0.19341	0.26924	0.21244	0.21894	0.19774	0.17896
		1230	0.17226	0.2139	0.23077	0.20176	0.19624	0.19937	0.19502	0.26907	0.2128	0.21736	0.19931	0.17462
		1231	0.17223	0.21597	0.22909	0.20525	0.20112	0.19719	0.19528	0.27018	0.21592	0.21277	0.1952	0.17179
		1232	0.17875	0.21893	0.23057	0.20534	0.20321	0.19761	0.19208	0.26981	0.2163	0.21313	0.19298	0.17285
		1233	0.18207	0.21648	0.22975	0.20335	0.19894	0.19854	0.19298	0.27218	0.21648	0.21439	0.19208	0.17395
		1234	0.18286	0.21632	0.23018	0.20139	0.19592	0.20062	0.19281	0.27414	0.21703	0.21334	0.19424	0.17549
		1235	0.1808	0.2116	0.22866	0.19907	0.19296	0.2018	0.19139	0.27768	0.21843	0.21132	0.19578	0.17243
		1236	0.17913	0.20696	0.22632	0.20112	0.19493	0.19835	0.19388	0.27992	0.22087	0.20631	0.19458	0.16996
		1237	0.1824	0.21008	0.22455	0.20311	0.19619	0.1956	0.19461	0.27629	0.21946	0.20856	0.19559	0.16796
		1238	0.18223	0.21424	0.22024	0.20322	0.19627	0.1946	0.19738	0.27602	0.22118	0.21011	0.19512	0.1665
		1239	0.18202	0.21644	0.21712	0.20164	0.19857	0.19796	0.19729	0.27715	0.22581	0.21061	0.19576	0.16873
		1240	0.18246	0.21461	0.20924	0.20032	0.19746	0.19938	0.19679	0.28053	0.22887	0.20852	0.19635	0.16826
		1241	0.18433	0.21646	0.19991	0.20089	0.19636	0.19944	0.19792	0.28225	0.23278	0.20485	0.19608	0.16679
		1242	0.18722	0.21837	0.19606	0.2015	0.19419	0.19972	0.19996	0.28227	0.23346	0.20681	0.19726	0.1636
		1243	0.18651	0.21881	0.19755	0.20301	0.1923	0.19898	0.20458	0.28326	0.2367	0.20817	0.19607	0.16
		1244	0.18665	0.21914	0.20149	0.20399	0.19384	0.19969	0.2054	0.28215	0.23883	0.20593	0.19651	0.15975
		1245	0.18388	0.21548	0.19886	0.2011	0.19368	0.19904	0.20645	0.28131	0.2419	0.20305	0.19521	0.16177
		1246	0.1832	0.21552	0.19585	0.20029	0.19596	0.19692	0.20732	0.28196	0.24667	0.20223	0.19317	0.16336
		1247	0.18572	0.2156	0.19405	0.19786	0.196	0.19872	0.20709	0.27902	0.24882	0.206	0.1932	0.16475
		1248	0.18695	0.21619	0.19345	0.19674	0.19471	0.20057	0.20852	0.28213	0.25326	0.20593	0.19405	0.16545
		1249	0.18768	0.21612	0.19577	0.19779	0.19491	0.20281	0.20976	0.28415	0.2563	0.20155	0.19433	0.1654
		1250	0.18464	0.2137	0.19681	0.1981	0.19361	0.20119	0.21041	0.28599	0.2592	0.20094	0.19415	0.16346
		1251	0.17932	0.21427	0.1979	0.20172	0.19532	0.19812	0.20941	0.28525	0.26185	0.2029	0.19092	0.16429
		1252	0.17481	0.21606	0.19607	0.20204	0.19429	0.19324	0.20643	0.28186	0.26369	0.20833	0.18969	0.16363
		1253	0.17738	0.21959	0.19281	0.20248	0.19435	0.19581	0.20778	0.28272	0.26801	0.20783	0.19089	0.16313
		1254	0.18195	0.22079	0.19446	0.20332	0.19443	0.20241	0.20849	0.28292	0.27016	0.2067	0.19158	0.16306
		1255	0.18158	0.21411	0.19581	0.20267	0.19327	0.20382	0.20716	0.28558	0.27345	0.20864	0.19352	0.16054
		1256	0.18202	0.21062	0.19567	0.20418	0.19617	0.20416	0.20345	0.28643	0.27754	0.211	0.19352	0.16196
		1257	0.18417	0.21327	0.19141	0.20279	0.19645	0.20448	0.19916	0.28533	0.27827	0.21245	0.19219	0.16121
		1258	0.18402	0.21741	0.18823	0.19954	0.19401	0.20619	0.20015	0.28658	0.28176	0.20978	0.1901	0.16152
		1259	0.18712	0.21902	0.19247	0.19604	0.1931	0.20987	0.20078	0.28527	0.28008	0.20681	0.19054	0.16079
		1260	0.18644	0.21413	0.19528	0.19764	0.19371	0.20778	0.19975	0.28569	0.28186	0.2065	0.19139	0.15851
		1261	0.18544	0.21261	0.19712	0.20114	0.19819	0.20503	0.1991	0.28598	0.28381	0.20654	0.19209	0.16005
		1262	0.1844	0.21598	0.19515	0.19936	0.20026	0.20415	0.19687	0.28542	0.28433	0.20717	0.19242	0.16267
		1263	0.18167	0.22001	0.19344	0.20139	0.20214	0.20349	0.19742	0.28699	0.2879	0.20414	0.18788	0.16152
		1264	0.1823	0.2213	0.19782	0.20295	0.20472	0.2053	0.1972	0.28516	0.28791	0.20153	0.18705	0.15864
		1265	0.18197	0.21924	0.19896	0.20417	0.20511	0.20649	0.19577	0.2846	0.28861	0.2005	0.18729	0.15741
		1266	0.18558	0.21825	0.20037	0.20466	0.20588	0.20695	0.19249	0.28411	0.28973	0.20078	0.18817	0.16136
		1267	0.18523	0.21549	0.19995	0.20229	0.20728	0.20751	0.19133	0.28526	0.29172	0.20289	0.18929	0.16228
		1268	0.18379	0.21242	0.19718	0.20038	0.21104	0.20561	0.19115	0.28668	0.2947	0.19983	0.18708	0.16352
		1269	0.18489	0.21354	0.19444	0.19946	0.21274	0.20511	0.19043	0.28517	0.29106	0.20003	0.18776	0.16273
		1270	0.18285	0.21594	0.1936	0.19823	0.21419	0.20651	0.19319	0.28376	0.28828	0.20111	0.1869	0.15878
		1271	0.18257	0.21961	0.19654	0.1991	0.21811	0.20844	0.19364	0.28264	0.29114	0.20437	0.18647	0.16012
		1272	0.18407	0.21964	0.19689	0.19949	0.21826	0.20744	0.19349	0.28429	0.29426	0.20595	0.1842	0.15815
		1273	0.18331	0.2192	0.19605	0.20167	0.21874	0.20442	0.19554	0.28459	0.29555	0.20348	0.18182	0.15763
		1274	0.18405	0.21843	0.19786	0.19893	0.21688	0.20489	0.19342	0.28287	0.292	0.20363	0.1855	0.15928
		1275	0.18536	0.21401	0.19626	0.1973	0.21582	0.20377	0.19506	0.28478	0.28828	0.20525	0.18556	0.16061
		1276	0.1874	0.21434	0.19873	0.19794	0.21854	0.20486	0.19521	0.28342	0.28708	0.20505	0.18607	0.16101
		1277	0.18822	0.21681	0.19917	0.19864	0.2214	0.20442	0.19619	0.28399	0.28765	0.20231	0.1834	0.15803
		1278	0.18581	0.21951	0.19862	0.19891	0.22209	0.20307	0.19854	0.2833	0.28916	0.20267	0.18253	0.1606
		1279	0.18734	0.21845	0.19757	0.1985	0.21949	0.20498	0.19901	0.27939	0.28733	0.20693	0.18055	0.16181
		1280	0.18301	0.21641	0.19439	0.19925	0.21732	0.20456	0.19791	0.28181	0.28686	0.20855	0.17666	0.16244
		1281	0.18169	0.21971	0.19563	0.20068	0.22015	0.20462	0.19512	0.28332	0.28759	0.20865	0.17926	0.15967
		1282	0.18215	0.21898	0.19493	0.19905	0.22063	0.20274	0.19634	0.2838	0.28602	0.2085	0.18309	0.15147
		1283	0.18448	0.21787	0.19596	0.19963	0.22146	0.20263	0.19903	0.28057	0.28673	0.20885	0.18372	0.15428
		1284	0.18769	0.21599	0.19502	0.19813	0.22109	0.20374	0.19821	0.27748	0.2865	0.21398	0.18085	0.16069
		1285	0.18604	0.21528	0.19114	0.19543	0.22105	0.20162	0.19788	0.27965	0.28834	0.21567	0.17681	0.16279
		1286	0.18518	0.21842	0.18995	0.19396	0.22214	0.1998	0.19695	0.28056	0.28852	0.21615	0.17975	0.16414
		1287	0.18408	0.21864	0.19069	0.19323	0.22352	0.19818	0.19921	0.28017	0.28706	0.21663	0.18284	0.16221
		1288	0.18466	0.21794	0.19123	0.19774	0.22386	0.19894	0.19909	0.27996	0.28831	0.21925	0.18356	0.1662
		1289	0.18843	0.21534	0.19133	0.20092	0.22201	0.2012	0.19603	0.27879	0.28649	0.22108	0.18126	0.16717
		1290	0.18772	0.21637	0.18941	0.20368	0.22099	0.20054	0.19261	0.27903	0.28818	0.21944	0.17889	0.16542
		1291	0.18745	0.21805	0.19144	0.20494	0.22057	0.19989	0.18884	0.27728	0.28961	0.21836	0.18015	0.16553
		1292	0.1867	0.21671	0.19282	0.20577	0.21825	0.19619	0.19251	0.27745	0.28935	0.22003	0.18127	0.16562
		1293	0.18619	0.21566	0.19609	0.20445	0.21645	0.19628	0.19601	0.27563	0.2901	0.22073	0.17921	0.16764
		1294	0.18917	0.2135	0.19642	0.20185	0.21284	0.1985	0.19602	0.27361	0.28886	0.21965	0.17757	0.16586
		1295	0.18753	0.21278	0.19565	0.20544	0.21152	0.19824	0.19786	0.27308	0.28882	0.21533	0.17803	0.16322
		1296	0.18695	0.21627	0.19675	0.20732	0.2127	0.20092	0.19774	0.27099	0.28831	0.21657	0.18097	0.16246
		1297	0.18614	0.218	0.19816	0.205	0.21063	0.19989	0.19736	0.27029	0.28952	0.22002	0.18349	0.16006
		1298	0.18682	0.22003	0.19955	0.2033	0.20886	0.19963	0.1935	0.26886	0.2905	0.22026	0.18197	0.16085
		1299	0.18756	0.21905	0.20187	0.19751	0.20423	0.20137	0.19016	0.26941	0.28927	0.22066	0.18131	0.15987
		1300	0.18515	0.21961	0.20311	0.19548	0.20205	0.20286	0.19294	0.27115	0.29082	0.21766	0.17968	0.16026
		1301	0.18555	0.21824	0.20605	0.1989	0.20023	0.20791	0.19476	0.27092	0.28752	0.21913	0.17956	0.16283
		1302	0.18477	0.21277	0.20811	0.19925	0.19851	0.20816	0.19788	0.26959	0.28722	0.21981	0.18069	0.15856
		1303	0.18388	0.21595	0.21121	0.20218	0.19955	0.2072	0.19672	0.26495	0.2883	0.21811	0.18403	0.15722
		1304	0.18526	0.22067	0.21416	0.20388	0.19959	0.20732	0.19532	0.26298	0.28764	0.21634	0.18417	0.15515
		1305	0.18712	0.22425	0.21529	0.207	0.1999	0.21039	0.19491	0.26334	0.28751	0.21159	0.18436	0.15928
		1306	0.18764	0.22633	0.21893	0.20922	0.19908	0.21282	0.19355	0.26194	0.28388	0.21087	0.18457	0.16175
		1307	0.18512	0.22609	0.22074	0.20701	0.19692	0.21196	0.19438	0.26174	0.28001	0.20963	0.18093	0.1607
		1308	0.18327	0.22553	0.22294	0.20483	0.19822	0.21413	0.19599	0.25802	0.27778	0.21077	0.17835	0.16109
		1309	0.18145	0.22083	0.22621	0.20401	0.19691	0.21744	0.19845	0.25647	0.27706	0.21114	0.17765	0.15956
		1310	0.18262	0.21769	0.22908	0.20739	0.19669	0.21988	0.20142	0.25489	0.27931	0.20764	0.17869	0.16023
		1311	0.18696	0.22003	0.23209	0.20988	0.19489	0.22308	0.2012	0.25104	0.27982	0.20685	0.17956	0.16091
		1312	0.18856	0.22313	0.23198	0.21075	0.19396	0.22058	0.20283	0.24932	0.279	0.20512	0.17853	0.16041
		1313	0.18724	0.22702	0.2356	0.21172	0.19652	0.21972	0.20107	0.24473	0.27105	0.20682	0.17763	0.16134
		1314	0.18625	0.22371	0.23738	0.20981	0.19638	0.22005	0.20059	0.24149	0.26946	0.20888	0.17952	0.1612
		1315	0.18585	0.22125	0.24192	0.21004	0.19722	0.22239	0.20269	0.23972	0.27386	0.20611	0.18165	0.16076
		1316	0.18763	0.22201	0.24583	0.2076	0.19497	0.22645	0.20226	0.23467	0.27761	0.20548	0.17839	0.15754
		1317	0.18704	0.22381	0.24616	0.20821	0.19358	0.22504	0.20164	0.23591	0.28092	0.20411	0.17388	0.15605
		1318	0.1847	0.22455	0.25004	0.2106	0.19412	0.22119	0.1983	0.23377	0.28141	0.20352	0.17478	0.15815
		1319	0.18296	0.22104	0.25215	0.21009	0.19356	0.22352	0.19767	0.22743	0.28196	0.20124	0.1806	0.15997
		1320	0.184	0.22258	0.25489	0.20849	0.19208	0.22885	0.19746	0.22504	0.28455	0.20144	0.18315	0.16373
		1321	0.18797	0.22623	0.25548	0.20622	0.19035	0.23176	0.19669	0.22735	0.28479	0.20597	0.18007	0.16024
		1322	0.19023	0.22877	0.25515	0.20822	0.19175	0.23042	0.19817	0.2316	0.28631	0.20339	0.17599	0.15699
		1323	0.19059	0.23139	0.2566	0.21163	0.19615	0.22941	0.19823	0.23117	0.28451	0.20101	0.17512	0.15987
		1324	0.18745	0.22911	0.25497	0.21164	0.19418	0.22763	0.19943	0.22732	0.28237	0.20185	0.17953	0.16138
		1325	0.18711	0.23032	0.2541	0.20957	0.19346	0.22686	0.20102	0.22308	0.27834	0.20315	0.18057	0.16046
		1326	0.19047	0.23026	0.25646	0.20401	0.194	0.22719	0.20077	0.22085	0.27024	0.20666	0.17942	0.16017
		1327	0.19276	0.22913	0.2588	0.20342	0.19478	0.22306	0.20278	0.22566	0.2675	0.20605	0.17592	0.16381
		1328	0.19394	0.22896	0.2608	0.20655	0.19504	0.22203	0.2016	0.22523	0.26978	0.20539	0.17195	0.16839
		1329	0.18959	0.22898	0.25969	0.20831	0.19443	0.22314	0.20298	0.22528	0.27379	0.20545	0.1711	0.16919
		1330	0.18618	0.22939	0.2592	0.20861	0.19751	0.22513	0.20387	0.22203	0.27538	0.20323	0.17264	0.16919
		1331	0.18789	0.22663	0.25993	0.20747	0.19153	0.22264	0.20156	0.21886	0.26944	0.20338	0.17538	0.16676
		1332	0.19127	0.22664	0.26198	0.2087	0.18708	0.21485	0.20049	0.21986	0.26474	0.20362	0.17346	0.16533
		1333	0.19607	0.22796	0.26504	0.20948	0.19071	0.21306	0.19566	0.22057	0.26029	0.20538	0.17066	0.16787
		1334	0.19456	0.22539	0.26406	0.2094	0.1929	0.21408	0.19364	0.22243	0.25853	0.20959	0.17078	0.16937
		1335	0.18998	0.22537	0.26417	0.21259	0.19558	0.21607	0.19548	0.21976	0.25259	0.20607	0.17399	0.17081
		1336	0.18483	0.22425	0.26405	0.21397	0.19554	0.2175	0.19692	0.21509	0.24447	0.20308	0.17824	0.1703
		1337	0.18351	0.22501	0.26403	0.21475	0.1985	0.21565	0.20064	0.21385	0.24198	0.20082	0.17684	0.17031
		1338	0.19036	0.22827	0.26403	0.21637	0.20054	0.21748	0.20046	0.21395	0.23763	0.20465	0.17558	0.17002
		1339	0.19271	0.22874	0.26331	0.21786	0.20048	0.21657	0.20052	0.21772	0.23708	0.20607	0.1693	0.16989
		1340	0.19311	0.22955	0.26542	0.22188	0.20293	0.21663	0.20047	0.21787	0.23821	0.20655	0.16629	0.17241
		1341	0.19373	0.22583	0.26547	0.22403	0.20201	0.21537	0.20092	0.21484	0.23892	0.2066	0.1693	0.17149
		1342	0.1935	0.22337	0.26484	0.22617	0.20126	0.21332	0.20186	0.21197	0.24125	0.20387	0.17325	0.17032
		1343	0.19598	0.22351	0.26414	0.22697	0.19726	0.21288	0.20118	0.21017	0.2391	0.20453	0.17636	0.16821
		1344	0.19299	0.22385	0.26267	0.22646	0.19424	0.20832	0.20378	0.21315	0.23653	0.20496	0.17773	0.16791
		1345	0.19312	0.22687	0.26398	0.22976	0.19753	0.20683	0.2039	0.21339	0.23592	0.20547	0.17526	0.17087
		1346	0.19369	0.22785	0.26239	0.23083	0.19699	0.20677	0.20457	0.21283	0.23527	0.20794	0.17228	0.17101
		1347	0.19602	0.22736	0.26127	0.2326	0.19492	0.20731	0.2045	0.21243	0.23598	0.2082	0.17126	0.16973
		1348	0.19838	0.2265	0.25998	0.2318	0.19141	0.20865	0.20192	0.21172	0.23443	0.2097	0.17588	0.16822
		1349	0.19557	0.22624	0.25842	0.23121	0.19069	0.20643	0.20138	0.21384	0.23492	0.21053	0.17875	0.16341
		1350	0.19423	0.22712	0.2592	0.2291	0.19443	0.20704	0.2007	0.21198	0.23361	0.21369	0.17912	0.16142
		1351	0.19291	0.22833	0.25675	0.22607	0.19676	0.20786	0.20294	0.20863	0.23199	0.21474	0.1762	0.1587
		1352	0.18881	0.23244	0.25539	0.22518	0.19887	0.20673	0.20507	0.2068	0.23223	0.21348	0.17789	0.16137
		1353	0.18634	0.23297	0.25339	0.22099	0.19904	0.20754	0.20416	0.20682	0.23015	0.21524	0.1805	0.16343
		1354	0.18436	0.23298	0.25111	0.21642	0.19751	0.20617	0.20501	0.21107	0.22995	0.21384	0.17933	0.16462
		1355	0.18772	0.23216	0.25502	0.21673	0.19849	0.20758	0.2021	0.21131	0.2292	0.21417	0.17474	0.16539
		1356	0.19165	0.23007	0.25455	0.21737	0.19572	0.20786	0.1977	0.20928	0.22924	0.21314	0.17409	0.16442
		1357	0.1951	0.2327	0.25252	0.21894	0.19323	0.20712	0.19539	0.2058	0.22998	0.2104	0.17779	0.16579
		1358	0.19475	0.23508	0.25006	0.21652	0.19307	0.20725	0.19686	0.20345	0.22638	0.2123	0.1816	0.16539
		1359	0.18865	0.23564	0.24627	0.21196	0.1961	0.20443	0.198	0.2046	0.22264	0.21379	0.17902	0.16467
		1360	0.1896	0.23562	0.24577	0.20912	0.19782	0.20184	0.1997	0.20723	0.22162	0.21575	0.17373	0.16648
		1361	0.19434	0.23322	0.24354	0.20841	0.19595	0.20206	0.20079	0.20413	0.22365	0.21379	0.17402	0.16836
		1362	0.19573	0.23352	0.24006	0.21079	0.19392	0.20392	0.19982	0.19804	0.2286	0.21009	0.17809	0.16678
		1363	0.19686	0.23179	0.23586	0.2108	0.19248	0.20596	0.20213	0.19421	0.22998	0.2085	0.18119	0.16531
		1364	0.19481	0.23106	0.23273	0.21016	0.19546	0.20437	0.20303	0.19422	0.22868	0.20856	0.17926	0.16451
		1365	0.19482	0.23222	0.23521	0.20805	0.19803	0.20213	0.20551	0.19584	0.22628	0.20945	0.17052	0.16686
		1366	0.19023	0.23072	0.23416	0.2052	0.19737	0.19697	0.20622	0.19609	0.22628	0.20894	0.16972	0.16787
		1367	0.18681	0.22978	0.23297	0.20613	0.19841	0.19778	0.20474	0.19418	0.22823	0.20392	0.17567	0.16742
		1368	0.18995	0.22656	0.23108	0.20919	0.19667	0.19869	0.20391	0.19216	0.23327	0.19982	0.18239	0.16357
		1369	0.18933	0.22547	0.23025	0.2133	0.19622	0.19742	0.20342	0.19043	0.23544	0.20155	0.18401	0.16234
		1370	0.19035	0.22575	0.23029	0.21508	0.19848	0.20062	0.20484	0.19162	0.23764	0.20721	0.18415	0.16451
		1371	0.19068	0.22663	0.22814	0.21377	0.1996	0.20352	0.20745	0.19372	0.24033	0.20808	0.18589	0.16626
		1372	0.19336	0.22853	0.22727	0.21375	0.20119	0.20509	0.20727	0.19319	0.24015	0.20546	0.18485	0.16802
		1373	0.19269	0.22731	0.22579	0.21058	0.20154	0.20627	0.20617	0.18978	0.24234	0.20639	0.18625	0.16689
		1374	0.19141	0.22534	0.22281	0.20225	0.20233	0.20638	0.2022	0.18752	0.23968	0.20794	0.1845	0.16804
		1375	0.19257	0.22471	0.22034	0.19841	0.20282	0.20845	0.20088	0.18951	0.2405	0.20869	0.18387	0.16608
		1376	0.18885	0.22365	0.21625	0.20179	0.20131	0.209	0.20346	0.19046	0.24448	0.20961	0.18647	0.16478
		1377	0.18836	0.22489	0.21683	0.20374	0.19963	0.20989	0.20845	0.18747	0.24958	0.2064	0.18783	0.16556
		1378	0.19001	0.2221	0.21694	0.20605	0.19895	0.20871	0.20587	0.18518	0.25316	0.20411	0.18659	0.16906
		1379	0.19363	0.22186	0.21583	0.20688	0.19997	0.20209	0.20374	0.18482	0.25057	0.20424	0.18147	0.1715
		1380	0.19558	0.22352	0.21316	0.20322	0.20104	0.20096	0.20378	0.18624	0.24981	0.20541	0.17813	0.16639
		1381	0.19114	0.22513	0.20909	0.20142	0.20176	0.20525	0.20616	0.18687	0.24962	0.20919	0.1794	0.16228
		1382	0.18618	0.2247	0.20929	0.20489	0.20064	0.2101	0.20834	0.1874	0.24974	0.20782	0.18205	0.16555
		1383	0.18496	0.22121	0.20995	0.20914	0.20194	0.21036	0.21085	0.187	0.25186	0.20606	0.18465	0.16811
		1384	0.18843	0.22016	0.21054	0.20856	0.20185	0.20969	0.20942	0.18822	0.25154	0.20584	0.18578	0.16689
		1385	0.19285	0.2212	0.20997	0.20501	0.20296	0.20916	0.2078	0.18743	0.25253	0.20668	0.17984	0.16337
		1386	0.19393	0.22373	0.20633	0.2048	0.20582	0.20731	0.2089	0.18793	0.25485	0.2078	0.17627	0.16413
		1387	0.19099	0.21831	0.20743	0.20981	0.20539	0.21052	0.21022	0.19106	0.25495	0.20898	0.17777	0.16874
		1388	0.19202	0.21637	0.20655	0.21245	0.20269	0.21057	0.20875	0.19142	0.25579	0.20991	0.18284	0.17062
		1389	0.19483	0.21926	0.20586	0.21323	0.19947	0.20478	0.20663	0.18851	0.2539	0.21047	0.18583	0.16788
		1390	0.1965	0.22434	0.20519	0.21108	0.20088	0.20159	0.20619	0.18694	0.25369	0.20791	0.18323	0.16472
		1391	0.1996	0.227	0.19812	0.20699	0.20136	0.20275	0.2066	0.18537	0.25359	0.20544	0.18001	0.1652
		1392	0.19792	0.22663	0.19352	0.20671	0.2006	0.20623	0.20635	0.18488	0.25249	0.20388	0.17874	0.16887
		1393	0.19858	0.22795	0.19608	0.20952	0.19828	0.207	0.20617	0.18754	0.25247	0.20438	0.18304	0.17136
		1394	0.19445	0.22676	0.20027	0.21319	0.19686	0.20446	0.20711	0.18922	0.25553	0.20527	0.18607	0.17052
		1395	0.18825	0.22831	0.20259	0.21254	0.19786	0.20291	0.20804	0.18972	0.25827	0.20531	0.18641	0.16316
		1396	0.18676	0.23102	0.20343	0.21103	0.19917	0.20793	0.2073	0.18487	0.25708	0.20737	0.18728	0.15684
		1397	0.19021	0.22971	0.2038	0.21112	0.19888	0.21335	0.20556	0.18374	0.25484	0.20701	0.18713	0.15845
		1398	0.19285	0.22973	0.20211	0.21217	0.19771	0.21445	0.20415	0.18685	0.25139	0.2075	0.19043	0.16149
		1399	0.19471	0.22894	0.20273	0.21495	0.19718	0.21315	0.203	0.19095	0.24859	0.2098	0.19267	0.16419
		1400	0.1948	0.22698	0.20375	0.21775	0.19887	0.21424	0.20019	0.19251	0.24747	0.21375	0.19099	0.16586
		1401	0.19567	0.22476	0.20501	0.21797	0.19946	0.21294	0.20133	0.1894	0.24984	0.21373	0.19286	0.1641
		1402	0.19782	0.2244	0.20549	0.21825	0.19434	0.21069	0.20388	0.18483	0.25064	0.21176	0.19509	0.16338
		1403	0.19719	0.22631	0.20334	0.22161	0.19056	0.21303	0.20522	0.18399	0.25057	0.21133	0.19785	0.1657
		1404	0.1936	0.22996	0.20139	0.22641	0.1922	0.21292	0.20438	0.18397	0.24647	0.21296	0.20079	0.1703
		1405	0.19152	0.2307	0.20383	0.22898	0.19476	0.21192	0.20488	0.18532	0.2404	0.21516	0.20136	0.16922
		1406	0.19355	0.23106	0.20746	0.2273	0.19505	0.21008	0.20384	0.18533	0.23691	0.21894	0.20401	0.1663
		1407	0.19573	0.22938	0.20678	0.22767	0.19576	0.20612	0.20363	0.18427	0.23915	0.21581	0.20444	0.16411
		1408	0.19544	0.2271	0.20256	0.23019	0.19547	0.20451	0.20558	0.18359	0.24172	0.20988	0.2075	0.16393
		1409	0.19511	0.22669	0.19931	0.23198	0.19691	0.20635	0.20769	0.18426	0.24317	0.2056	0.21136	0.16511
		1410	0.19456	0.2277	0.19973	0.23608	0.20144	0.2071	0.20527	0.1837	0.24086	0.20554	0.21285	0.16736
		1411	0.19262	0.22778	0.20505	0.23653	0.20123	0.20531	0.20279	0.18351	0.23767	0.2086	0.21533	0.16919
		1412	0.19183	0.22756	0.20738	0.23759	0.19381	0.20335	0.19968	0.18171	0.23716	0.20891	0.21636	0.16838
		1413	0.19346	0.22666	0.20434	0.24194	0.18769	0.20206	0.19783	0.18183	0.24066	0.20454	0.21968	0.16543
		1414	0.19658	0.22629	0.1982	0.24207	0.18953	0.20042	0.19943	0.18234	0.24192	0.20048	0.22373	0.16633
		1415	0.19832	0.22618	0.19715	0.24289	0.1946	0.19979	0.20149	0.18136	0.24225	0.19944	0.22516	0.1679
		1416	0.1985	0.22376	0.19912	0.24239	0.19689	0.19993	0.20359	0.18113	0.24141	0.20131	0.22661	0.16892
		1417	0.19523	0.21697	0.20246	0.24429	0.19828	0.19967	0.20421	0.18283	0.2398	0.2009	0.22661	0.16873
		1418	0.19661	0.21337	0.20244	0.24492	0.20021	0.1984	0.20397	0.18478	0.23884	0.20098	0.22891	0.16774
		1419	0.19957	0.21682	0.1997	0.24254	0.19986	0.19838	0.20198	0.18219	0.23853	0.20234	0.23263	0.16062
		1420	0.19829	0.21921	0.19583	0.24332	0.19928	0.19911	0.2017	0.17369	0.23892	0.20193	0.23267	0.16011
		1421	0.19453	0.22134	0.19376	0.24383	0.20195	0.20432	0.20417	0.16912	0.23698	0.20093	0.2339	0.16305
		1422	0.19391	0.22054	0.19685	0.24627	0.20634	0.2047	0.20937	0.17295	0.23625	0.19944	0.23589	0.16528
		1423	0.19534	0.21835	0.19812	0.24812	0.20774	0.20142	0.20831	0.17725	0.23406	0.19829	0.23787	0.16515
		1424	0.1956	0.21715	0.19913	0.24666	0.20993	0.19732	0.20337	0.18024	0.2349	0.19909	0.24028	0.1654
		1425	0.19541	0.22034	0.19901	0.24464	0.20854	0.19903	0.20093	0.18254	0.23422	0.20114	0.24093	0.16344
		1426	0.19384	0.2249	0.19618	0.2453	0.20577	0.20442	0.20438	0.18251	0.23437	0.20155	0.24381	0.16364
		1427	0.19207	0.22585	0.19468	0.24822	0.20461	0.20584	0.20571	0.18449	0.23386	0.19919	0.24448	0.16399
		1428	0.19239	0.22755	0.19598	0.25249	0.20412	0.20291	0.205	0.18831	0.23111	0.19885	0.24694	0.16544
		1429	0.19382	0.22412	0.1995	0.25208	0.20679	0.2009	0.20196	0.18717	0.2301	0.19897	0.2477	0.16899
		1430	0.19597	0.21834	0.19947	0.25247	0.20683	0.20266	0.19994	0.18808	0.22913	0.19948	0.2486	0.17021
		1431	0.19883	0.21063	0.19933	0.2543	0.20324	0.20596	0.20317	0.18765	0.23003	0.19788	0.25222	0.1669
		1432	0.19779	0.21134	0.19724	0.25496	0.20055	0.20843	0.20718	0.1863	0.2321	0.19576	0.25228	0.16101
		1433	0.19332	0.21776	0.19481	0.25683	0.2017	0.2107	0.2062	0.18449	0.23417	0.19592	0.25535	0.16047
		1434	0.1886	0.22047	0.19575	0.25712	0.20489	0.21016	0.20233	0.18301	0.23242	0.19782	0.25609	0.16537
		1435	0.19112	0.22199	0.19615	0.25989	0.20504	0.21338	0.20061	0.18228	0.2306	0.20027	0.25605	0.1676
		1436	0.19501	0.22285	0.19338	0.26371	0.20317	0.21488	0.20165	0.18082	0.23092	0.20515	0.25543	0.17101
		1437	0.19857	0.22468	0.19191	0.26453	0.19867	0.21472	0.20705	0.18021	0.2322	0.20604	0.25432	0.16923
		1438	0.19627	0.22614	0.19367	0.26619	0.19625	0.21382	0.20909	0.17785	0.2279	0.20212	0.25788	0.16256
		1439	0.1957	0.22651	0.19858	0.26551	0.19778	0.20701	0.2107	0.17788	0.22638	0.19656	0.25742	0.1552
		1440	0.19824	0.22869	0.20077	0.26693	0.20054	0.20329	0.20979	0.17761	0.2277	0.1982	0.25805	0.15486
		1441	0.20215	0.22785	0.20155	0.26938	0.19932	0.20634	0.21131	0.17464	0.22957	0.20358	0.25958	0.15876
		1442	0.20222	0.22598	0.20007	0.26989	0.1978	0.21098	0.21061	0.17424	0.23172	0.20904	0.25975	0.16062
		1443	0.19787	0.22084	0.20035	0.27144	0.19913	0.21359	0.20614	0.1768	0.22951	0.20957	0.26247	0.16055
		1444	0.19502	0.22063	0.20213	0.27244	0.20302	0.2101	0.20439	0.17923	0.22708	0.20869	0.26209	0.16171
		1445	0.19672	0.22515	0.20136	0.27398	0.20301	0.20331	0.20576	0.18024	0.22711	0.20953	0.2625	0.16348
		1446	0.19562	0.22806	0.20252	0.27499	0.19974	0.20282	0.20972	0.1825	0.22791	0.20515	0.26253	0.16651
		1447	0.19359	0.23125	0.20742	0.27418	0.19872	0.20559	0.21035	0.18555	0.22977	0.20116	0.26404	0.16457
		1448	0.19316	0.23416	0.2094	0.27078	0.20084	0.20649	0.20886	0.18401	0.2312	0.20216	0.26774	0.15893
		1449	0.19747	0.23446	0.20954	0.26745	0.20572	0.20589	0.20763	0.18542	0.23275	0.20527	0.2662	0.15711
		1450	0.19858	0.23518	0.20745	0.26873	0.20991	0.20225	0.2095	0.18418	0.23387	0.20794	0.26431	0.15956
		1451	0.19631	0.23631	0.20039	0.2712	0.20863	0.20085	0.21022	0.18072	0.23096	0.20378	0.26581	0.16293
		1452	0.19297	0.23519	0.19775	0.27284	0.2012	0.20203	0.20865	0.18055	0.22921	0.1991	0.2653	0.16516
		1453	0.19031	0.23983	0.20199	0.27294	0.19866	0.20259	0.20458	0.18296	0.23142	0.19743	0.26846	0.16404
		1454	0.19242	0.24229	0.20783	0.2678	0.20293	0.20427	0.20213	0.1869	0.23586	0.19926	0.26788	0.16445
		1455	0.19458	0.24345	0.20813	0.26558	0.20986	0.20519	0.20243	0.18657	0.23635	0.20128	0.26774	0.16808
		1456	0.19727	0.24077	0.2031	0.2668	0.21118	0.20387	0.2046	0.18473	0.23164	0.2004	0.26826	0.16934
		1457	0.19635	0.23615	0.19764	0.26987	0.20859	0.20554	0.20664	0.18528	0.22899	0.20118	0.26878	0.16696
		1458	0.1951	0.23409	0.1961	0.27269	0.20565	0.21035	0.2069	0.18887	0.22895	0.20228	0.27248	0.16656
		1459	0.19596	0.23497	0.19914	0.27004	0.20509	0.21315	0.20469	0.19172	0.22991	0.20267	0.27033	0.1666
		1460	0.19923	0.23685	0.20141	0.26706	0.20961	0.21023	0.20028	0.19307	0.23104	0.20174	0.27079	0.16891
		1461	0.20285	0.2373	0.20173	0.26759	0.21445	0.2101	0.19843	0.19186	0.22943	0.19595	0.27295	0.1701
		1462	0.20504	0.23753	0.20058	0.27013	0.21285	0.20966	0.20132	0.1929	0.22721	0.19212	0.27441	0.17222
		1463	0.20259	0.23702	0.19932	0.27211	0.21151	0.20878	0.20543	0.19725	0.22703	0.19004	0.27567	0.1689
		1464	0.19754	0.23525	0.19833	0.26981	0.21191	0.21036	0.20603	0.20049	0.2263	0.18838	0.27453	0.16562
		1465	0.19435	0.22989	0.19946	0.26721	0.21356	0.21286	0.20635	0.20334	0.22636	0.18963	0.27461	0.16515
		1466	0.19008	0.22502	0.19905	0.26469	0.21434	0.21013	0.20535	0.20348	0.22703	0.19137	0.27416	0.16884
		1467	0.1904	0.22754	0.19837	0.26489	0.21462	0.20719	0.20062	0.20582	0.22364	0.19294	0.27477	0.1693
		1468	0.19373	0.23205	0.19856	0.26779	0.21173	0.20531	0.19645	0.20912	0.21988	0.19501	0.27783	0.16533
		1469	0.19605	0.2357	0.20037	0.27106	0.21085	0.20504	0.19781	0.20985	0.21985	0.19589	0.27962	0.16167
		1470	0.19739	0.23657	0.20107	0.27263	0.21114	0.20817	0.20256	0.21371	0.22297	0.197	0.27707	0.16002
		1471	0.19705	0.23207	0.20176	0.26876	0.21011	0.21069	0.20865	0.2153	0.22539	0.19974	0.27447	0.15998
		1472	0.20067	0.22973	0.20116	0.26452	0.2107	0.2123	0.20781	0.21668	0.22757	0.20486	0.274	0.16127
		1473	0.20329	0.23158	0.20136	0.26302	0.21211	0.21195	0.20369	0.21845	0.22509	0.20507	0.27581	0.15954
		1474	0.20514	0.23503	0.20318	0.26406	0.21107	0.21062	0.19845	0.22204	0.22247	0.20863	0.27931	0.15766
		1475	0.20785	0.23764	0.20574	0.26339	0.20939	0.21061	0.20024	0.22789	0.22139	0.21005	0.28185	0.15809
		1476	0.20566	0.24018	0.20755	0.26374	0.21063	0.2125	0.20139	0.22908	0.22393	0.20807	0.28183	0.1576
		1477	0.20083	0.23836	0.20401	0.26306	0.21117	0.21365	0.20329	0.23101	0.22964	0.20964	0.27888	0.1569
		1478	0.20223	0.23497	0.1984	0.26286	0.20983	0.21564	0.20518	0.23422	0.23056	0.20851	0.27806	0.15664
		1479	0.20541	0.23679	0.19745	0.2609	0.20742	0.21386	0.20573	0.23726	0.22544	0.21087	0.28101	0.15867
		1480	0.2061	0.24147	0.20075	0.25722	0.20618	0.21252	0.20722	0.2439	0.22006	0.21273	0.285	0.16149
		1481	0.20483	0.24197	0.20148	0.25248	0.20691	0.21346	0.20673	0.2461	0.2213	0.21285	0.28627	0.16057
		1482	0.20354	0.2403	0.19918	0.25085	0.20754	0.21805	0.2045	0.24645	0.2218	0.21512	0.28306	0.15686
		1483	0.20449	0.2395	0.19818	0.25309	0.20525	0.21841	0.20358	0.24737	0.22119	0.21391	0.28075	0.15577
		1484	0.20677	0.24107	0.19966	0.25269	0.20238	0.21341	0.20303	0.24743	0.22091	0.21269	0.28195	0.15765
		1485	0.20822	0.24337	0.20227	0.25031	0.2028	0.21089	0.20153	0.25164	0.22334	0.20789	0.28564	0.16031
		1486	0.20492	0.24529	0.20108	0.24624	0.20589	0.21376	0.20302	0.25357	0.22656	0.20699	0.2868	0.16336
		1487	0.19702	0.24434	0.19791	0.24272	0.20763	0.21835	0.20378	0.25655	0.23125	0.2093	0.28563	0.16046
		1488	0.19631	0.2434	0.19767	0.23944	0.20461	0.21839	0.20317	0.25846	0.23217	0.21097	0.28229	0.16084
		1489	0.20086	0.24694	0.2016	0.23612	0.19953	0.21849	0.20211	0.25764	0.23204	0.21043	0.28403	0.16536
		1490	0.2039	0.25033	0.20517	0.23229	0.19856	0.2185	0.20262	0.25958	0.23235	0.20765	0.28692	0.16624
		1491	0.20661	0.24795	0.2031	0.22953	0.20278	0.21439	0.20346	0.25908	0.22775	0.20417	0.29034	0.1657
		1492	0.20776	0.24368	0.19805	0.22882	0.20812	0.21028	0.20138	0.26072	0.22505	0.20246	0.28965	0.16142
		1493	0.20406	0.23977	0.19789	0.22715	0.20849	0.2088	0.20062	0.26302	0.22594	0.20295	0.28587	0.15617
		1494	0.19923	0.23779	0.20229	0.22612	0.20618	0.21126	0.20047	0.26338	0.22893	0.20488	0.28281	0.15703
		1495	0.19751	0.23821	0.20716	0.22431	0.20645	0.21295	0.20123	0.26519	0.23184	0.20411	0.28578	0.16011
		1496	0.19997	0.23746	0.20518	0.22253	0.20734	0.21678	0.20309	0.26317	0.22923	0.20237	0.28906	0.16283
		1497	0.20323	0.23705	0.19985	0.21996	0.20844	0.21823	0.20463	0.26407	0.22513	0.20116	0.29051	0.16349
		1498	0.20611	0.23848	0.19463	0.21863	0.20891	0.22074	0.20493	0.26522	0.22324	0.19992	0.28942	0.16061
		1499	0.20516	0.23969	0.194	0.2194	0.20911	0.22444	0.20467	0.26671	0.22577	0.19917	0.28429	0.16095
		1500	0.20422	0.23979	0.19563	0.2202	0.20795	0.22496	0.20351	0.26907	0.22797	0.20032	0.28168	0.16649
		1501	0.20586	0.23806	0.1964	0.21897	0.20771	0.22662	0.2015	0.26855	0.22786	0.20405	0.28267	0.17009
		1502	0.20404	0.23431	0.19784	0.218	0.20733	0.22834	0.20428	0.26948	0.22538	0.20791	0.28455	0.16024
		1503	0.20136	0.23175	0.20013	0.21469	0.20785	0.2293	0.20552	0.26839	0.22366	0.20808	0.2855	0.15532
		1504	0.19493	0.23202	0.20149	0.21354	0.2074	0.22875	0.20574	0.26963	0.22509	0.21185	0.28394	0.16
		1505	0.19416	0.23365	0.20159	0.2175	0.2081	0.2246	0.2044	0.27253	0.22614	0.21593	0.28307	0.16558
		1506	0.19777	0.23525	0.20068	0.22037	0.20782	0.21804	0.2028	0.27244	0.2278	0.21827	0.28162	0.16971
		1507	0.20127	0.23428	0.20231	0.22088	0.20727	0.21541	0.20444	0.27284	0.22873	0.22244	0.28209	0.16838
		1508	0.20478	0.23275	0.20521	0.21895	0.20948	0.21648	0.20805	0.27164	0.22892	0.22349	0.282	0.16418
		1509	0.20768	0.2314	0.20825	0.21951	0.21147	0.21954	0.21186	0.27182	0.22888	0.22714	0.27999	0.16373
		1510	0.20815	0.23268	0.20506	0.22143	0.20765	0.22233	0.21093	0.27594	0.22525	0.23081	0.278	0.16646
		1511	0.20884	0.23411	0.20103	0.22324	0.2073	0.22158	0.20631	0.27353	0.22361	0.23367	0.27832	0.16926
		1512	0.20395	0.23074	0.19936	0.22208	0.20979	0.22267	0.20234	0.27274	0.22152	0.2376	0.27818	0.16851
		1513	0.19606	0.22948	0.20095	0.21933	0.21314	0.22348	0.20294	0.27137	0.22237	0.2389	0.2798	0.16581
		1514	0.19506	0.22988	0.20137	0.21769	0.21133	0.22521	0.20532	0.27185	0.22149	0.24281	0.28114	0.16535
		1515	0.19945	0.23268	0.1998	0.21974	0.20725	0.22621	0.20494	0.27297	0.22208	0.24672	0.28077	0.16747
		1516	0.2023	0.23367	0.201	0.22086	0.20596	0.22373	0.20507	0.27258	0.22304	0.24971	0.27782	0.16945
		1517	0.20221	0.23366	0.20579	0.2201	0.2086	0.21424	0.20497	0.27006	0.22611	0.25373	0.27475	0.16927
		1518	0.20367	0.2311	0.21136	0.2196	0.21074	0.21039	0.2024	0.26925	0.22514	0.25606	0.27339	0.16667
		1519	0.20611	0.23045	0.21002	0.21791	0.20928	0.21341	0.20132	0.27024	0.22264	0.25913	0.27475	0.16211
		1520	0.20824	0.23089	0.20483	0.21854	0.20588	0.21905	0.20199	0.27165	0.22262	0.26082	0.27588	0.16048
		1521	0.20873	0.23356	0.19855	0.22033	0.20422	0.22125	0.20409	0.27322	0.22727	0.26221	0.2757	0.16276
		1522	0.20514	0.23304	0.19867	0.22066	0.20497	0.22257	0.20533	0.27568	0.23234	0.26401	0.272	0.1655
		1523	0.20343	0.23111	0.20273	0.21789	0.20587	0.21966	0.20557	0.27447	0.23285	0.26691	0.27008	0.16658
		1524	0.20399	0.22862	0.2054	0.21536	0.20545	0.22084	0.20593	0.27052	0.23425	0.27197	0.271	0.16648
		1525	0.2066	0.22784	0.20693	0.2148	0.20474	0.2219	0.20254	0.26838	0.23323	0.27191	0.26975	0.16234
		1526	0.20841	0.22628	0.2074	0.21601	0.20579	0.2232	0.19964	0.27047	0.23234	0.27157	0.26795	0.15987
		1527	0.20532	0.22219	0.20837	0.2169	0.20745	0.21889	0.20039	0.27432	0.23355	0.27444	0.26615	0.16027
		1528	0.20279	0.22346	0.20804	0.21497	0.20874	0.21329	0.20156	0.27822	0.23385	0.27637	0.26585	0.16132
		1529	0.20297	0.22571	0.20722	0.21579	0.20524	0.21333	0.20094	0.27603	0.23272	0.27863	0.2662	0.16275
		1530	0.20208	0.22684	0.2063	0.21821	0.20225	0.21616	0.20176	0.27085	0.23155	0.27752	0.26646	0.16359
		1531	0.20278	0.22679	0.20324	0.21959	0.20664	0.21829	0.20308	0.26841	0.22779	0.27596	0.26569	0.16461
		1532	0.20233	0.22454	0.20056	0.21945	0.21178	0.21762	0.20572	0.27178	0.22571	0.27905	0.26545	0.1648
		1533	0.20248	0.22364	0.20237	0.21863	0.21273	0.21669	0.20477	0.27509	0.22713	0.28287	0.26447	0.16479
		1534	0.1988	0.2264	0.20555	0.22016	0.2103	0.21475	0.20246	0.27408	0.22872	0.28568	0.26602	0.16345
		1535	0.19887	0.22811	0.20651	0.22037	0.20557	0.2129	0.20389	0.27105	0.22961	0.28262	0.26835	0.16168
		1536	0.20214	0.23166	0.20859	0.21877	0.20516	0.21422	0.20769	0.26814	0.22894	0.28215	0.27135	0.16436
		1537	0.20472	0.23482	0.21008	0.21713	0.20726	0.21732	0.21119	0.26692	0.22642	0.28496	0.26845	0.16691
		1538	0.20762	0.23627	0.20804	0.21542	0.21218	0.21732	0.21011	0.26762	0.22485	0.28763	0.2637	0.16778
		1539	0.21026	0.23509	0.20537	0.21557	0.21434	0.21505	0.20893	0.2709	0.22595	0.28962	0.26483	0.16644
		1540	0.20832	0.22969	0.20494	0.21691	0.21205	0.21547	0.20463	0.27392	0.22871	0.28755	0.26805	0.1624
		1541	0.20373	0.22803	0.20591	0.21932	0.20352	0.21679	0.20176	0.27133	0.22847	0.29033	0.27022	0.16106
		1542	0.19927	0.22972	0.209	0.21934	0.19979	0.21655	0.20029	0.26948	0.22699	0.29389	0.26993	0.16331
		1543	0.2027	0.23212	0.21004	0.21711	0.20265	0.21537	0.20251	0.26867	0.22371	0.29655	0.26492	0.16311
		1544	0.20747	0.23379	0.20628	0.21356	0.20614	0.2138	0.20504	0.27058	0.22265	0.29688	0.26084	0.16513
		1545	0.20926	0.23332	0.2016	0.21301	0.2096	0.21235	0.20665	0.274	0.22371	0.29269	0.26086	0.16663
		1546	0.20793	0.23497	0.2006	0.21545	0.20974	0.21104	0.20617	0.27274	0.226	0.29183	0.26378	0.16571
		1547	0.20781	0.23798	0.20211	0.21825	0.20685	0.2123	0.20232	0.27038	0.22547	0.29424	0.26443	0.1649
		1548	0.2056	0.23791	0.20311	0.21985	0.2064	0.21253	0.19937	0.26877	0.22053	0.29505	0.26222	0.16718
		1549	0.2028	0.23212	0.19953	0.2213	0.20851	0.21123	0.19805	0.27038	0.21937	0.29701	0.25753	0.1719
		1550	0.20399	0.22899	0.19676	0.22248	0.21193	0.2136	0.20147	0.27337	0.21969	0.29629	0.25459	0.17208
		1551	0.20662	0.23024	0.20012	0.22468	0.21243	0.21429	0.20555	0.27237	0.22173	0.29596	0.25506	0.17147
		1552	0.20882	0.2324	0.20326	0.22395	0.20949	0.21418	0.20836	0.26542	0.2244	0.2947	0.2558	0.17448
		1553	0.21248	0.23325	0.20501	0.22161	0.20849	0.21353	0.20802	0.26318	0.22647	0.29366	0.25574	0.17498
		1554	0.21133	0.234	0.20464	0.2201	0.20977	0.20821	0.20736	0.26668	0.22609	0.29511	0.25423	0.17392
		1555	0.20727	0.23189	0.20308	0.21967	0.2119	0.20756	0.2104	0.27038	0.22312	0.29394	0.25311	0.17303
		1556	0.20301	0.22989	0.20423	0.22043	0.21156	0.20936	0.212	0.2733	0.22225	0.29496	0.25142	0.17504
		1557	0.20186	0.22733	0.20892	0.22114	0.20915	0.21315	0.21052	0.27028	0.22287	0.29296	0.24893	0.17652
		1558	0.20434	0.22969	0.21128	0.22142	0.2079	0.21476	0.20605	0.26587	0.22226	0.29021	0.24596	0.17694
		1559	0.2048	0.23214	0.21437	0.22043	0.20732	0.21738	0.20557	0.26727	0.22103	0.29073	0.24451	0.17397
		1560	0.20614	0.23331	0.21451	0.21681	0.20763	0.21633	0.20939	0.26989	0.22167	0.29054	0.24447	0.17174
		1561	0.20742	0.23426	0.21636	0.21539	0.2085	0.21464	0.21229	0.27128	0.22533	0.29085	0.24261	0.17449
		1562	0.20824	0.23424	0.21775	0.21834	0.21049	0.21489	0.21196	0.27161	0.22869	0.2892	0.23921	0.17703
		1563	0.20697	0.23493	0.21542	0.21982	0.20989	0.21791	0.20912	0.26757	0.23131	0.28547	0.23485	0.17723
		1564	0.20886	0.23823	0.21319	0.21894	0.2074	0.22082	0.20803	0.26319	0.23234	0.285	0.23276	0.17638
		1565	0.21011	0.2389	0.21082	0.2172	0.20764	0.21857	0.20741	0.26284	0.22899	0.28703	0.23153	0.17771
		1566	0.20819	0.23474	0.21231	0.21866	0.20877	0.21326	0.20809	0.26416	0.22547	0.28842	0.23072	0.17922
		1567	0.20718	0.23317	0.21283	0.21973	0.20926	0.21148	0.2083	0.26439	0.22657	0.28846	0.22732	0.18066
		1568	0.209	0.23293	0.21019	0.21993	0.20668	0.21468	0.20604	0.26032	0.22718	0.28628	0.22665	0.18077
		1569	0.21124	0.23338	0.20719	0.21825	0.20744	0.21843	0.20497	0.25895	0.2284	0.28483	0.22663	0.17634
		1570	0.21001	0.23362	0.2068	0.21758	0.20868	0.22082	0.20444	0.25769	0.22787	0.28311	0.2278	0.17582
		1571	0.20349	0.2335	0.20904	0.2168	0.20851	0.22091	0.20564	0.2563	0.2235	0.28324	0.22797	0.17621
		1572	0.20012	0.23291	0.20825	0.21562	0.20918	0.2195	0.20835	0.25559	0.21928	0.28377	0.22798	0.17594
		1573	0.2033	0.23246	0.20576	0.21693	0.21083	0.22139	0.20684	0.25625	0.22189	0.28253	0.22663	0.17529
		1574	0.20661	0.23134	0.20505	0.21989	0.21269	0.22465	0.20442	0.25657	0.22626	0.28258	0.22548	0.17386
		1575	0.20843	0.23208	0.20662	0.22109	0.21077	0.22545	0.20259	0.2567	0.22881	0.28243	0.22538	0.17362
		1576	0.2097	0.23345	0.20703	0.21715	0.20686	0.22033	0.20325	0.25335	0.22939	0.28048	0.22547	0.17091
		1577	0.20694	0.23437	0.20734	0.21546	0.20745	0.21828	0.2033	0.2494	0.23057	0.27769	0.22613	0.16799
		1578	0.20171	0.23446	0.20643	0.21802	0.20851	0.22398	0.20424	0.2482	0.23245	0.27546	0.22581	0.16682
		1579	0.20178	0.23087	0.20522	0.22045	0.21124	0.22887	0.20342	0.25221	0.2313	0.27253	0.22398	0.16716
		1580	0.20539	0.23058	0.20578	0.2224	0.21223	0.2294	0.20375	0.25348	0.23069	0.2705	0.22446	0.16789
		1581	0.20943	0.23123	0.20641	0.22217	0.20903	0.22692	0.2034	0.25126	0.22956	0.27022	0.22417	0.16817
		1582	0.21335	0.2317	0.20677	0.22212	0.20703	0.22704	0.20502	0.24796	0.23349	0.26916	0.22271	0.16791
		1583	0.21477	0.23057	0.20547	0.22548	0.20579	0.23153	0.20584	0.24572	0.23685	0.26861	0.221	0.16762
		1584	0.21526	0.22824	0.20497	0.22962	0.2066	0.23334	0.2046	0.24648	0.23889	0.2675	0.21976	0.17022
		1585	0.21159	0.22569	0.20679	0.23138	0.20699	0.23262	0.20528	0.24462	0.23564	0.26454	0.21858	0.17276
		1586	0.20497	0.22667	0.20734	0.23228	0.20843	0.22904	0.20503	0.24301	0.23064	0.25953	0.21834	0.17284
		1587	0.19972	0.22841	0.20875	0.23443	0.21066	0.22317	0.20712	0.23896	0.22844	0.25753	0.21846	0.16832
		1588	0.20139	0.23161	0.20804	0.23819	0.21159	0.22105	0.20882	0.23733	0.22936	0.25722	0.21861	0.16627
		1589	0.20613	0.23336	0.20478	0.24268	0.21123	0.22167	0.2098	0.23531	0.23165	0.2547	0.21913	0.16923
		1590	0.20895	0.23223	0.20591	0.24288	0.2092	0.22307	0.20923	0.23315	0.23273	0.24985	0.21682	0.1723
		1591	0.21094	0.22733	0.20926	0.24452	0.20933	0.22084	0.20902	0.2311	0.23295	0.24403	0.21557	0.17324
		1592	0.21052	0.22632	0.21243	0.24594	0.21449	0.21765	0.20943	0.23088	0.23297	0.23918	0.21553	0.16979
		1593	0.20798	0.22806	0.21122	0.24592	0.21729	0.21476	0.21049	0.22978	0.232	0.23689	0.21596	0.16698
		1594	0.20752	0.23026	0.20907	0.24814	0.21653	0.21347	0.2108	0.22881	0.23285	0.23613	0.21383	0.16793
		1595	0.20731	0.23282	0.20835	0.2494	0.21385	0.21298	0.20848	0.2272	0.23271	0.23557	0.2112	0.1712
		1596	0.20834	0.23634	0.21044	0.25243	0.21403	0.21293	0.20844	0.22592	0.23289	0.23474	0.21192	0.17453
		1597	0.21057	0.23604	0.21452	0.25466	0.217	0.21282	0.21133	0.22231	0.23376	0.23518	0.21369	0.17313
		1598	0.21517	0.23172	0.21478	0.25578	0.21964	0.21319	0.214	0.21996	0.23376	0.23381	0.21397	0.17068
		1599	0.21084	0.2211	0.20902	0.25047	0.21258	0.21031	0.20958	0.21603	0.22993	0.229	0.20962	0.16346
		1600	0.19798	0.21884	0.20416	0.23511	0.20268	0.20056	0.1962	0.2053	0.21661	0.21581	0.1946	0.15869

## Sheet: c
				Friction Coefficient
					Zr45Cu65Al20-top
		--
	1	0.02035	0.02132	0.022	0.0275	0.02558	0.0323	0.04791	0.04055	0.05033
	2	0.0261	0.02611	0.0288	0.0348	0.03089	0.0392	0.05325	0.04814	0.05668
	3	0.03375	0.03306	0.03552	0.04031	0.03893	0.04666	0.06074	0.05625	0.06545
	4	0.04018	0.03988	0.04166	0.04665	0.04511	0.05334	0.0668	0.06206	0.07153
	5	0.04714	0.04584	0.04845	0.05427	0.05157	0.05958	0.07364	0.06934	0.07816
	6	0.05375	0.054	0.05464	0.06103	0.0594	0.06754	0.08065	0.07581	0.08478
	7	0.0585	0.05986	0.06151	0.06654	0.06489	0.07309	0.08692	0.08239	0.09056
	8	0.06638	0.06688	0.06816	0.07323	0.0726	0.07937	0.09462	0.08907	0.09734
	9	0.07358	0.07277	0.07355	0.08061	0.07915	0.08585	0.1009	0.09519	0.10436
	10	0.07984	0.07873	0.08095	0.08535	0.08497	0.09216	0.10752	0.10284	0.11136
	11	0.08751	0.08536	0.08728	0.09253	0.0916	0.09936	0.11406	0.10867	0.11854
	12	0.09324	0.08882	0.09476	0.09931	0.09726	0.10395	0.12033	0.11661	0.1263
	13	0.09627	0.09424	0.10026	0.10474	0.10195	0.10816	0.12739	0.12328	0.13181
	14	0.09596	0.09778	0.10421	0.10981	0.10629	0.11078	0.1346	0.12896	0.13797
	15	0.09903	0.0995	0.10548	0.1135	0.11054	0.11186	0.13976	0.13271	0.14156
	16	0.10424	0.10181	0.10838	0.11451	0.1144	0.11447	0.14474	0.13615	0.14728
	17	0.10534	0.10627	0.11014	0.11724	0.11589	0.11681	0.14767	0.139	0.15034
	18	0.10939	0.10999	0.10952	0.12094	0.11907	0.12111	0.14916	0.14154	0.15265
	19	0.11229	0.11191	0.114	0.12223	0.12098	0.12316	0.15055	0.1446	0.15524
	20	0.11494	0.11489	0.11689	0.12416	0.12412	0.12623	0.15263	0.14597	0.15783
	21	0.11805	0.11619	0.12038	0.12459	0.1275	0.12725	0.15377	0.14907	0.15985
	22	0.12106	0.11896	0.122	0.12718	0.12824	0.12841	0.15659	0.15087	0.16214
	23	0.1239	0.11902	0.12425	0.12823	0.13045	0.12786	0.15939	0.15455	0.16514
	24	0.12462	0.12237	0.12477	0.13234	0.13239	0.1306	0.16142	0.15709	0.16737
	25	0.12726	0.12679	0.12648	0.13412	0.13709	0.1345	0.16477	0.15887	0.17162
	26	0.1286	0.12921	0.12989	0.13648	0.13774	0.13744	0.16621	0.16137	0.17416
	27	0.13241	0.13326	0.13079	0.13938	0.13962	0.14045	0.16877	0.16396	0.17652
	28	0.13539	0.13531	0.13351	0.14085	0.14208	0.14248	0.17044	0.16775	0.17951
	29	0.1395	0.1387	0.13483	0.14196	0.1457	0.14566	0.17307	0.16751	0.18158
	30	0.14304	0.14131	0.13819	0.1432	0.14836	0.14722	0.17404	0.16845	0.1852
	31	0.14395	0.14498	0.13907	0.14655	0.14987	0.14994	0.17454	0.17063	0.18746
	32	0.14447	0.14656	0.14057	0.14866	0.15175	0.15037	0.17813	0.17332	0.18969
	33	0.14511	0.14929	0.14197	0.15089	0.15294	0.15379	0.1781	0.17461	0.19331
	34	0.14844	0.15323	0.14432	0.15355	0.15671	0.15633	0.17955	0.1771	0.19209
	35	0.15097	0.15449	0.14659	0.156	0.15748	0.15629	0.18244	0.17928	0.19662
	36	0.15462	0.15673	0.14775	0.15914	0.15774	0.15925	0.18498	0.1823	0.20111
	37	0.15808	0.1604	0.15142	0.16154	0.16071	0.16302	0.18726	0.18281	0.20353
	38	0.15965	0.16289	0.15587	0.16506	0.16351	0.16508	0.18998	0.18496	0.20609
	39	0.15711	0.16461	0.15812	0.16578	0.16497	0.16685	0.19251	0.18632	0.20867
	40	0.15527	0.16565	0.16038	0.16715	0.16743	0.17165	0.19544	0.18661	0.21256
	41	0.15755	0.16852	0.1635	0.16883	0.1701	0.17491	0.19913	0.18778	0.21341
	42	0.15965	0.17145	0.16322	0.17136	0.17149	0.178	0.20411	0.18945	0.21685
	43	0.16061	0.17408	0.16149	0.17252	0.17238	0.1798	0.20497	0.19194	0.22039
	44	0.16367	0.17645	0.16483	0.17316	0.17286	0.18146	0.20508	0.19283	0.22214
	45	0.16384	0.17816	0.167	0.17477	0.17287	0.18202	0.20439	0.19191	0.22231
	46	0.16507	0.17989	0.16688	0.17724	0.17407	0.18613	0.20583	0.19178	0.22463
	47	0.16714	0.18383	0.16655	0.17929	0.17661	0.18982	0.20858	0.1926	0.22853
	48	0.16739	0.18647	0.16717	0.17829	0.1777	0.19125	0.21146	0.19362	0.23081
	49	0.1683	0.18912	0.16511	0.17962	0.17616	0.19181	0.21372	0.19382	0.23285
	50	0.17111	0.19154	0.16486	0.17917	0.17509	0.19456	0.21368	0.19405	0.23509
	51	0.17186	0.19396	0.16854	0.17828	0.17905	0.1926	0.21311	0.19452	0.23297
	52	0.17169	0.19322	0.17165	0.17943	0.18214	0.19271	0.21431	0.19663	0.23037
	53	0.17171	0.18912	0.17325	0.18085	0.18309	0.19584	0.21547	0.19722	0.2277
	54	0.17476	0.18843	0.17464	0.18422	0.18438	0.19722	0.21487	0.198	0.22681
	55	0.17619	0.18751	0.17579	0.18529	0.18531	0.19566	0.21672	0.19905	0.2283
	56	0.17801	0.18841	0.17457	0.18847	0.18632	0.19389	0.21876	0.19986	0.22992
	57	0.17994	0.18972	0.17074	0.19086	0.18868	0.19136	0.21866	0.19908	0.23096
	58	0.17827	0.19034	0.16978	0.19206	0.19038	0.18945	0.21776	0.19836	0.22928
	59	0.17767	0.19113	0.17211	0.19236	0.19208	0.19369	0.21729	0.20026	0.22737
	60	0.18007	0.19114	0.17527	0.1934	0.19243	0.19843	0.21854	0.20255	0.22663
	61	0.18183	0.19018	0.17768	0.19426	0.19574	0.20037	0.22131	0.20381	0.22661
	62	0.18242	0.18591	0.17735	0.19456	0.19752	0.20223	0.22299	0.20508	0.22871
	63	0.18252	0.18468	0.17797	0.19432	0.2013	0.20282	0.22456	0.20437	0.22994
	64	0.18519	0.18656	0.18058	0.19323	0.20241	0.20414	0.22651	0.20463	0.23021
	65	0.18675	0.18896	0.18269	0.19361	0.20108	0.20593	0.22714	0.20417	0.23103
	66	0.18738	0.1917	0.18322	0.19351	0.20055	0.20829	0.22856	0.20463	0.23124
	67	0.18792	0.19356	0.18174	0.19434	0.20212	0.20989	0.22888	0.20455	0.22968
	68	0.1883	0.19662	0.18143	0.19678	0.20312	0.20674	0.23057	0.20568	0.22962
	69	0.18811	0.19707	0.18082	0.1981	0.20225	0.20284	0.23132	0.20661	0.23081
	70	0.18817	0.19962	0.18183	0.19903	0.20202	0.20235	0.2284	0.20789	0.22979
	71	0.18981	0.20317	0.18392	0.19803	0.20101	0.20655	0.22774	0.20964	0.22674
	72	0.19241	0.20145	0.18402	0.19814	0.19819	0.21018	0.22761	0.20863	0.22788
	73	0.19327	0.19243	0.18406	0.20071	0.1979	0.21086	0.22884	0.20937	0.23144
	74	0.1966	0.18903	0.18474	0.20301	0.19963	0.2106	0.22801	0.20878	0.2344
	75	0.19936	0.1941	0.18542	0.20545	0.20164	0.20791	0.22811	0.20858	0.23603
	76	0.20184	0.19773	0.18455	0.20808	0.20134	0.20349	0.22836	0.20904	0.23697
	77	0.20218	0.19889	0.18361	0.20933	0.20255	0.20432	0.22829	0.21031	0.23814
	78	0.20188	0.19832	0.18148	0.20838	0.20752	0.20839	0.22466	0.21122	0.23902
	79	0.20234	0.19772	0.18073	0.20689	0.20888	0.2129	0.22527	0.21058	0.23941
	80	0.20063	0.19822	0.18337	0.1996	0.20973	0.21229	0.22433	0.20951	0.23809
	81	0.19837	0.20013	0.18456	0.19828	0.21074	0.21143	0.22594	0.21199	0.23568
	82	0.19604	0.20313	0.18588	0.2028	0.21104	0.21288	0.2284	0.21345	0.23552
	83	0.19636	0.20333	0.18367	0.20638	0.21241	0.21545	0.22955	0.21365	0.23875
	84	0.19671	0.20383	0.1811	0.20625	0.21227	0.21685	0.22775	0.21401	0.24069
	85	0.19576	0.20483	0.18123	0.20425	0.21102	0.21849	0.2251	0.21471	0.2405
	86	0.19517	0.20773	0.18462	0.20399	0.21017	0.2224	0.22457	0.21476	0.24012
	87	0.19558	0.21136	0.18523	0.20625	0.2092	0.22505	0.22472	0.21352	0.24
	88	0.19837	0.21336	0.18696	0.20915	0.21093	0.22446	0.22629	0.21078	0.24105
	89	0.20002	0.21228	0.18807	0.20984	0.21063	0.22276	0.22893	0.21051	0.24074
	90	0.19984	0.20565	0.19071	0.20954	0.21092	0.22178	0.23007	0.21228	0.23999
	91	0.19829	0.19992	0.19426	0.20982	0.21115	0.22385	0.23031	0.21475	0.23816
	92	0.19721	0.20431	0.19607	0.21084	0.21278	0.22431	0.22971	0.21541	0.23638
	93	0.19789	0.21017	0.19479	0.21101	0.21436	0.2242	0.22887	0.21421	0.23821
	94	0.19882	0.21052	0.19194	0.21033	0.21296	0.22292	0.22924	0.21101	0.23945
	95	0.19807	0.20797	0.18883	0.21079	0.21204	0.22091	0.22906	0.21019	0.24084
	96	0.19641	0.20475	0.18933	0.21293	0.21063	0.21978	0.22779	0.21033	0.24188
	97	0.1954	0.20686	0.19284	0.21513	0.21117	0.21622	0.22672	0.21094	0.24002
	98	0.19516	0.20984	0.19462	0.21693	0.20932	0.21515	0.22887	0.21016	0.23947
	99	0.19448	0.2116	0.19442	0.21589	0.20893	0.21658	0.23224	0.21047	0.23985
	100	0.19597	0.20947	0.19319	0.21345	0.20947	0.21753	0.23314	0.21094	0.24165
	101	0.19665	0.20814	0.18933	0.21281	0.21025	0.21622	0.23143	0.2108	0.2433
	102	0.19677	0.2096	0.1852	0.21282	0.2102	0.21368	0.22301	0.21196	0.24191
	103	0.19477	0.21075	0.18516	0.21436	0.21002	0.21348	0.21805	0.21235	0.23841
	104	0.19586	0.20901	0.18785	0.21433	0.20781	0.21414	0.22284	0.21418	0.23324
	105	0.19512	0.2064	0.18997	0.21267	0.20763	0.21215	0.226	0.21567	0.23394
	106	0.19345	0.20796	0.18982	0.20935	0.20782	0.20968	0.22633	0.21595	0.23554
	107	0.19201	0.21191	0.18807	0.20911	0.20864	0.21006	0.22559	0.21564	0.23697
	108	0.19224	0.21614	0.18826	0.21133	0.20994	0.2112	0.22595	0.21742	0.23858
	109	0.19294	0.21276	0.1909	0.213	0.21192	0.21073	0.22958	0.21833	0.23911
	110	0.19255	0.20623	0.19379	0.21356	0.21406	0.21069	0.23309	0.21906	0.23882
	111	0.19323	0.20294	0.19314	0.21193	0.21448	0.2109	0.23339	0.21797	0.23944
	112	0.19236	0.20663	0.19205	0.21019	0.21479	0.21215	0.2335	0.21677	0.24005
	113	0.19278	0.21248	0.19018	0.21162	0.21323	0.21558	0.23323	0.21883	0.24005
	114	0.19414	0.21528	0.19049	0.2134	0.21049	0.21766	0.23478	0.22129	0.23873
	115	0.19607	0.20945	0.19358	0.2115	0.20863	0.2174	0.23538	0.22279	0.23997
	116	0.19678	0.20197	0.196	0.20919	0.21043	0.21509	0.23667	0.22387	0.24009
	117	0.19606	0.20115	0.1943	0.20959	0.2108	0.21518	0.23831	0.22357	0.23745
	118	0.19352	0.20788	0.1931	0.21163	0.20867	0.21788	0.23641	0.22441	0.23449
	119	0.19211	0.2116	0.19025	0.21139	0.20946	0.21949	0.23183	0.22356	0.23341
	120	0.19173	0.20786	0.191	0.21144	0.20981	0.21802	0.23026	0.2236	0.23368
	121	0.19234	0.20417	0.19	0.20977	0.20517	0.21473	0.23314	0.22314	0.23561
	122	0.19186	0.20699	0.19001	0.21071	0.20517	0.2108	0.2351	0.22337	0.2365
	123	0.19178	0.21328	0.19231	0.21236	0.20749	0.21023	0.23405	0.22483	0.23614
	124	0.19437	0.21571	0.19139	0.21278	0.2089	0.21243	0.23259	0.22605	0.23333
	125	0.19672	0.20937	0.18727	0.2081	0.21103	0.21256	0.23358	0.22685	0.23229
	126	0.19713	0.20223	0.18345	0.20481	0.21351	0.21197	0.23532	0.2276	0.2297
	127	0.19775	0.20592	0.18682	0.20617	0.21536	0.21073	0.2343	0.22833	0.22167
	128	0.19773	0.21159	0.19116	0.20811	0.21653	0.21087	0.2358	0.22818	0.2196
	129	0.19671	0.21573	0.1916	0.20908	0.21862	0.20876	0.23673	0.22964	0.2234
	130	0.19559	0.2144	0.19245	0.20827	0.21911	0.20719	0.23816	0.23141	0.22665
	131	0.19531	0.21129	0.19542	0.20718	0.2167	0.20381	0.23571	0.2335	0.22724
	132	0.19438	0.21177	0.19582	0.20668	0.20983	0.19444	0.23301	0.23461	0.22726
	133	0.19609	0.21491	0.18877	0.20268	0.20889	0.19188	0.23481	0.23377	0.22757
	134	0.19633	0.21569	0.18524	0.1975	0.21183	0.19622	0.23688	0.23019	0.22904
	135	0.19527	0.2136	0.18812	0.1988	0.21535	0.19897	0.23691	0.22597	0.23252
	136	0.19247	0.21372	0.18949	0.20326	0.2141	0.19882	0.23564	0.22409	0.23473
	137	0.19206	0.21706	0.18741	0.20465	0.21345	0.1985	0.2331	0.22624	0.23611
	138	0.1951	0.22114	0.18669	0.20585	0.21567	0.19993	0.23234	0.22863	0.23561
	139	0.19471	0.22402	0.18825	0.20658	0.21711	0.20179	0.23172	0.22982	0.23651
	140	0.19332	0.22567	0.19206	0.20672	0.21809	0.20342	0.23156	0.23158	0.2365
	141	0.19341	0.22658	0.19533	0.20831	0.21684	0.20338	0.23381	0.23276	0.23684
	142	0.19285	0.2261	0.19599	0.20965	0.21474	0.20293	0.23431	0.2289	0.23827
	143	0.19019	0.22724	0.19547	0.21197	0.2119	0.2074	0.23398	0.22325	0.23812
	144	0.18906	0.22984	0.19352	0.21284	0.21235	0.21115	0.2306	0.22285	0.23768
	145	0.1896	0.23093	0.18995	0.21322	0.21337	0.21336	0.22872	0.22462	0.23692
	146	0.18801	0.23163	0.19003	0.21084	0.21359	0.21372	0.22825	0.22518	0.23624
	147	0.18583	0.23182	0.19245	0.2109	0.21486	0.21236	0.23146	0.22757	0.23727
	148	0.18962	0.22873	0.19541	0.21234	0.21194	0.21333	0.23403	0.22993	0.23756
	149	0.19303	0.22466	0.19577	0.21308	0.21152	0.21261	0.23056	0.2319	0.23785
	150	0.19272	0.22404	0.19442	0.21282	0.21243	0.21098	0.22609	0.23269	0.23626
	151	0.19264	0.2271	0.19601	0.21147	0.21457	0.209	0.22382	0.23158	0.23405
	152	0.19321	0.23081	0.19815	0.20935	0.2142	0.2109	0.22379	0.22857	0.23212
	153	0.19475	0.23121	0.19475	0.20936	0.21353	0.21215	0.22344	0.22763	0.23011
	154	0.19601	0.22817	0.19355	0.20987	0.21355	0.21187	0.22324	0.22951	0.22808
	155	0.19562	0.22418	0.19314	0.21217	0.21286	0.21032	0.22449	0.22995	0.23047
	156	0.19432	0.2201	0.19584	0.21432	0.21352	0.20948	0.22711	0.22923	0.23298
	157	0.19344	0.22006	0.19857	0.21354	0.21551	0.20604	0.22712	0.22811	0.23319
	158	0.1925	0.22228	0.20023	0.21037	0.21661	0.20267	0.22638	0.22856	0.23159
	159	0.19287	0.22146	0.20089	0.20699	0.21843	0.19943	0.22639	0.2284	0.23123
	160	0.19464	0.21947	0.19735	0.20559	0.2195	0.20081	0.22803	0.22543	0.23398
	161	0.19305	0.21612	0.18738	0.20755	0.22043	0.20418	0.23172	0.22242	0.23515
	162	0.19333	0.21527	0.18799	0.20793	0.2197	0.20364	0.23284	0.22204	0.23678
	163	0.19555	0.21493	0.19345	0.20654	0.22055	0.20256	0.23269	0.22342	0.23713
	164	0.19434	0.21036	0.1968	0.20756	0.22277	0.20565	0.23429	0.22422	0.2388
	165	0.19437	0.20693	0.19816	0.20776	0.22337	0.21014	0.23497	0.22447	0.23973
	166	0.19278	0.20875	0.19859	0.20803	0.22537	0.21117	0.23377	0.2239	0.23888
	167	0.19441	0.2113	0.19871	0.20672	0.22738	0.21172	0.23174	0.22016	0.23916
	168	0.19624	0.21203	0.19716	0.20801	0.22818	0.21361	0.23405	0.21773	0.23951
	169	0.19738	0.20893	0.19764	0.21133	0.2271	0.21563	0.23678	0.21938	0.2414
	170	0.1988	0.20338	0.19952	0.21451	0.2262	0.21509	0.23832	0.22138	0.24208
	171	0.19862	0.20203	0.20145	0.21526	0.22823	0.21264	0.23821	0.22166	0.24179
	172	0.19809	0.20562	0.20151	0.21511	0.23027	0.21285	0.23767	0.22197	0.24236
	173	0.19643	0.20905	0.20036	0.21513	0.22979	0.21517	0.23994	0.22355	0.24138
	174	0.19515	0.21032	0.20084	0.21668	0.23089	0.21697	0.24101	0.22491	0.24228
	175	0.19485	0.20947	0.20356	0.21876	0.23146	0.21724	0.24198	0.22662	0.24274
	176	0.19495	0.2072	0.20517	0.22121	0.23215	0.21599	0.24165	0.22761	0.24113
	177	0.19451	0.20562	0.20609	0.22233	0.23048	0.21422	0.2399	0.22801	0.23853
	178	0.19587	0.2077	0.20578	0.22147	0.22608	0.21355	0.23715	0.23058	0.23476
	179	0.19672	0.20772	0.20701	0.22412	0.22332	0.21342	0.23628	0.23231	0.23736
	180	0.19812	0.20216	0.20581	0.22841	0.22472	0.21351	0.23901	0.23546	0.24121
	181	0.19893	0.2019	0.20559	0.22713	0.22893	0.21463	0.24183	0.23755	0.24287
	182	0.2001	0.20753	0.20653	0.22578	0.23101	0.21378	0.24258	0.23717	0.242
	183	0.2013	0.21093	0.20654	0.22737	0.23181	0.21148	0.24176	0.23536	0.24139
	184	0.19939	0.20932	0.20316	0.23046	0.22925	0.20738	0.24015	0.2323	0.24288
	185	0.19822	0.20895	0.20206	0.23121	0.22967	0.21108	0.24073	0.23214	0.2398
	186	0.19619	0.20894	0.20173	0.2296	0.23078	0.21424	0.24122	0.23164	0.23624
	187	0.19362	0.20985	0.2002	0.22772	0.2315	0.21663	0.24008	0.23102	0.23675
	188	0.19056	0.21137	0.19888	0.22869	0.22984	0.21866	0.23872	0.23244	0.23914
	189	0.19418	0.20966	0.19825	0.23139	0.22705	0.22002	0.23773	0.23244	0.2385
	190	0.19739	0.20825	0.1975	0.23276	0.22361	0.21908	0.23812	0.2321	0.23788
	191	0.19798	0.20861	0.19733	0.23301	0.22394	0.21786	0.23483	0.23026	0.24004
	192	0.19748	0.21147	0.195	0.234	0.22362	0.22016	0.23186	0.23165	0.24149
	193	0.19649	0.21067	0.19655	0.23319	0.22298	0.22225	0.23133	0.23165	0.24163
	194	0.19596	0.20572	0.19907	0.23102	0.22177	0.22094	0.23217	0.23152	0.24212
	195	0.19393	0.20018	0.20082	0.22931	0.22195	0.21814	0.23452	0.2319	0.24343
	196	0.19294	0.20081	0.20058	0.22886	0.22091	0.21862	0.23692	0.23187	0.24312
	197	0.19401	0.20474	0.20049	0.23162	0.21919	0.2204	0.23661	0.231	0.24116
	198	0.19463	0.20717	0.20237	0.23225	0.21604	0.22095	0.23654	0.22887	0.2419
	199	0.19657	0.20616	0.20479	0.23119	0.2136	0.223	0.23475	0.22988	0.24387
	200	0.19665	0.20244	0.20669	0.23203	0.21413	0.22344	0.23179	0.23179	0.24418
	201	0.19738	0.20045	0.2067	0.23051	0.2147	0.22125	0.2316	0.23366	0.24184
	202	0.19879	0.2017	0.20568	0.22956	0.21561	0.21864	0.23388	0.23512	0.24112
	203	0.19982	0.20612	0.20492	0.2309	0.21397	0.21614	0.23648	0.2334	0.24301
	204	0.19978	0.20853	0.20449	0.23078	0.21468	0.2155	0.23761	0.2324	0.24467
	205	0.1988	0.20782	0.20512	0.2283	0.21638	0.21575	0.23701	0.22858	0.24435
	206	0.19939	0.20505	0.2078	0.22445	0.21671	0.21844	0.23513	0.22417	0.2413
	207	0.19815	0.20525	0.20808	0.22587	0.2159	0.22061	0.23333	0.22481	0.23684
	208	0.19542	0.20815	0.20874	0.22803	0.21255	0.22017	0.23252	0.2276	0.23629
	209	0.19153	0.2115	0.20897	0.2302	0.21304	0.21714	0.23462	0.22997	0.24026
	210	0.18904	0.21309	0.20881	0.22951	0.21638	0.2154	0.23746	0.23026	0.24042
	211	0.18844	0.21063	0.20875	0.22553	0.21806	0.21685	0.23697	0.22952	0.24028
	212	0.18809	0.20734	0.21072	0.22011	0.21529	0.21947	0.23497	0.23069	0.23922
	213	0.19072	0.2072	0.2126	0.21736	0.21139	0.22085	0.23079	0.23427	0.2361
	214	0.1928	0.20887	0.21261	0.21964	0.20848	0.22107	0.22886	0.23459	0.23413
	215	0.19474	0.20893	0.21146	0.21998	0.21157	0.21977	0.22797	0.23288	0.23474
	216	0.19255	0.20729	0.21219	0.21761	0.21502	0.21626	0.22808	0.228	0.23754
	217	0.19183	0.20573	0.21338	0.21517	0.21432	0.21485	0.229	0.22562	0.23918
	218	0.19404	0.20626	0.21498	0.21343	0.21519	0.21514	0.22503	0.22611	0.23969
	219	0.19626	0.20882	0.21529	0.2119	0.2155	0.21512	0.2247	0.22834	0.23896
	220	0.19802	0.21177	0.215	0.21235	0.21775	0.21772	0.22897	0.22939	0.23707
	221	0.19699	0.21307	0.21351	0.21317	0.21814	0.21775	0.23163	0.22973	0.23719
	222	0.19888	0.2109	0.20689	0.21423	0.21846	0.21644	0.23239	0.2298	0.23953
	223	0.20153	0.20721	0.20269	0.21354	0.21813	0.21302	0.23319	0.22868	0.24132
	224	0.20337	0.2052	0.20425	0.21281	0.217	0.20995	0.23443	0.22836	0.24172
	225	0.20358	0.20768	0.2079	0.2122	0.21586	0.21113	0.23462	0.22604	0.24294
	226	0.20205	0.20968	0.21036	0.21093	0.21721	0.21291	0.23418	0.22277	0.2436
	227	0.20025	0.20972	0.20916	0.21165	0.21228	0.2138	0.23644	0.2243	0.24421
	228	0.20253	0.20776	0.20722	0.21287	0.20521	0.21102	0.2395	0.22647	0.24335
	229	0.2047	0.20576	0.20676	0.2122	0.21018	0.20841	0.24204	0.22563	0.24469
	230	0.20418	0.2063	0.20683	0.21175	0.21291	0.20831	0.2411	0.22549	0.24722
	231	0.20245	0.20869	0.20521	0.21383	0.21533	0.21045	0.23934	0.22599	0.24854
	232	0.20089	0.21095	0.20273	0.21423	0.213	0.21277	0.23912	0.22811	0.2492
	233	0.20184	0.21081	0.19938	0.21178	0.21764	0.21406	0.24018	0.23018	0.24981
	234	0.20286	0.20853	0.19725	0.21051	0.21884	0.21091	0.24311	0.23037	0.25121
	235	0.20366	0.20673	0.19537	0.21182	0.21732	0.20522	0.24233	0.23009	0.25335
	236	0.20464	0.20754	0.19567	0.21607	0.21365	0.20372	0.24232	0.23203	0.25378
	237	0.20536	0.2099	0.19625	0.21967	0.21531	0.20724	0.24338	0.23362	0.25302
	238	0.20498	0.21215	0.19875	0.22252	0.21701	0.20982	0.24386	0.23421	0.25475
	239	0.20427	0.21138	0.1987	0.22171	0.22042	0.20994	0.24079	0.23319	0.25639
	240	0.20175	0.20981	0.19821	0.22137	0.22208	0.20649	0.23606	0.23081	0.25673
	241	0.20108	0.20849	0.19555	0.22339	0.22557	0.19726	0.23563	0.23077	0.2559
	242	0.19764	0.20716	0.19042	0.22788	0.22549	0.19389	0.23754	0.23028	0.25804
	243	0.19596	0.20541	0.191	0.22988	0.22761	0.19687	0.23892	0.23164	0.26126
	244	0.19986	0.20473	0.19484	0.23071	0.23062	0.19971	0.2387	0.23105	0.26248
	245	0.2028	0.20377	0.1932	0.23147	0.22979	0.20038	0.23899	0.2293	0.26131
	246	0.20195	0.20203	0.18797	0.23405	0.22465	0.20177	0.23926	0.23001	0.2609
	247	0.19999	0.20127	0.18936	0.23573	0.21977	0.20345	0.23856	0.23271	0.26156
	248	0.20064	0.20101	0.19299	0.2373	0.21982	0.20363	0.23625	0.23363	0.26295
	249	0.20342	0.20169	0.19168	0.23998	0.22178	0.20279	0.23493	0.23421	0.26261
	250	0.20476	0.20306	0.19161	0.24127	0.22158	0.20406	0.23559	0.23394	0.25888
	251	0.20172	0.20491	0.19533	0.24254	0.21683	0.20596	0.23689	0.2324	0.25514
	252	0.20179	0.20651	0.19987	0.24559	0.21417	0.20742	0.23697	0.23042	0.25267
	253	0.20278	0.20558	0.20139	0.24864	0.2157	0.20721	0.23543	0.23098	0.25263
	254	0.20416	0.20765	0.20263	0.24844	0.21874	0.20972	0.23513	0.23354	0.25326
	255	0.2033	0.209	0.20334	0.24632	0.2208	0.21411	0.23648	0.23378	0.25464
	256	0.20238	0.21064	0.19986	0.24707	0.22296	0.21458	0.23707	0.23405	0.25414
	257	0.20246	0.21054	0.19573	0.24852	0.22311	0.21288	0.23925	0.23474	0.24572
	258	0.20276	0.20961	0.19564	0.24868	0.22365	0.21056	0.24102	0.23577	0.23671
	259	0.20318	0.20686	0.19754	0.24964	0.22176	0.21226	0.24126	0.23485	0.23745
	260	0.20147	0.20472	0.19895	0.24726	0.22136	0.21714	0.24163	0.23145	0.2407
	261	0.19756	0.20635	0.20109	0.24371	0.22223	0.2197	0.24108	0.22749	0.23969
	262	0.1932	0.20789	0.20063	0.24073	0.22311	0.22107	0.24034	0.22468	0.23864
	263	0.19342	0.20676	0.2	0.23965	0.22108	0.22217	0.23646	0.22433	0.23942
	264	0.19806	0.20278	0.20082	0.24119	0.22183	0.22456	0.2344	0.22755	0.24118
	265	0.20053	0.19916	0.20032	0.24217	0.22332	0.22629	0.23471	0.22882	0.24111
	266	0.19973	0.20181	0.19882	0.24004	0.22561	0.22721	0.2367	0.22841	0.24156
	267	0.1947	0.20572	0.19673	0.2349	0.2248	0.2261	0.23973	0.22403	0.23914
	268	0.19227	0.20777	0.19564	0.23407	0.22199	0.2193	0.24081	0.22052	0.23637
	269	0.1957	0.20755	0.1951	0.23623	0.21783	0.22031	0.23898	0.22055	0.23621
	270	0.19937	0.20648	0.19558	0.23783	0.21579	0.22394	0.23571	0.22201	0.23769
	271	0.19993	0.20463	0.19703	0.23775	0.21806	0.22503	0.23462	0.22384	0.23845
	272	0.20084	0.20467	0.19741	0.23863	0.22051	0.22358	0.23395	0.22437	0.23935
	273	0.20143	0.20291	0.19628	0.24028	0.22074	0.22151	0.23222	0.22439	0.2386
	274	0.20054	0.20007	0.19493	0.2398	0.21936	0.21969	0.23219	0.22445	0.23262
	275	0.19785	0.20202	0.19538	0.23846	0.21977	0.21833	0.23527	0.22635	0.23099
	276	0.19565	0.20554	0.1955	0.23872	0.22081	0.21925	0.23634	0.22955	0.23406
	277	0.19405	0.20461	0.19647	0.23748	0.22168	0.22014	0.23739	0.23174	0.23555
	278	0.19491	0.20059	0.19818	0.23213	0.22224	0.22072	0.23499	0.23015	0.23601
	279	0.19503	0.20087	0.19973	0.22464	0.22141	0.22105	0.23364	0.23161	0.23956
	280	0.19537	0.20333	0.19925	0.21823	0.21966	0.22064	0.23228	0.23387	0.24374
	281	0.19523	0.20177	0.19759	0.21455	0.21922	0.21932	0.23167	0.23532	0.2457
	282	0.19445	0.19876	0.1984	0.21399	0.21829	0.21736	0.23315	0.2347	0.24563
	283	0.19172	0.19749	0.20039	0.21614	0.21709	0.21459	0.23691	0.23233	0.24419
	284	0.1927	0.19878	0.20122	0.21532	0.21597	0.21448	0.23888	0.2308	0.24215
	285	0.19469	0.20076	0.20212	0.21273	0.21652	0.21651	0.2319	0.23057	0.23908
	286	0.1972	0.20322	0.1967	0.21167	0.2155	0.21817	0.2273	0.23216	0.2378
	287	0.19971	0.20566	0.19081	0.21317	0.21391	0.21851	0.2281	0.23384	0.23809
	288	0.20264	0.20642	0.19217	0.21413	0.21654	0.21641	0.23166	0.23593	0.23752
	289	0.20196	0.20776	0.19726	0.21418	0.2196	0.21594	0.23342	0.2333	0.23712
	290	0.1961	0.20868	0.19901	0.21264	0.22088	0.21728	0.2335	0.228	0.23693
	291	0.19264	0.2114	0.19666	0.21387	0.22274	0.2184	0.23284	0.22751	0.23639
	292	0.19749	0.213	0.19675	0.21287	0.22291	0.21868	0.23062	0.23186	0.23581
	293	0.20157	0.21012	0.19954	0.21093	0.2236	0.21958	0.22865	0.2344	0.23575
	294	0.2017	0.20728	0.19965	0.20799	0.21484	0.22132	0.22626	0.23287	0.23721
	295	0.19562	0.20853	0.19801	0.20991	0.20681	0.22007	0.22525	0.2316	0.23953
	296	0.18919	0.21021	0.19585	0.21366	0.21042	0.21796	0.22854	0.23331	0.23769
	297	0.19186	0.20877	0.19841	0.21463	0.2145	0.21451	0.23149	0.23431	0.2322
	298	0.19564	0.20707	0.20145	0.2141	0.21202	0.2148	0.23345	0.23723	0.23305
	299	0.19682	0.20857	0.20439	0.21155	0.20962	0.21571	0.23514	0.23924	0.23657
	300	0.19915	0.21129	0.20649	0.20968	0.21194	0.21553	0.23696	0.23903	0.23799
	301	0.20255	0.21073	0.20659	0.20889	0.21591	0.21459	0.2356	0.23832	0.23476
	302	0.20365	0.20876	0.20239	0.20945	0.21913	0.21616	0.23271	0.23676	0.22979
	303	0.20531	0.20726	0.2012	0.2095	0.2196	0.21804	0.23174	0.23427	0.22956
	304	0.20629	0.20722	0.20281	0.20688	0.22101	0.2164	0.23029	0.23448	0.23303
	305	0.20088	0.20696	0.20336	0.20655	0.22227	0.21263	0.22938	0.23563	0.23624
	306	0.19739	0.20687	0.20259	0.20937	0.22225	0.21183	0.2298	0.23712	0.2374
	307	0.19699	0.20734	0.2009	0.21045	0.22144	0.21608	0.23026	0.23522	0.2368
	308	0.19932	0.2099	0.20083	0.20937	0.22233	0.21878	0.22909	0.23343	0.23827
	309	0.20118	0.21033	0.2	0.20938	0.22389	0.21863	0.22735	0.23465	0.24126
	310	0.20201	0.2105	0.1999	0.21307	0.22471	0.21981	0.22738	0.23453	0.24234
	311	0.20247	0.21027	0.20078	0.21682	0.22312	0.21785	0.2275	0.23346	0.24305
	312	0.2016	0.20972	0.20185	0.21764	0.21975	0.21405	0.22649	0.23326	0.24427
	313	0.20131	0.21129	0.20278	0.21725	0.21728	0.21199	0.22847	0.23457	0.2429
	314	0.20101	0.21126	0.20371	0.21616	0.21351	0.21392	0.23113	0.23579	0.24051
	315	0.19828	0.20976	0.20512	0.21822	0.21219	0.21564	0.23437	0.23705	0.24
	316	0.19625	0.20922	0.20666	0.22116	0.21183	0.21571	0.23726	0.23754	0.24092
	317	0.19681	0.21041	0.20755	0.22337	0.21235	0.2147	0.24073	0.23437	0.24246
	318	0.19766	0.21121	0.2064	0.22546	0.21025	0.21405	0.24131	0.23097	0.2444
	319	0.1987	0.20892	0.20578	0.22425	0.20839	0.21309	0.23922	0.22894	0.24453
	320	0.19958	0.20785	0.20749	0.22297	0.21186	0.21034	0.24042	0.2288	0.24449
	321	0.19997	0.20757	0.20747	0.22158	0.21308	0.21337	0.2449	0.22899	0.24454
	322	0.2005	0.20684	0.20803	0.22157	0.21444	0.2148	0.2448	0.2309	0.24526
	323	0.20215	0.20833	0.20755	0.2224	0.21529	0.21459	0.24383	0.23418	0.24242
	324	0.20354	0.21136	0.20853	0.22312	0.21499	0.21273	0.24179	0.23378	0.23986
	325	0.2028	0.21216	0.20915	0.22222	0.21483	0.21006	0.24147	0.23241	0.23729
	326	0.19962	0.21082	0.20891	0.22059	0.21638	0.21219	0.24255	0.23368	0.2364
	327	0.19709	0.20976	0.20867	0.21923	0.22079	0.21523	0.24322	0.23498	0.23814
	328	0.19813	0.20907	0.20811	0.21808	0.22324	0.21572	0.24328	0.23288	0.24109
	329	0.19527	0.20947	0.20851	0.21822	0.22686	0.21361	0.24055	0.22932	0.2429
	330	0.19237	0.20895	0.20819	0.21726	0.22828	0.20914	0.23476	0.22712	0.24394
	331	0.18967	0.20727	0.20794	0.21699	0.22779	0.20847	0.23651	0.22751	0.24327
	332	0.19281	0.20562	0.20654	0.21603	0.22762	0.20748	0.24108	0.2264	0.24405
	333	0.19649	0.20613	0.20537	0.2152	0.22794	0.2063	0.2428	0.22504	0.24231
	334	0.19869	0.20717	0.20322	0.21318	0.23029	0.20609	0.24269	0.22648	0.24132
	335	0.19987	0.20357	0.20273	0.21115	0.22954	0.20872	0.24222	0.22763	0.24088
	336	0.1995	0.20134	0.20459	0.21198	0.23246	0.21092	0.24512	0.22767	0.23875
	337	0.19847	0.19978	0.20625	0.21333	0.23514	0.21194	0.24506	0.22711	0.23788
	338	0.19832	0.20145	0.20785	0.21128	0.23713	0.21347	0.24257	0.2274	0.23962
	339	0.20035	0.20423	0.20736	0.20642	0.23722	0.21542	0.23964	0.22784	0.24067
	340	0.20297	0.20698	0.20338	0.20629	0.23583	0.21718	0.24115	0.2276	0.23744
	341	0.204	0.21104	0.20406	0.20991	0.23398	0.21625	0.24495	0.22616	0.23554
	342	0.20341	0.21301	0.2069	0.21321	0.23133	0.21181	0.24418	0.22557	0.23773
	343	0.20215	0.2103	0.20667	0.2145	0.23213	0.20569	0.23842	0.22821	0.23993
	344	0.20084	0.19895	0.20293	0.21475	0.23314	0.20807	0.2323	0.23191	0.24132
	345	0.20106	0.19683	0.20209	0.21672	0.2324	0.21421	0.23002	0.23457	0.24127
	346	0.20074	0.20283	0.20581	0.22011	0.232	0.21654	0.23224	0.23357	0.24093
	347	0.19432	0.20789	0.21051	0.22239	0.2314	0.21567	0.23265	0.22987	0.24096
	348	0.18895	0.20892	0.21073	0.22122	0.2322	0.21749	0.23301	0.22746	0.23996
	349	0.19388	0.20618	0.20725	0.21767	0.23256	0.21865	0.23405	0.22607	0.23736
	350	0.1979	0.20394	0.20092	0.21557	0.23328	0.21724	0.2359	0.22813	0.23627
	351	0.19753	0.20228	0.20039	0.2156	0.23351	0.21415	0.23811	0.22696	0.23851
	352	0.19666	0.20275	0.20459	0.21776	0.23509	0.20775	0.23845	0.22414	0.24072
	353	0.19639	0.20563	0.20636	0.21846	0.23582	0.20776	0.23715	0.22407	0.24265
	354	0.19572	0.20619	0.20517	0.2169	0.23435	0.21113	0.23634	0.22576	0.24174
	355	0.19634	0.20525	0.20389	0.21488	0.23238	0.21356	0.23764	0.2256	0.23628
	356	0.19745	0.205	0.20408	0.21423	0.23577	0.21272	0.2386	0.22511	0.23285
	357	0.19913	0.20658	0.20513	0.21373	0.23969	0.2096	0.23892	0.22924	0.22831
	358	0.19883	0.20899	0.20541	0.21402	0.24033	0.20979	0.2377	0.2339	0.22439
	359	0.19339	0.20968	0.20502	0.21417	0.23624	0.21383	0.23794	0.23601	0.22686
	360	0.18953	0.20665	0.20436	0.21143	0.22809	0.21638	0.23798	0.23638	0.23111
	361	0.19133	0.2033	0.20076	0.20719	0.22243	0.2156	0.23878	0.23461	0.23113
	362	0.19565	0.20401	0.19879	0.20895	0.22487	0.21404	0.23425	0.23021	0.23024
	363	0.19305	0.20783	0.20075	0.21067	0.22721	0.21416	0.2289	0.22636	0.23051
	364	0.18887	0.20905	0.20346	0.21064	0.22845	0.21534	0.22687	0.22881	0.23296
	365	0.19077	0.20867	0.20387	0.21154	0.22706	0.21739	0.2313	0.23229	0.2347
	366	0.19529	0.20973	0.20212	0.20976	0.22679	0.21801	0.23279	0.23213	0.23613
	367	0.19668	0.21209	0.20284	0.21024	0.22764	0.21682	0.23163	0.23065	0.23796
	368	0.19415	0.21227	0.20471	0.21226	0.2273	0.21707	0.2308	0.23066	0.23997
	369	0.19305	0.21111	0.20791	0.21462	0.22546	0.21688	0.2319	0.22809	0.24226
	370	0.19531	0.20905	0.20424	0.2161	0.22233	0.21426	0.23225	0.226	0.24446
	371	0.19808	0.20653	0.20051	0.21335	0.22005	0.21317	0.23055	0.22462	0.24565
	372	0.20077	0.20583	0.20253	0.21	0.21826	0.21201	0.22933	0.22435	0.24349
	373	0.20337	0.20979	0.20406	0.20823	0.21476	0.2106	0.22757	0.22326	0.24034
	374	0.19897	0.21136	0.20462	0.2089	0.21435	0.20898	0.22709	0.22451	0.24089
	375	0.19618	0.21306	0.20285	0.209	0.21407	0.20816	0.22727	0.2221	0.24128
	376	0.1981	0.21317	0.20292	0.21002	0.21448	0.2098	0.22506	0.22055	0.24103
	377	0.20094	0.21211	0.20324	0.20875	0.21618	0.21199	0.22423	0.2246	0.23948
	378	0.19999	0.20914	0.20206	0.20664	0.21884	0.21361	0.22553	0.22856	0.2389
	379	0.19891	0.20348	0.20169	0.20648	0.21968	0.21578	0.22713	0.23031	0.23965
	380	0.2002	0.19978	0.20132	0.20675	0.21597	0.21641	0.22911	0.22703	0.2391
	381	0.20197	0.20048	0.20139	0.20601	0.21464	0.21813	0.23036	0.21944	0.23802
	382	0.20325	0.20325	0.19713	0.20743	0.21354	0.21708	0.23296	0.2198	0.23551
	383	0.20498	0.20556	0.19466	0.21082	0.21241	0.21178	0.23558	0.22454	0.23454
	384	0.20464	0.20503	0.19697	0.21291	0.21209	0.2093	0.235	0.22765	0.23651
	385	0.20056	0.20488	0.20016	0.21355	0.21099	0.21334	0.23485	0.22918	0.23806
	386	0.19673	0.20688	0.1998	0.21114	0.21413	0.21635	0.23537	0.23076	0.23981
	387	0.19473	0.20906	0.19504	0.21094	0.21552	0.21649	0.23658	0.23373	0.24011
	388	0.19638	0.21213	0.19441	0.213	0.21611	0.2132	0.23428	0.23286	0.24005
	389	0.19745	0.21473	0.19718	0.21509	0.2162	0.2108	0.23203	0.22929	0.23985
	390	0.19964	0.21545	0.19982	0.21313	0.21534	0.21062	0.23406	0.22999	0.23977
	391	0.20111	0.21265	0.19954	0.20951	0.21615	0.20811	0.23462	0.23157	0.2387
	392	0.20138	0.21041	0.20086	0.20961	0.2147	0.2096	0.23472	0.2333	0.23824
	393	0.20234	0.20877	0.20211	0.21077	0.2101	0.21329	0.23349	0.23228	0.23783
	394	0.2041	0.20919	0.19981	0.21206	0.20487	0.21517	0.2311	0.23335	0.23972
	395	0.20628	0.20981	0.19579	0.21145	0.20407	0.21418	0.22927	0.23636	0.24198
	396	0.2098	0.20433	0.19454	0.21015	0.20723	0.21422	0.23105	0.23691	0.23967
	397	0.21128	0.19994	0.19476	0.21138	0.20976	0.21179	0.23379	0.23491	0.23438
	398	0.20994	0.20108	0.19595	0.21348	0.20864	0.2071	0.23421	0.23222	0.23376
	399	0.20904	0.2056	0.19715	0.21252	0.20768	0.20274	0.23375	0.23041	0.23874
	400	0.20832	0.20744	0.19835	0.2103	0.20706	0.20381	0.23471	0.23127	0.24169
	401	0.20857	0.20545	0.19777	0.20847	0.20701	0.20766	0.23343	0.22979	0.2414
	402	0.21173	0.20474	0.19768	0.21007	0.21079	0.20963	0.2304	0.22843	0.24033
	403	0.21504	0.20475	0.2006	0.21246	0.21338	0.20835	0.22666	0.23058	0.23904
	404	0.21732	0.20664	0.20273	0.21446	0.2158	0.20553	0.22823	0.2334	0.23786
	405	0.21914	0.20619	0.20353	0.21294	0.21758	0.20336	0.23129	0.23408	0.23588
	406	0.21726	0.20581	0.20179	0.20718	0.21969	0.20229	0.23277	0.22869	0.23666
	407	0.21479	0.2074	0.19647	0.20515	0.21839	0.20429	0.23352	0.22577	0.23735
	408	0.21549	0.20807	0.19161	0.20918	0.21213	0.2069	0.23068	0.22934	0.23895
	409	0.21718	0.20945	0.19149	0.2129	0.20616	0.20807	0.22809	0.23428	0.24072
	410	0.21593	0.20972	0.19514	0.21467	0.20818	0.2109	0.22795	0.23667	0.23914
	411	0.21602	0.20994	0.19438	0.21423	0.21227	0.21404	0.22773	0.23625	0.23745
	412	0.21719	0.20743	0.18837	0.21462	0.21384	0.21416	0.22735	0.23421	0.23685
	413	0.21372	0.20352	0.18886	0.21299	0.21331	0.21628	0.22807	0.23145	0.23545
	414	0.20716	0.19885	0.19348	0.2124	0.2145	0.21996	0.22969	0.23086	0.22843
	415	0.20056	0.19694	0.19547	0.21148	0.21392	0.22143	0.23238	0.23099	0.22098
	416	0.20217	0.20065	0.19589	0.21014	0.21396	0.22264	0.23411	0.23388	0.22253
	417	0.20548	0.20644	0.19745	0.21159	0.21298	0.2245	0.23622	0.23456	0.22607
	418	0.20699	0.20604	0.19959	0.21232	0.21126	0.2256	0.23599	0.23317	0.22929
	419	0.20734	0.20312	0.2012	0.2125	0.20846	0.22471	0.23712	0.23153	0.22987
	420	0.20866	0.20154	0.20433	0.2145	0.20821	0.22194	0.24104	0.23177	0.23035
	421	0.20721	0.20572	0.20615	0.21584	0.21002	0.21564	0.24365	0.23237	0.23121
	422	0.20452	0.20734	0.20372	0.21528	0.2117	0.21507	0.24461	0.23337	0.23249
	423	0.19514	0.20808	0.19774	0.21267	0.21395	0.21927	0.24139	0.23474	0.23165
	424	0.1918	0.20542	0.19795	0.21053	0.21379	0.22107	0.2361	0.23393	0.22959
	425	0.1942	0.20324	0.20251	0.21186	0.21107	0.22077	0.23757	0.23322	0.22879
	426	0.1983	0.20245	0.20513	0.21244	0.20856	0.21902	0.24154	0.23273	0.22961
	427	0.1976	0.20373	0.20391	0.21017	0.21013	0.21871	0.24249	0.23079	0.22445
	428	0.19547	0.20342	0.20209	0.20919	0.21153	0.2171	0.24082	0.2257	0.2186
	429	0.19705	0.20165	0.19997	0.21232	0.2124	0.21624	0.24093	0.2235	0.21731
	430	0.19824	0.2027	0.20026	0.21408	0.21293	0.21547	0.24327	0.22433	0.2213
	431	0.19879	0.20662	0.20216	0.21331	0.21663	0.21785	0.24511	0.2246	0.2222
	432	0.20023	0.2083	0.20152	0.21017	0.21725	0.21967	0.24569	0.22491	0.22259
	433	0.19766	0.20851	0.2006	0.20804	0.21786	0.21765	0.24502	0.22198	0.22124
	434	0.19399	0.20566	0.19852	0.2101	0.2171	0.21509	0.24588	0.21729	0.21657
	435	0.19405	0.20131	0.19678	0.21216	0.21635	0.21333	0.24738	0.21613	0.21324
	436	0.19744	0.20078	0.19555	0.21161	0.21466	0.21377	0.24845	0.2187	0.21538
	437	0.19812	0.20387	0.1961	0.21126	0.21234	0.21386	0.24797	0.22202	0.21908
	438	0.19738	0.20634	0.19768	0.21432	0.21381	0.21494	0.24462	0.22096	0.21971
	439	0.19925	0.20692	0.1988	0.21755	0.21502	0.21608	0.24434	0.2189	0.22167
	440	0.19869	0.20778	0.2004	0.21601	0.21712	0.21586	0.24606	0.21771	0.22317
	441	0.19635	0.20869	0.20308	0.21119	0.21836	0.21643	0.24934	0.21735	0.22599
	442	0.18977	0.20881	0.2052	0.20583	0.21959	0.21653	0.2478	0.21687	0.22676
	443	0.18843	0.20881	0.20518	0.20801	0.21959	0.21282	0.24137	0.21797	0.22659
	444	0.19063	0.20661	0.20166	0.21225	0.2186	0.2079	0.2384	0.21822	0.23019
	445	0.19263	0.20746	0.19466	0.21302	0.21626	0.20763	0.24201	0.2186	0.23339
	446	0.19405	0.20563	0.19361	0.21014	0.21309	0.21069	0.2454	0.21933	0.23373
	447	0.19415	0.20284	0.19559	0.20757	0.21115	0.21301	0.24337	0.21994	0.22795
	448	0.19577	0.20443	0.19863	0.20596	0.20905	0.21398	0.24022	0.21941	0.22459
	449	0.1939	0.20713	0.19919	0.20858	0.21134	0.21462	0.24039	0.21774	0.226
	450	0.18666	0.20891	0.19815	0.21348	0.21396	0.21486	0.24085	0.21756	0.22831
	451	0.18376	0.20896	0.19961	0.21507	0.21383	0.21215	0.23794	0.21931	0.23103
	452	0.18649	0.20777	0.20253	0.21229	0.21207	0.20877	0.23346	0.22273	0.23312
	453	0.18968	0.20797	0.20491	0.20682	0.2124	0.21032	0.23197	0.22653	0.23173
	454	0.18915	0.20732	0.20548	0.20369	0.21542	0.21142	0.23482	0.22759	0.2286
	455	0.18811	0.20814	0.20674	0.20493	0.21564	0.21354	0.23791	0.22996	0.22844
	456	0.18819	0.20891	0.20802	0.2057	0.21432	0.21461	0.23887	0.2327	0.22908
	457	0.18698	0.20993	0.20357	0.20657	0.21145	0.21295	0.23807	0.23575	0.23104
	458	0.18689	0.21073	0.20273	0.20642	0.21296	0.21045	0.23625	0.23709	0.23274
	459	0.19121	0.2091	0.20467	0.20506	0.21636	0.2121	0.23525	0.23784	0.23144
	460	0.19435	0.2053	0.20722	0.20763	0.21687	0.21266	0.23774	0.2396	0.22941
	461	0.19344	0.20207	0.20747	0.20861	0.2149	0.20784	0.23832	0.23964	0.23002
	462	0.19573	0.20158	0.20539	0.20828	0.21073	0.20658	0.23677	0.23736	0.23427
	463	0.19838	0.20228	0.20259	0.20709	0.2106	0.21042	0.23441	0.23307	0.23541
	464	0.20086	0.20297	0.20198	0.2054	0.20871	0.21348	0.23346	0.23059	0.23306
	465	0.20184	0.20286	0.20185	0.20606	0.2074	0.21234	0.23545	0.23101	0.2301
	466	0.2026	0.2012	0.20324	0.20741	0.20634	0.20948	0.23444	0.23222	0.22858
	467	0.20358	0.2	0.20118	0.20755	0.20683	0.20936	0.23245	0.23373	0.22747
	468	0.20624	0.1991	0.19793	0.20944	0.20708	0.21152	0.23434	0.23451	0.22875
	469	0.20902	0.19949	0.19613	0.21011	0.20711	0.21193	0.23659	0.23294	0.22837
	470	0.21025	0.20025	0.19772	0.20728	0.20861	0.21088	0.23851	0.23154	0.22831
	471	0.20729	0.20085	0.19834	0.20125	0.20744	0.2084	0.23464	0.23088	0.22938
	472	0.20067	0.20193	0.19612	0.2025	0.20505	0.20687	0.22901	0.2343	0.22828
	473	0.19442	0.19801	0.19663	0.20677	0.20595	0.20857	0.22793	0.23739	0.22969
	474	0.19696	0.19209	0.19867	0.20842	0.20728	0.21041	0.22886	0.23968	0.23154
	475	0.20315	0.19342	0.20205	0.20948	0.2085	0.20905	0.23103	0.23713	0.2347
	476	0.20552	0.19908	0.20356	0.20668	0.21019	0.20465	0.22954	0.22917	0.23589
	477	0.2058	0.19996	0.20331	0.20447	0.21178	0.20246	0.22738	0.22552	0.23709
	478	0.20529	0.1977	0.20327	0.20619	0.20972	0.204	0.2272	0.22909	0.23451
	479	0.20329	0.19904	0.20572	0.20833	0.20621	0.20574	0.2282	0.23271	0.23005
	480	0.20359	0.20295	0.20864	0.20892	0.20456	0.20529	0.22515	0.23361	0.22905
	481	0.204	0.20406	0.20685	0.20955	0.20213	0.20257	0.22609	0.23373	0.23093
	482	0.20336	0.20107	0.20259	0.2116	0.2021	0.19979	0.23001	0.23412	0.23231
	483	0.20529	0.19759	0.20048	0.2134	0.20326	0.19555	0.23185	0.23458	0.23338
	484	0.20701	0.19848	0.2016	0.21338	0.20304	0.19543	0.23303	0.23172	0.23269
	485	0.2086	0.20222	0.2045	0.21222	0.20249	0.19811	0.23548	0.22818	0.23262
	486	0.20983	0.20338	0.20603	0.20792	0.19818	0.20109	0.23666	0.22499	0.23196
	487	0.20912	0.20501	0.20641	0.20565	0.19357	0.20251	0.23806	0.22244	0.23054
	488	0.20675	0.20264	0.2067	0.20737	0.19589	0.19834	0.2347	0.22394	0.22726
	489	0.20793	0.20071	0.20711	0.20951	0.20014	0.19296	0.23016	0.22676	0.22812
	490	0.2097	0.20156	0.20648	0.209	0.20114	0.19427	0.22583	0.22703	0.22711
	491	0.2089	0.20255	0.20438	0.20817	0.19928	0.19812	0.22846	0.22766	0.2295
	492	0.20758	0.20109	0.20247	0.20748	0.19664	0.2028	0.23188	0.22874	0.23182
	493	0.20244	0.20154	0.20356	0.20639	0.19796	0.20635	0.23141	0.23079	0.23515
	494	0.19786	0.20572	0.2032	0.20543	0.20283	0.20921	0.23106	0.23209	0.23421
	495	0.19807	0.20893	0.20223	0.20018	0.20532	0.2083	0.23163	0.23381	0.23384
	496	0.20168	0.2099	0.20239	0.19556	0.20713	0.20394	0.23278	0.23601	0.23358
	497	0.20359	0.207	0.20172	0.19755	0.20913	0.20348	0.23659	0.23589	0.23242
	498	0.19987	0.20114	0.20178	0.20038	0.20958	0.20468	0.23851	0.23408	0.23067
	499	0.19761	0.19943	0.20414	0.20168	0.2107	0.20385	0.23979	0.23328	0.23005
	500	0.20011	0.2016	0.2074	0.19939	0.21235	0.2053	0.24013	0.23049	0.23001
	501	0.20019	0.20348	0.20829	0.20118	0.21331	0.20623	0.24074	0.2338	0.22569
	502	0.19701	0.20103	0.20803	0.20525	0.21502	0.20224	0.24205	0.23725	0.22216
	503	0.19652	0.19497	0.20725	0.20748	0.21565	0.20179	0.24189	0.23903	0.22361
	504	0.19991	0.19275	0.20751	0.20559	0.21636	0.20491	0.24024	0.23698	0.22695
	505	0.20218	0.1958	0.20901	0.20648	0.21407	0.20328	0.23788	0.23322	0.22827
	506	0.20378	0.19829	0.20962	0.20977	0.2115	0.19977	0.23655	0.23252	0.22804
	507	0.20574	0.19972	0.2097	0.21319	0.21148	0.1973	0.23716	0.23357	0.2292
	508	0.2045	0.20139	0.20882	0.21497	0.21169	0.19858	0.23851	0.23284	0.23127
	509	0.19872	0.20478	0.20911	0.2164	0.21141	0.2021	0.2399	0.23198	0.23362
	510	0.19862	0.20735	0.21043	0.21546	0.20924	0.20369	0.23893	0.23145	0.23616
	511	0.20073	0.2045	0.20957	0.21333	0.21251	0.20351	0.23633	0.22972	0.23593
	512	0.20247	0.20341	0.20794	0.21206	0.21593	0.20462	0.23726	0.22586	0.2343
	513	0.20073	0.20664	0.20973	0.21032	0.21564	0.20714	0.23859	0.22208	0.23287
	514	0.20095	0.20841	0.21117	0.21098	0.21606	0.21026	0.2387	0.22256	0.22864
	515	0.20126	0.2052	0.21119	0.21188	0.21728	0.21112	0.23874	0.22553	0.22737
	516	0.20113	0.19935	0.21257	0.21275	0.21612	0.21275	0.23934	0.22752	0.22909
	517	0.20169	0.19686	0.21423	0.21014	0.21544	0.21405	0.23771	0.22688	0.23127
	518	0.20335	0.20045	0.21433	0.20881	0.21568	0.2113	0.23722	0.22726	0.2305
	519	0.20543	0.20197	0.21329	0.21087	0.21639	0.21054	0.23809	0.22958	0.22936
	520	0.20612	0.20007	0.21356	0.21096	0.21722	0.21207	0.23802	0.23306	0.23044
	521	0.20537	0.19814	0.21434	0.20674	0.21863	0.21625	0.23573	0.23372	0.23109
	522	0.2034	0.19854	0.21188	0.20344	0.21773	0.21796	0.23284	0.23085	0.2316
	523	0.20189	0.19917	0.21255	0.2034	0.21758	0.21633	0.23154	0.22902	0.22928
	524	0.19919	0.19855	0.21419	0.20734	0.21659	0.21475	0.23372	0.22904	0.22323
	525	0.19565	0.19965	0.21549	0.21077	0.21353	0.21591	0.23395	0.22972	0.22319
	526	0.19971	0.20409	0.21481	0.21151	0.21284	0.21947	0.23334	0.22884	0.22617
	527	0.20313	0.20697	0.21358	0.20934	0.21643	0.22183	0.23401	0.22496	0.22575
	528	0.2034	0.20862	0.2119	0.21199	0.21953	0.22262	0.23528	0.22367	0.22012
	529	0.2016	0.20784	0.21081	0.21671	0.21893	0.22368	0.23967	0.22548	0.21773
	530	0.2015	0.2017	0.21051	0.21901	0.2171	0.22585	0.241	0.22477	0.21786
	531	0.204	0.2047	0.21093	0.21849	0.21477	0.22545	0.24068	0.22368	0.21652
	532	0.20538	0.21159	0.21206	0.21894	0.21176	0.22252	0.23961	0.22258	0.21718
	533	0.20662	0.21423	0.21236	0.21884	0.21153	0.22068	0.23714	0.2222	0.21883
	534	0.20779	0.21252	0.21177	0.21819	0.21321	0.22357	0.2358	0.22065	0.22092
	535	0.20693	0.21112	0.20973	0.21812	0.21416	0.22538	0.23717	0.22057	0.22126
	536	0.20717	0.21352	0.20886	0.22034	0.21442	0.22524	0.23559	0.22064	0.22106
	537	0.2091	0.21402	0.20976	0.22081	0.21409	0.22298	0.23108	0.21905	0.22409
	538	0.20509	0.21198	0.2105	0.21987	0.21449	0.22267	0.2307	0.21939	0.22384
	539	0.19819	0.20742	0.2079	0.21923	0.21362	0.22358	0.23292	0.21866	0.22339
	540	0.19552	0.20593	0.20497	0.21871	0.21561	0.22455	0.23316	0.22002	0.22275
	541	0.19951	0.21027	0.2038	0.21949	0.2183	0.22585	0.2332	0.22355	0.2258
	542	0.20245	0.21542	0.20573	0.21995	0.21954	0.22537	0.23202	0.2241	0.22937
	543	0.20275	0.21684	0.20438	0.22136	0.22035	0.22562	0.23097	0.22563	0.23298
	544	0.2	0.21274	0.19885	0.22194	0.22221	0.22472	0.22842	0.22502	0.23429
	545	0.20051	0.20677	0.19529	0.21917	0.22162	0.2209	0.22536	0.22657	0.23515
	546	0.20216	0.2063	0.19778	0.21515	0.21883	0.21999	0.22566	0.22515	0.23424
	547	0.20272	0.20767	0.20096	0.21165	0.21605	0.22186	0.22654	0.22646	0.23619
	548	0.20407	0.20907	0.20165	0.211	0.21302	0.22315	0.2256	0.23012	0.23676
	549	0.20534	0.21056	0.20067	0.2137	0.2108	0.22263	0.22272	0.23102	0.23671
	550	0.20764	0.21399	0.20168	0.21582	0.20939	0.22102	0.22469	0.23267	0.23519
	551	0.20879	0.21413	0.20378	0.21643	0.2113	0.22056	0.22824	0.23103	0.23384
	552	0.20573	0.21024	0.2073	0.21483	0.21448	0.21808	0.23129	0.23131	0.23364
	553	0.20808	0.20452	0.2086	0.21381	0.21676	0.21779	0.2324	0.23135	0.23034
	554	0.21054	0.20392	0.20825	0.2136	0.21605	0.21997	0.23277	0.23049	0.2275
	555	0.21014	0.20922	0.20394	0.2139	0.21569	0.22175	0.23571	0.23087	0.22855
	556	0.20847	0.21297	0.19974	0.21507	0.21902	0.22082	0.2377	0.23151	0.23089
	557	0.20791	0.21177	0.19935	0.21369	0.21949	0.21905	0.23678	0.23226	0.23359
	558	0.20937	0.21008	0.20067	0.21192	0.21888	0.22011	0.2359	0.23133	0.23306
	559	0.21059	0.20912	0.19977	0.2097	0.21766	0.22134	0.23476	0.23313	0.2345
	560	0.21118	0.21013	0.1987	0.20793	0.21802	0.22305	0.23553	0.23435	0.23735
	561	0.20966	0.21189	0.20012	0.20676	0.22187	0.22459	0.23592	0.23421	0.23909
	562	0.20915	0.21325	0.20151	0.20779	0.22256	0.22523	0.23647	0.23694	0.23856
	563	0.212	0.21087	0.20198	0.20908	0.22309	0.2264	0.23594	0.23871	0.23716
	564	0.21459	0.20494	0.20264	0.20661	0.22361	0.22725	0.2358	0.23867	0.23557
	565	0.21246	0.20431	0.19828	0.20717	0.22378	0.2311	0.23466	0.23528	0.23173
	566	0.20784	0.20726	0.19623	0.21079	0.224	0.23432	0.23296	0.23319	0.23019
	567	0.2065	0.20724	0.20026	0.21133	0.22394	0.23544	0.23078	0.23358	0.23301
	568	0.20626	0.20505	0.20403	0.2077	0.22446	0.23452	0.23007	0.23325	0.23331
	569	0.20496	0.20523	0.20554	0.20698	0.22194	0.23211	0.23235	0.23309	0.23017
	570	0.20521	0.20876	0.20184	0.21048	0.21977	0.2333	0.23446	0.23207	0.22885
	571	0.2042	0.21115	0.19932	0.21016	0.2219	0.23805	0.23473	0.23024	0.23152
	572	0.20322	0.21139	0.20128	0.20944	0.22329	0.23897	0.23292	0.23085	0.2333
	573	0.2041	0.21111	0.20348	0.21154	0.22113	0.23975	0.22895	0.23343	0.23372
	574	0.20853	0.21103	0.20399	0.21422	0.21609	0.23936	0.22394	0.23481	0.23435
	575	0.21186	0.20917	0.20096	0.21714	0.21679	0.23753	0.22613	0.23212	0.23092
	576	0.21248	0.20708	0.19948	0.21913	0.2202	0.22964	0.23196	0.23066	0.22583
	577	0.21319	0.20551	0.20231	0.21995	0.22319	0.22557	0.23365	0.23262	0.2262
	578	0.21531	0.20491	0.20299	0.21936	0.21974	0.23009	0.23212	0.23596	0.22982
	579	0.21693	0.20536	0.20098	0.21759	0.21263	0.23362	0.22928	0.23606	0.23223
	580	0.21832	0.20511	0.20182	0.21506	0.20709	0.23287	0.22799	0.23644	0.2339
	581	0.2189	0.20144	0.20429	0.21493	0.20775	0.23109	0.22655	0.2369	0.23187
	582	0.21754	0.19927	0.20538	0.21746	0.21347	0.22889	0.22863	0.23625	0.21906
	583	0.21609	0.2005	0.20496	0.21929	0.21549	0.22723	0.23061	0.23468	0.21536
	584	0.21572	0.20053	0.20598	0.21912	0.21536	0.22844	0.23013	0.2335	0.2207
	585	0.21566	0.20333	0.20795	0.21763	0.21434	0.23137	0.22838	0.23405	0.22354
	586	0.21101	0.2064	0.21033	0.2159	0.21267	0.23278	0.22553	0.23668	0.2229
	587	0.2087	0.20633	0.2128	0.21174	0.21207	0.23433	0.22436	0.23779	0.22158
	588	0.2116	0.20458	0.21434	0.21103	0.21001	0.23508	0.22795	0.23251	0.22326
	589	0.21366	0.20421	0.21599	0.21359	0.20919	0.23432	0.23027	0.22816	0.22479
	590	0.21321	0.20528	0.21751	0.2155	0.20849	0.22974	0.23035	0.2281	0.22342
	591	0.2131	0.20507	0.21964	0.21389	0.20655	0.22739	0.23244	0.22962	0.22439
	592	0.21026	0.20329	0.21656	0.21177	0.20661	0.22797	0.23531	0.23066	0.22587
	593	0.21036	0.20275	0.21085	0.21033	0.2098	0.22658	0.23565	0.23013	0.22886
	594	0.2128	0.20273	0.21214	0.20919	0.21239	0.22247	0.23375	0.22903	0.23073
	595	0.21552	0.20428	0.21514	0.20974	0.21539	0.22014	0.23182	0.22819	0.23109
	596	0.21442	0.20611	0.21677	0.2115	0.21504	0.21949	0.2317	0.22887	0.23288
	597	0.21181	0.20629	0.21622	0.21278	0.21855	0.21977	0.23193	0.23111	0.23531
	598	0.21398	0.2047	0.21738	0.21185	0.22116	0.21925	0.22915	0.23162	0.23789
	599	0.21645	0.20326	0.21673	0.2109	0.22134	0.21724	0.22759	0.23034	0.23901
	600	0.21562	0.20593	0.21606	0.20986	0.21896	0.21739	0.22932	0.23047	0.23815
	601	0.21163	0.20789	0.21521	0.20857	0.21456	0.21667	0.23014	0.23022	0.2404
	602	0.21179	0.21051	0.21464	0.20795	0.20693	0.21763	0.23332	0.23128	0.24238
	603	0.21411	0.21161	0.21485	0.20799	0.20881	0.21974	0.23606	0.23244	0.23944
	604	0.21671	0.20971	0.21449	0.20775	0.21322	0.21526	0.23849	0.23359	0.23998
	605	0.21836	0.20383	0.2136	0.20667	0.21468	0.21095	0.23792	0.23101	0.24123
	606	0.21827	0.20333	0.21274	0.20719	0.21168	0.21022	0.2348	0.22738	0.24124
	607	0.21918	0.20772	0.20978	0.2096	0.20873	0.21342	0.23282	0.22551	0.2408
	608	0.2214	0.20881	0.20799	0.20931	0.21152	0.21555	0.23249	0.22294	0.23967
	609	0.21917	0.20851	0.20686	0.20881	0.21636	0.21543	0.23358	0.2218	0.23977
	610	0.21109	0.20614	0.20788	0.21216	0.21447	0.21518	0.23553	0.22218	0.23895
	611	0.20722	0.20299	0.20975	0.21521	0.20892	0.21408	0.23155	0.22393	0.24009
	612	0.21018	0.2028	0.20914	0.21538	0.21058	0.21346	0.22992	0.22418	0.23956
	613	0.21247	0.20289	0.20685	0.21318	0.21608	0.21325	0.2315	0.22284	0.23614
	614	0.21204	0.2062	0.20324	0.21099	0.21778	0.21439	0.23227	0.22452	0.2345
	615	0.21043	0.20745	0.19805	0.20894	0.21907	0.21493	0.2317	0.22268	0.2351
	616	0.20933	0.20564	0.19522	0.20894	0.22014	0.21365	0.23142	0.21867	0.23541
	617	0.21018	0.20221	0.1987	0.20929	0.21973	0.21202	0.23206	0.21591	0.23479
	618	0.20957	0.20194	0.20228	0.21143	0.2185	0.21109	0.2315	0.21778	0.23605
	619	0.20715	0.20668	0.20279	0.21164	0.2172	0.21377	0.23033	0.22064	0.23602
	620	0.20709	0.20852	0.20327	0.21038	0.21771	0.21765	0.23095	0.22006	0.23196
	621	0.21149	0.20779	0.20311	0.20929	0.21886	0.21893	0.23202	0.21449	0.22845
	622	0.21475	0.20703	0.20312	0.20962	0.22115	0.21956	0.23383	0.21124	0.22902
	623	0.21561	0.20692	0.20289	0.21183	0.22097	0.2188	0.23713	0.21352	0.23152
	624	0.21436	0.20852	0.20236	0.21238	0.22015	0.21698	0.24015	0.21568	0.23235
	625	0.21523	0.2077	0.20274	0.20845	0.21878	0.21622	0.241	0.21721	0.23322
	626	0.2144	0.20676	0.19963	0.20706	0.2182	0.2157	0.24047	0.21922	0.23602
	627	0.21339	0.20855	0.19843	0.20719	0.21922	0.21586	0.239	0.22092	0.23823
	628	0.21344	0.20958	0.1995	0.20665	0.21872	0.21517	0.23462	0.22096	0.23748
	629	0.20929	0.20855	0.20093	0.20748	0.21508	0.2125	0.23231	0.22255	0.23483
	630	0.20542	0.20822	0.2013	0.2099	0.2117	0.21009	0.23469	0.22584	0.23595
	631	0.2065	0.20715	0.20015	0.20996	0.21388	0.20994	0.23543	0.22849	0.23714
	632	0.2085	0.20616	0.19923	0.20892	0.21556	0.21319	0.23706	0.22973	0.2335
	633	0.20713	0.2055	0.20053	0.20655	0.21509	0.21581	0.23675	0.22902	0.23028
	634	0.20558	0.20653	0.20181	0.20447	0.21491	0.21608	0.23732	0.22992	0.23157
	635	0.2041	0.20717	0.20029	0.20231	0.21478	0.21485	0.23763	0.23337	0.23312
	636	0.20588	0.20806	0.19815	0.20204	0.21346	0.21209	0.23751	0.23677	0.23109
	637	0.20914	0.20772	0.19497	0.20548	0.20876	0.21356	0.23649	0.23802	0.22936
	638	0.21228	0.20537	0.1953	0.20605	0.20586	0.21685	0.23324	0.23859	0.23033
	639	0.21257	0.20595	0.19647	0.20332	0.20911	0.2187	0.23485	0.23664	0.23109
	640	0.20873	0.21035	0.19977	0.20127	0.21228	0.21552	0.23858	0.2335	0.22994
	641	0.20473	0.2133	0.20116	0.20027	0.21216	0.2072	0.24071	0.23488	0.2283
	642	0.20531	0.21126	0.19881	0.19975	0.20558	0.20601	0.23806	0.2375	0.22355
	643	0.2065	0.20523	0.19349	0.19907	0.20207	0.21021	0.23334	0.23728	0.22164
	644	0.20663	0.20655	0.19298	0.20308	0.20432	0.21157	0.23387	0.23435	0.22314
	645	0.20845	0.20981	0.19542	0.2058	0.20795	0.20843	0.23476	0.22833	0.22575
	646	0.20835	0.21178	0.19782	0.20668	0.2086	0.20402	0.23645	0.22809	0.22584
	647	0.20687	0.21231	0.20058	0.20756	0.20958	0.20413	0.23844	0.23281	0.22516
	648	0.20484	0.21198	0.20441	0.20836	0.21013	0.2091	0.23776	0.2357	0.22336
	649	0.20388	0.21259	0.20259	0.20746	0.21078	0.21148	0.22857	0.23689	0.21953
	650	0.2041	0.21414	0.20003	0.20684	0.21324	0.20764	0.22305	0.23433	0.21705
	651	0.20474	0.21606	0.20177	0.20874	0.21477	0.2038	0.22688	0.2331	0.21798
	652	0.20407	0.21542	0.2055	0.21003	0.21495	0.20635	0.2311	0.23301	0.22032
	653	0.20339	0.20934	0.2039	0.2096	0.2144	0.21072	0.22947	0.23362	0.22188
	654	0.20428	0.20616	0.20071	0.20876	0.21401	0.21332	0.22763	0.23351	0.22507
	655	0.20768	0.20263	0.20078	0.20815	0.21616	0.21438	0.22676	0.23035	0.22792
	656	0.20907	0.20071	0.2009	0.20882	0.21732	0.21381	0.22863	0.22555	0.22819
	657	0.20887	0.19588	0.2022	0.2107	0.21719	0.21354	0.2328	0.22568	0.22868
	658	0.20554	0.19644	0.20387	0.2107	0.21612	0.21494	0.23592	0.23038	0.23027
	659	0.20136	0.19952	0.20315	0.20849	0.21663	0.21852	0.23648	0.23059	0.22872
	660	0.19785	0.19997	0.19846	0.20688	0.21654	0.21706	0.23666	0.23064	0.22707
	661	0.19982	0.1997	0.19741	0.20897	0.21024	0.21422	0.23945	0.22994	0.22795
	662	0.20001	0.20011	0.20116	0.21039	0.20652	0.21513	0.23914	0.23244	0.2278
	663	0.19898	0.20275	0.20325	0.21319	0.20953	0.21434	0.24082	0.23535	0.2247
	664	0.20215	0.20578	0.20374	0.21258	0.21412	0.21195	0.24328	0.2368	0.22207
	665	0.20537	0.2071	0.20369	0.20788	0.21719	0.21219	0.24469	0.23272	0.22467
	666	0.20704	0.20821	0.20357	0.20758	0.21837	0.21422	0.24553	0.22329	0.2254
	667	0.20552	0.20916	0.20141	0.21032	0.21731	0.21531	0.24461	0.22123	0.22515
	668	0.20562	0.2109	0.19921	0.21332	0.21744	0.2145	0.24326	0.22706	0.22326
	669	0.20773	0.20854	0.20024	0.21367	0.21955	0.21654	0.24466	0.23008	0.22049
	670	0.2076	0.20671	0.20312	0.21371	0.22255	0.2177	0.24291	0.23069	0.2213
	671	0.20691	0.21009	0.20416	0.21461	0.22451	0.21922	0.23729	0.22771	0.22195
	672	0.2067	0.21243	0.20124	0.2152	0.22552	0.21874	0.23601	0.22035	0.22315
	673	0.20537	0.21413	0.20105	0.21456	0.22591	0.21742	0.2395	0.21565	0.22232
	674	0.20512	0.21479	0.20073	0.2111	0.22473	0.21911	0.24316	0.22005	0.22342
	675	0.20378	0.21011	0.19892	0.20804	0.22074	0.22102	0.24313	0.22371	0.22646
	676	0.20571	0.20417	0.1979	0.20557	0.21977	0.22065	0.24083	0.22354	0.22823
	677	0.20676	0.20632	0.20011	0.20094	0.22073	0.21776	0.23999	0.22324	0.22742
	678	0.20811	0.21216	0.20283	0.20023	0.22263	0.21783	0.24241	0.22623	0.22358
	679	0.21088	0.21211	0.20364	0.20569	0.22319	0.21936	0.24414	0.22704	0.21718
	680	0.21185	0.20773	0.20285	0.20871	0.22068	0.21904	0.24502	0.22404	0.21733
	681	0.2103	0.20398	0.20429	0.20842	0.2188	0.21744	0.24482	0.22201	0.22206
	682	0.21036	0.20336	0.20717	0.20734	0.218	0.21551	0.24341	0.22467	0.22597
	683	0.20992	0.20241	0.20703	0.206	0.21779	0.21438	0.2416	0.22634	0.22804
	684	0.20805	0.20212	0.20511	0.20705	0.21827	0.21288	0.24168	0.22555	0.23071
	685	0.20677	0.20465	0.204	0.20953	0.2159	0.21003	0.24234	0.22336	0.23164
	686	0.2059	0.20612	0.20244	0.21181	0.21676	0.21292	0.24009	0.22193	0.22822
	687	0.20455	0.2069	0.2	0.21248	0.22103	0.21593	0.23718	0.22122	0.22562
	688	0.20506	0.20388	0.19856	0.21259	0.22338	0.21765	0.23787	0.22026	0.22343
	689	0.20888	0.19984	0.19821	0.21066	0.22347	0.21818	0.23893	0.22047	0.22047
	690	0.21086	0.19896	0.19553	0.21055	0.22226	0.21814	0.23942	0.22265	0.22022
	691	0.20955	0.20322	0.19476	0.21291	0.22099	0.21515	0.23982	0.22599	0.22337
	692	0.20858	0.20652	0.19882	0.2134	0.22338	0.21229	0.23997	0.22945	0.22442
	693	0.20819	0.20704	0.20042	0.21328	0.22487	0.21373	0.2416	0.22991	0.2235
	694	0.20809	0.20846	0.19815	0.21385	0.22432	0.21712	0.23854	0.22741	0.22523
	695	0.2092	0.20963	0.19444	0.21428	0.22726	0.21896	0.23683	0.22457	0.22717
	696	0.20877	0.20946	0.19548	0.21585	0.22921	0.21957	0.24024	0.22271	0.22722
	697	0.2072	0.21097	0.1967	0.21745	0.22873	0.21752	0.24344	0.22392	0.22463
	698	0.20733	0.21388	0.19792	0.21945	0.2262	0.21619	0.2461	0.22669	0.22477
	699	0.2078	0.215	0.19961	0.21622	0.22275	0.21938	0.24596	0.22734	0.22518
	700	0.20766	0.21423	0.19942	0.21171	0.22228	0.22133	0.24524	0.22919	0.22391
	701	0.20767	0.21311	0.19605	0.21241	0.22384	0.21973	0.24139	0.22966	0.22473
	702	0.20691	0.21153	0.19494	0.21447	0.22622	0.21743	0.23708	0.22863	0.22738
	703	0.20616	0.21095	0.19599	0.21619	0.22573	0.21688	0.23621	0.22555	0.22854
	704	0.20596	0.2105	0.19701	0.21492	0.22059	0.21774	0.23586	0.22034	0.22967
	705	0.20578	0.20687	0.19817	0.21358	0.21645	0.21995	0.23691	0.22092	0.23051
	706	0.20843	0.20284	0.20055	0.21251	0.2177	0.21435	0.23711	0.22458	0.23323
	707	0.20799	0.20423	0.20024	0.21095	0.21939	0.20463	0.23824	0.22548	0.23467
	708	0.20565	0.20845	0.19719	0.20752	0.21999	0.20504	0.23941	0.22268	0.23573
	709	0.20581	0.20926	0.19329	0.20623	0.21982	0.21052	0.24031	0.22198	0.23562
	710	0.20451	0.20919	0.19137	0.20977	0.21789	0.21067	0.24167	0.22354	0.23649
	711	0.20431	0.20987	0.19534	0.21268	0.21633	0.20972	0.24236	0.22445	0.23823
	712	0.2048	0.21007	0.19738	0.21344	0.21603	0.21115	0.2423	0.22551	0.23941
	713	0.20628	0.2106	0.19588	0.21351	0.21742	0.21331	0.24091	0.22619	0.23949
	714	0.20564	0.20996	0.19597	0.21328	0.21643	0.21194	0.24063	0.22826	0.24011
	715	0.20314	0.21066	0.19904	0.21536	0.21402	0.21295	0.24205	0.23	0.24043
	716	0.20199	0.21048	0.2013	0.21642	0.21242	0.21603	0.24062	0.23275	0.24079
	717	0.20173	0.20885	0.20095	0.21717	0.21301	0.21868	0.23842	0.23477	0.24104
	718	0.20051	0.20609	0.20211	0.21738	0.21336	0.21957	0.23351	0.23482	0.23966
	719	0.19655	0.20337	0.20561	0.21538	0.21218	0.21876	0.22407	0.23507	0.23816
	720	0.19724	0.20548	0.20176	0.21623	0.21174	0.21699	0.22229	0.23349	0.2347
	721	0.19845	0.20836	0.19699	0.21726	0.21397	0.21182	0.22882	0.23284	0.23209
	722	0.19841	0.21016	0.1978	0.21756	0.21754	0.20812	0.23281	0.23175	0.23067
	723	0.19786	0.20823	0.20201	0.21896	0.21874	0.21257	0.23117	0.23059	0.23089
	724	0.19884	0.20436	0.204	0.22092	0.21693	0.21673	0.22723	0.23139	0.23364
	725	0.2034	0.20333	0.20327	0.2217	0.2158	0.21709	0.22832	0.23258	0.23579
	726	0.20667	0.20522	0.20174	0.21963	0.21809	0.21649	0.23255	0.2329	0.23257
	727	0.20828	0.20774	0.20108	0.21778	0.22013	0.21703	0.2355	0.23248	0.22929
	728	0.20765	0.20672	0.20292	0.22046	0.21989	0.21791	0.23756	0.23006	0.23315
	729	0.20277	0.20362	0.20493	0.22295	0.21816	0.21916	0.23816	0.22898	0.23715
	730	0.20162	0.20153	0.20495	0.22372	0.2188	0.2204	0.23874	0.22854	0.23794
	731	0.20503	0.20489	0.20384	0.22466	0.21765	0.21672	0.23869	0.23206	0.23814
	732	0.20907	0.20819	0.20394	0.22491	0.21614	0.21239	0.23697	0.2331	0.24077
	733	0.21268	0.20689	0.20279	0.22455	0.21201	0.21248	0.23584	0.23152	0.24151
	734	0.21001	0.2052	0.20028	0.22438	0.20934	0.21698	0.23595	0.22999	0.23676
	735	0.20254	0.20183	0.20061	0.22559	0.21061	0.21999	0.23625	0.23356	0.23327
	736	0.20003	0.20013	0.20522	0.22619	0.21293	0.22021	0.2361	0.23671	0.2332
	737	0.20459	0.20075	0.20839	0.22659	0.21037	0.2196	0.23538	0.23804	0.23199
	738	0.20935	0.20509	0.20721	0.22656	0.20683	0.21869	0.23596	0.23815	0.23297
	739	0.20994	0.20712	0.20482	0.22427	0.20626	0.21923	0.23464	0.23828	0.23465
	740	0.20778	0.20703	0.20408	0.22248	0.21238	0.2195	0.23327	0.23568	0.23521
	741	0.20226	0.20642	0.2055	0.22326	0.21466	0.21977	0.23276	0.23428	0.23255
	742	0.19854	0.20935	0.20666	0.22349	0.2151	0.22008	0.23216	0.2351	0.22971
	743	0.20162	0.21118	0.20651	0.22334	0.21603	0.22127	0.23228	0.23512	0.22803
	744	0.19994	0.20893	0.20679	0.22395	0.219	0.2203	0.23353	0.23226	0.2264
	745	0.19019	0.20598	0.20849	0.22676	0.22255	0.21975	0.23557	0.22897	0.22789
	746	0.18873	0.20414	0.20899	0.22788	0.22421	0.2222	0.23316	0.22836	0.23099
	747	0.19611	0.20542	0.20596	0.22631	0.22335	0.22487	0.23213	0.22859	0.22975
	748	0.20004	0.20734	0.20475	0.2237	0.22099	0.22422	0.23272	0.23067	0.22752
	749	0.19978	0.2073	0.20561	0.2234	0.21989	0.22358	0.23449	0.23286	0.22507
	750	0.19897	0.2074	0.2073	0.22384	0.21795	0.22554	0.23518	0.23181	0.22417
	751	0.19962	0.20973	0.20735	0.22366	0.21535	0.22681	0.23282	0.22718	0.22321
	752	0.20285	0.21071	0.20835	0.22304	0.21602	0.228	0.23286	0.22473	0.22299
	753	0.20294	0.20914	0.21256	0.2209	0.21707	0.23049	0.23234	0.22635	0.22251
	754	0.20365	0.2066	0.21386	0.21898	0.21561	0.23258	0.23185	0.22926	0.22219
	755	0.20568	0.20452	0.21203	0.22065	0.20679	0.23431	0.23252	0.22874	0.22227
	756	0.20877	0.20681	0.21359	0.22047	0.20424	0.2339	0.23172	0.22642	0.21929
	757	0.21015	0.21	0.2141	0.22087	0.21003	0.23299	0.23184	0.22659	0.21418
	758	0.21121	0.2087	0.2115	0.22185	0.21249	0.23321	0.22924	0.22825	0.21476
	759	0.21031	0.20543	0.20932	0.22084	0.21286	0.23534	0.2289	0.23112	0.21809
	760	0.20943	0.20537	0.2124	0.22029	0.21177	0.2386	0.23001	0.23254	0.22112
	761	0.20581	0.20646	0.21514	0.21945	0.21108	0.24132	0.22803	0.23438	0.22303
	762	0.20637	0.20864	0.21549	0.21964	0.2117	0.23966	0.22608	0.23655	0.22413
	763	0.20919	0.20539	0.21357	0.21825	0.21085	0.23583	0.22486	0.23516	0.22433
	764	0.20826	0.20519	0.21131	0.21842	0.2064	0.23273	0.2269	0.23584	0.22536
	765	0.20466	0.2088	0.21316	0.21973	0.20342	0.22737	0.22827	0.23697	0.22822
	766	0.20216	0.20992	0.21365	0.22061	0.20315	0.22701	0.22533	0.23292	0.23138
	767	0.20096	0.20951	0.21342	0.21846	0.20537	0.23079	0.22887	0.22666	0.23172
	768	0.19926	0.20991	0.2141	0.21865	0.20875	0.22889	0.2329	0.22719	0.22781
	769	0.2009	0.2103	0.215	0.22077	0.20878	0.22666	0.23269	0.23142	0.22551
	770	0.20442	0.20935	0.21389	0.22078	0.20805	0.22766	0.22805	0.23237	0.22545
	771	0.20552	0.21025	0.21011	0.21992	0.20977	0.23031	0.22833	0.23076	0.22699
	772	0.20612	0.20992	0.20496	0.21537	0.21315	0.23111	0.23113	0.2321	0.22741
	773	0.20615	0.20559	0.20287	0.2092	0.2126	0.22712	0.23368	0.23497	0.22625
	774	0.20705	0.20321	0.20306	0.20763	0.2098	0.22712	0.23338	0.23463	0.22633
	775	0.20711	0.20787	0.20648	0.21048	0.20503	0.2317	0.2352	0.23055	0.22556
	776	0.20644	0.21305	0.20727	0.2137	0.19915	0.23489	0.23819	0.2287	0.22533
	777	0.20468	0.21532	0.20329	0.21596	0.20248	0.23127	0.23929	0.23098	0.22908
	778	0.20161	0.21397	0.19896	0.21682	0.2064	0.22525	0.23865	0.23583	0.22967
	779	0.20601	0.21235	0.19787	0.21776	0.20856	0.22642	0.23993	0.23679	0.23027
	780	0.20926	0.21207	0.20024	0.2207	0.20582	0.23096	0.24094	0.23454	0.22475
	781	0.20903	0.21246	0.20167	0.22179	0.20588	0.23193	0.23781	0.23228	0.22185
	782	0.20684	0.21012	0.19988	0.21804	0.20746	0.22966	0.23777	0.23024	0.22543
	783	0.20567	0.20551	0.19877	0.21542	0.21139	0.22686	0.23914	0.23238	0.22881
	784	0.20861	0.2038	0.19847	0.21271	0.21125	0.22812	0.24166	0.23405	0.22846
	785	0.20896	0.20561	0.19789	0.21447	0.21025	0.22883	0.24255	0.23358	0.22561
	786	0.2065	0.20927	0.19813	0.2164	0.21099	0.22892	0.24163	0.22496	0.22557
	787	0.20397	0.21075	0.20199	0.21663	0.21417	0.22734	0.24172	0.21841	0.22551
	788	0.20553	0.20961	0.19912	0.21277	0.21852	0.22242	0.23951	0.21969	0.22588
	789	0.20838	0.20864	0.19171	0.20856	0.21938	0.21848	0.23564	0.22399	0.22589
	790	0.20841	0.20512	0.19175	0.20689	0.2196	0.21891	0.23364	0.22721	0.2284
	791	0.20754	0.20855	0.19751	0.21123	0.2196	0.22229	0.23542	0.22579	0.23003
	792	0.20411	0.21215	0.20182	0.21223	0.21924	0.22383	0.23645	0.22329	0.22706
	793	0.203	0.21701	0.20444	0.21063	0.21773	0.22465	0.2381	0.22397	0.21933
	794	0.20447	0.21355	0.20585	0.20565	0.21422	0.22279	0.23677	0.22934	0.219
	795	0.20524	0.2088	0.20607	0.20709	0.21058	0.21894	0.23521	0.23105	0.21776
	796	0.20606	0.20746	0.20784	0.21025	0.21287	0.21536	0.23425	0.23273	0.21843
	797	0.20475	0.20995	0.21025	0.21436	0.21423	0.21566	0.23799	0.22688	0.22005
	798	0.20546	0.2128	0.21099	0.21561	0.21624	0.21712	0.23991	0.21704	0.22145
	799	0.2048	0.21302	0.20964	0.21395	0.21483	0.22168	0.23637	0.21721	0.22396
	800	0.20692	0.21111	0.20807	0.21322	0.21266	0.22374	0.23002	0.2227	0.22465
	801	0.20619	0.20631	0.20561	0.21589	0.21183	0.22249	0.22878	0.2205	0.22465
	802	0.20668	0.20666	0.20701	0.21794	0.21568	0.2179	0.23182	0.21786	0.22323
	803	0.20465	0.20868	0.20797	0.218	0.21554	0.21891	0.23564	0.21715	0.22405
	804	0.20235	0.20775	0.21045	0.2173	0.21649	0.22	0.23618	0.21785	0.22123
	805	0.20233	0.20939	0.20979	0.21849	0.21446	0.22373	0.24017	0.21792	0.2191
	806	0.20049	0.20902	0.20627	0.22015	0.21319	0.22445	0.24148	0.21667	0.21875
	807	0.19895	0.20843	0.20266	0.22024	0.20838	0.22293	0.24077	0.21995	0.22128
	808	0.20238	0.20577	0.20522	0.21273	0.2096	0.22173	0.23646	0.22192	0.21802
	809	0.20221	0.20761	0.2081	0.20853	0.21187	0.22021	0.22933	0.22598	0.2175
	810	0.20282	0.20747	0.20866	0.21177	0.21275	0.21784	0.22784	0.22899	0.21839
	811	0.20215	0.20805	0.21051	0.2165	0.2122	0.21786	0.23178	0.23024	0.22104
	812	0.20563	0.2067	0.21076	0.21809	0.21139	0.2182	0.23482	0.23239	0.21978
	813	0.20526	0.20577	0.21007	0.21759	0.21028	0.21984	0.23726	0.23189	0.21634
	814	0.20381	0.20491	0.20685	0.21156	0.21281	0.21827	0.2367	0.22974	0.21474
	815	0.20118	0.20371	0.20797	0.2105	0.2138	0.21831	0.23644	0.23056	0.21354
	816	0.20124	0.20258	0.20972	0.21058	0.21469	0.21633	0.23638	0.23061	0.2168
	817	0.20202	0.20199	0.21184	0.21094	0.21	0.21809	0.23685	0.22993	0.21711
	818	0.2027	0.20186	0.2113	0.21384	0.20692	0.21952	0.23935	0.22694	0.2182
	819	0.19828	0.20287	0.21141	0.21547	0.2019	0.22164	0.24075	0.22544	0.21878
	820	0.199	0.20524	0.21049	0.21494	0.20406	0.22127	0.2415	0.22808	0.2197
	821	0.20104	0.20568	0.20863	0.21095	0.20819	0.21981	0.23859	0.23291	0.21864
	822	0.20286	0.20914	0.20731	0.21106	0.20871	0.21776	0.23471	0.23663	0.21902
	823	0.20048	0.21171	0.20732	0.2118	0.21079	0.21775	0.2314	0.23546	0.22179
	824	0.19867	0.21219	0.20763	0.21509	0.21239	0.21709	0.23261	0.23062	0.22266
	825	0.20042	0.20783	0.20963	0.2141	0.2121	0.21945	0.23349	0.22286	0.22291
	826	0.2057	0.20718	0.20929	0.21364	0.20958	0.21707	0.23336	0.22278	0.22211
	827	0.20945	0.21098	0.20933	0.21211	0.21129	0.21451	0.23216	0.22505	0.22485
	828	0.20733	0.21407	0.20919	0.21322	0.21709	0.20958	0.23041	0.22827	0.2289
	829	0.19905	0.212	0.21148	0.2113	0.2204	0.21093	0.23274	0.23056	0.2305
	830	0.19239	0.20919	0.21318	0.21246	0.21999	0.21177	0.23265	0.23187	0.22988
	831	0.19606	0.21135	0.21114	0.2141	0.21908	0.21264	0.23409	0.22688	0.22856
	832	0.19971	0.21766	0.21098	0.21375	0.22165	0.21212	0.23079	0.21931	0.22711
	833	0.19919	0.22018	0.21393	0.20825	0.22313	0.21294	0.22949	0.21818	0.23226
	834	0.19663	0.21827	0.21635	0.20591	0.22386	0.21691	0.23234	0.22054	0.23616
	835	0.19306	0.21644	0.21594	0.20702	0.2256	0.21936	0.23559	0.22496	0.23617
	836	0.19603	0.2114	0.21081	0.2115	0.22953	0.21873	0.23742	0.2277	0.23492
	837	0.20044	0.21369	0.20748	0.21209	0.23128	0.21813	0.23865	0.23244	0.23435
	838	0.20375	0.21991	0.2068	0.21286	0.2298	0.21652	0.23794	0.23428	0.235
	839	0.20151	0.2229	0.20734	0.21164	0.22516	0.22023	0.235	0.23342	0.23527
	840	0.19866	0.222	0.20713	0.21369	0.22269	0.22051	0.23168	0.22991	0.23319
	841	0.19977	0.21686	0.20863	0.20938	0.21974	0.21941	0.22601	0.22715	0.23122
	842	0.20467	0.21772	0.20966	0.20392	0.21989	0.21609	0.22445	0.22872	0.23119
	843	0.2064	0.22036	0.20826	0.20333	0.22093	0.21809	0.22976	0.22849	0.23404
	844	0.20405	0.22389	0.20562	0.20847	0.2224	0.21805	0.23109	0.2303	0.23553
	845	0.19927	0.22375	0.20219	0.21167	0.222	0.21843	0.2333	0.23161	0.2347
	846	0.1991	0.22175	0.20103	0.20948	0.21837	0.21653	0.2318	0.23339	0.2328
	847	0.19973	0.2182	0.20068	0.20655	0.21972	0.21641	0.23092	0.23192	0.23278
	848	0.20404	0.21479	0.20091	0.20552	0.22038	0.21619	0.22977	0.23075	0.23378
	849	0.20495	0.21619	0.20216	0.20915	0.22189	0.21716	0.22783	0.22647	0.2356
	850	0.20207	0.21265	0.20212	0.2123	0.22154	0.21688	0.2298	0.22671	0.23399
	851	0.19365	0.20798	0.20213	0.2148	0.22197	0.2166	0.23035	0.22676	0.23213
	852	0.19499	0.20842	0.20358	0.21586	0.22169	0.2182	0.23125	0.22609	0.22785
	853	0.19802	0.21097	0.20461	0.2158	0.22592	0.21904	0.23046	0.22247	0.22418
	854	0.20245	0.21469	0.20565	0.21823	0.2273	0.21805	0.2322	0.22152	0.22485
	855	0.20444	0.21386	0.20274	0.22139	0.22593	0.21654	0.233	0.225	0.22824
	856	0.20727	0.21116	0.20315	0.22409	0.22001	0.20917	0.23429	0.22525	0.22929
	857	0.20808	0.20514	0.20458	0.22593	0.21828	0.20391	0.23324	0.22714	0.22961
	858	0.20675	0.2021	0.20744	0.226	0.22351	0.20662	0.23231	0.22726	0.22906
	859	0.20595	0.20419	0.20397	0.22334	0.22671	0.20926	0.23275	0.22595	0.22585
	860	0.20434	0.20586	0.19778	0.22035	0.22953	0.21261	0.23218	0.22586	0.22918
	861	0.20289	0.2084	0.19124	0.21858	0.22875	0.21226	0.22995	0.2296	0.23226
	862	0.20333	0.20785	0.19336	0.22066	0.22815	0.2123	0.22607	0.23106	0.23493
	863	0.20437	0.20599	0.19509	0.22226	0.227	0.2127	0.22413	0.23353	0.23482
	864	0.2086	0.20406	0.19625	0.22441	0.22752	0.21393	0.22608	0.232	0.23472
	865	0.2094	0.20442	0.19627	0.22359	0.22765	0.2168	0.22715	0.22913	0.23632
	866	0.20854	0.20702	0.19348	0.22133	0.23016	0.21994	0.23045	0.23066	0.23635
	867	0.20857	0.20671	0.19311	0.21878	0.23008	0.22188	0.23403	0.23244	0.23744
	868	0.20817	0.20544	0.19077	0.21987	0.22765	0.22313	0.23473	0.23344	0.23752
	869	0.20963	0.20569	0.19104	0.22132	0.22404	0.22539	0.2299	0.2312	0.23789
	870	0.20927	0.20336	0.19188	0.2244	0.22456	0.2241	0.22555	0.23117	0.23903
	871	0.20431	0.20291	0.19092	0.22328	0.22667	0.21903	0.21908	0.23168	0.23854
	872	0.19965	0.20409	0.19379	0.22115	0.22684	0.2152	0.22182	0.2344	0.23967
	873	0.20162	0.20605	0.19446	0.22164	0.22003	0.22005	0.22666	0.23463	0.23652
	874	0.20395	0.20576	0.19588	0.22049	0.21774	0.22521	0.22898	0.23421	0.23223
	875	0.20636	0.20372	0.19743	0.21848	0.22122	0.22621	0.23167	0.23307	0.22925
	876	0.20552	0.20323	0.19958	0.21901	0.22388	0.22792	0.23406	0.23264	0.22988
	877	0.20377	0.20583	0.20278	0.21697	0.22527	0.22584	0.2368	0.23049	0.23106
	878	0.20475	0.21043	0.20622	0.21626	0.22428	0.22526	0.23618	0.22889	0.2328
	879	0.20622	0.21033	0.2072	0.21568	0.22243	0.22555	0.22996	0.22674	0.23574
	880	0.20868	0.20165	0.20806	0.21617	0.2205	0.22637	0.22717	0.22764	0.23649
	881	0.2076	0.19682	0.21034	0.2171	0.22035	0.22323	0.2282	0.22932	0.23749
	882	0.20472	0.19645	0.20896	0.21734	0.22159	0.22306	0.23252	0.22905	0.23579
	883	0.19943	0.19607	0.20662	0.21775	0.22432	0.2249	0.23256	0.22768	0.23079
	884	0.20078	0.19769	0.20851	0.21683	0.22603	0.22671	0.2318	0.22342	0.2277
	885	0.20306	0.19719	0.21313	0.21623	0.22433	0.22761	0.22911	0.22412	0.23001
	886	0.20605	0.19711	0.21766	0.2165	0.22202	0.22642	0.22688	0.22575	0.23148
	887	0.20351	0.19995	0.21797	0.2158	0.22416	0.22335	0.22374	0.22644	0.23465
	888	0.20227	0.20111	0.21522	0.21433	0.22728	0.22088	0.22414	0.22913	0.23549
	889	0.205	0.20425	0.21063	0.21348	0.22925	0.21891	0.22671	0.22915	0.23487
	890	0.20936	0.2036	0.2073	0.21376	0.22611	0.22226	0.22536	0.22921	0.23236
	891	0.21358	0.20718	0.20986	0.21218	0.22132	0.22522	0.22368	0.229	0.23085
	892	0.21695	0.20826	0.20841	0.21405	0.2186	0.22781	0.219	0.22915	0.23265
	893	0.21756	0.20561	0.20883	0.21783	0.22097	0.22913	0.21657	0.22875	0.23415
	894	0.21839	0.19835	0.21029	0.21963	0.22241	0.22779	0.2184	0.22889	0.23683
	895	0.21908	0.19684	0.20911	0.21971	0.21992	0.21737	0.2195	0.22541	0.23674
	896	0.21679	0.2001	0.20656	0.21825	0.22004	0.21045	0.2222	0.22432	0.23417
	897	0.21241	0.2042	0.20689	0.2123	0.21698	0.21171	0.22178	0.22452	0.2262
	898	0.21035	0.20483	0.21163	0.2149	0.21442	0.21496	0.2215	0.22409	0.22457
	899	0.21032	0.20566	0.21322	0.21868	0.21595	0.21664	0.22436	0.22314	0.22578
	900	0.21383	0.20644	0.21153	0.22194	0.21725	0.21387	0.22671	0.22126	0.22951
	901	0.2172	0.20561	0.20864	0.22037	0.21919	0.21235	0.23143	0.22289	0.23085
	902	0.21687	0.20167	0.20949	0.21559	0.21712	0.2117	0.23344	0.22223	0.22732
	903	0.21143	0.20119	0.21154	0.21116	0.21838	0.2122	0.23698	0.22094	0.22514
	904	0.20764	0.20374	0.21403	0.21215	0.22176	0.21102	0.24056	0.22149	0.22349
	905	0.20632	0.20392	0.21411	0.2125	0.22185	0.20698	0.24173	0.22156	0.22671
	906	0.20892	0.20239	0.21506	0.2136	0.21557	0.20723	0.24125	0.22247	0.22893
	907	0.21185	0.19806	0.21814	0.21663	0.21375	0.2084	0.23711	0.22056	0.22682
	908	0.20896	0.19651	0.21811	0.21728	0.21663	0.20832	0.22943	0.21977	0.22069
	909	0.20916	0.19675	0.21736	0.21959	0.22013	0.20684	0.22821	0.22199	0.21734
	910	0.20944	0.19827	0.21472	0.21763	0.22569	0.20652	0.23131	0.22343	0.22354
	911	0.20775	0.20038	0.21617	0.21687	0.22813	0.20945	0.23488	0.2236	0.22714
	912	0.20755	0.19921	0.21641	0.217	0.22832	0.20911	0.23447	0.22074	0.22739
	913	0.2043	0.20392	0.21617	0.2173	0.22702	0.20802	0.23304	0.21879	0.22827
	914	0.20506	0.20272	0.21379	0.21145	0.22317	0.207	0.2307	0.21647	0.22664
	915	0.20642	0.20079	0.21376	0.20882	0.22141	0.20656	0.23113	0.21718	0.22564
	916	0.20821	0.1956	0.21496	0.2112	0.21989	0.20697	0.23306	0.21642	0.22309
	917	0.20909	0.19821	0.21653	0.21267	0.224	0.20396	0.23518	0.21636	0.2232
	918	0.2077	0.2039	0.21704	0.21465	0.22583	0.2054	0.235	0.21892	0.22214
	919	0.20981	0.20707	0.21606	0.21225	0.22593	0.20802	0.23271	0.22001	0.22065
	920	0.20544	0.20572	0.21458	0.20817	0.22043	0.21017	0.23213	0.22339	0.21948
	921	0.20306	0.2012	0.21235	0.20536	0.21703	0.21133	0.23155	0.22348	0.21659
	922	0.20595	0.19815	0.21205	0.20869	0.21616	0.20813	0.23245	0.22528	0.21775
	923	0.2098	0.20289	0.21015	0.21297	0.21614	0.20599	0.23032	0.22773	0.21711
	924	0.21466	0.20491	0.21324	0.21232	0.21702	0.20257	0.23128	0.22997	0.21401
	925	0.2164	0.20662	0.21282	0.20893	0.21484	0.19921	0.23356	0.23274	0.21488
	926	0.21802	0.20747	0.21244	0.2078	0.21258	0.19968	0.2365	0.23528	0.21604
	927	0.22036	0.20792	0.21271	0.21059	0.21213	0.20091	0.23588	0.23224	0.21873
	928	0.22214	0.2087	0.21043	0.21176	0.21101	0.204	0.23566	0.22844	0.2168
	929	0.21363	0.21089	0.21004	0.20999	0.20879	0.20444	0.23485	0.22612	0.2153
	930	0.20926	0.20986	0.20823	0.20947	0.20953	0.20753	0.22858	0.22921	0.20984
	931	0.21218	0.20669	0.20827	0.20824	0.21288	0.21025	0.22354	0.23202	0.20562
	932	0.21666	0.20603	0.21019	0.2109	0.21536	0.21071	0.22732	0.23018	0.20929
	933	0.2186	0.20902	0.21054	0.21152	0.21671	0.21288	0.23143	0.22355	0.21375
	934	0.21703	0.21147	0.21116	0.21258	0.218	0.21081	0.23246	0.22122	0.21309
	935	0.21483	0.21282	0.20707	0.21586	0.21665	0.20925	0.23366	0.22388	0.21464
	936	0.21824	0.2069	0.20694	0.21784	0.21666	0.20537	0.23284	0.22603	0.21656
	937	0.22361	0.20013	0.20975	0.21616	0.21475	0.20286	0.2349	0.2294	0.21961
	938	0.22549	0.19675	0.20888	0.20946	0.21555	0.20318	0.23837	0.2288	0.22006
	939	0.22109	0.19834	0.20819	0.20345	0.21324	0.20516	0.23964	0.23	0.22235
	940	0.2181	0.20159	0.20701	0.20417	0.21043	0.20956	0.23496	0.22688	0.22463
	941	0.21498	0.20215	0.20859	0.20861	0.2118	0.21062	0.23257	0.22764	0.2261
	942	0.21707	0.20301	0.20881	0.21067	0.21148	0.21067	0.23233	0.22917	0.22558
	943	0.21307	0.20253	0.2071	0.21389	0.21063	0.21121	0.23336	0.23262	0.22378
	944	0.20819	0.20633	0.20741	0.21564	0.21041	0.21133	0.23507	0.23677	0.22049
	945	0.20614	0.20748	0.20839	0.21875	0.20996	0.21291	0.23321	0.24151	0.22348
	946	0.20414	0.20877	0.21109	0.2198	0.21198	0.2149	0.23252	0.24305	0.22485
	947	0.20658	0.20756	0.21027	0.21912	0.21044	0.21457	0.23306	0.2432	0.22709
	948	0.20545	0.20246	0.21124	0.21896	0.20947	0.21088	0.23711	0.24043	0.22304
	949	0.20623	0.19729	0.21134	0.2169	0.21204	0.20769	0.2376	0.23276	0.21829
	950	0.20677	0.19219	0.21135	0.21771	0.214	0.21105	0.23615	0.23063	0.21742
	951	0.20437	0.19288	0.20567	0.22059	0.21437	0.21488	0.23004	0.23333	0.22175
	952	0.20701	0.19334	0.20345	0.22237	0.21147	0.21776	0.22688	0.23845	0.22333
	953	0.20731	0.19513	0.20544	0.22061	0.21248	0.21804	0.22716	0.23933	0.22579
	954	0.20769	0.1965	0.20602	0.21795	0.21402	0.2183	0.22767	0.23968	0.2275
	955	0.20668	0.19692	0.20793	0.21445	0.2155	0.21566	0.22956	0.23706	0.2268
	956	0.20579	0.20003	0.2065	0.21605	0.21345	0.2158	0.22918	0.23705	0.22489
	957	0.2068	0.20244	0.20691	0.21895	0.20856	0.21537	0.23244	0.2351	0.22421
	958	0.20589	0.20468	0.20514	0.21798	0.20492	0.21794	0.23446	0.2359	0.22537
	959	0.20761	0.20456	0.20476	0.21361	0.20225	0.21848	0.235	0.2369	0.22615
	960	0.20935	0.19888	0.20629	0.2098	0.2039	0.22009	0.23228	0.23808	0.22635
	961	0.20893	0.19838	0.20506	0.21081	0.20494	0.21699	0.23026	0.24121	0.2249
	962	0.20875	0.19742	0.20195	0.21248	0.20513	0.21104	0.22951	0.24228	0.22221
	963	0.20422	0.19489	0.19613	0.2129	0.20895	0.20484	0.22784	0.24021	0.21662
	964	0.20264	0.19558	0.19478	0.2162	0.20796	0.20766	0.22853	0.2321	0.21854
	965	0.20438	0.19942	0.19982	0.21575	0.20801	0.21319	0.22629	0.22673	0.22151
	966	0.20582	0.20335	0.20238	0.21619	0.20881	0.2136	0.22493	0.22818	0.22215
	967	0.209	0.20239	0.20379	0.21642	0.21177	0.21521	0.22832	0.23272	0.22341
	968	0.20708	0.20184	0.20333	0.21471	0.21379	0.21471	0.22829	0.23266	0.22209
	969	0.20499	0.20196	0.20484	0.2124	0.21576	0.2156	0.22986	0.23237	0.22259
	970	0.20392	0.20423	0.20327	0.21093	0.21685	0.21706	0.23199	0.22989	0.22344
	971	0.20545	0.20798	0.19837	0.21156	0.2179	0.21589	0.23515	0.22808	0.22636
	972	0.20855	0.21026	0.19565	0.21165	0.21966	0.21611	0.23678	0.2302	0.22712
	973	0.20359	0.20959	0.19513	0.212	0.22191	0.21757	0.23709	0.22819	0.22671
	974	0.19869	0.21158	0.19574	0.20881	0.21871	0.22151	0.23208	0.2251	0.22221
	975	0.19919	0.21435	0.19736	0.20466	0.21692	0.21926	0.23004	0.22635	0.22338
	976	0.20234	0.21746	0.19578	0.20793	0.21897	0.21476	0.23029	0.22738	0.22809
	977	0.20423	0.2193	0.19776	0.2102	0.22405	0.21106	0.23194	0.22808	0.2311
	978	0.20247	0.22159	0.19853	0.21099	0.22452	0.21225	0.23288	0.22586	0.22768
	979	0.20521	0.22097	0.20052	0.21303	0.22399	0.21433	0.22779	0.2286	0.22243
	980	0.20609	0.21318	0.20259	0.21518	0.22417	0.21656	0.22302	0.23229	0.22132
	981	0.20584	0.20741	0.20309	0.21836	0.22357	0.21854	0.22225	0.23411	0.22415
	982	0.20712	0.2126	0.20447	0.21912	0.2209	0.21698	0.22562	0.23522	0.22793
	983	0.20627	0.21658	0.2009	0.22036	0.2179	0.2168	0.22772	0.22882	0.22761
	984	0.20869	0.21688	0.20062	0.21451	0.21598	0.21637	0.22645	0.22546	0.22999
	985	0.20815	0.21384	0.20226	0.2102	0.21814	0.21726	0.22607	0.22667	0.23152
	986	0.20756	0.2104	0.20579	0.21124	0.21884	0.2183	0.22495	0.22781	0.234
	987	0.2071	0.21047	0.21046	0.21594	0.21699	0.2159	0.22509	0.22958	0.23344
	988	0.20354	0.21225	0.21341	0.21768	0.21663	0.21269	0.22512	0.23143	0.23092
	989	0.20119	0.21487	0.20818	0.21729	0.21623	0.21008	0.22485	0.23413	0.22629
	990	0.19964	0.21346	0.20242	0.21075	0.21934	0.21283	0.2291	0.23527	0.22379
	991	0.20257	0.20886	0.20044	0.20448	0.22054	0.21405	0.22718	0.23633	0.2229
	992	0.2034	0.20786	0.20209	0.206	0.22268	0.21689	0.22412	0.23451	0.22367
	993	0.19885	0.20793	0.1997	0.20873	0.22297	0.21444	0.22442	0.23177	0.22302
	994	0.19699	0.20951	0.1989	0.20958	0.22151	0.20656	0.2262	0.23277	0.22198
	995	0.19994	0.20889	0.20159	0.20686	0.21837	0.20578	0.22834	0.23242	0.22205
	996	0.20521	0.20704	0.20386	0.20694	0.21644	0.21049	0.2279	0.23472	0.22064
	997	0.20368	0.20843	0.20705	0.21027	0.21791	0.2147	0.22918	0.23506	0.22444
	998	0.20128	0.20984	0.20449	0.21113	0.21418	0.21542	0.23006	0.23474	0.2287
	999	0.20105	0.21071	0.19877	0.20908	0.21471	0.21822	0.22922	0.23468	0.2298
	1000	0.20177	0.21069	0.19849	0.20232	0.21772	0.22054	0.22904	0.23394	0.23215
	1001	0.20507	0.20979	0.20292	0.20201	0.21797	0.21767	0.22362	0.23525	0.23408
	1002	0.20548	0.20984	0.20875	0.20722	0.21632	0.20746	0.21607	0.23186	0.23551
	1003	0.20276	0.20984	0.20839	0.21031	0.21421	0.20291	0.21495	0.22968	0.23436
	1004	0.20057	0.21259	0.21248	0.21098	0.21502	0.20877	0.21818	0.229	0.23255
	1005	0.19941	0.21125	0.21287	0.20823	0.21085	0.21136	0.22251	0.23034	0.23047
	1006	0.20143	0.20801	0.21313	0.2057	0.20912	0.21341	0.22283	0.23203	0.22797
	1007	0.20244	0.2067	0.2108	0.20441	0.21367	0.21235	0.22234	0.23083	0.22154
	1008	0.20426	0.20627	0.2063	0.20254	0.21551	0.2113	0.21945	0.2292	0.21999
	1009	0.20617	0.21021	0.2052	0.20338	0.21761	0.21221	0.21979	0.22652	0.22286
	1010	0.20443	0.21111	0.20939	0.20236	0.21534	0.21166	0.2227	0.22701	0.22609
	1011	0.20593	0.20977	0.21052	0.20325	0.21548	0.21298	0.22355	0.22409	0.22867
	1012	0.20808	0.2086	0.21373	0.20527	0.21893	0.21297	0.2269	0.2186	0.2273
	1013	0.20892	0.2088	0.21499	0.20479	0.21937	0.21178	0.22982	0.21735	0.22651
	1014	0.20592	0.21216	0.21545	0.20419	0.22018	0.20958	0.23316	0.21978	0.22569
	1015	0.20319	0.21028	0.20884	0.2006	0.21906	0.20598	0.23472	0.22233	0.22688
	1016	0.20461	0.20866	0.20446	0.19883	0.21992	0.20342	0.23394	0.22442	0.22722
	1017	0.2046	0.21052	0.20637	0.19703	0.22004	0.20264	0.2315	0.22408	0.22576
	1018	0.20735	0.21124	0.21008	0.20053	0.2198	0.20678	0.23448	0.22733	0.22619
	1019	0.21009	0.21254	0.21204	0.20583	0.21881	0.2098	0.2346	0.22793	0.22457
	1020	0.21192	0.20972	0.20643	0.20623	0.21577	0.2064	0.23225	0.23062	0.22403
	1021	0.2141	0.20899	0.20232	0.20761	0.21816	0.20828	0.23162	0.23348	0.2247
	1022	0.21205	0.20874	0.20325	0.20593	0.21653	0.21078	0.23225	0.23626	0.22331
	1023	0.208	0.20917	0.20708	0.2053	0.21256	0.21387	0.23552	0.24019	0.22365
	1024	0.20931	0.21082	0.20911	0.2076	0.20761	0.2151	0.23487	0.24112	0.21973
	1025	0.21218	0.20652	0.20593	0.20675	0.20759	0.21581	0.23384	0.23618	0.22038
	1026	0.21532	0.20348	0.20537	0.20706	0.21276	0.21778	0.23133	0.22849	0.22216
	1027	0.21803	0.20289	0.20366	0.20601	0.21339	0.21261	0.22856	0.22604	0.22197
	1028	0.22029	0.2031	0.20471	0.20717	0.21228	0.21017	0.22852	0.22763	0.22043
	1029	0.21764	0.20225	0.20775	0.20977	0.21186	0.21262	0.22757	0.23142	0.21661
	1030	0.21854	0.19852	0.20871	0.20973	0.2112	0.21377	0.22798	0.23232	0.21801
	1031	0.2176	0.20072	0.20994	0.21307	0.21215	0.21325	0.2299	0.2323	0.21927
	1032	0.21867	0.20476	0.20735	0.21479	0.21214	0.20967	0.2322	0.232	0.21884
	1033	0.21874	0.20529	0.20601	0.21761	0.2151	0.20835	0.23386	0.23227	0.21916
	1034	0.21795	0.2051	0.208	0.21772	0.21601	0.20772	0.2329	0.23107	0.22031
	1035	0.21659	0.20388	0.20683	0.2169	0.21548	0.21028	0.22877	0.22848	0.22271
	1036	0.21405	0.20401	0.2076	0.21728	0.21517	0.21115	0.22123	0.22943	0.22314
	1037	0.21541	0.20297	0.20527	0.2184	0.21227	0.21099	0.22084	0.23046	0.22081
	1038	0.21544	0.20001	0.20407	0.22086	0.2126	0.21396	0.22403	0.23313	0.21753
	1039	0.21716	0.20096	0.20611	0.22117	0.21164	0.2149	0.22529	0.23533	0.21465
	1040	0.21837	0.20288	0.20734	0.21743	0.20995	0.21683	0.22702	0.23442	0.2156
	1041	0.21584	0.20643	0.21193	0.21477	0.20826	0.2197	0.22823	0.23534	0.21443
	1042	0.21324	0.20708	0.21379	0.21429	0.20476	0.22101	0.2307	0.23258	0.21415
	1043	0.21171	0.20485	0.21679	0.215	0.20492	0.21944	0.23109	0.22808	0.21517
	1044	0.21436	0.20416	0.21799	0.21553	0.20501	0.21896	0.23196	0.22493	0.2151
	1045	0.21542	0.20536	0.21724	0.21416	0.20496	0.22166	0.23459	0.22372	0.21642
	1046	0.2149	0.20967	0.21328	0.21558	0.20613	0.2248	0.23238	0.22819	0.21512
	1047	0.21323	0.21008	0.21339	0.21725	0.2049	0.22571	0.23507	0.23011	0.21676
	1048	0.21128	0.20885	0.21796	0.21815	0.20493	0.22321	0.23726	0.23262	0.22057
	1049	0.21212	0.20705	0.22277	0.21959	0.20625	0.21752	0.24224	0.23388	0.22333
	1050	0.21007	0.20419	0.22454	0.22029	0.20758	0.21199	0.24153	0.23421	0.22522
	1051	0.20963	0.20465	0.22505	0.22191	0.20723	0.21249	0.23896	0.23425	0.22305
	1052	0.21037	0.20297	0.22373	0.21928	0.20454	0.21359	0.23497	0.23133	0.21897
	1053	0.20999	0.20285	0.22389	0.21618	0.20424	0.21721	0.2356	0.23081	0.21615
	1054	0.20971	0.20242	0.22563	0.21595	0.20472	0.21824	0.23403	0.23156	0.21475
	1055	0.20815	0.2	0.22627	0.21504	0.2062	0.21877	0.23348	0.23349	0.21589
	1056	0.20647	0.20157	0.22721	0.21573	0.20628	0.21856	0.23256	0.23379	0.21758
	1057	0.20574	0.19917	0.22902	0.2155	0.20154	0.21833	0.23173	0.22822	0.21967
	1058	0.20408	0.1986	0.22985	0.21618	0.19884	0.22014	0.23287	0.22193	0.22043
	1059	0.20597	0.19335	0.22692	0.21682	0.19779	0.22142	0.23012	0.21965	0.21921
	1060	0.20519	0.18603	0.22278	0.21769	0.1984	0.22398	0.22938	0.22179	0.21719
	1061	0.20448	0.19172	0.22124	0.21822	0.20055	0.22605	0.22989	0.22538	0.21616
	1062	0.20552	0.19682	0.2197	0.21588	0.20014	0.22387	0.23226	0.22712	0.21907
	1063	0.2063	0.19929	0.21894	0.21692	0.20164	0.22033	0.23471	0.23017	0.22115
	1064	0.2051	0.19863	0.21716	0.21545	0.20141	0.21936	0.23413	0.23136	0.2228
	1065	0.20143	0.19681	0.21524	0.21308	0.20286	0.22137	0.23198	0.22887	0.22563
	1066	0.20216	0.1996	0.21331	0.21204	0.20453	0.22217	0.2294	0.22259	0.22716
	1067	0.20405	0.20137	0.2097	0.20938	0.20457	0.22226	0.22905	0.217	0.22882
	1068	0.20542	0.20273	0.20802	0.20826	0.207	0.22231	0.22893	0.2206	0.22938
	1069	0.20946	0.20057	0.20101	0.20391	0.2069	0.22083	0.22644	0.22237	0.22903
	1070	0.20995	0.19842	0.20187	0.2034	0.20982	0.22091	0.22629	0.22341	0.2294
	1071	0.21204	0.19835	0.20529	0.20565	0.21261	0.22038	0.22492	0.22372	0.2289
	1072	0.21108	0.19278	0.2065	0.20516	0.21263	0.22264	0.22304	0.22085	0.23012
	1073	0.20545	0.18938	0.20704	0.20731	0.21475	0.22375	0.22346	0.22238	0.22987
	1074	0.20065	0.1919	0.20568	0.20703	0.21481	0.22522	0.22424	0.22198	0.22975
	1075	0.19999	0.19567	0.20408	0.20839	0.21658	0.22452	0.22587	0.22115	0.23099
	1076	0.20486	0.19551	0.20707	0.20974	0.21527	0.22175	0.22716	0.22063	0.23009
	1077	0.20846	0.1929	0.20785	0.21117	0.21309	0.22084	0.23016	0.21997	0.22747
	1078	0.20679	0.19479	0.21021	0.21232	0.21555	0.2163	0.23351	0.22212	0.2227
	1079	0.20513	0.19807	0.20964	0.21086	0.21746	0.21477	0.2348	0.2207	0.22304
	1080	0.20435	0.20021	0.2097	0.21145	0.21995	0.21774	0.23886	0.22082	0.22675
	1081	0.20845	0.20108	0.20657	0.21373	0.21972	0.21965	0.23761	0.22327	0.22906
	1082	0.2069	0.19454	0.20127	0.21534	0.21803	0.22114	0.23212	0.22617	0.23255
	1083	0.20598	0.18893	0.20277	0.21801	0.21815	0.2182	0.22592	0.22703	0.23404
	1084	0.20873	0.18884	0.20452	0.21854	0.21839	0.21701	0.22346	0.2223	0.23342
	1085	0.21123	0.19277	0.20605	0.21882	0.22037	0.21986	0.22825	0.21944	0.23253
	1086	0.21442	0.19638	0.20492	0.21763	0.21991	0.22228	0.22871	0.21855	0.23087
	1087	0.2107	0.19473	0.20217	0.215	0.21822	0.22349	0.23037	0.21939	0.23173
	1088	0.20507	0.19512	0.20322	0.21581	0.21408	0.21862	0.23074	0.22102	0.23203
	1089	0.2015	0.19756	0.20502	0.216	0.20735	0.2178	0.23042	0.22022	0.23291
	1090	0.20255	0.19955	0.20754	0.21696	0.20997	0.22052	0.22907	0.22204	0.231
	1091	0.20729	0.19747	0.2082	0.21593	0.21349	0.22182	0.22411	0.22404	0.22897
	1092	0.20445	0.19684	0.2099	0.213	0.21321	0.22496	0.22305	0.22434	0.23061
	1093	0.20018	0.20067	0.21094	0.21204	0.21188	0.22573	0.22572	0.22559	0.23203
	1094	0.1978	0.202	0.20911	0.20973	0.21035	0.22673	0.22854	0.22514	0.23381
	1095	0.19553	0.20358	0.20886	0.21135	0.21207	0.227	0.23019	0.22806	0.23337
	1096	0.1982	0.20181	0.20674	0.21309	0.21114	0.22614	0.22916	0.23148	0.23207
	1097	0.19845	0.19889	0.20455	0.21319	0.20864	0.22818	0.23069	0.2283	0.23223
	1098	0.1989	0.20181	0.20323	0.21567	0.21269	0.22809	0.2291	0.22511	0.22911
	1099	0.19676	0.2018	0.20114	0.21477	0.21563	0.23075	0.2265	0.22285	0.22806
	1100	0.1951	0.20212	0.20106	0.21482	0.21947	0.2325	0.22701	0.2256	0.22327
	1101	0.19764	0.20136	0.19532	0.21555	0.22116	0.23573	0.22683	0.22655	0.21883
	1102	0.19707	0.19793	0.18988	0.21593	0.22196	0.2384	0.22985	0.22566	0.22019
	1103	0.19546	0.19644	0.19277	0.21564	0.22241	0.23926	0.23033	0.22761	0.22106
	1104	0.19634	0.19452	0.19474	0.21344	0.22057	0.23723	0.22988	0.22969	0.22391
	1105	0.19729	0.19432	0.19682	0.21505	0.22101	0.23414	0.23013	0.23167	0.22365
	1106	0.19925	0.19555	0.19668	0.21611	0.22016	0.23096	0.22885	0.23108	0.22331
	1107	0.19814	0.19681	0.19869	0.21439	0.22163	0.23271	0.2284	0.23142	0.2255
	1108	0.19389	0.19848	0.2013	0.21272	0.22315	0.23193	0.22727	0.23277	0.22509
	1109	0.18796	0.19424	0.20166	0.21081	0.22122	0.22438	0.23103	0.23259	0.22453
	1110	0.18867	0.19111	0.20185	0.21082	0.222	0.21387	0.2276	0.23421	0.22484
	1111	0.19564	0.1895	0.19717	0.20865	0.22382	0.20889	0.22261	0.23335	0.22594
	1112	0.19702	0.18865	0.19447	0.20993	0.22434	0.21354	0.22511	0.23234	0.22715
	1113	0.1932	0.18927	0.19592	0.21152	0.2211	0.21684	0.2276	0.23179	0.22443
	1114	0.19088	0.1912	0.19717	0.20983	0.21718	0.21738	0.23095	0.22997	0.2221
	1115	0.1971	0.19429	0.19881	0.20866	0.21703	0.21558	0.23194	0.23189	0.22039
	1116	0.20147	0.19272	0.19477	0.20834	0.21611	0.21292	0.23254	0.23078	0.22247
	1117	0.20088	0.19377	0.19499	0.21121	0.21657	0.21527	0.23653	0.22863	0.22485
	1118	0.19977	0.19909	0.19814	0.21569	0.2147	0.21693	0.2355	0.22848	0.22553
	1119	0.1979	0.20165	0.19778	0.21693	0.21359	0.21746	0.23339	0.22938	0.22705
	1120	0.20252	0.20504	0.19503	0.21764	0.21519	0.21505	0.23339	0.23113	0.22723
	1121	0.20675	0.20558	0.1892	0.2133	0.21366	0.21422	0.23053	0.22902	0.2273
	1122	0.20549	0.207	0.18985	0.20552	0.21511	0.21645	0.2297	0.2284	0.22416
	1123	0.20545	0.20892	0.19167	0.20613	0.21562	0.21497	0.22865	0.22798	0.21799
	1124	0.2042	0.20987	0.19004	0.2106	0.21722	0.21394	0.22883	0.22723	0.21704
	1125	0.20577	0.21273	0.19052	0.21468	0.21813	0.21311	0.2298	0.22605	0.2153
	1126	0.205	0.21317	0.18906	0.2134	0.21585	0.21294	0.23071	0.22439	0.21421
	1127	0.20181	0.21397	0.19269	0.21347	0.21588	0.21491	0.23291	0.22609	0.21211
	1128	0.20046	0.21314	0.19732	0.21507	0.21488	0.21258	0.23379	0.22796	0.21195
	1129	0.19887	0.21097	0.19888	0.21495	0.21381	0.21289	0.23351	0.22895	0.21323
	1130	0.19968	0.20938	0.1993	0.21384	0.2132	0.2126	0.23036	0.23059	0.21332
	1131	0.19992	0.20745	0.1987	0.21047	0.21005	0.21392	0.22705	0.2296	0.21668
	1132	0.19881	0.20886	0.20095	0.20965	0.21018	0.21514	0.22651	0.22893	0.21923
	1133	0.19956	0.20928	0.2027	0.20844	0.21112	0.21483	0.2247	0.22838	0.22068
	1134	0.19953	0.20869	0.20444	0.205	0.21386	0.21367	0.22645	0.23069	0.22261
	1135	0.19876	0.21059	0.20714	0.2038	0.21559	0.2101	0.22606	0.23272	0.22187
	1136	0.19778	0.21129	0.20772	0.20207	0.21141	0.20826	0.22354	0.23398	0.22597
	1137	0.19705	0.21379	0.20935	0.20495	0.20412	0.20943	0.22278	0.23517	0.22833
	1138	0.19937	0.21453	0.20973	0.207	0.20169	0.20953	0.22412	0.2305	0.22811
	1139	0.20013	0.21467	0.21066	0.20615	0.20893	0.21201	0.22741	0.22826	0.22842
	1140	0.20103	0.21604	0.21102	0.20519	0.21372	0.21169	0.22596	0.22887	0.22769
	1141	0.20085	0.21393	0.2101	0.20418	0.21316	0.21287	0.22635	0.22935	0.22872
	1142	0.19911	0.21167	0.2136	0.20556	0.21168	0.21307	0.227	0.22945	0.22878
	1143	0.20181	0.20899	0.21466	0.20596	0.21172	0.21117	0.21813	0.22747	0.22875
	1144	0.20044	0.20823	0.21685	0.20776	0.21486	0.21115	0.21838	0.22691	0.22815
	1145	0.20112	0.20843	0.2188	0.20963	0.21613	0.21082	0.22309	0.22891	0.22132
	1146	0.20301	0.2091	0.21619	0.20907	0.21489	0.21346	0.22595	0.23029	0.21746
	1147	0.20618	0.21151	0.21569	0.20928	0.21795	0.21654	0.22667	0.23481	0.21788
	1148	0.20833	0.21012	0.21246	0.20268	0.22064	0.21729	0.22474	0.23589	0.22314
	1149	0.2074	0.20813	0.20955	0.19569	0.22254	0.21719	0.22606	0.23922	0.22431
	1150	0.21044	0.20658	0.21137	0.19764	0.21909	0.21273	0.22622	0.24049	0.22332
	1151	0.2126	0.20287	0.21222	0.20235	0.20856	0.21175	0.22813	0.23796	0.22564
	1152	0.21543	0.20479	0.21495	0.20542	0.20465	0.21364	0.22829	0.23365	0.22504
	1153	0.21869	0.20462	0.21398	0.20473	0.20808	0.21654	0.22728	0.231	0.22575
	1154	0.22008	0.20672	0.21289	0.2054	0.2143	0.21842	0.23263	0.23396	0.2256
	1155	0.21957	0.20817	0.21033	0.20478	0.21323	0.21371	0.23411	0.23625	0.22377
	1156	0.2188	0.20512	0.20754	0.20266	0.2101	0.20856	0.23381	0.23691	0.22284
	1157	0.22083	0.20503	0.20742	0.20443	0.20932	0.20782	0.2356	0.23702	0.22069
	1158	0.22145	0.20593	0.2077	0.20593	0.2101	0.21124	0.23688	0.23477	0.22184
	1159	0.22034	0.20925	0.21133	0.20929	0.21158	0.21741	0.23626	0.23595	0.22282
	1160	0.22169	0.21047	0.21134	0.21022	0.20984	0.21678	0.23391	0.2385	0.22301
	1161	0.22277	0.20935	0.21243	0.20589	0.20334	0.21781	0.2361	0.23985	0.22365
	1162	0.22284	0.20815	0.21385	0.20058	0.20064	0.21747	0.23779	0.23977	0.22081
	1163	0.2226	0.20604	0.21177	0.19925	0.2033	0.21743	0.23704	0.23424	0.21733
	1164	0.21935	0.20823	0.21416	0.20415	0.20889	0.2173	0.23731	0.2314	0.214
	1165	0.21773	0.2093	0.2154	0.20559	0.20903	0.21389	0.23726	0.23356	0.21251
	1166	0.21424	0.20673	0.21754	0.20385	0.21067	0.21396	0.2381	0.2368	0.21519
	1167	0.21344	0.20671	0.21987	0.20466	0.21037	0.21433	0.23597	0.23759	0.21609
	1168	0.21573	0.20598	0.2193	0.20503	0.21047	0.21514	0.23357	0.235	0.21608
	1169	0.21584	0.20904	0.21908	0.20537	0.21348	0.21698	0.2335	0.23219	0.21254
	1170	0.21534	0.20922	0.21615	0.20217	0.21104	0.21635	0.23352	0.22935	0.21306
	1171	0.21101	0.20683	0.21459	0.19729	0.20955	0.21902	0.23463	0.22802	0.21556
	1172	0.20763	0.20571	0.21759	0.1974	0.20489	0.21781	0.23183	0.23073	0.21513
	1173	0.20658	0.2038	0.21957	0.20032	0.1977	0.21701	0.22877	0.23223	0.21668
	1174	0.20913	0.2047	0.22134	0.20326	0.19769	0.21695	0.23066	0.23495	0.21602
	1175	0.20999	0.2062	0.22237	0.20423	0.19946	0.21514	0.23228	0.23719	0.21595
	1176	0.20784	0.20613	0.22364	0.20341	0.2023	0.2168	0.23368	0.23791	0.21621
	1177	0.20838	0.20576	0.22393	0.2015	0.20171	0.21603	0.23377	0.23867	0.21357
	1178	0.2106	0.20398	0.22066	0.19922	0.19822	0.21444	0.23546	0.24056	0.21418
	1179	0.2133	0.20643	0.22157	0.20037	0.19851	0.21217	0.23804	0.2433	0.21384
	1180	0.21617	0.20584	0.22061	0.20186	0.20037	0.21207	0.23751	0.24353	0.21454
	1181	0.21169	0.20175	0.22033	0.20258	0.20209	0.21594	0.23525	0.24309	0.21524
	1182	0.20858	0.20012	0.21821	0.20373	0.20206	0.2137	0.23153	0.24196	0.2131
	1183	0.20767	0.19895	0.21837	0.20085	0.20279	0.20379	0.22984	0.24069	0.21142
	1184	0.2075	0.20033	0.22169	0.19973	0.20616	0.19864	0.23202	0.24189	0.20966
	1185	0.21004	0.20172	0.22102	0.19697	0.20746	0.20442	0.23273	0.24147	0.21168
	1186	0.20921	0.20215	0.21902	0.19465	0.20923	0.21077	0.23322	0.24283	0.21426
	1187	0.20953	0.2027	0.21765	0.19445	0.21037	0.21156	0.23273	0.24437	0.21403
	1188	0.2083	0.19501	0.21585	0.19634	0.21068	0.2094	0.23423	0.24311	0.21474
	1189	0.20923	0.19018	0.2136	0.20072	0.21297	0.20892	0.23458	0.24124	0.21307
	1190	0.20827	0.19318	0.21191	0.20094	0.2125	0.20846	0.23304	0.23926	0.21392
	1191	0.20524	0.19875	0.21476	0.1955	0.21376	0.20822	0.23202	0.24255	0.21397
	1192	0.20581	0.20112	0.21643	0.1895	0.21284	0.20362	0.22896	0.24536	0.21408
	1193	0.20633	0.1962	0.21566	0.1906	0.21296	0.20236	0.22806	0.24682	0.21649
	1194	0.20616	0.19324	0.21558	0.19611	0.21291	0.20581	0.22751	0.24841	0.21612
	1195	0.20512	0.19651	0.21326	0.19883	0.21279	0.20946	0.22668	0.2487	0.21634
	1196	0.20485	0.20167	0.21344	0.20367	0.21307	0.21234	0.22787	0.25042	0.21381
	1197	0.20604	0.20367	0.21493	0.20805	0.21057	0.21164	0.22393	0.25201	0.21105
	1198	0.20458	0.20221	0.21448	0.20742	0.20985	0.20939	0.22199	0.25411	0.21372
	1199	0.20553	0.20483	0.21467	0.20696	0.2108	0.2084	0.22386	0.25617	0.21492
	1200	0.20523	0.20629	0.21032	0.20582	0.2102	0.21219	0.2276	0.25579	0.21553
	1201	0.20385	0.2085	0.20862	0.20537	0.20943	0.21595	0.23006	0.26052	0.21349
	1202	0.20657	0.20928	0.20824	0.20462	0.20769	0.21383	0.2304	0.26288	0.21097
	1203	0.20731	0.20852	0.20827	0.20281	0.2085	0.21213	0.23193	0.26298	0.21232
	1204	0.20498	0.20747	0.2098	0.20393	0.21152	0.21194	0.23072	0.26115	0.21082
	1205	0.20393	0.20696	0.20897	0.2041	0.21214	0.21134	0.2272	0.25672	0.2129
	1206	0.20365	0.21024	0.20977	0.2066	0.21278	0.21115	0.22639	0.2545	0.21592
	1207	0.20609	0.21096	0.20703	0.20663	0.21113	0.2139	0.22737	0.25283	0.21796
	1208	0.20541	0.20985	0.20463	0.20489	0.20993	0.21717	0.23112	0.25459	0.21853
	1209	0.20159	0.20813	0.20304	0.2067	0.21068	0.21556	0.23097	0.25506	0.216
	1210	0.20011	0.20468	0.20272	0.20807	0.20772	0.21355	0.22958	0.25343	0.21459
	1211	0.20317	0.20626	0.20539	0.20901	0.20655	0.21418	0.22853	0.25541	0.21196
	1212	0.20815	0.20838	0.20518	0.2071	0.20398	0.21551	0.22711	0.25498	0.2114
	1213	0.20768	0.21038	0.20554	0.20527	0.20578	0.21834	0.22987	0.25494	0.21324
	1214	0.2076	0.21193	0.2043	0.20649	0.20749	0.21607	0.22783	0.25562	0.21032
	1215	0.20684	0.20463	0.20391	0.20654	0.20803	0.21436	0.22595	0.25721	0.20724
	1216	0.20683	0.20043	0.20719	0.20787	0.21013	0.21493	0.22658	0.25917	0.20666
	1217	0.20557	0.20445	0.20846	0.20713	0.20957	0.21665	0.22488	0.25656	0.20943
	1218	0.20321	0.20837	0.20845	0.2054	0.21125	0.21886	0.22463	0.2516	0.21151
	1219	0.20453	0.20903	0.20903	0.20365	0.21221	0.21658	0.22408	0.25021	0.21076
	1220	0.20486	0.20456	0.20925	0.20037	0.20893	0.21588	0.22678	0.25181	0.21061
	1221	0.20254	0.20288	0.2116	0.20195	0.20509	0.21842	0.22782	0.25452	0.20767
	1222	0.20324	0.20411	0.2077	0.20317	0.20529	0.2208	0.2265	0.25332	0.20707
	1223	0.20185	0.20748	0.2048	0.2058	0.20773	0.22149	0.22435	0.25382	0.20781
	1224	0.20279	0.20908	0.20581	0.20943	0.20628	0.21882	0.21978	0.25376	0.20892
	1225	0.19812	0.20797	0.20869	0.20763	0.20238	0.21839	0.22128	0.2522	0.20999
	1226	0.19455	0.20678	0.21155	0.20474	0.20138	0.22124	0.22247	0.25151	0.20862
	1227	0.19762	0.20252	0.21147	0.20109	0.20349	0.2243	0.22404	0.24958	0.20899
	1228	0.20041	0.20276	0.20889	0.19904	0.20764	0.2271	0.22697	0.25042	0.20981
	1229	0.20374	0.20585	0.20862	0.20023	0.20765	0.22693	0.2262	0.25261	0.2093
	1230	0.20121	0.20547	0.20949	0.20138	0.20741	0.2273	0.22642	0.25295	0.21148
	1231	0.2018	0.20698	0.21066	0.20335	0.20609	0.22764	0.2265	0.25502	0.21033
	1232	0.20486	0.20639	0.20932	0.20212	0.20788	0.22908	0.2253	0.25479	0.21011
	1233	0.20432	0.20806	0.21107	0.20102	0.21106	0.2315	0.22452	0.25522	0.21146
	1234	0.20362	0.20818	0.21087	0.19925	0.21396	0.23167	0.22352	0.25713	0.21107
	1235	0.20048	0.2027	0.20854	0.19785	0.21686	0.23436	0.22735	0.25941	0.21359
	1236	0.19699	0.20338	0.20856	0.20079	0.21675	0.23234	0.23034	0.26029	0.214
	1237	0.19479	0.20492	0.20903	0.2021	0.21316	0.22891	0.23047	0.25984	0.21464
	1238	0.19503	0.20869	0.20987	0.20456	0.21124	0.23143	0.23315	0.26101	0.21499
	1239	0.1968	0.2078	0.20806	0.20074	0.20481	0.23386	0.23446	0.25946	0.21588
	1240	0.19623	0.20549	0.20551	0.19727	0.20259	0.23509	0.23786	0.25905	0.21922
	1241	0.19435	0.20753	0.20509	0.20088	0.2027	0.23204	0.23767	0.2595	0.21944
	1242	0.18947	0.20829	0.20526	0.20521	0.20022	0.23147	0.23811	0.25803	0.21907
	1243	0.18732	0.21033	0.20874	0.20731	0.20148	0.23174	0.23843	0.25902	0.22033
	1244	0.19064	0.20769	0.20961	0.20319	0.20327	0.22999	0.23596	0.25749	0.22232
	1245	0.1927	0.2046	0.20888	0.20205	0.20468	0.22928	0.23644	0.25898	0.22457
	1246	0.19254	0.20516	0.20526	0.20386	0.20384	0.22516	0.23577	0.26112	0.22445
	1247	0.19266	0.20432	0.2038	0.20455	0.20024	0.22638	0.23204	0.26151	0.22491
	1248	0.19444	0.20414	0.20748	0.20421	0.20365	0.22914	0.22927	0.26129	0.22363
	1249	0.19637	0.20025	0.20644	0.20397	0.20774	0.22833	0.22561	0.25945	0.22016
	1250	0.19603	0.19765	0.20281	0.20418	0.21022	0.22894	0.22785	0.25973	0.22013
	1251	0.19666	0.20209	0.19808	0.2042	0.21181	0.2295	0.22898	0.26224	0.22178
	1252	0.20018	0.20458	0.20012	0.20246	0.21109	0.23347	0.2296	0.26241	0.22643
	1253	0.20281	0.2062	0.20562	0.20287	0.21194	0.23718	0.23194	0.26377	0.22714
	1254	0.20421	0.20551	0.2061	0.19728	0.21144	0.2367	0.23229	0.26175	0.22896
	1255	0.20175	0.2055	0.20684	0.19474	0.21154	0.23644	0.22928	0.2621	0.22945
	1256	0.20061	0.20425	0.20431	0.19739	0.21009	0.23378	0.22409	0.26294	0.22485
	1257	0.20056	0.20064	0.19706	0.19932	0.21138	0.23225	0.22475	0.26224	0.22292
	1258	0.20036	0.1968	0.196	0.20279	0.21412	0.23103	0.22901	0.26328	0.22278
	1259	0.19874	0.19561	0.1985	0.2029	0.21213	0.22652	0.23016	0.25972	0.22376
	1260	0.19334	0.19953	0.20198	0.20426	0.21232	0.22506	0.22712	0.25956	0.2229
	1261	0.19504	0.20224	0.2014	0.20614	0.21086	0.22311	0.22003	0.25917	0.22367
	1262	0.19756	0.20062	0.19961	0.20793	0.21368	0.22293	0.22046	0.25774	0.22782
	1263	0.20121	0.20097	0.20126	0.21207	0.21569	0.21496	0.22336	0.25794	0.22637
	1264	0.20372	0.20081	0.20236	0.21339	0.21305	0.20237	0.22368	0.25602	0.22663
	1265	0.205	0.20101	0.20341	0.21424	0.21173	0.2004	0.22434	0.25584	0.22165
	1266	0.20534	0.20166	0.20232	0.21235	0.21026	0.20649	0.22115	0.25545	0.21664
	1267	0.202	0.20171	0.19983	0.20817	0.21239	0.21371	0.22304	0.25531	0.21725
	1268	0.19651	0.2025	0.19689	0.20864	0.21454	0.21385	0.22736	0.25694	0.21834
	1269	0.19425	0.20273	0.1927	0.20858	0.21356	0.21022	0.22918	0.25824	0.22128
	1270	0.19543	0.20415	0.1945	0.21108	0.21447	0.20924	0.23034	0.25971	0.22083
	1271	0.19822	0.20419	0.19713	0.21067	0.21377	0.20825	0.22593	0.25839	0.21928
	1272	0.19929	0.20154	0.19877	0.20527	0.21323	0.20946	0.22374	0.25457	0.22109
	1273	0.20091	0.19693	0.20101	0.2015	0.21269	0.20512	0.22387	0.25396	0.22321
	1274	0.20109	0.18935	0.20024	0.20031	0.21189	0.19504	0.22751	0.25478	0.22674
	1275	0.19864	0.19227	0.20361	0.20381	0.21384	0.19398	0.22873	0.25358	0.22746
	1276	0.19979	0.1983	0.20297	0.20469	0.2132	0.20001	0.22516	0.25048	0.22746
	1277	0.1995	0.20055	0.20026	0.2048	0.21441	0.20659	0.22227	0.25205	0.22852
	1278	0.2015	0.20143	0.19859	0.20822	0.21281	0.20573	0.21737	0.25561	0.22784
	1279	0.20355	0.1987	0.19671	0.20945	0.20989	0.20316	0.2187	0.25537	0.22797
	1280	0.20485	0.19941	0.19833	0.2108	0.21092	0.20195	0.22147	0.25669	0.22582
	1281	0.20347	0.20055	0.19739	0.20969	0.21153	0.20396	0.22221	0.2539	0.22557
	1282	0.19668	0.20192	0.19479	0.2079	0.2131	0.209	0.22063	0.25288	0.22677
	1283	0.19343	0.20439	0.19464	0.2072	0.21195	0.2099	0.21727	0.25286	0.22484
	1284	0.19689	0.20072	0.19497	0.2075	0.2091	0.21119	0.21901	0.24811	0.22409
	1285	0.19846	0.19851	0.20018	0.21107	0.21011	0.21335	0.22338	0.24655	0.2231
	1286	0.20029	0.20128	0.19738	0.20831	0.21021	0.21488	0.22537	0.24865	0.22312
	1287	0.19816	0.20602	0.19636	0.20563	0.21158	0.21838	0.22717	0.25098	0.22576
	1288	0.19692	0.20756	0.19601	0.20879	0.21336	0.21764	0.22692	0.25181	0.22456
	1289	0.19675	0.2048	0.19488	0.20786	0.21454	0.21594	0.22968	0.25091	0.2251
	1290	0.19767	0.20402	0.19559	0.20891	0.21733	0.2131	0.23365	0.25284	0.22288
	1291	0.19854	0.20386	0.19445	0.20968	0.21038	0.21131	0.237	0.25204	0.22271
	1292	0.19658	0.20505	0.1941	0.21071	0.20838	0.21162	0.23827	0.25366	0.22529
	1293	0.20027	0.20523	0.1951	0.21169	0.21115	0.2122	0.23415	0.25559	0.22785
	1294	0.20139	0.20267	0.1969	0.21059	0.21402	0.21348	0.23217	0.25013	0.23386
	1295	0.20246	0.19925	0.1979	0.21371	0.21614	0.21194	0.23175	0.24952	0.2313
	1296	0.20408	0.19694	0.19674	0.21202	0.21216	0.20864	0.23314	0.25065	0.22915
	1297	0.2027	0.19817	0.19874	0.21183	0.21168	0.20908	0.23632	0.25119	0.2278
	1298	0.20418	0.19834	0.20143	0.21472	0.21164	0.21109	0.23873	0.25118	0.22806
	1299	0.20261	0.19639	0.20193	0.21512	0.21374	0.2124	0.24123	0.24846	0.23168
	1300	0.20412	0.19567	0.20109	0.21683	0.21567	0.21049	0.24062	0.24464	0.23126
	1301	0.20538	0.19495	0.19618	0.21648	0.21208	0.21086	0.23749	0.2422	0.23232
	1302	0.20443	0.19325	0.19493	0.21588	0.21245	0.21068	0.2343	0.24292	0.23437
	1303	0.20402	0.19569	0.19765	0.21869	0.21169	0.20992	0.23013	0.24337	0.23376
	1304	0.19932	0.19838	0.19869	0.22235	0.21172	0.20968	0.23182	0.239	0.23409
	1305	0.19723	0.2012	0.19739	0.2256	0.21049	0.20987	0.23329	0.23845	0.22984
	1306	0.19637	0.19955	0.19335	0.22443	0.2092	0.21376	0.23285	0.23951	0.22626
	1307	0.19517	0.19798	0.19377	0.22496	0.2095	0.21769	0.2343	0.24252	0.22546
	1308	0.19725	0.19737	0.19456	0.22526	0.21077	0.21656	0.23405	0.24483	0.22812
	1309	0.19688	0.19634	0.1952	0.22464	0.21364	0.21514	0.23395	0.24623	0.23151
	1310	0.19828	0.19846	0.19725	0.22638	0.21692	0.21143	0.23191	0.24873	0.2326
	1311	0.19925	0.19883	0.19723	0.2252	0.2167	0.21001	0.2299	0.24685	0.23408
	1312	0.19758	0.19925	0.19597	0.22512	0.21523	0.21454	0.23109	0.24737	0.23121
	1313	0.19808	0.19902	0.19283	0.22395	0.2117	0.21719	0.23085	0.24584	0.22754
	1314	0.19662	0.19849	0.19259	0.21911	0.21135	0.21849	0.23387	0.24731	0.22628
	1315	0.19837	0.19837	0.19418	0.21772	0.21373	0.21649	0.23261	0.24949	0.2273
	1316	0.20204	0.19896	0.19531	0.21853	0.21504	0.21391	0.23171	0.24762	0.2306
	1317	0.20247	0.20146	0.19971	0.22109	0.21828	0.21118	0.23211	0.24871	0.22928
	1318	0.20168	0.20069	0.20112	0.2201	0.21923	0.21114	0.22976	0.24819	0.22798
	1319	0.19942	0.20219	0.19757	0.22084	0.21901	0.21529	0.22873	0.24971	0.22885
	1320	0.19843	0.20313	0.19536	0.22273	0.21641	0.21626	0.22419	0.25055	0.2298
	1321	0.19843	0.20166	0.19556	0.22165	0.21178	0.21444	0.22503	0.24676	0.23252
	1322	0.1979	0.20372	0.19938	0.22081	0.21085	0.20933	0.22737	0.24787	0.23127
	1323	0.19984	0.20331	0.20083	0.21862	0.21054	0.20775	0.22712	0.2486	0.22838
	1324	0.19962	0.19901	0.2035	0.21803	0.20712	0.21302	0.22833	0.25181	0.22287
	1325	0.20164	0.19598	0.20266	0.21969	0.20134	0.2122	0.22667	0.25414	0.22376
	1326	0.20452	0.19392	0.19812	0.21987	0.1997	0.21247	0.22792	0.25471	0.22769
	1327	0.20494	0.19849	0.19577	0.2198	0.20507	0.20956	0.23188	0.25559	0.22729
	1328	0.20663	0.20046	0.19372	0.21469	0.20796	0.20328	0.23134	0.25522	0.22352
	1329	0.20769	0.20224	0.19533	0.21251	0.20913	0.20117	0.23039	0.25503	0.22265
	1330	0.20975	0.20118	0.19522	0.21414	0.20685	0.20181	0.22759	0.25237	0.22477
	1331	0.20991	0.1994	0.19417	0.21583	0.20455	0.20452	0.22918	0.25112	0.22643
	1332	0.21099	0.19993	0.19575	0.2165	0.20394	0.20525	0.23228	0.25354	0.22548
	1333	0.21381	0.19925	0.19676	0.21493	0.20287	0.2049	0.23301	0.25461	0.2232
	1334	0.21515	0.19995	0.19774	0.21092	0.20477	0.20847	0.23326	0.25517	0.22093
	1335	0.21964	0.2015	0.199	0.20729	0.20421	0.20968	0.23111	0.25491	0.21861
	1336	0.22081	0.2	0.1999	0.20669	0.20417	0.21147	0.2301	0.25434	0.21984
	1337	0.21924	0.20077	0.20058	0.21114	0.20432	0.20619	0.2273	0.25403	0.21814
	1338	0.21856	0.20016	0.19832	0.2127	0.20545	0.2062	0.21962	0.25289	0.21666
	1339	0.21827	0.20055	0.19562	0.21303	0.20945	0.21211	0.2207	0.25204	0.21799
	1340	0.22275	0.19902	0.19427	0.21425	0.20791	0.2151	0.22512	0.25033	0.21939
	1341	0.22437	0.19899	0.19638	0.21437	0.20653	0.21627	0.22807	0.25093	0.21947
	1342	0.22357	0.20389	0.19695	0.21487	0.20439	0.21369	0.22756	0.25246	0.21596
	1343	0.22041	0.20339	0.19549	0.21403	0.19629	0.21291	0.22309	0.25181	0.21369
	1344	0.22131	0.20263	0.19623	0.21353	0.19754	0.21294	0.22254	0.25186	0.21209
	1345	0.22537	0.20126	0.19567	0.21134	0.20089	0.21045	0.22538	0.25102	0.2143
	1346	0.2247	0.20081	0.19476	0.21081	0.20373	0.2104	0.22861	0.25032	0.21681
	1347	0.22351	0.20169	0.19473	0.21149	0.20048	0.21041	0.22864	0.24791	0.21268
	1348	0.22528	0.20069	0.19439	0.20565	0.19822	0.2119	0.22402	0.24539	0.206
	1349	0.22744	0.20195	0.19919	0.20127	0.20177	0.21293	0.22173	0.24868	0.20334
	1350	0.22865	0.20539	0.2009	0.20143	0.20354	0.20876	0.22118	0.24753	0.20878
	1351	0.22593	0.20617	0.20055	0.20487	0.20262	0.20971	0.22304	0.24792	0.2115
	1352	0.2246	0.20751	0.2027	0.20772	0.19588	0.21204	0.22262	0.2493	0.21266
	1353	0.22103	0.20503	0.20505	0.20822	0.19164	0.21493	0.22328	0.24828	0.21609
	1354	0.21703	0.20698	0.20799	0.21133	0.19556	0.21817	0.22154	0.25004	0.21637
	1355	0.21571	0.20914	0.20744	0.21147	0.19928	0.21551	0.21909	0.24898	0.21868
	1356	0.21385	0.20846	0.20852	0.21113	0.20091	0.21362	0.22187	0.24755	0.22174
	1357	0.21649	0.20637	0.2097	0.20993	0.20094	0.21027	0.22055	0.24815	0.22095
	1358	0.21814	0.20143	0.20786	0.20877	0.20097	0.20908	0.21982	0.24875	0.22183
	1359	0.21592	0.20016	0.20622	0.20908	0.20561	0.21177	0.21538	0.25314	0.21843
	1360	0.20936	0.20062	0.20383	0.20018	0.20825	0.21161	0.21036	0.2539	0.21644
	1361	0.20463	0.20311	0.20543	0.19825	0.20901	0.21337	0.21499	0.25335	0.21816
	1362	0.20599	0.20558	0.208	0.20333	0.20548	0.21278	0.21838	0.25189	0.22014
	1363	0.20728	0.20464	0.20832	0.20643	0.19907	0.21443	0.2218	0.2486	0.22276
	1364	0.20621	0.20637	0.20961	0.20905	0.19597	0.21548	0.22515	0.24673	0.22245
	1365	0.20398	0.20715	0.20669	0.20616	0.19745	0.21358	0.22671	0.24307	0.22159
	1366	0.20199	0.20751	0.20683	0.20129	0.20209	0.21408	0.22798	0.244	0.2206
	1367	0.20325	0.20743	0.20637	0.19633	0.20251	0.21193	0.22484	0.24502	0.21933
	1368	0.20167	0.20726	0.20623	0.19654	0.20414	0.21258	0.22153	0.24423	0.22009
	1369	0.19785	0.20972	0.2085	0.20375	0.20394	0.21254	0.21894	0.2453	0.22007
	1370	0.1947	0.20788	0.20627	0.20742	0.20027	0.21098	0.21948	0.24323	0.21868
	1371	0.19753	0.20468	0.20295	0.2088	0.20108	0.21161	0.22219	0.24321	0.21846
	1372	0.20331	0.20153	0.20077	0.21297	0.20227	0.2116	0.22348	0.24377	0.21606
	1373	0.20521	0.19821	0.20257	0.21032	0.20286	0.21265	0.22142	0.24273	0.21664
	1374	0.2074	0.19598	0.20491	0.20577	0.20706	0.21156	0.21709	0.24566	0.2162
	1375	0.20523	0.19961	0.20655	0.2018	0.20915	0.21064	0.21642	0.24657	0.2187
	1376	0.20433	0.20263	0.20832	0.20371	0.21264	0.21285	0.22005	0.24639	0.219
	1377	0.20242	0.20605	0.20652	0.20897	0.21253	0.21381	0.22293	0.24242	0.21826
	1378	0.20201	0.20651	0.20051	0.20969	0.20847	0.21466	0.22335	0.24001	0.22022
	1379	0.20281	0.20398	0.19727	0.20914	0.207	0.21497	0.22611	0.23965	0.21748
	1380	0.20591	0.19821	0.19863	0.2062	0.20482	0.21357	0.22392	0.23946	0.21492
	1381	0.20319	0.18821	0.20104	0.20274	0.20314	0.21223	0.22243	0.2403	0.2135
	1382	0.19155	0.1885	0.20284	0.20051	0.20207	0.21403	0.22582	0.23822	0.21222
	1383	0.18694	0.19423	0.19942	0.20079	0.20304	0.21332	0.22945	0.23741	0.21233
	1384	0.19015	0.19754	0.19838	0.20263	0.20388	0.21216	0.23075	0.23881	0.21552
	1385	0.19436	0.19981	0.20061	0.20444	0.20433	0.2132	0.23148	0.23729	0.21855
	1386	0.19566	0.20094	0.20417	0.20435	0.20419	0.21551	0.23217	0.23943	0.21658
	1387	0.19879	0.19788	0.20732	0.20109	0.20388	0.21994	0.23364	0.23965	0.20909
	1388	0.20059	0.19841	0.20517	0.20021	0.20508	0.21982	0.22901	0.23923	0.2084
	1389	0.20115	0.20398	0.2059	0.20195	0.20886	0.21394	0.22238	0.23975	0.21385
	1390	0.20254	0.20549	0.20782	0.20644	0.2121	0.20984	0.22039	0.23743	0.21609
	1391	0.20043	0.20654	0.2105	0.20701	0.21144	0.21211	0.22209	0.23578	0.21274
	1392	0.19782	0.20578	0.21338	0.20293	0.20628	0.21728	0.22196	0.23262	0.21177
	1393	0.19783	0.20069	0.21065	0.19972	0.20481	0.2203	0.22276	0.23083	0.21532
	1394	0.19596	0.1977	0.20626	0.19869	0.20682	0.22215	0.22233	0.23049	0.21755
	1395	0.19294	0.20059	0.20368	0.19574	0.2093	0.21905	0.22211	0.2327	0.21336
	1396	0.19286	0.20555	0.20294	0.19427	0.20981	0.21961	0.22134	0.23459	0.20738
	1397	0.19475	0.20382	0.20345	0.19598	0.21099	0.21717	0.22198	0.23522	0.20732
	1398	0.19486	0.20111	0.20165	0.19781	0.20674	0.20847	0.22124	0.23349	0.21138
	1399	0.19365	0.19895	0.20091	0.19767	0.20595	0.20433	0.2177	0.2288	0.21315
	1400	0.1923	0.20119	0.20049	0.19942	0.20812	0.20788	0.21833	0.22652	0.21635
	1401	0.18851	0.20288	0.20133	0.20162	0.20929	0.21079	0.22021	0.22805	0.21885
	1402	0.1834	0.20221	0.20176	0.20248	0.20428	0.21195	0.2226	0.23112	0.21972
	1403	0.18318	0.19828	0.19842	0.20577	0.20484	0.21161	0.22472	0.2332	0.2197
	1404	0.18665	0.19591	0.19616	0.20721	0.20846	0.21009	0.22463	0.2349	0.21984
	1405	0.18746	0.19781	0.19873	0.20951	0.21444	0.20867	0.22525	0.23566	0.21802
	1406	0.18769	0.20014	0.19989	0.20948	0.21716	0.20955	0.22457	0.23363	0.21506
	1407	0.18746	0.20026	0.20132	0.20897	0.21506	0.20795	0.22508	0.23587	0.21404
	1408	0.18892	0.20069	0.19947	0.20895	0.21167	0.2082	0.22832	0.23785	0.21493
	1409	0.18942	0.2027	0.19711	0.20725	0.20858	0.21125	0.23117	0.2351	0.21441
	1410	0.18895	0.19792	0.19869	0.20878	0.21096	0.20909	0.23022	0.2275	0.21358
	1411	0.18762	0.19419	0.20286	0.21218	0.21487	0.20409	0.23076	0.22527	0.21322
	1412	0.18883	0.19462	0.20535	0.21207	0.21771	0.20009	0.23352	0.22682	0.21225
	1413	0.19343	0.19593	0.19944	0.20966	0.21686	0.20293	0.23476	0.22912	0.21048
	1414	0.19472	0.20034	0.19116	0.20959	0.21793	0.20563	0.23601	0.23074	0.21141
	1415	0.19657	0.20339	0.18596	0.20639	0.21666	0.20577	0.23417	0.23062	0.21447
	1416	0.19659	0.2042	0.18513	0.20387	0.21316	0.20172	0.23073	0.22932	0.21599
	1417	0.1967	0.20421	0.18977	0.2037	0.20837	0.19998	0.22628	0.22765	0.21822
	1418	0.19821	0.20387	0.19272	0.20542	0.20193	0.20247	0.22597	0.2273	0.21641
	1419	0.19893	0.20433	0.1933	0.20873	0.20134	0.2056	0.22611	0.22801	0.21428
	1420	0.20183	0.20784	0.19257	0.21081	0.20624	0.20832	0.2258	0.22757	0.21427
	1421	0.20286	0.20904	0.19351	0.20768	0.2111	0.20805	0.22373	0.22771	0.21553
	1422	0.20495	0.21111	0.19554	0.20542	0.21159	0.20604	0.22547	0.22715	0.21197
	1423	0.20756	0.21006	0.1975	0.20445	0.20946	0.20816	0.22631	0.2297	0.20618
	1424	0.20484	0.20931	0.19644	0.20285	0.2064	0.20841	0.22674	0.23243	0.20587
	1425	0.20008	0.21387	0.19667	0.20327	0.20503	0.20507	0.2279	0.23332	0.20852
	1426	0.19528	0.21352	0.19971	0.20437	0.20694	0.20206	0.22863	0.23503	0.21118
	1427	0.19483	0.21526	0.20147	0.20503	0.20931	0.20004	0.22557	0.23432	0.21401
	1428	0.1985	0.21959	0.20333	0.20698	0.20884	0.20096	0.21878	0.23614	0.21159
	1429	0.20166	0.22266	0.20404	0.20789	0.20866	0.19955	0.21484	0.23915	0.20873
	1430	0.2037	0.22517	0.19672	0.20786	0.20693	0.1957	0.21851	0.24054	0.20849
	1431	0.20562	0.22552	0.18996	0.20868	0.2064	0.19107	0.22223	0.24142	0.21296
	1432	0.20378	0.22895	0.19015	0.20992	0.20839	0.1931	0.22442	0.23939	0.21628
	1433	0.20124	0.23209	0.19166	0.21049	0.20911	0.19798	0.22393	0.23618	0.21677
	1434	0.19966	0.23262	0.19077	0.20662	0.20851	0.2016	0.22194	0.23511	0.21557
	1435	0.20172	0.23382	0.18756	0.20157	0.20658	0.20653	0.21738	0.23086	0.21188
	1436	0.20158	0.22974	0.18626	0.20061	0.20774	0.20529	0.2176	0.23032	0.21153
	1437	0.20382	0.22938	0.18873	0.20235	0.20959	0.20908	0.21973	0.23204	0.21497
	1438	0.2074	0.23073	0.19044	0.2033	0.21005	0.21217	0.21647	0.2343	0.21796
	1439	0.20803	0.22765	0.18973	0.20355	0.20767	0.21062	0.21619	0.23794	0.21478
	1440	0.20303	0.2243	0.18898	0.20318	0.20444	0.20493	0.21599	0.24109	0.21037
	1441	0.19896	0.22341	0.1903	0.20459	0.20561	0.19971	0.21627	0.24075	0.20806
	1442	0.19935	0.22581	0.19296	0.20716	0.20876	0.20102	0.21842	0.2375	0.20972
	1443	0.20273	0.22812	0.19466	0.21044	0.21074	0.20572	0.22307	0.2349	0.21048
	1444	0.20451	0.22768	0.19585	0.20727	0.20979	0.20852	0.22553	0.23382	0.21157
	1445	0.20442	0.22423	0.19315	0.20411	0.20446	0.21147	0.2273	0.23496	0.21383
	1446	0.20084	0.21926	0.18771	0.20068	0.20055	0.21142	0.22849	0.23757	0.21497
	1447	0.19897	0.21964	0.18671	0.19969	0.2019	0.20782	0.22727	0.23921	0.21628
	1448	0.1972	0.22125	0.18759	0.20129	0.20401	0.20509	0.22803	0.24137	0.21823
	1449	0.19808	0.22179	0.18606	0.20274	0.20559	0.20322	0.22492	0.24059	0.21698
	1450	0.19821	0.21874	0.18309	0.20234	0.2059	0.20202	0.21905	0.23807	0.21156
	1451	0.19803	0.21559	0.1839	0.19461	0.20594	0.20074	0.21765	0.23567	0.20836
	1452	0.19805	0.2156	0.18649	0.19113	0.20626	0.20084	0.22347	0.23533	0.20999
	1453	0.19871	0.21401	0.18988	0.19501	0.20859	0.20239	0.22867	0.23812	0.2126
	1454	0.20271	0.21167	0.19296	0.19788	0.20776	0.20517	0.22929	0.23974	0.21397
	1455	0.20551	0.20801	0.19564	0.19756	0.20422	0.20705	0.22787	0.23949	0.21195
	1456	0.2066	0.20485	0.19785	0.19653	0.20022	0.20385	0.22259	0.23879	0.20599
	1457	0.20757	0.2035	0.19842	0.19835	0.2021	0.20221	0.22098	0.23544	0.2051
	1458	0.20542	0.20455	0.20095	0.20104	0.20646	0.20209	0.22521	0.23265	0.20659
	1459	0.20412	0.20542	0.20074	0.20476	0.20753	0.20587	0.22778	0.22893	0.20639
	1460	0.20672	0.20521	0.20434	0.20437	0.20641	0.2098	0.23153	0.22753	0.20661
	1461	0.20796	0.20201	0.20836	0.2034	0.20404	0.20842	0.22881	0.22866	0.20743
	1462	0.20578	0.20173	0.20978	0.20493	0.20262	0.20253	0.22592	0.22987	0.20973
	1463	0.20009	0.20164	0.21022	0.20498	0.20595	0.19877	0.22386	0.23171	0.21365
	1464	0.19516	0.19954	0.20575	0.20492	0.20887	0.19769	0.2252	0.23266	0.21398
	1465	0.19693	0.20002	0.20371	0.20887	0.21026	0.20037	0.22633	0.2315	0.2115
	1466	0.19898	0.20068	0.20511	0.20885	0.20947	0.20373	0.22252	0.22954	0.20891
	1467	0.19984	0.2	0.20692	0.20505	0.20479	0.20577	0.21551	0.22764	0.21001
	1468	0.19864	0.19829	0.20526	0.20034	0.20499	0.20872	0.21665	0.22641	0.21106
	1469	0.19828	0.19767	0.20286	0.19808	0.20942	0.20991	0.22099	0.22738	0.2106
	1470	0.19316	0.19926	0.20123	0.19876	0.21555	0.21116	0.22352	0.22796	0.20571
	1471	0.19091	0.19929	0.20215	0.20349	0.21484	0.21196	0.22437	0.22921	0.19903
	1472	0.19426	0.19987	0.2047	0.20591	0.21317	0.20879	0.22351	0.22639	0.19928
	1473	0.19627	0.19801	0.2058	0.20603	0.21747	0.20295	0.22	0.22309	0.20232
	1474	0.19722	0.19669	0.20568	0.20428	0.221	0.19945	0.21651	0.22002	0.20303
	1475	0.19726	0.19605	0.20326	0.20243	0.22465	0.20165	0.21759	0.21967	0.202
	1476	0.19644	0.19777	0.20276	0.20342	0.22471	0.20359	0.21936	0.22194	0.20194
	1477	0.1954	0.19877	0.20507	0.2068	0.22408	0.20335	0.22252	0.22331	0.20156
	1478	0.19483	0.19996	0.20693	0.20948	0.22399	0.20401	0.22547	0.22413	0.20004
	1479	0.19802	0.19287	0.20647	0.20452	0.2199	0.20577	0.22941	0.22292	0.20203
	1480	0.2004	0.18868	0.20518	0.1993	0.21783	0.20719	0.2317	0.22201	0.20539
	1481	0.19761	0.19117	0.20352	0.20126	0.2191	0.20787	0.22727	0.21834	0.20534
	1482	0.18699	0.19515	0.20281	0.20539	0.2212	0.20244	0.22024	0.21571	0.20096
	1483	0.1826	0.19897	0.20317	0.21065	0.22422	0.19836	0.21669	0.21596	0.19954
	1484	0.18509	0.2021	0.20391	0.20496	0.22447	0.19931	0.22102	0.2179	0.19944
	1485	0.18804	0.20287	0.20358	0.19713	0.22179	0.20253	0.22539	0.22079	0.202
	1486	0.18965	0.19613	0.20112	0.19817	0.21898	0.20731	0.22975	0.22351	0.20494
	1487	0.18862	0.19296	0.19834	0.20156	0.21753	0.21133	0.23094	0.22508	0.2072
	1488	0.18889	0.19379	0.19679	0.20359	0.21648	0.20796	0.22882	0.22931	0.20923
	1489	0.18963	0.19513	0.1959	0.20415	0.21624	0.2058	0.2295	0.22832	0.20863
	1490	0.19096	0.19223	0.196	0.20435	0.21509	0.20842	0.23001	0.22516	0.20667
	1491	0.19423	0.19306	0.19298	0.20618	0.21558	0.21273	0.22937	0.22404	0.20289
	1492	0.19521	0.19585	0.19112	0.20882	0.21778	0.21443	0.2221	0.22803	0.20089
	1493	0.19392	0.19834	0.19263	0.20708	0.21565	0.21383	0.21708	0.23147	0.20233
	1494	0.19213	0.20078	0.19457	0.20563	0.20838	0.20965	0.21722	0.2322	0.2035
	1495	0.19579	0.20248	0.19467	0.20641	0.20351	0.2074	0.21938	0.23133	0.20494
	1496	0.19917	0.20275	0.19783	0.20682	0.20588	0.2069	0.21915	0.22764	0.20537
	1497	0.2021	0.20461	0.20119	0.20902	0.2074	0.20761	0.21863	0.22551	0.20438
	1498	0.20239	0.20455	0.20407	0.2098	0.20666	0.20737	0.21775	0.22629	0.20419
	1499	0.2007	0.20261	0.20327	0.2078	0.20294	0.20597	0.2183	0.22576	0.20564
	1500	0.20198	0.20315	0.20104	0.20635	0.19984	0.20236	0.21972	0.22684	0.2085
	1501	0.20569	0.20899	0.19747	0.20406	0.20149	0.20002	0.22309	0.23036	0.20978
	1502	0.20636	0.21286	0.19626	0.20241	0.20374	0.1991	0.22671	0.23368	0.2107
	1503	0.20457	0.21116	0.19925	0.20166	0.20531	0.1998	0.22752	0.23439	0.21034
	1504	0.20198	0.20704	0.20162	0.20361	0.2062	0.20103	0.22336	0.23296	0.2116
	1505	0.20107	0.20318	0.20155	0.20428	0.20587	0.19971	0.22007	0.22936	0.21646
	1506	0.20233	0.20573	0.19961	0.20379	0.20838	0.19821	0.22063	0.22912	0.21807
	1507	0.20203	0.2094	0.19666	0.20302	0.21102	0.19871	0.21878	0.23356	0.21429
	1508	0.20062	0.20877	0.19557	0.2021	0.21294	0.20425	0.21619	0.23812	0.20636
	1509	0.19946	0.19845	0.19498	0.20082	0.21016	0.20801	0.21258	0.238	0.20235
	1510	0.19836	0.1957	0.19513	0.20109	0.20475	0.20684	0.21174	0.24041	0.20307
	1511	0.19849	0.2016	0.19499	0.20282	0.20303	0.20203	0.2139	0.23997	0.20542
	1512	0.19828	0.20561	0.19519	0.20503	0.20509	0.19472	0.21545	0.23918	0.20481
	1513	0.19854	0.20966	0.19798	0.20632	0.20653	0.19347	0.21447	0.2401	0.20374
	1514	0.20215	0.21186	0.20024	0.20239	0.20519	0.19618	0.21348	0.23771	0.20416
	1515	0.20583	0.21055	0.20026	0.20117	0.19955	0.19764	0.21401	0.2357	0.20573
	1516	0.20456	0.21024	0.19759	0.20378	0.19836	0.19734	0.2149	0.23465	0.20812
	1517	0.20239	0.21047	0.19486	0.20787	0.20147	0.19561	0.21603	0.23475	0.2097
	1518	0.19919	0.21118	0.19385	0.21024	0.20363	0.19452	0.22062	0.23361	0.21031
	1519	0.19878	0.21193	0.19506	0.20642	0.2048	0.1971	0.22298	0.23134	0.21097
	1520	0.20228	0.20941	0.19748	0.20175	0.20748	0.19977	0.22525	0.23175	0.21325
	1521	0.20514	0.20786	0.19561	0.1993	0.20551	0.19871	0.22802	0.22898	0.21514
	1522	0.20429	0.20693	0.19251	0.19766	0.20272	0.19455	0.22865	0.22294	0.21757
	1523	0.19829	0.20841	0.1885	0.1953	0.20144	0.19041	0.2309	0.22008	0.22067
	1524	0.19592	0.20996	0.19065	0.19705	0.20158	0.18964	0.23225	0.22297	0.21992
	1525	0.19867	0.21075	0.19466	0.19893	0.19998	0.19136	0.23431	0.2253	0.22193
	1526	0.20245	0.21068	0.19617	0.19956	0.20053	0.19296	0.23521	0.22713	0.22123
	1527	0.20311	0.20807	0.19322	0.19914	0.20567	0.19256	0.22995	0.22697	0.21582
	1528	0.20289	0.20534	0.1885	0.19824	0.20746	0.18954	0.22507	0.22799	0.21252
	1529	0.19495	0.20528	0.1874	0.1993	0.20896	0.1918	0.22383	0.23223	0.21217
	1530	0.18977	0.20426	0.19011	0.20225	0.20671	0.19503	0.22618	0.23512	0.21572
	1531	0.19346	0.20302	0.19365	0.20324	0.20463	0.19384	0.22769	0.23774	0.21835
	1532	0.19624	0.2046	0.19402	0.20461	0.20467	0.19297	0.22899	0.238	0.21801
	1533	0.19605	0.20791	0.19419	0.20354	0.20885	0.19657	0.22747	0.23574	0.21691
	1534	0.1957	0.21031	0.19333	0.19595	0.21259	0.20114	0.21723	0.23843	0.21656
	1535	0.19629	0.20734	0.19555	0.19347	0.2134	0.20302	0.21285	0.23767	0.21692
	1536	0.19959	0.20502	0.19568	0.19812	0.21401	0.20229	0.21769	0.23591	0.21749
	1537	0.20338	0.20367	0.19457	0.20126	0.21302	0.20088	0.22103	0.23291	0.21663
	1538	0.20207	0.20406	0.19397	0.20067	0.21015	0.20315	0.22249	0.23098	0.21461
	1539	0.20043	0.20646	0.19492	0.19773	0.2069	0.20539	0.22284	0.23046	0.21086
	1540	0.19967	0.21092	0.19841	0.19404	0.20779	0.20647	0.22397	0.23357	0.20592
	1541	0.20182	0.21102	0.19972	0.19517	0.21135	0.20855	0.22386	0.23322	0.2062
	1542	0.20095	0.20876	0.19593	0.19826	0.21544	0.20602	0.22576	0.23349	0.21003
	1543	0.20099	0.20842	0.18565	0.20181	0.21637	0.20348	0.23034	0.23359	0.21325
	1544	0.20068	0.20837	0.18384	0.20387	0.21596	0.20416	0.23352	0.23332	0.21466
	1545	0.19653	0.20913	0.18862	0.20235	0.2127	0.20755	0.23532	0.23381	0.21726
	1546	0.19356	0.21045	0.19213	0.20001	0.20754	0.21142	0.23922	0.23564	0.22115
	1547	0.19596	0.20822	0.19197	0.19417	0.20455	0.2119	0.24133	0.23956	0.22384
	1548	0.19939	0.20628	0.19145	0.19142	0.20396	0.20868	0.24341	0.24061	0.22241
	1549	0.20015	0.20369	0.19248	0.19341	0.20626	0.20637	0.23931	0.24158	0.22206
	1550	0.19803	0.20359	0.1931	0.19404	0.2083	0.20458	0.23231	0.23542	0.22056
	1551	0.19518	0.20235	0.19147	0.19584	0.20686	0.20525	0.22744	0.22879	0.22034
	1552	0.19413	0.20298	0.18984	0.19637	0.20795	0.20611	0.22954	0.22781	0.21862
	1553	0.19532	0.2015	0.18935	0.19726	0.21039	0.2035	0.23248	0.22776	0.2153
	1554	0.19988	0.2006	0.19123	0.19344	0.21225	0.20339	0.23332	0.22743	0.21152
	1555	0.20185	0.19994	0.19195	0.1912	0.21343	0.2052	0.22951	0.22755	0.2097
	1556	0.19689	0.19915	0.18966	0.19117	0.21391	0.20773	0.22355	0.23063	0.20944
	1557	0.18829	0.19816	0.18706	0.19481	0.21117	0.20731	0.22201	0.22979	0.21005
	1558	0.18679	0.19354	0.18665	0.19656	0.20765	0.20751	0.22398	0.23035	0.21103
	1559	0.19042	0.19187	0.18744	0.19774	0.20958	0.20849	0.22723	0.22833	0.21117
	1560	0.19472	0.1941	0.18778	0.19307	0.20971	0.21107	0.2278	0.22618	0.21248
	1561	0.19531	0.1965	0.18796	0.18923	0.20753	0.20977	0.22892	0.22486	0.21367
	1562	0.19454	0.19708	0.18857	0.18953	0.20699	0.20869	0.22773	0.22704	0.21384
	1563	0.19186	0.19747	0.18847	0.19233	0.20766	0.20572	0.22758	0.22781	0.21402
	1564	0.18693	0.19845	0.18864	0.19377	0.20814	0.20234	0.22718	0.22713	0.21222
	1565	0.18886	0.19947	0.19163	0.19202	0.21022	0.20241	0.22597	0.22671	0.20667
	1566	0.19357	0.20092	0.1894	0.19024	0.21087	0.206	0.2244	0.22718	0.20522
	1567	0.19336	0.20014	0.18424	0.19279	0.20983	0.20935	0.22439	0.22733	0.20677
	1568	0.18888	0.20107	0.18489	0.19575	0.20913	0.20902	0.22552	0.22896	0.2093
	1569	0.18519	0.20348	0.19009	0.19865	0.20767	0.20706	0.22814	0.23009	0.21014
	1570	0.18705	0.20613	0.19239	0.20112	0.20698	0.20727	0.22984	0.23158	0.20948
	1571	0.19273	0.2023	0.18607	0.20269	0.20825	0.21278	0.23065	0.23377	0.21063
	1572	0.19779	0.1955	0.18469	0.20403	0.21009	0.21563	0.22742	0.23253	0.21255
	1573	0.19782	0.19339	0.1913	0.20803	0.21081	0.2166	0.2195	0.23079	0.21589
	1574	0.19374	0.19729	0.1966	0.20713	0.21073	0.21734	0.21762	0.22956	0.21646
	1575	0.19086	0.20022	0.20174	0.20348	0.2097	0.21902	0.22047	0.22892	0.21743
	1576	0.19095	0.20497	0.19769	0.20138	0.21078	0.22088	0.22318	0.22747	0.21491
	1577	0.19396	0.20465	0.19026	0.19868	0.21343	0.21799	0.22342	0.22504	0.21383
	1578	0.19581	0.20364	0.18628	0.19886	0.21291	0.21414	0.22362	0.22575	0.2142
	1579	0.19913	0.20434	0.18832	0.19885	0.20672	0.21361	0.22528	0.22893	0.21426
	1580	0.20055	0.20534	0.19201	0.19667	0.19769	0.2148	0.22783	0.23085	0.21197
	1581	0.19989	0.20713	0.19361	0.19514	0.19601	0.21536	0.23007	0.23052	0.2083
	1582	0.19725	0.20765	0.19167	0.19487	0.20108	0.21255	0.22718	0.23049	0.20625
	1583	0.19782	0.2083	0.18358	0.19655	0.20388	0.20562	0.22205	0.22937	0.20641
	1584	0.20046	0.20646	0.18137	0.19804	0.20554	0.20514	0.22367	0.2284	0.20886
	1585	0.20322	0.20562	0.18543	0.20175	0.20592	0.20929	0.22779	0.22883	0.21156
	1586	0.2005	0.20647	0.18888	0.20062	0.20738	0.21053	0.22975	0.23037	0.21634
	1587	0.19762	0.20618	0.19155	0.19778	0.20669	0.21082	0.22697	0.23211	0.21702
	1588	0.19632	0.20673	0.19339	0.19677	0.20384	0.21117	0.221	0.22881	0.21318
	1589	0.19653	0.20804	0.19411	0.19659	0.20043	0.20967	0.21945	0.22482	0.20743
	1590	0.19718	0.20762	0.19448	0.19753	0.20142	0.20778	0.22226	0.21916	0.20464
	1591	0.19738	0.20658	0.19399	0.19864	0.20444	0.20488	0.22347	0.21719	0.20652
	1592	0.19955	0.20724	0.1964	0.1979	0.20695	0.20391	0.22203	0.21947	0.20836
	1593	0.19937	0.20813	0.19839	0.19884	0.20636	0.20555	0.21988	0.22207	0.21089
	1594	0.19783	0.2106	0.19917	0.20121	0.20256	0.20216	0.22105	0.2233	0.21147
	1595	0.19649	0.21004	0.19393	0.20212	0.19751	0.19671	0.22313	0.22261	0.21298
	1596	0.19434	0.20496	0.18547	0.20101	0.19534	0.19506	0.22541	0.2214	0.21195
	1597	0.19401	0.19968	0.18182	0.19723	0.19775	0.19836	0.22633	0.2216	0.21062
	1598	0.19643	0.19996	0.18715	0.19735	0.20056	0.20054	0.22678	0.2231	0.2099
	1599	0.19597	0.19701	0.18478	0.1958	0.19647	0.19493	0.22005	0.21945	0.20621
	1600	0.18506	0.19363	0.1811	0.18766	0.1932	0.1891	0.20211	0.21503	0.19861

## Sheet: d
			Friction Coefficient
				Zr45Cu40Al15-bottom
		obverse friction coefficient
	0	0.15873	0.15759	0.15759	0.1279	0.16229	0.16588	0.16776
	1	0.16454	0.16463	0.16463	0.13334	0.16818	0.1716	0.17363
	2	0.17154	0.17068	0.17068	0.14	0.17555	0.17892	0.1801
	3	0.17681	0.17668	0.17668	0.14671	0.18164	0.185	0.18597
	4	0.18106	0.18404	0.18404	0.14923	0.18733	0.18821	0.19239
	5	0.18098	0.18933	0.18933	0.15319	0.18831	0.18922	0.19935
	6	0.18261	0.19229	0.19229	0.15738	0.19226	0.19314	0.20464
	7	0.18569	0.1967	0.1967	0.16182	0.19883	0.1978	0.21158
	8	0.18715	0.20229	0.20229	0.16244	0.19982	0.20001	0.21716
	9	0.18824	0.20631	0.20631	0.16396	0.20135	0.20187	0.22403
	10	0.18887	0.20961	0.20961	0.16587	0.20194	0.20266	0.22978
	11	0.19108	0.21281	0.21281	0.16798	0.20229	0.20281	0.23489
	12	0.19332	0.21342	0.21342	0.16886	0.20354	0.20406	0.23727
	13	0.1916	0.21701	0.21701	0.16815	0.20332	0.20443	0.24113
	14	0.19271	0.22089	0.22089	0.16745	0.20406	0.20637	0.2448
	15	0.19307	0.22475	0.22475	0.16914	0.20344	0.20712	0.24845
	16	0.19677	0.22669	0.22669	0.1708	0.2044	0.21032	0.25104
	17	0.1981	0.22682	0.22682	0.16992	0.20624	0.21175	0.25405
	18	0.19713	0.22593	0.22593	0.16953	0.20676	0.21217	0.25676
	19	0.19571	0.2297	0.2297	0.16909	0.20635	0.211	0.26032
	20	0.19851	0.23283	0.23283	0.17263	0.20581	0.2116	0.26404
	21	0.1987	0.23455	0.23455	0.17367	0.2064	0.21167	0.26672
	22	0.1989	0.2359	0.2359	0.17278	0.20764	0.21369	0.26928
	23	0.19611	0.2385	0.2385	0.17051	0.20539	0.21484	0.27051
	24	0.19842	0.24052	0.24052	0.17047	0.20448	0.21591	0.27463
	25	0.2014	0.23977	0.23977	0.17285	0.20732	0.21837	0.27718
	26	0.20154	0.2375	0.2375	0.17307	0.21007	0.21867	0.2797
	27	0.20036	0.23089	0.23089	0.17121	0.21019	0.21827	0.28146
	28	0.2	0.22914	0.22914	0.17013	0.20682	0.21769	0.28399
	29	0.20037	0.23293	0.23293	0.17303	0.20651	0.22009	0.28687
	30	0.20076	0.23437	0.23437	0.17443	0.20918	0.22096	0.29006
	31	0.20297	0.23355	0.23355	0.17257	0.21044	0.2232	0.29389
	32	0.20325	0.2309	0.2309	0.16939	0.20925	0.22239	0.29646
	33	0.20389	0.23143	0.23143	0.16836	0.21079	0.22271	0.29992
	34	0.20458	0.22652	0.22652	0.16984	0.21196	0.22524	0.30302
	35	0.20587	0.22299	0.22299	0.16929	0.21224	0.22589	0.30643
	36	0.20799	0.22467	0.22467	0.16885	0.21157	0.22533	0.30833
	37	0.20665	0.2278	0.2278	0.16894	0.20975	0.22482	0.31022
	38	0.20553	0.23037	0.23037	0.17097	0.21046	0.22671	0.31467
	39	0.20425	0.22996	0.22996	0.17037	0.21093	0.22717	0.317
	40	0.2074	0.23003	0.23003	0.16946	0.21223	0.22904	0.31874
	41	0.20918	0.22958	0.22958	0.1662	0.21082	0.22832	0.32036
	42	0.20934	0.23202	0.23202	0.16517	0.21235	0.22903	0.3219
	43	0.20862	0.23309	0.23309	0.16608	0.21147	0.22958	0.32585
	44	0.20985	0.23305	0.23305	0.16687	0.21076	0.2304	0.32905
	45	0.21029	0.23127	0.23127	0.16897	0.21124	0.23074	0.33072
	46	0.20702	0.23154	0.23154	0.16794	0.21045	0.23007	0.33225
	47	0.20764	0.23285	0.23285	0.16667	0.21321	0.23118	0.33483
	48	0.2096	0.23422	0.23422	0.16537	0.21362	0.2326	0.33754
	49	0.21174	0.2339	0.2339	0.16645	0.21501	0.23415	0.33934
	50	0.21234	0.23209	0.23209	0.16392	0.21591	0.23448	0.34171
	51	0.21351	0.22905	0.22905	0.16366	0.21613	0.23363	0.34398
	52	0.2139	0.22686	0.22686	0.16375	0.21417	0.23328	0.34559
	53	0.21404	0.2272	0.2272	0.16554	0.21414	0.23416	0.34629
	54	0.2138	0.22705	0.22705	0.16562	0.21701	0.23468	0.34608
	55	0.21603	0.22831	0.22831	0.16288	0.2184	0.23553	0.3478
	56	0.218	0.22876	0.22876	0.16278	0.21813	0.23521	0.34948
	57	0.21869	0.22913	0.22913	0.16125	0.21749	0.23498	0.35185
	58	0.2219	0.22648	0.22648	0.16195	0.21791	0.2366	0.35386
	59	0.22419	0.22374	0.22374	0.16149	0.21992	0.23772	0.35503
	60	0.22469	0.22348	0.22348	0.16173	0.21968	0.23756	0.35763
	61	0.2251	0.2247	0.2247	0.16167	0.21954	0.23563	0.35907
	62	0.22742	0.22598	0.22598	0.16136	0.21953	0.23688	0.36169
	63	0.23022	0.227	0.227	0.16044	0.22024	0.23916	0.36268
	64	0.23188	0.22675	0.22675	0.15785	0.22193	0.2406	0.36295
	65	0.23376	0.22493	0.22493	0.1562	0.22292	0.24062	0.3643
	66	0.23491	0.22363	0.22363	0.15483	0.22265	0.23992	0.36601
	67	0.23819	0.22347	0.22347	0.15515	0.22429	0.241	0.3678
	68	0.24006	0.22596	0.22596	0.15646	0.22529	0.24186	0.36733
	69	0.24053	0.22693	0.22693	0.15545	0.2252	0.24129	0.36843
	70	0.23947	0.22845	0.22845	0.15507	0.2256	0.24253	0.36699
	71	0.24153	0.22944	0.22944	0.15556	0.22641	0.24107	0.36638
	72	0.24546	0.23154	0.23154	0.15441	0.22734	0.24156	0.36793
	73	0.24901	0.23111	0.23111	0.15438	0.22868	0.24284	0.36896
	74	0.24973	0.22997	0.22997	0.15236	0.23064	0.24209	0.37058
	75	0.25109	0.23152	0.23152	0.15133	0.23053	0.23962	0.37157
	76	0.25186	0.23428	0.23428	0.15343	0.23173	0.23988	0.37306
	77	0.25316	0.23367	0.23367	0.15666	0.23265	0.24137	0.37425
	78	0.25438	0.23295	0.23295	0.155	0.23371	0.24084	0.37325
	79	0.25381	0.23373	0.23373	0.1509	0.23373	0.23956	0.37243
	80	0.25449	0.23579	0.23579	0.14847	0.23496	0.24034	0.37229
	81	0.25652	0.23687	0.23687	0.1494	0.23881	0.24216	0.3735
	82	0.26058	0.23694	0.23694	0.15023	0.24082	0.24245	0.37314
	83	0.26106	0.2378	0.2378	0.1491	0.24128	0.24077	0.37251
	84	0.25987	0.23955	0.23955	0.14844	0.24276	0.24063	0.37184
	85	0.26087	0.23996	0.23996	0.14815	0.24309	0.23966	0.37135
	86	0.26331	0.24044	0.24044	0.14724	0.24407	0.23913	0.37252
	87	0.26694	0.24207	0.24207	0.14684	0.24799	0.23981	0.37254
	88	0.26843	0.2437	0.2437	0.14589	0.25061	0.24196	0.37246
	89	0.26787	0.24651	0.24651	0.14349	0.25214	0.24248	0.37225
	90	0.26837	0.24937	0.24937	0.14253	0.25261	0.24274	0.37138
	91	0.27024	0.24952	0.24952	0.1448	0.25404	0.24221	0.36973
	92	0.27254	0.25012	0.25012	0.1464	0.25478	0.24178	0.36619
	93	0.27358	0.25263	0.25263	0.14326	0.25555	0.24073	0.36283
	94	0.27365	0.25334	0.25334	0.14135	0.25526	0.23958	0.36522
	95	0.27415	0.25554	0.25554	0.14116	0.25706	0.2399	0.36745
	96	0.27623	0.25909	0.25909	0.14098	0.25985	0.2424	0.3689
	97	0.27831	0.26029	0.26029	0.14128	0.2609	0.24376	0.36876
	98	0.27969	0.26109	0.26109	0.14183	0.26192	0.2422	0.37068
	99	0.281	0.26275	0.26275	0.14004	0.26274	0.24061	0.37282
	100	0.28223	0.26362	0.26362	0.13988	0.26273	0.24141	0.37442
	101	0.2833	0.26295	0.26295	0.13972	0.26336	0.24187	0.37563
	102	0.28218	0.26336	0.26336	0.13898	0.26569	0.24142	0.37651
	103	0.28286	0.26678	0.26678	0.13806	0.26766	0.24151	0.37769
	104	0.28527	0.27062	0.27062	0.13655	0.26738	0.24352	0.37681
	105	0.28849	0.27211	0.27211	0.13638	0.2688	0.24634	0.37556
	106	0.29126	0.26891	0.26891	0.13524	0.27237	0.24464	0.37625
	107	0.29283	0.26687	0.26687	0.13368	0.27219	0.24309	0.37677
	108	0.29462	0.2696	0.2696	0.13236	0.27164	0.24076	0.37741
	109	0.29537	0.27454	0.27454	0.13193	0.2722	0.24067	0.37371
	110	0.29703	0.27616	0.27616	0.13379	0.27446	0.24119	0.37151
	111	0.2998	0.27652	0.27652	0.13438	0.2751	0.24131	0.36948
	112	0.30144	0.27861	0.27861	0.13267	0.27694	0.24181	0.36791
	113	0.30314	0.27928	0.27928	0.13109	0.27696	0.24154	0.36695
	114	0.30533	0.27959	0.27959	0.13155	0.27681	0.24257	0.36978
	115	0.30793	0.27969	0.27969	0.13207	0.27728	0.24247	0.37311
	116	0.30895	0.28048	0.28048	0.13057	0.27955	0.24123	0.37435
	117	0.31009	0.28129	0.28129	0.13013	0.28049	0.24158	0.37526
	118	0.31242	0.28248	0.28248	0.13132	0.27964	0.24228	0.37501
	119	0.31467	0.2834	0.2834	0.1324	0.28101	0.24291	0.37625
	120	0.31727	0.28299	0.28299	0.13027	0.28208	0.24407	0.37647
	121	0.31805	0.28031	0.28031	0.12762	0.28223	0.24478	0.37526
	122	0.32009	0.2784	0.2784	0.12753	0.28118	0.24405	0.37512
	123	0.32195	0.27806	0.27806	0.12721	0.28353	0.24367	0.37651
	124	0.32477	0.27769	0.27769	0.12739	0.28634	0.24532	0.37622
	125	0.32627	0.27753	0.27753	0.12851	0.28611	0.24305	0.37256
	126	0.32702	0.27556	0.27556	0.12868	0.28443	0.24213	0.36899
	127	0.32869	0.27412	0.27412	0.12892	0.2843	0.24122	0.36803
	128	0.33233	0.27534	0.27534	0.12864	0.28477	0.24274	0.36977
	129	0.33399	0.27556	0.27556	0.12825	0.28661	0.24484	0.37029
	130	0.33497	0.27196	0.27196	0.12741	0.28939	0.24346	0.36922
	131	0.3374	0.26969	0.26969	0.12656	0.29041	0.24148	0.36766
	132	0.34033	0.27049	0.27049	0.12841	0.28961	0.24113	0.36731
	133	0.3424	0.27063	0.27063	0.13044	0.28963	0.24109	0.36836
	134	0.34416	0.26866	0.26866	0.13121	0.28974	0.24348	0.3661
	135	0.34475	0.26622	0.26622	0.13084	0.28928	0.24356	0.3634
	136	0.34539	0.26579	0.26579	0.13076	0.28815	0.24303	0.36509
	137	0.34767	0.26939	0.26939	0.12981	0.28689	0.24318	0.3696
	138	0.35199	0.26856	0.26856	0.13029	0.28676	0.24377	0.37253
	139	0.35478	0.26548	0.26548	0.13046	0.28807	0.24458	0.37317
	140	0.3564	0.26238	0.26238	0.13168	0.28932	0.24429	0.37462
	141	0.35752	0.26075	0.26075	0.13415	0.28915	0.24384	0.3768
	142	0.35861	0.26262	0.26262	0.13817	0.28591	0.24316	0.37923
	143	0.36112	0.26048	0.26048	0.14111	0.28407	0.24163	0.3797
	144	0.36365	0.25625	0.25625	0.14275	0.28564	0.24191	0.37953
	145	0.36383	0.25498	0.25498	0.14434	0.28739	0.24309	0.37835
	146	0.36563	0.25666	0.25666	0.14771	0.28836	0.2431	0.3788
	147	0.3692	0.25568	0.25568	0.15244	0.28941	0.24172	0.38016
	148	0.37133	0.2516	0.2516	0.15535	0.29118	0.24122	0.38189
	149	0.37176	0.24897	0.24897	0.1568	0.28987	0.2412	0.38111
	150	0.37117	0.25053	0.25053	0.16047	0.28688	0.2417	0.37903
	151	0.37081	0.25342	0.25342	0.16529	0.28468	0.24246	0.37659
	152	0.37219	0.25358	0.25358	0.16622	0.28443	0.24307	0.37519
	153	0.376	0.25317	0.25317	0.16808	0.28627	0.24256	0.3729
	154	0.37723	0.25246	0.25246	0.17162	0.28798	0.24269	0.37136
	155	0.37619	0.25186	0.25186	0.176	0.2876	0.24249	0.37131
	156	0.37405	0.25261	0.25261	0.1782	0.28673	0.24142	0.3726
	157	0.37429	0.25245	0.25245	0.18123	0.28648	0.24177	0.37393
	158	0.37463	0.25169	0.25169	0.18481	0.28601	0.24285	0.37194
	159	0.37574	0.2522	0.2522	0.18918	0.28377	0.24248	0.36635
	160	0.37647	0.25383	0.25383	0.19239	0.28196	0.2413	0.36282
	161	0.37658	0.25586	0.25586	0.19615	0.28332	0.24104	0.36465
	162	0.37716	0.25428	0.25428	0.19864	0.28675	0.24256	0.36628
	163	0.37755	0.25379	0.25379	0.20045	0.28723	0.24091	0.3643
	164	0.37659	0.25446	0.25446	0.20349	0.28496	0.23952	0.36217
	165	0.37529	0.25538	0.25538	0.20909	0.28195	0.23871	0.35898
	166	0.37509	0.25609	0.25609	0.21332	0.28088	0.24096	0.35766
	167	0.37541	0.25598	0.25598	0.21693	0.28125	0.2406	0.35803
	168	0.37525	0.25785	0.25785	0.22036	0.28226	0.2392	0.35586
	169	0.37742	0.25928	0.25928	0.22311	0.28122	0.23859	0.35548
	170	0.37793	0.26	0.26	0.22697	0.27969	0.23868	0.35815
	171	0.37771	0.25934	0.25934	0.22963	0.28051	0.241	0.3611
	172	0.37523	0.25804	0.25804	0.23288	0.28078	0.24189	0.35744
	173	0.37391	0.25911	0.25911	0.23466	0.28064	0.24077	0.34926
	174	0.3755	0.2611	0.2611	0.23911	0.28066	0.23949	0.34815
	175	0.37619	0.26257	0.26257	0.24237	0.28143	0.24067	0.35295
	176	0.37703	0.2627	0.2627	0.24347	0.28161	0.24333	0.35485
	177	0.37495	0.26268	0.26268	0.2442	0.28288	0.24179	0.35461
	178	0.37336	0.26348	0.26348	0.24619	0.28403	0.24107	0.35557
	179	0.37165	0.26477	0.26477	0.25012	0.28474	0.24189	0.35805
	180	0.37186	0.26605	0.26605	0.25301	0.28402	0.24409	0.35893
	181	0.37142	0.26755	0.26755	0.2551	0.28287	0.24262	0.35639
	182	0.36996	0.26532	0.26532	0.25568	0.28308	0.24024	0.35282
	183	0.36921	0.26653	0.26653	0.25652	0.28353	0.23958	0.35158
	184	0.36749	0.26879	0.26879	0.25848	0.2819	0.23915	0.35464
	185	0.36789	0.27011	0.27011	0.26038	0.28096	0.23973	0.3574
	186	0.36721	0.26954	0.26954	0.26001	0.28132	0.24135	0.3589
	187	0.36553	0.27001	0.27001	0.26071	0.28163	0.24172	0.36063
	188	0.36411	0.27069	0.27069	0.26304	0.281	0.24031	0.36173
	189	0.36441	0.27161	0.27161	0.26375	0.27961	0.24016	0.36109
	190	0.36531	0.27093	0.27093	0.26519	0.27922	0.24016	0.36074
	191	0.36479	0.26957	0.26957	0.26481	0.28062	0.23926	0.36172
	192	0.36258	0.27038	0.27038	0.26362	0.28088	0.24023	0.36162
	193	0.3612	0.27304	0.27304	0.26415	0.27742	0.24059	0.36159
	194	0.36234	0.27519	0.27519	0.26353	0.27553	0.24083	0.36226
	195	0.36387	0.27345	0.27345	0.26389	0.2767	0.24141	0.36055
	196	0.36255	0.26943	0.26943	0.26358	0.27787	0.2411	0.35595
	197	0.36051	0.26848	0.26848	0.26455	0.27735	0.24001	0.35548
	198	0.35893	0.27144	0.27144	0.26448	0.27511	0.23812	0.35663
	199	0.35949	0.27256	0.27256	0.26538	0.27427	0.2393	0.35787
	200	0.35855	0.27128	0.27128	0.26512	0.27366	0.24042	0.35792
	201	0.35756	0.27206	0.27206	0.26476	0.27357	0.24028	0.35455
	202	0.35642	0.27365	0.27365	0.26317	0.27453	0.23803	0.35261
	203	0.35623	0.27452	0.27452	0.26494	0.27462	0.23877	0.3539
	204	0.35808	0.27308	0.27308	0.26641	0.273	0.23914	0.35701
	205	0.35874	0.27091	0.27091	0.26505	0.2711	0.23795	0.35619
	206	0.35804	0.26924	0.26924	0.26536	0.26985	0.23686	0.35246
	207	0.35731	0.27079	0.27079	0.26632	0.27015	0.23666	0.35008
	208	0.35737	0.27301	0.27301	0.26839	0.27122	0.23816	0.35141
	209	0.35642	0.27386	0.27386	0.26645	0.27141	0.23978	0.35296
	210	0.35428	0.27231	0.27231	0.26369	0.27089	0.23852	0.35255
	211	0.3532	0.26915	0.26915	0.26321	0.27105	0.23971	0.34985
	212	0.35538	0.26841	0.26841	0.26465	0.27128	0.23914	0.3473
	213	0.3566	0.27002	0.27002	0.26794	0.2709	0.24019	0.34896
	214	0.35619	0.2728	0.2728	0.26497	0.2698	0.24043	0.35153
	215	0.35407	0.27262	0.27262	0.26232	0.26947	0.23939	0.35049
	216	0.34892	0.27218	0.27218	0.26228	0.26889	0.23864	0.34683
	217	0.34675	0.27325	0.27325	0.26501	0.26729	0.23934	0.34343
	218	0.34674	0.27365	0.27365	0.26418	0.2685	0.24093	0.34218
	219	0.34655	0.27045	0.27045	0.26157	0.26849	0.24018	0.34352
	220	0.34738	0.26643	0.26643	0.25948	0.26808	0.23851	0.34373
	221	0.34575	0.26452	0.26452	0.25849	0.26574	0.23808	0.34352
	222	0.34501	0.26461	0.26461	0.25742	0.26265	0.2387	0.34245
	223	0.3438	0.26482	0.26482	0.25583	0.26397	0.239	0.34051
	224	0.34207	0.26584	0.26584	0.25232	0.26626	0.23981	0.33782
	225	0.33843	0.2669	0.2669	0.2497	0.2666	0.23866	0.33672
	226	0.33551	0.26785	0.26785	0.24942	0.26426	0.23681	0.3368
	227	0.33727	0.26702	0.26702	0.24947	0.26259	0.23797	0.3359
	228	0.33674	0.26402	0.26402	0.2493	0.26439	0.23943	0.33177
	229	0.33357	0.26178	0.26178	0.24806	0.26567	0.23845	0.32747
	230	0.3309	0.26084	0.26084	0.24609	0.26425	0.23599	0.33054
	231	0.32712	0.26234	0.26234	0.24517	0.2627	0.23603	0.33465
	232	0.3243	0.2609	0.2609	0.24567	0.26278	0.23816	0.3343
	233	0.32474	0.25856	0.25856	0.24477	0.26425	0.23929	0.33151
	234	0.32439	0.25724	0.25724	0.24314	0.26356	0.23773	0.32891
	235	0.32403	0.25694	0.25694	0.24167	0.26374	0.23627	0.32801
	236	0.32331	0.25725	0.25725	0.24177	0.26261	0.23802	0.3301
	237	0.32264	0.25507	0.25507	0.2415	0.26323	0.23871	0.33251
	238	0.31748	0.25313	0.25313	0.24251	0.26375	0.2391	0.33101
	239	0.31169	0.25262	0.25262	0.24094	0.26335	0.23798	0.32694
	240	0.31116	0.25595	0.25595	0.24127	0.26219	0.2366	0.32486
	241	0.30904	0.25767	0.25767	0.24183	0.26236	0.237	0.32609
	242	0.30811	0.25612	0.25612	0.24158	0.26293	0.23849	0.32771
	243	0.30838	0.25238	0.25238	0.24034	0.26227	0.2392	0.32657
	244	0.30759	0.25031	0.25031	0.23908	0.26293	0.23908	0.32392
	245	0.3053	0.25266	0.25266	0.24057	0.26387	0.23732	0.32362
	246	0.30247	0.25317	0.25317	0.23962	0.26395	0.23661	0.32484
	247	0.3007	0.25057	0.25057	0.23868	0.26426	0.23661	0.32505
	248	0.2979	0.2492	0.2492	0.23708	0.26613	0.23764	0.3228
	249	0.29732	0.24758	0.24758	0.23711	0.26818	0.23751	0.32005
	250	0.29509	0.2478	0.2478	0.23659	0.26795	0.23642	0.31996
	251	0.2939	0.24699	0.24699	0.23595	0.26808	0.23743	0.32221
	252	0.29479	0.2448	0.2448	0.23328	0.26898	0.23967	0.32302
	253	0.29373	0.24323	0.24323	0.2291	0.27064	0.23779	0.32081
	254	0.28886	0.24412	0.24412	0.22912	0.27048	0.23656	0.31956
	255	0.28336	0.24611	0.24611	0.23126	0.27122	0.23707	0.32136
	256	0.28003	0.24489	0.24489	0.23071	0.27181	0.23832	0.32195
	257	0.28015	0.24415	0.24415	0.22804	0.27326	0.23905	0.32002
	258	0.27941	0.24526	0.24526	0.22684	0.27472	0.23916	0.32065
	259	0.27921	0.24492	0.24492	0.22646	0.27396	0.23832	0.32318
	260	0.27973	0.24337	0.24337	0.22712	0.27468	0.23844	0.3242
	261	0.27891	0.24181	0.24181	0.2269	0.27613	0.23986	0.32151
	262	0.27352	0.24094	0.24094	0.22655	0.2766	0.24006	0.31821
	263	0.26755	0.24139	0.24139	0.22727	0.27627	0.23933	0.31873
	264	0.26566	0.24126	0.24126	0.22982	0.27679	0.23945	0.31971
	265	0.26594	0.24085	0.24085	0.23087	0.27863	0.23932	0.32073
	266	0.26501	0.239	0.239	0.22883	0.27948	0.239	0.3184
	267	0.26349	0.23826	0.23826	0.22771	0.28031	0.23929	0.31602
	268	0.26214	0.23928	0.23928	0.23004	0.2808	0.23925	0.31589
	269	0.26314	0.23989	0.23989	0.23124	0.28319	0.2377	0.31851
	270	0.26199	0.23836	0.23836	0.23276	0.28536	0.23829	0.32082
	271	0.25782	0.23679	0.23679	0.23355	0.28553	0.23916	0.32046
	272	0.25268	0.23847	0.23847	0.23317	0.28452	0.23774	0.31909
	273	0.25223	0.2393	0.2393	0.23091	0.28684	0.23539	0.31648
	274	0.25586	0.23922	0.23922	0.22818	0.29188	0.23668	0.31756
	275	0.25595	0.23718	0.23718	0.22686	0.2942	0.23962	0.32027
	276	0.25405	0.23678	0.23678	0.22586	0.29453	0.24104	0.32138
	277	0.25124	0.23819	0.23819	0.2255	0.29557	0.23863	0.32179
	278	0.2491	0.24103	0.24103	0.2234	0.29491	0.23625	0.32451
	279	0.24829	0.24206	0.24206	0.22401	0.29539	0.23532	0.32199
	280	0.24691	0.24102	0.24102	0.22365	0.29693	0.23614	0.31519
	281	0.24533	0.24033	0.24033	0.22355	0.29914	0.2364	0.31561
	282	0.24486	0.24269	0.24269	0.22186	0.29923	0.23616	0.32039
	283	0.24422	0.24215	0.24215	0.22303	0.30028	0.23765	0.32185
	284	0.24672	0.24043	0.24043	0.22365	0.30132	0.23902	0.32334
	285	0.24787	0.23669	0.23669	0.2221	0.30238	0.23821	0.32608
	286	0.2476	0.23566	0.23566	0.22115	0.30374	0.23477	0.32783
	287	0.24593	0.2368	0.2368	0.22107	0.30344	0.23547	0.32739
	288	0.24431	0.2378	0.2378	0.22071	0.30338	0.23733	0.32758
	289	0.24503	0.23626	0.23626	0.21932	0.30682	0.23914	0.32636
	290	0.24613	0.23117	0.23117	0.21835	0.31023	0.23841	0.32391
	291	0.24502	0.22902	0.22902	0.21784	0.31262	0.2387	0.31974
	292	0.24306	0.22834	0.22834	0.2192	0.31215	0.23923	0.31285
	293	0.24574	0.22456	0.22456	0.21908	0.31273	0.23917	0.31202
	294	0.24853	0.21498	0.21498	0.21801	0.31501	0.23805	0.31707
	295	0.24848	0.20876	0.20876	0.21525	0.31583	0.23739	0.3205
	296	0.24434	0.21037	0.21037	0.214	0.31529	0.23871	0.31952
	297	0.24426	0.21484	0.21484	0.21632	0.31628	0.24098	0.31787
	298	0.24631	0.21404	0.21404	0.21872	0.31811	0.23993	0.32038
	299	0.24661	0.20987	0.20987	0.21678	0.32132	0.23791	0.32242
	300	0.24341	0.20693	0.20693	0.21337	0.3211	0.23633	0.32377
	301	0.24264	0.20859	0.20859	0.21236	0.31891	0.23766	0.32383
	302	0.24332	0.21128	0.21128	0.21197	0.31715	0.23787	0.32245
	303	0.24217	0.2108	0.2108	0.21217	0.3188	0.23744	0.32221
	304	0.24361	0.20932	0.20932	0.21149	0.31996	0.23757	0.32607
	305	0.24454	0.20922	0.20922	0.21073	0.32106	0.23924	0.32925
	306	0.24496	0.2124	0.2124	0.21004	0.32102	0.24039	0.32542
	307	0.24675	0.21341	0.21341	0.20931	0.31868	0.24004	0.32444
	308	0.24904	0.21354	0.21354	0.20814	0.31841	0.24061	0.32786
	309	0.24979	0.21399	0.21399	0.20616	0.3197	0.23952	0.33082
	310	0.24622	0.21539	0.21539	0.20524	0.31871	0.23719	0.33052
	311	0.24428	0.21774	0.21774	0.20816	0.31692	0.23594	0.33102
	312	0.24665	0.21975	0.21975	0.20765	0.31682	0.23937	0.33132
	313	0.24795	0.22104	0.22104	0.20572	0.31779	0.24179	0.33224
	314	0.24701	0.22216	0.22216	0.20246	0.31784	0.23887	0.33224
	315	0.24639	0.2232	0.2232	0.20277	0.31887	0.2331	0.33126
	316	0.24744	0.22602	0.22602	0.20335	0.31846	0.23155	0.33169
	317	0.24916	0.2258	0.2258	0.20295	0.3177	0.23633	0.33033
	318	0.24958	0.22524	0.22524	0.20054	0.31541	0.23786	0.32623
	319	0.24992	0.22786	0.22786	0.19867	0.31624	0.23485	0.32453
	320	0.24913	0.23192	0.23192	0.19804	0.31413	0.23283	0.32719
	321	0.24769	0.23351	0.23351	0.19955	0.31193	0.23486	0.3306
	322	0.24861	0.23257	0.23257	0.19881	0.31232	0.23682	0.32973
	323	0.2513	0.23153	0.23153	0.19773	0.3127	0.23669	0.32647
	324	0.25235	0.23386	0.23386	0.19587	0.31078	0.23694	0.32799
	325	0.25288	0.23596	0.23596	0.19487	0.30916	0.23679	0.33202
	326	0.25309	0.23542	0.23542	0.1949	0.30766	0.23693	0.33473
	327	0.25469	0.23522	0.23522	0.19445	0.30701	0.23665	0.33635
	328	0.25525	0.23621	0.23621	0.19372	0.30613	0.23476	0.3387
	329	0.25678	0.23959	0.23959	0.19275	0.30446	0.2352	0.34104
	330	0.25545	0.24273	0.24273	0.19196	0.30152	0.23677	0.3431
	331	0.25603	0.24152	0.24152	0.19209	0.30226	0.23812	0.34461
	332	0.25859	0.241	0.241	0.19097	0.30413	0.23754	0.34266
	333	0.261	0.23876	0.23876	0.18932	0.3027	0.23707	0.33776
	334	0.2626	0.23998	0.23998	0.18829	0.2988	0.23674	0.33664
	335	0.26145	0.24195	0.24195	0.18752	0.29705	0.23589	0.34047
	336	0.26255	0.24293	0.24293	0.18765	0.29608	0.23604	0.34294
	337	0.26292	0.24435	0.24435	0.18756	0.29675	0.23609	0.34203
	338	0.26467	0.24549	0.24549	0.18721	0.29552	0.23553	0.33653
	339	0.26622	0.24741	0.24741	0.18702	0.2917	0.23687	0.33174
	340	0.26861	0.24616	0.24616	0.18688	0.2904	0.23726	0.33312
	341	0.27099	0.24334	0.24334	0.18709	0.29325	0.23601	0.33709
	342	0.27048	0.2415	0.2415	0.18746	0.29184	0.23495	0.33759
	343	0.26999	0.24227	0.24227	0.1871	0.28647	0.23587	0.33522
	344	0.27084	0.24645	0.24645	0.18743	0.28114	0.23724	0.33101
	345	0.27161	0.24593	0.24593	0.18843	0.28032	0.23678	0.3294
	346	0.27107	0.24277	0.24277	0.18782	0.28141	0.23524	0.33085
	347	0.27181	0.24131	0.24131	0.18434	0.28125	0.23538	0.33304
	348	0.27346	0.24326	0.24326	0.18327	0.27989	0.23612	0.33358
	349	0.27325	0.24174	0.24174	0.18613	0.27594	0.23739	0.33483
	350	0.27471	0.23708	0.23708	0.18828	0.2727	0.23706	0.33388
	351	0.27514	0.23522	0.23522	0.18857	0.26997	0.23416	0.33291
	352	0.27317	0.23679	0.23679	0.18782	0.2676	0.23204	0.3323
	353	0.27502	0.23883	0.23883	0.18898	0.2633	0.23238	0.33003
	354	0.27786	0.23927	0.23927	0.19005	0.25958	0.23543	0.32935
	355	0.27839	0.23677	0.23677	0.19162	0.2603	0.23612	0.32851
	356	0.27631	0.23527	0.23527	0.19177	0.25931	0.2352	0.32662
	357	0.27413	0.23498	0.23498	0.19283	0.25704	0.23394	0.32468
	358	0.27494	0.23465	0.23465	0.19638	0.25243	0.23375	0.32517
	359	0.27639	0.233	0.233	0.19917	0.25012	0.23592	0.32566
	360	0.27508	0.23141	0.23141	0.19997	0.25024	0.23669	0.32359
	361	0.27432	0.23129	0.23129	0.20064	0.25009	0.23617	0.31816
	362	0.27482	0.22932	0.22932	0.20356	0.24803	0.23532	0.31541
	363	0.27523	0.22558	0.22558	0.20693	0.24498	0.23717	0.31873
	364	0.27653	0.22264	0.22264	0.20792	0.24533	0.23831	0.32204
	365	0.27668	0.22169	0.22169	0.20944	0.24722	0.23729	0.3226
	366	0.27496	0.22162	0.22162	0.21212	0.24643	0.23407	0.32183
	367	0.27107	0.22115	0.22115	0.21534	0.24319	0.23288	0.32157
	368	0.26927	0.22033	0.22033	0.2176	0.24166	0.23431	0.32148
	369	0.27193	0.21967	0.21967	0.21985	0.24197	0.23532	0.31963
	370	0.27464	0.22014	0.22014	0.22029	0.24347	0.23496	0.31724
	371	0.27405	0.21933	0.21933	0.22241	0.24472	0.2354	0.31662
	372	0.27272	0.22001	0.22001	0.22511	0.246	0.23497	0.31594
	373	0.27419	0.21984	0.21984	0.22748	0.24486	0.23591	0.31652
	374	0.27696	0.21792	0.21792	0.22904	0.24293	0.23536	0.31689
	375	0.27621	0.21868	0.21868	0.23052	0.2432	0.23612	0.31523
	376	0.27324	0.22262	0.22262	0.2321	0.24257	0.23468	0.31299
	377	0.2729	0.22421	0.22421	0.23341	0.24163	0.23383	0.31238
	378	0.27426	0.22377	0.22377	0.23662	0.24107	0.23548	0.31152
	379	0.27379	0.22224	0.22224	0.23865	0.24296	0.23467	0.31048
	380	0.27131	0.22255	0.22255	0.23703	0.24368	0.2334	0.30957
	381	0.2697	0.22508	0.22508	0.23782	0.24367	0.23271	0.31167
	382	0.27012	0.22587	0.22587	0.23921	0.24521	0.23489	0.31388
	383	0.27118	0.22484	0.22484	0.24074	0.24612	0.23662	0.31485
	384	0.27137	0.2241	0.2241	0.23944	0.24508	0.23738	0.31491
	385	0.26971	0.22621	0.22621	0.23879	0.24429	0.23597	0.3144
	386	0.26739	0.22921	0.22921	0.23969	0.24503	0.23536	0.31213
	387	0.26786	0.22846	0.22846	0.24154	0.24726	0.23689	0.31057
	388	0.26961	0.22583	0.22583	0.2412	0.25027	0.23857	0.31008
	389	0.27079	0.22563	0.22563	0.23876	0.25197	0.23749	0.31068
	390	0.27114	0.22788	0.22788	0.23716	0.25081	0.23472	0.31234
	391	0.27042	0.22749	0.22749	0.23887	0.24971	0.23442	0.31478
	392	0.2689	0.22565	0.22565	0.23929	0.2507	0.23513	0.3162
	393	0.2675	0.22717	0.22717	0.237	0.2517	0.23354	0.3117
	394	0.2684	0.22944	0.22944	0.23414	0.25149	0.23283	0.30889
	395	0.26821	0.22955	0.22955	0.23501	0.25202	0.23398	0.30978
	396	0.26881	0.22799	0.22799	0.23534	0.25261	0.23575	0.31191
	397	0.26768	0.22681	0.22681	0.23432	0.2542	0.23541	0.31291
	398	0.26718	0.22677	0.22677	0.23112	0.25389	0.23401	0.314
	399	0.26649	0.22892	0.22892	0.22781	0.25328	0.23208	0.31251
	400	0.2668	0.22989	0.22989	0.22898	0.25397	0.23118	0.31236
	401	0.26367	0.23019	0.23019	0.23034	0.25541	0.23146	0.31493
	402	0.26351	0.22975	0.22975	0.23038	0.2576	0.2319	0.31721
	403	0.2645	0.2294	0.2294	0.22902	0.25827	0.23279	0.31768
	404	0.26529	0.23111	0.23111	0.22886	0.25878	0.23063	0.31628
	405	0.26597	0.23131	0.23131	0.23022	0.25983	0.2301	0.31379
	406	0.26557	0.23139	0.23139	0.23034	0.26164	0.23177	0.31531
	407	0.26364	0.23165	0.23165	0.22974	0.26489	0.2324	0.31716
	408	0.26242	0.23294	0.23294	0.22914	0.2621	0.22993	0.31864
	409	0.26212	0.23353	0.23353	0.23109	0.26092	0.22732	0.32018
	410	0.26233	0.23492	0.23492	0.23356	0.26222	0.22752	0.32232
	411	0.26067	0.23227	0.23227	0.23601	0.26445	0.23028	0.32452
	412	0.25908	0.23097	0.23097	0.23344	0.26603	0.23134	0.32223
	413	0.25842	0.2341	0.2341	0.23005	0.26515	0.22948	0.31679
	414	0.26084	0.23673	0.23673	0.2313	0.26448	0.22637	0.31808
	415	0.26424	0.23502	0.23502	0.2345	0.26393	0.22677	0.32366
	416	0.26423	0.23354	0.23354	0.23386	0.26473	0.22826	0.32636
	417	0.2603	0.23653	0.23653	0.2322	0.26575	0.22834	0.32516
	418	0.25485	0.23894	0.23894	0.23219	0.26499	0.22703	0.32217
	419	0.25444	0.23886	0.23886	0.2339	0.26442	0.22563	0.3203
	420	0.2572	0.23939	0.23939	0.2349	0.26511	0.22671	0.32384
	421	0.2596	0.23655	0.23655	0.23486	0.26774	0.22561	0.32879
	422	0.25785	0.2356	0.2356	0.23371	0.26824	0.22479	0.3292
	423	0.25537	0.23758	0.23758	0.23396	0.26759	0.22345	0.32744
	424	0.25414	0.23878	0.23878	0.23557	0.26702	0.22217	0.32896
	425	0.25325	0.2384	0.2384	0.23732	0.26616	0.22168	0.33059
	426	0.25392	0.23765	0.23765	0.23695	0.2672	0.22158	0.33041
	427	0.25204	0.23891	0.23891	0.23605	0.26728	0.22097	0.3262
	428	0.25201	0.24225	0.24225	0.23742	0.26739	0.22049	0.32407
	429	0.25336	0.24372	0.24372	0.23791	0.2676	0.22032	0.32597
	430	0.25328	0.24161	0.24161	0.23843	0.26843	0.22076	0.32848
	431	0.25204	0.24043	0.24043	0.23759	0.26881	0.21976	0.32778
	432	0.25049	0.24186	0.24186	0.23836	0.26701	0.21889	0.32399
	433	0.25071	0.24505	0.24505	0.23987	0.26512	0.21796	0.32392
	434	0.24937	0.24677	0.24677	0.24096	0.26655	0.219	0.32308
	435	0.24971	0.24604	0.24604	0.24115	0.26816	0.21942	0.32152
	436	0.25083	0.24622	0.24622	0.23895	0.26929	0.21842	0.31937
	437	0.251	0.24822	0.24822	0.23906	0.26857	0.21829	0.31866
	438	0.25139	0.24802	0.24802	0.24137	0.26802	0.21782	0.32048
	439	0.25272	0.24696	0.24696	0.24224	0.26784	0.21804	0.32395
	440	0.251	0.2483	0.2483	0.24099	0.26839	0.2178	0.32484
	441	0.24664	0.25276	0.25276	0.23878	0.26891	0.21586	0.32165
	442	0.24714	0.25395	0.25395	0.23953	0.26786	0.21501	0.31803
	443	0.25033	0.25342	0.25342	0.24193	0.26722	0.21512	0.31788
	444	0.25361	0.25321	0.25321	0.24231	0.26818	0.21613	0.31876
	445	0.25362	0.25417	0.25417	0.24006	0.26988	0.21552	0.3179
	446	0.25148	0.25632	0.25632	0.23522	0.2696	0.21583	0.31747
	447	0.24722	0.25675	0.25675	0.23609	0.26703	0.21671	0.31654
	448	0.24757	0.25743	0.25743	0.23827	0.26654	0.21655	0.31558
	449	0.25002	0.25986	0.25986	0.23918	0.26963	0.21561	0.31281
	450	0.24807	0.26376	0.26376	0.23816	0.26858	0.21456	0.31185
	451	0.2448	0.26311	0.26311	0.23793	0.26853	0.2138	0.30885
	452	0.24392	0.26145	0.26145	0.23952	0.26902	0.21512	0.30668
	453	0.24692	0.26086	0.26086	0.23949	0.27035	0.21574	0.30606
	454	0.24941	0.26122	0.26122	0.23883	0.2706	0.21567	0.3054
	455	0.24703	0.26254	0.26254	0.23835	0.26715	0.21391	0.30443
	456	0.24558	0.26431	0.26431	0.23885	0.26485	0.21296	0.30426
	457	0.2456	0.2655	0.2655	0.23949	0.26531	0.21414	0.30266
	458	0.24559	0.26463	0.26463	0.24116	0.26701	0.21542	0.29874
	459	0.24566	0.26381	0.26381	0.24081	0.26903	0.21473	0.29516
	460	0.24652	0.26639	0.26639	0.24032	0.26882	0.21288	0.29453
	461	0.24718	0.26921	0.26921	0.2398	0.26754	0.21196	0.29668
	462	0.24583	0.26979	0.26979	0.24052	0.26684	0.21344	0.29866
	463	0.24593	0.26805	0.26805	0.23954	0.26642	0.21409	0.2995
	464	0.24295	0.26972	0.26972	0.23882	0.26638	0.215	0.29662
	465	0.23751	0.27343	0.27343	0.24175	0.26562	0.21303	0.29177
	466	0.2342	0.27637	0.27637	0.2443	0.26518	0.21082	0.28603
	467	0.23596	0.27644	0.27644	0.24453	0.26472	0.21061	0.2882
	468	0.23829	0.27446	0.27446	0.24396	0.26644	0.21212	0.29162
	469	0.23843	0.27222	0.27222	0.24263	0.26848	0.21314	0.28893
	470	0.23686	0.27195	0.27195	0.24252	0.26708	0.21196	0.28319
	471	0.23681	0.27497	0.27497	0.24319	0.26437	0.21155	0.28035
	472	0.23794	0.27676	0.27676	0.24466	0.26358	0.21176	0.28069
	473	0.23939	0.27581	0.27581	0.24503	0.26602	0.21112	0.28276
	474	0.23768	0.27668	0.27668	0.245	0.268	0.21188	0.28334
	475	0.23723	0.27901	0.27901	0.24568	0.2681	0.21114	0.28205
	476	0.24032	0.27992	0.27992	0.24555	0.26876	0.21066	0.27765
	477	0.24305	0.27671	0.27671	0.24535	0.26931	0.2112	0.27645
	478	0.24163	0.27465	0.27465	0.24507	0.26849	0.21131	0.28046
	479	0.23618	0.27515	0.27515	0.24651	0.26797	0.2108	0.28217
	480	0.2358	0.27658	0.27658	0.24847	0.2663	0.2102	0.27885
	481	0.24058	0.27683	0.27683	0.24986	0.26592	0.2112	0.2767
	482	0.2402	0.27565	0.27565	0.25032	0.26793	0.21113	0.27546
	483	0.23635	0.27703	0.27703	0.2505	0.26875	0.20968	0.27536
	484	0.23639	0.27611	0.27611	0.25091	0.26964	0.2095	0.27424
	485	0.23883	0.27553	0.27553	0.25214	0.2704	0.20998	0.2742
	486	0.24046	0.27577	0.27577	0.252	0.27258	0.21121	0.27534
	487	0.24102	0.27524	0.27524	0.2509	0.27315	0.2105	0.27516
	488	0.24211	0.27585	0.27585	0.24923	0.27135	0.20902	0.27544
	489	0.24266	0.27695	0.27695	0.25056	0.27022	0.20865	0.26917
	490	0.24227	0.2784	0.2784	0.25367	0.27081	0.20861	0.26377
	491	0.2428	0.27866	0.27866	0.25532	0.27406	0.21107	0.2696
	492	0.24268	0.2766	0.2766	0.25466	0.27564	0.21135	0.27438
	493	0.2439	0.27569	0.27569	0.25342	0.27411	0.20939	0.27327
	494	0.24602	0.27495	0.27495	0.25454	0.27411	0.20869	0.27199
	495	0.24702	0.27407	0.27407	0.25594	0.27398	0.20937	0.27425
	496	0.24641	0.27394	0.27394	0.25653	0.27364	0.21092	0.27591
	497	0.24306	0.27504	0.27504	0.25478	0.27224	0.20928	0.27065
	498	0.24099	0.27673	0.27673	0.2533	0.27192	0.20868	0.26515
	499	0.24114	0.27787	0.27787	0.25541	0.27147	0.20953	0.26836
	500	0.2424	0.27742	0.27742	0.25688	0.27338	0.21106	0.27174
	501	0.24507	0.27419	0.27419	0.25608	0.27506	0.21104	0.27048
	502	0.24631	0.27293	0.27293	0.25252	0.27489	0.21211	0.26721
	503	0.24746	0.27431	0.27431	0.25063	0.27341	0.21165	0.26237
	504	0.24823	0.27536	0.27536	0.25248	0.27143	0.2125	0.26391
	505	0.24835	0.27399	0.27399	0.25297	0.27106	0.21244	0.26645
	506	0.24773	0.27395	0.27395	0.25423	0.27095	0.21112	0.26654
	507	0.24703	0.2761	0.2761	0.25272	0.27061	0.20911	0.26355
	508	0.24899	0.27762	0.27762	0.2522	0.27154	0.20925	0.26037
	509	0.24997	0.27541	0.27541	0.25118	0.27265	0.21184	0.26158
	510	0.24929	0.27396	0.27396	0.24946	0.27423	0.21291	0.26278
	511	0.24934	0.27404	0.27404	0.24707	0.27365	0.21233	0.26223
	512	0.2487	0.27624	0.27624	0.24652	0.27005	0.20933	0.26131
	513	0.24963	0.27806	0.27806	0.24775	0.26922	0.20854	0.26206
	514	0.25085	0.27829	0.27829	0.24815	0.27076	0.20954	0.26205
	515	0.2505	0.2777	0.2777	0.24555	0.27283	0.20991	0.26095
	516	0.24946	0.27808	0.27808	0.24244	0.2728	0.21152	0.25847
	517	0.2495	0.27982	0.27982	0.2432	0.27177	0.21012	0.25574
	518	0.25309	0.27953	0.27953	0.24559	0.27333	0.20921	0.25606
	519	0.25532	0.2761	0.2761	0.24503	0.27393	0.21137	0.26064
	520	0.25389	0.27539	0.27539	0.24197	0.27401	0.21311	0.26396
	521	0.25023	0.27778	0.27778	0.23943	0.27213	0.21135	0.26415
	522	0.2503	0.28055	0.28055	0.23974	0.27095	0.21041	0.26381
	523	0.2514	0.28053	0.28053	0.24214	0.27137	0.21139	0.26193
	524	0.2517	0.28009	0.28009	0.24311	0.27319	0.21346	0.25651
	525	0.25242	0.279	0.279	0.24084	0.27365	0.21362	0.25331
	526	0.25098	0.27799	0.27799	0.23809	0.27228	0.21337	0.25595
	527	0.25136	0.27824	0.27824	0.23707	0.27186	0.2113	0.26049
	528	0.25183	0.27669	0.27669	0.2368	0.27039	0.21192	0.26212
	529	0.25142	0.27554	0.27554	0.23692	0.26819	0.21463	0.26001
	530	0.24918	0.27809	0.27809	0.23685	0.26645	0.21344	0.2568
	531	0.24634	0.28116	0.28116	0.23656	0.2668	0.21131	0.25408
	532	0.24588	0.28098	0.28098	0.23524	0.26721	0.2125	0.25743
	533	0.24828	0.27864	0.27864	0.23499	0.26759	0.21385	0.2605
	534	0.24944	0.27595	0.27595	0.23486	0.26947	0.21431	0.26035
	535	0.24829	0.27531	0.27531	0.23255	0.27101	0.2129	0.2556
	536	0.24694	0.27596	0.27596	0.231	0.27009	0.21356	0.24901
	537	0.24555	0.27672	0.27672	0.23097	0.26736	0.21448	0.25229
	538	0.24571	0.27785	0.27785	0.23105	0.26643	0.21393	0.25602
	539	0.24636	0.27937	0.27937	0.23088	0.26654	0.21373	0.25694
	540	0.24624	0.28098	0.28098	0.22821	0.26747	0.21291	0.25568
	541	0.24477	0.281	0.281	0.22696	0.26728	0.21333	0.2554
	542	0.24554	0.27902	0.27902	0.22589	0.26777	0.21236	0.2569
	543	0.2473	0.27654	0.27654	0.22491	0.26908	0.21409	0.25821
	544	0.24817	0.27631	0.27631	0.22428	0.26826	0.21537	0.25798
	545	0.24555	0.2788	0.2788	0.22407	0.26623	0.21397	0.25527
	546	0.24342	0.28036	0.28036	0.2248	0.26104	0.21173	0.25362
	547	0.24336	0.28019	0.28019	0.22598	0.26033	0.21073	0.25616
	548	0.24369	0.27906	0.27906	0.22623	0.26282	0.21115	0.25699
	549	0.24245	0.27837	0.27837	0.2223	0.26399	0.21291	0.25266
	550	0.24118	0.2761	0.2761	0.22028	0.26335	0.21508	0.25089
	551	0.23829	0.27567	0.27567	0.22009	0.26088	0.21467	0.25501
	552	0.23812	0.27654	0.27654	0.22164	0.2593	0.21312	0.26023
	553	0.23989	0.27761	0.27761	0.22112	0.25843	0.2129	0.25912
	554	0.23831	0.27853	0.27853	0.22065	0.25631	0.2139	0.25598
	555	0.23779	0.27891	0.27891	0.2214	0.25616	0.21178	0.25338
	556	0.23834	0.27879	0.27879	0.22158	0.25565	0.21114	0.25536
	557	0.23923	0.27613	0.27613	0.21975	0.25681	0.21392	0.25699
	558	0.23883	0.27451	0.27451	0.21898	0.2562	0.21564	0.25891
	559	0.23577	0.27593	0.27593	0.21777	0.2548	0.21337	0.25979
	560	0.23504	0.27628	0.27628	0.21899	0.25262	0.21248	0.2618
	561	0.23557	0.27542	0.27542	0.21927	0.25144	0.21274	0.26297
	562	0.23596	0.27588	0.27588	0.21872	0.25232	0.21366	0.26286
	563	0.23171	0.27751	0.27751	0.21796	0.25149	0.21482	0.2604
	564	0.2285	0.27911	0.27911	0.21901	0.25039	0.2159	0.25809
	565	0.22899	0.27912	0.27912	0.22037	0.25071	0.21578	0.25669
	566	0.23059	0.2764	0.2764	0.2185	0.25107	0.21623	0.26014
	567	0.23116	0.2746	0.2746	0.21513	0.24971	0.21622	0.26052
	568	0.22892	0.27594	0.27594	0.21391	0.24725	0.21562	0.25935
	569	0.22587	0.27784	0.27784	0.21559	0.24379	0.21401	0.26011
	570	0.22394	0.27749	0.27749	0.21637	0.24237	0.21477	0.26474
	571	0.22384	0.27574	0.27574	0.21622	0.24217	0.21689	0.26582
	572	0.22381	0.27495	0.27495	0.21394	0.24323	0.21763	0.26673
	573	0.22311	0.27698	0.27698	0.21319	0.24157	0.21689	0.2673
	574	0.22297	0.27765	0.27765	0.2146	0.24079	0.21618	0.26767
	575	0.22276	0.27508	0.27508	0.21584	0.24132	0.21739	0.26967
	576	0.22348	0.27346	0.27346	0.21479	0.23978	0.21678	0.27059
	577	0.22328	0.27409	0.27409	0.21195	0.23807	0.21709	0.27168
	578	0.22178	0.27558	0.27558	0.21237	0.23567	0.21731	0.27238
	579	0.22211	0.27733	0.27733	0.21359	0.23462	0.21693	0.27209
	580	0.22399	0.27862	0.27862	0.21352	0.23363	0.21605	0.26899
	581	0.22613	0.27768	0.27768	0.21238	0.23211	0.21512	0.26534
	582	0.22636	0.27731	0.27731	0.21299	0.23237	0.21604	0.26627
	583	0.22394	0.2765	0.2765	0.21487	0.23089	0.21692	0.271
	584	0.22373	0.27517	0.27517	0.21283	0.23009	0.21771	0.27464
	585	0.22275	0.27726	0.27726	0.21138	0.23034	0.2201	0.27461
	586	0.22176	0.28019	0.28019	0.21092	0.23058	0.21717	0.27137
	587	0.22281	0.28161	0.28161	0.21037	0.22939	0.21613	0.26925
	588	0.22327	0.27991	0.27991	0.21038	0.22721	0.21718	0.27077
	589	0.2229	0.28061	0.28061	0.21157	0.22793	0.21918	0.27231
	590	0.22236	0.28075	0.28075	0.21171	0.22849	0.21991	0.27362
	591	0.22203	0.28137	0.28137	0.20899	0.22907	0.21942	0.27256
	592	0.22208	0.28125	0.28125	0.20762	0.22653	0.2184	0.26962
	593	0.21895	0.28191	0.28191	0.2098	0.22508	0.2178	0.27019
	594	0.21724	0.28317	0.28317	0.21183	0.22618	0.21721	0.27508
	595	0.21818	0.2837	0.2837	0.21083	0.227	0.21907	0.27643
	596	0.21854	0.28474	0.28474	0.20818	0.22579	0.21764	0.27368
	597	0.218	0.28552	0.28552	0.2074	0.22302	0.21572	0.27027
	598	0.21789	0.28457	0.28457	0.20951	0.22331	0.21598	0.26896
	599	0.21741	0.28242	0.28242	0.21067	0.22424	0.2194	0.26966
	600	0.2132	0.28294	0.28294	0.20925	0.22448	0.22062	0.27259
	601	0.21257	0.28642	0.28642	0.20705	0.22317	0.21946	0.27378
	602	0.21495	0.28786	0.28786	0.20616	0.22244	0.21813	0.27336
	603	0.21623	0.28859	0.28859	0.20678	0.22154	0.21852	0.27371
	604	0.2153	0.28949	0.28949	0.20757	0.22194	0.22039	0.27766
	605	0.21184	0.2904	0.2904	0.20647	0.2229	0.2194	0.27992
	606	0.21088	0.29145	0.29145	0.20687	0.22413	0.21819	0.27786
	607	0.21363	0.29081	0.29081	0.20781	0.22353	0.21819	0.2738
	608	0.21687	0.29104	0.29104	0.20877	0.22115	0.22011	0.27559
	609	0.21617	0.29141	0.29141	0.20534	0.22295	0.22126	0.27933
	610	0.21139	0.29396	0.29396	0.20481	0.22371	0.22097	0.28075
	611	0.21039	0.29618	0.29618	0.20616	0.22368	0.21891	0.27999
	612	0.21274	0.29692	0.29692	0.20786	0.22275	0.21915	0.28042
	613	0.21434	0.2947	0.2947	0.20748	0.22364	0.22012	0.28264
	614	0.21506	0.29532	0.29532	0.20586	0.22547	0.22163	0.28401
	615	0.21301	0.29547	0.29547	0.20495	0.22544	0.2207	0.2822
	616	0.21166	0.29436	0.29436	0.2037	0.22345	0.21875	0.27971
	617	0.21176	0.29393	0.29393	0.2027	0.22291	0.21876	0.28095
	618	0.21298	0.29492	0.29492	0.20199	0.22269	0.22105	0.28492
	619	0.21214	0.297	0.297	0.20037	0.22358	0.2227	0.28676
	620	0.2091	0.29793	0.29793	0.19836	0.224	0.22174	0.28817
	621	0.20861	0.29898	0.29898	0.19956	0.22295	0.21755	0.29006
	622	0.21145	0.29718	0.29718	0.20221	0.22187	0.21786	0.29332
	623	0.21279	0.29542	0.29542	0.20111	0.2219	0.22102	0.29421
	624	0.21169	0.29536	0.29536	0.19855	0.21921	0.22207	0.29283
	625	0.21094	0.29799	0.29799	0.19664	0.21723	0.21927	0.29113
	626	0.21102	0.29884	0.29884	0.1983	0.21828	0.21858	0.29291
	627	0.21106	0.29811	0.29811	0.19842	0.21896	0.22033	0.29731
	628	0.21299	0.29882	0.29882	0.19617	0.21917	0.22205	0.2997
	629	0.21311	0.2995	0.2995	0.19602	0.21855	0.22049	0.29788
	630	0.21282	0.29802	0.29802	0.19643	0.22022	0.21898	0.29493
	631	0.21379	0.29651	0.29651	0.19651	0.22123	0.21937	0.29686
	632	0.21602	0.29493	0.29493	0.19544	0.22082	0.22067	0.30233
	633	0.21711	0.29536	0.29536	0.19348	0.22123	0.22197	0.30503
	634	0.21488	0.29767	0.29767	0.19321	0.21823	0.22075	0.30465
	635	0.21503	0.29993	0.29993	0.19582	0.21641	0.22007	0.30516
	636	0.21681	0.30062	0.30062	0.19717	0.21634	0.22114	0.30766
	637	0.21687	0.29978	0.29978	0.19588	0.21606	0.22267	0.3108
	638	0.21555	0.30086	0.30086	0.19358	0.21644	0.22248	0.31165
	639	0.21379	0.29986	0.29986	0.19385	0.21691	0.22231	0.31118
	640	0.21564	0.29894	0.29894	0.19429	0.21377	0.22302	0.31095
	641	0.21772	0.2975	0.2975	0.19247	0.21015	0.22636	0.31107
	642	0.2175	0.29737	0.29737	0.19229	0.20953	0.22703	0.31211
	643	0.21759	0.29966	0.29966	0.19311	0.21044	0.22475	0.31327
	644	0.21586	0.30114	0.30114	0.19298	0.20915	0.22209	0.31413
	645	0.21629	0.29813	0.29813	0.19338	0.20795	0.2235	0.31708
	646	0.21446	0.29402	0.29402	0.19299	0.20987	0.22395	0.32024
	647	0.21285	0.29116	0.29116	0.19195	0.21246	0.22394	0.32154
	648	0.21343	0.29354	0.29354	0.19198	0.21117	0.22458	0.31946
	649	0.21528	0.29485	0.29485	0.19431	0.20834	0.22457	0.31933
	650	0.21502	0.29254	0.29254	0.19513	0.20662	0.22313	0.32185
	651	0.21519	0.29093	0.29093	0.19376	0.2063	0.22396	0.32028
	652	0.21321	0.29338	0.29338	0.19284	0.20702	0.22604	0.31767
	653	0.21235	0.29471	0.29471	0.19328	0.20794	0.22622	0.32008
	654	0.21016	0.29191	0.29191	0.19329	0.20714	0.22562	0.32296
	655	0.21006	0.28727	0.28727	0.19345	0.20676	0.22655	0.32503
	656	0.21226	0.28534	0.28534	0.19244	0.20423	0.22997	0.3256
	657	0.21112	0.28448	0.28448	0.18874	0.20276	0.22913	0.32536
	658	0.20736	0.28378	0.28378	0.1865	0.20048	0.226	0.32786
	659	0.20526	0.28506	0.28506	0.18504	0.20034	0.22498	0.33099
	660	0.20489	0.28506	0.28506	0.18209	0.20258	0.22717	0.33344
	661	0.20421	0.28322	0.28322	0.18023	0.2013	0.22816	0.33248
	662	0.20158	0.28231	0.28231	0.17989	0.19825	0.22769	0.3301
	663	0.19946	0.28359	0.28359	0.18143	0.1956	0.22717	0.32637
	664	0.19926	0.28531	0.28531	0.18013	0.19526	0.22731	0.32595
	665	0.20061	0.28419	0.28419	0.17577	0.19669	0.22782	0.3298
	666	0.19963	0.28497	0.28497	0.17341	0.19717	0.22786	0.33416
	667	0.19604	0.28684	0.28684	0.17366	0.19605	0.2291	0.33697
	668	0.1928	0.28639	0.28639	0.1758	0.19446	0.22881	0.33713
	669	0.19332	0.28392	0.28392	0.17673	0.19499	0.22986	0.33417
	670	0.19686	0.27903	0.27903	0.17572	0.19733	0.23147	0.32866
	671	0.19513	0.2778	0.2778	0.17282	0.19673	0.23292	0.32787
	672	0.1912	0.27732	0.27732	0.17154	0.19438	0.23275	0.33072
	673	0.19047	0.27727	0.27727	0.17432	0.19238	0.23311	0.33462
[truncated: 926 more rows]

## Sheet: e
					Friction Coefficient
[truncated: 1,602 more rows]

[truncated: 2 more sheets: f, i]
