# Supplementary material for: Metallic glass-based triboelectric nanogenerators
Source: Nat Commun. 2023 Feb 23;14:1023. doi: 10.1038/s41467-023-36675-x (PMC9950355; doi:10.1038/s41467-023-36675-x)
Supplement: Supplementary file 9 — Source Data [file 41467_2023_36675_MOESM9_ESM.zip › Source data/source data of supplementary figures/Supplementary Figure 15.xlsx]

## Sheet: a
	Time	Voltage		Time	Charge
	s	V		s	nC
		Zr50Cu40Al10			Zr50Cu40Al10
	0	33.0088		0	0.0333
	0.01	33.9091		0.01	0.334
	0.02	32.9095		0.02	0.0495
	0.03	33.8098		0.03	0.347
	0.04	32.9102		0.04	0.0624
	0.05	33.7105		0.05	0.364
	0.06	32.9108		0.06	0.0883
	0.07	33.7112		0.07	0.386
	0.08	32.8115		0.08	0.108
	0.09	33.6118		0.09	0.412
	0.1	32.7122		0.1	0.14
	0.11	33.6125		0.11	0.451
	0.12	32.7128		0.12	0.182
	0.13	33.6132		0.13	0.509
	0.14	32.7135		0.14	0.257
	0.15	33.5138		0.15	0.6
	0.16	32.6142		0.16	0.373
	0.17	33.5145		0.17	0.749
	0.18	32.6148		0.18	0.58
	0.19	33.5152		0.19	1.06
	0.2	32.6155		0.2	1.1
	0.21	33.4158		0.21	2.18
	0.22	32.5162		0.22	6.65
	0.23	33.4165		0.23	10.3
	0.24	32.4968		0.24	10.4
	0.25	33.3172		0.25	11
	0.26	32.4375		0.26	10.8
	0.27	33.2178		0.27	11.2
	0.28	32.4382		0.28	11
	0.29	33.2185		0.29	11.4
	0.3	32.3688		0.3	11.1
	0.31	33.1192		0.31	11.5
	0.32	32.4395		0.32	11.2
	0.33	33.2198		0.33	11.5
	0.34	32.2702		0.34	11.3
	0.35	33.2205		0.35	11.6
	0.36	32.2709		0.36	11.3
	0.37	33.1212		0.37	11.6
	0.38	32.2115		0.38	11.4
	0.39	33.1219		0.39	11.7
	0.4	32.2122		0.4	11.4
	0.41	33.0225		0.41	11.7
	0.42	32.1129		0.42	11.4
	0.43	33.0232		0.43	11.7
	0.44	32.0835		0.44	11.4
	0.45	32.9239		0.45	11.7
	0.46	32.0542		0.46	11.4
	0.47	32.9245		0.47	11.7
	0.48	32.0549		0.48	11.4
	0.49	32.8252		0.49	11.7
	0.5	31.9855		0.5	11.4
	0.51	32.8259		0.51	11.7
	0.52	31.9262		0.52	11.4
	0.53	32.8265		0.53	11.7
	0.54	31.9269		0.54	11.4
	0.55	32.7272		0.55	11.7
	0.56	31.8575		0.56	11.4
	0.57	32.7279		0.57	11.7
	0.58	31.8582		0.58	11.4
	0.59	32.7285		0.59	11.7
	0.6	31.7989		0.6	11.4
	0.61	32.6292		0.61	11.7
	0.62	31.7695		0.62	11.4
	0.63	32.6299		0.63	11.7
	0.64	31.6702		0.64	11.5
	0.65	32.5305		0.65	11.7
	0.66	31.7009		0.66	11.5
	0.67	32.5312		0.67	11.7
	0.68	31.6015		0.68	11.5
	0.69	32.4819		0.69	11.7
	0.7	31.6022		0.7	11.5
	0.71	32.4125		0.71	11.7
	0.72	31.5429		0.72	11.5
	0.73	32.3532		0.73	11.7
	0.74	31.5435		0.74	11.5
	0.75	32.4139		0.75	11.7
	0.76	31.4742		0.76	11.5
	0.77	32.3546		0.77	11.7
	0.78	31.4449		0.78	11.5
	0.79	32.2852		0.79	11.7
	0.8	31.3556		0.8	11.4
	0.81	32.2259		0.81	11.7
	0.82	31.3562		0.82	11.4
	0.83	32.1266		0.83	11.6
	0.84	31.2869		0.84	11.3
	0.85	32.1272		0.85	11.5
	0.86	31.1576		0.86	11.2
	0.87	31.9979		0.87	11.4
	0.88	31.0982		0.88	11
	0.89	31.9086		0.89	11.1
	0.9	31.0289		0.9	10.6
	0.91	31.8092		0.91	10.4
	0.92	30.9696		0.92	7.05
	0.93	31.7399		0.93	3.02
	0.94	30.8402		0.94	1.11
	0.95	31.6506		0.95	1.04
	0.96	30.7709		0.96	0.597
	0.97	31.4812		0.97	0.749
	0.98	30.5116		0.98	0.393
	0.99	31.2919		0.99	0.597
	1	30.2922		1	0.276
	1.01	31.0026		1.01	0.503
	1.02	29.9329		1.02	0.202
	1.03	30.4532		1.03	0.444
	1.04	29.2836		1.04	0.156
	1.05	29.5139		1.05	0.409
	1.06	27.5742		1.06	0.124
	1.07	25.5946		1.07	0.376
	1.08	8.14491		1.08	0.0981
	1.09	4.14524		1.09	0.357
	1.1	2.54558		1.1	0.0754
	1.11	2.74591		1.11	0.331
	1.12	1.64624		1.12	0.0592
	1.13	2.14658		1.13	0.315
	1.14	1.34691		1.14	0.043
	1.15	2.04725		1.15	0.302
	1.16	1.24758		1.16	0.0301
	1.17	1.94792		1.17	0.289
	1.18	1.14825		1.18	0.0236
	1.19	1.94858		1.19	0.283
	1.2	1.04892		1.2	0.0139
	1.21	1.84925		1.21	0.276
	1.22	1.04959		1.22	0.0139
	1.23	1.84992		1.23	0.27
	1.24	1.15026		1.24	0.0106
	1.25	1.95059		1.25	0.266
	1.26	1.15092		1.26	0.00417
	1.27	2.05126		1.27	0.26
	1.28	1.25159		1.28	-0.00231
	1.29	2.05193		1.29	0.257
	1.3	1.35226		1.3	-0.00231
	1.31	2.15259		1.31	0.253
	1.32	1.45293		1.32	-0.012
	1.33	2.25326		1.33	0.25
	1.34	1.5536		1.34	-0.025
	1.35	2.35393		1.35	0.247
	1.36	1.65427		1.36	-0.00878
	1.37	2.4546		1.37	0.247
	1.38	1.75493		1.38	-0.00555
	1.39	2.55527		1.39	0.247
	1.4	1.8556		1.4	-0.00555
	1.41	2.65594		1.41	0.244
	1.42	1.85627		1.42	-0.00878
	1.43	2.6566		1.43	0.241
	1.44	1.95694		1.44	-0.00878
	1.45	2.75727		1.45	0.244
	1.46	2.05761		1.46	-0.00878
	1.47	2.95794		1.47	0.241
	1.48	2.05828		1.48	-0.00878
	1.49	2.95861		1.49	0.241
	1.5	2.25894		1.5	-0.012
	1.51	2.95928		1.51	0.234
	1.52	2.35961		1.52	-0.0153
	1.53	3.05995		1.53	0.237
	1.54	2.36028		1.54	-0.0153
	1.55	3.16062		1.55	0.234
	1.56	2.56095		1.56	-0.012
	1.57	3.26128		1.57	0.228
	1.58	2.56162		1.58	-0.00878
	1.59	3.36195		1.59	0.231
	1.6	2.56229		1.6	-0.00878
	1.61	3.46262		1.61	0.231
	1.62	2.76295		1.62	-0.012
	1.63	3.56329		1.63	0.234
	1.64	2.86362		1.64	-0.00878
	1.65	3.66396		1.65	0.237
	1.66	3.06429		1.66	-0.00555
	1.67	3.96463		1.67	0.234
	1.68	3.26496		1.68	-0.012
	1.69	4.16529		1.69	0.228
	1.7	3.46563		1.7	-0.012
	1.71	4.36596		1.71	0.228
	1.72	3.8663		1.72	-0.00878
	1.73	4.86663		1.73	0.231
	1.74	4.56697		1.74	-0.00878
	1.75	5.8673		1.75	0.231
	1.76	6.06763		1.76	-0.00878
	1.77	8.96797		1.77	0.231
	1.78	19.1783		1.78	-0.00555
	1.79	29.3086		1.79	0.228
	1.8	32.159		1.8	-0.00555
	1.81	33.4693		1.81	0.228
	1.82	33.0696		1.82	-0.00878
	1.83	34.07		1.83	0.231
	1.84	33.4703		1.84	0.000929
	1.85	34.3706		1.85	0.234
	1.86	33.571		1.86	-0.00555
	1.87	34.4713		1.87	0.224
	1.88	33.7716		1.88	-0.00231
	1.89	34.572		1.89	0.228
	1.9	33.6723		1.9	-0.00231
	1.91	34.4727		1.91	0.228
	1.92	33.773		1.92	-0.00555
	1.93	34.4733		1.93	0.224
	1.94	33.7737		1.94	-0.00555
	1.95	34.574		1.95	0.221
	1.96	33.6743		1.96	-0.00231
	1.97	34.4746		1.97	0.218
	1.98	33.675		1.98	0.000929
	1.99	34.5753		1.99	0.224
	2	33.6756		2	-0.00231
	2.01	34.476		2.01	0.218
	2.02	33.6763		2.02	0.000929
	2.03	34.4767		2.03	0.221
	2.04	33.577		2.04	0.000929
	2.05	34.3773		2.05	0.221
	2.06	33.5777		2.06	0.000929
	2.07	34.378		2.07	0.224
	2.08	33.5783		2.08	-0.00231
	2.09	34.2787		2.09	0.224
	2.1	33.479		2.1	0.000929
	2.11	34.2793		2.11	0.218
	2.12	33.4797		2.12	0.000929
	2.13	34.18		2.13	0.218
	2.14	33.3803		2.14	0.000929
	2.15	34.0807		2.15	0.224
	2.16	33.281		2.16	0.000929
	2.17	34.0813		2.17	0.218
	2.18	33.2817		2.18	0.00417
	2.19	33.982		2.19	0.218
	2.2	33.2823		2.2	0.0106
	2.21	33.9827		2.21	0.228
	2.22	33.283		2.22	0.0106
	2.23	33.9833		2.23	0.224
	2.24	33.1837		2.24	0.0171
	2.25	33.884		2.25	0.224
	2.26	33.1843		2.26	0.0171
	2.27	33.8847		2.27	0.228
	2.28	33.085		2.28	0.0139
	2.29	33.7854		2.29	0.228
	2.3	32.9857		2.3	0.0236
	2.31	33.686		2.31	0.228
	2.32	32.9864		2.32	0.0236
	2.33	33.6867		2.33	0.224
	2.34	32.887		2.34	0.0268
	2.35	33.6874		2.35	0.231
	2.36	32.8877		2.36	0.0301
	2.37	33.588		2.37	0.237
	2.38	32.8884		2.38	0.0398
	2.39	33.5887		2.39	0.241
	2.4	32.789		2.4	0.043
	2.41	33.4894		2.41	0.241
	2.42	32.7897		2.42	0.0495
	2.43	33.49		2.43	0.25
	2.44	32.7904		2.44	0.056
	2.45	33.4907		2.45	0.263
	2.46	32.691		2.46	0.0689
	2.47	33.3914		2.47	0.27
	2.48	32.6917		2.48	0.0916
	2.49	33.292		2.49	0.292
	2.5	32.5724		2.5	0.0981
	2.51	33.2927		2.51	0.308
	2.52	32.573		2.52	0.121
	2.53	33.2934		2.53	0.318
	2.54	32.5437		2.54	0.14
	2.55	33.194		2.55	0.344
	2.56	32.4744		2.56	0.169
	2.57	33.1947		2.57	0.376
	2.58	32.475		2.58	0.205
	2.59	33.1954		2.59	0.422
	2.6	32.4157		2.6	0.257
	2.61	33.096		2.61	0.48
	2.62	32.4164		2.62	0.344
	2.63	33.0967		2.63	0.593
	2.64	32.317		2.64	0.487
	2.65	32.9974		2.65	0.778
	2.66	32.2877		2.66	0.755
	2.67	32.998		2.67	1.22
	2.68	32.2184		2.68	1.63
	2.69	32.8987		2.69	4.54
	2.7	32.2191		2.7	9.86
	2.71	32.7994		2.71	10.6
	2.72	32.1597		2.72	10.7
	2.73	32.8		2.73	11
	2.74	32.1304		2.74	11
	2.75	32.8007		2.75	11.2
	2.76	32.1311		2.76	11.1
	2.77	32.7014		2.77	11.4
	2.78	32.0617		2.78	11.2
	2.79	32.7021		2.79	11.4
	2.8	32.0624		2.8	11.3
	2.81	32.7027		2.81	11.5
	2.82	31.9731		2.82	11.4
	2.83	32.7034		2.83	11.6
	2.84	32.0037		2.84	11.4
	2.85	32.5841		2.85	11.6
	2.86	31.9344		2.86	11.4
	2.87	32.6047		2.87	11.6
	2.88	31.9051		2.88	11.5
	2.89	32.6054		2.89	11.6
	2.9	31.8757		2.9	11.5
	2.91	32.4861		2.91	11.6
	2.92	31.8064		2.92	11.5
	2.93	32.4867		2.93	11.6
	2.94	31.7771		2.94	11.5
	2.95	32.4274		2.95	11.6
	2.96	31.7177		2.96	11.5
	2.97	32.3981		2.97	11.7
	2.98	31.7184		2.98	11.5
	2.99	32.3587		2.99	11.7
	3	31.6491		3	11.5
	3.01	32.2694		3.01	11.7
	3.02	31.6797		3.02	11.5
	3.03	32.2701		3.03	11.7
	3.04	31.6204		3.04	11.5
	3.05	32.2707		3.05	11.7
	3.06	31.5911		3.06	11.5
	3.07	32.2014		3.07	11.7
	3.08	31.5517		3.08	11.5
	3.09	32.2021		3.09	11.7
	3.1	31.5224		3.1	11.5
	3.11	32.1427		3.11	11.7
	3.12	31.5231		3.12	11.5
	3.13	32.1434		3.13	11.7
	3.14	31.4337		3.14	11.5
	3.15	32.0741		3.15	11.7
	3.16	31.3644		3.16	11.5
	3.17	32.0148		3.17	11.7
	3.18	31.3651		3.18	11.5
	3.19	31.9154		3.19	11.7
	3.2	31.3358		3.2	11.5
	3.21	31.8861		3.21	11.7
	3.22	31.2364		3.22	11.5
	3.23	31.9468		3.23	11.7
	3.24	31.2671		3.24	11.5
	3.25	31.8174		3.25	11.7
	3.26	31.1778		3.26	11.5
	3.27	31.7881		3.27	11.6
	3.28	31.1384		3.28	11.5
	3.29	31.7588		3.29	11.6
	3.3	31.0791		3.3	11.4
	3.31	31.6594		3.31	11.5
	3.32	31.0798		3.32	11.3
	3.33	31.6001		3.33	11.4
	3.34	30.9504		3.34	11.2
	3.35	31.5008		3.35	11.3
	3.36	30.8511		3.36	11
	3.37	31.4414		3.37	10.9
	3.38	30.7918		3.38	10.3
	3.39	31.3421		3.39	9.3
	3.4	30.6624		3.4	3.28
	3.41	31.2128		3.41	2.21
	3.42	30.5931		3.42	0.901
	3.43	31.1134		3.43	0.843
	3.44	30.4638		3.44	0.577
	3.45	30.9541		3.45	0.616
	3.46	30.3044		3.46	0.415
	3.47	30.7248		3.47	0.496
	3.48	30.0151		3.48	0.318
	3.49	30.4054		3.49	0.419
	3.5	29.5658		3.5	0.26
	3.51	29.7561		3.51	0.36
	3.52	28.6865		3.52	0.215
	3.53	28.3668		3.53	0.331
	3.54	25.7471		3.54	0.192
	3.55	15.1875		3.55	0.305
	3.56	3.52779		3.56	0.169
	3.57	3.02812		3.57	0.279
	3.58	1.82846		3.58	0.147
	3.59	2.12879		3.59	0.266
	3.6	1.32913		3.6	0.13
	3.61	1.72946		3.61	0.247
	3.62	1.12979		3.62	0.114
	3.63	1.53013		3.63	0.234
	3.64	0.93046		3.64	0.111
	3.65	1.4308		3.65	0.221
	3.66	0.93113		3.66	0.0948
	3.67	1.43147		3.67	0.215
	3.68	0.9318		3.68	0.0948
	3.69	1.43213		3.69	0.208
	3.7	0.93247		3.7	0.0883
	3.71	1.4328		3.71	0.208
	3.72	0.93314		3.72	0.0916
	3.73	1.53347		3.73	0.202
	3.74	1.13381		3.74	0.0851
	3.75	1.63414		3.75	0.192
	3.76	1.13447		3.76	0.0819
	3.77	1.63481		3.77	0.189
	3.78	1.23514		3.78	0.0851
	3.79	1.83548		3.79	0.182
	3.8	1.33581		3.8	0.0722
	3.81	1.83614		3.81	0.176
	3.82	1.33648		3.82	0.0754
	3.83	1.93681		3.83	0.179
	3.84	1.53715		3.84	0.0786
	3.85	2.03748		3.85	0.173
	3.86	1.63782		3.86	0.0754
	3.87	2.13815		3.87	0.173
	3.88	1.73848		3.88	0.0754
	3.89	2.23882		3.89	0.173
	3.9	1.83915		3.9	0.0657
	3.91	2.33949		3.91	0.169
	3.92	1.83982		3.92	0.0754
	3.93	2.44015		3.93	0.166
	3.94	2.04049		3.94	0.0689
	3.95	2.44082		3.95	0.163
	3.96	2.14116		3.96	0.0754
	3.97	2.54149		3.97	0.166
	3.98	2.14183		3.98	0.0754
	3.99	2.64216		3.99	0.16
	4	2.24249		4	0.0786
	4.01	2.74283		4.01	0.16
	4.02	2.24316		4.02	0.0786
	4.03	2.8435		4.03	0.156
	4.04	2.44383		4.04	0.0624
	4.05	2.84417		4.05	0.16
	4.06	2.4445		4.06	0.0786
	4.07	2.94483		4.07	0.16
	4.08	2.54517		4.08	0.0786
	4.09	3.0455		4.09	0.156
	4.1	2.64584		4.1	0.0754
	4.11	3.24617		4.11	0.153
	4.12	2.8465		4.12	0.0786
	4.13	3.34684		4.13	0.153
	4.14	3.04717		4.14	0.0819
	4.15	3.54751		4.15	0.153
	4.16	3.14784		4.16	0.0819
	4.17	3.84818		4.17	0.153
	4.18	3.54851		4.18	0.0786
	4.19	4.14884		4.19	0.15
	4.2	3.94918		4.2	0.0754
	4.21	4.74951		4.21	0.15
	4.22	4.84985		4.22	0.0819
	4.23	6.05018		4.23	0.15
	4.24	7.25052		4.24	0.0786
	4.25	17.1909		4.25	0.153
	4.26	27.5512		4.26	0.0883
	4.27	32.2115		4.27	0.15
	4.28	32.4719		4.28	0.0819
	4.29	33.2522		4.29	0.147
	4.3	33.0525		4.3	0.0851
	4.31	33.6529		4.31	0.153
	4.32	33.4532		4.32	0.0851
	4.33	33.9535		4.33	0.15
	4.34	33.5539		4.34	0.0851
	4.35	34.0542		4.35	0.147
	4.36	33.6545		4.36	0.0916
	4.37	34.0549		4.37	0.15
	4.38	33.6552		4.38	0.0916
	4.39	34.0555		4.39	0.15
	4.4	33.6559		4.4	0.0916
	4.41	34.0562		4.41	0.14
	4.42	33.6565		4.42	0.0883
	4.43	34.0569		4.43	0.147
	4.44	33.5572		4.44	0.0883
	4.45	33.9575		4.45	0.143
	4.46	33.5579		4.46	0.0883
	4.47	33.9582		4.47	0.143
	4.48	33.5585		4.48	0.0916
	4.49	33.9589		4.49	0.14
	4.5	33.5592		4.5	0.0916
	4.51	33.9595		4.51	0.14
	4.52	33.5599		4.52	0.0916
	4.53	33.9602		4.53	0.143
	4.54	33.4605		4.54	0.0883
	4.55	33.7609		4.55	0.14
	4.56	33.4612		4.56	0.108
	4.57	33.7615		4.57	0.143
	4.58	33.4619		4.58	0.0981
	4.59	33.7622		4.59	0.137
	4.6	33.3625		4.6	0.0948
	4.61	33.6629		4.61	0.137
	4.62	33.2632		4.62	0.0948
	4.63	33.6636		4.63	0.14
	4.64	33.2639		4.64	0.0981
	4.65	33.6642		4.65	0.143
	4.66	33.1645		4.66	0.101
	4.67	33.5649		4.67	0.137
	4.68	33.1652		4.68	0.101
	4.69	33.4656		4.69	0.143
	4.7	33.1659		4.7	0.101
	4.71	33.4662		4.71	0.143
	4.72	33.0666		4.72	0.111
	4.73	33.3669		4.73	0.14
	4.74	32.9672		4.74	0.114
	4.75	33.3676		4.75	0.143
	4.76	33.0679		4.76	0.117
	4.77	33.2682		4.77	0.15
	4.78	32.9686		4.78	0.111
	4.79	33.2689		4.79	0.143
	4.8	32.8692		4.8	0.117
	4.81	33.2696		4.81	0.156
	4.82	32.8699		4.82	0.117
	4.83	33.1702		4.83	0.15
	4.84	32.7706		4.84	0.127
	4.85	33.1709		4.85	0.156
	4.86	32.7712		4.86	0.13
	4.87	33.0716		4.87	0.156
	4.88	32.6719		4.88	0.14
	4.89	32.9722		4.89	0.166
	4.9	32.6726		4.9	0.143
	4.91	33.0729		4.91	0.173
	4.92	32.6532		4.92	0.153
	4.93	32.9736		4.93	0.182
	4.94	32.6539		4.94	0.169
	4.95	32.9742		4.95	0.198
	4.96	32.5946		4.96	0.182
	4.97	32.8749		4.97	0.208
	4.98	32.5252		4.98	0.202
	4.99	32.7756		4.99	0.228
	5	32.4959		5	0.221
	5.01	32.7762		5.01	0.247
	5.02	32.4666		5.02	0.244
	5.03	32.6769		5.03	0.27
	5.04	32.4273		5.04	0.276
	5.05	32.6776		5.05	0.305
	5.06	32.3979		5.06	0.315
	5.07	32.5983		5.07	0.357
	5.08	32.2986		5.08	0.367
	5.09	32.5589		5.09	0.432
	5.1	32.3993		5.1	0.477
	5.11	32.5596		5.11	0.561
	5.12	32.2699		5.12	0.655
	5.13	32.5003		5.13	0.801
	5.14	32.3006		5.14	1.03
	5.15	32.5009		5.15	1.5
	5.16	32.2413		5.16	2.95
	5.17	32.4316		5.17	9.43
	5.18	32.1419		5.18	10.4
	5.19	32.4023		5.19	10.7
	5.2	32.1426		5.2	10.9
	5.21	32.4029		5.21	11
	5.22	32.0833		5.22	11.1
	5.23	32.3436		5.23	11.2
	5.24	32.0839		5.24	11.3
	5.25	32.2743		5.25	11.3
	5.26	32.0546		5.26	11.3
	5.27	32.2449		5.27	11.4
	5.28	31.9853		5.28	11.4
	5.29	32.1856		5.29	11.4
	5.3	31.9559		5.3	11.5
	5.31	32.2163		5.31	11.5
	5.32	31.9566		5.32	11.5
	5.33	32.1469		5.33	11.5
	5.34	31.9273		5.34	11.5
	5.35	32.1176		5.35	11.5
	5.36	31.8579		5.36	11.6
	5.37	32.0183		5.37	11.5
	5.38	31.8286		5.38	11.6
	5.39	32.0189		5.39	11.6
	5.4	31.7993		5.4	11.6
	5.41	31.8896		5.41	11.6
	5.42	31.7999		5.42	11.6
	5.43	31.9603		5.43	11.6
	5.44	31.7006		5.44	11.6
	5.45	31.8609		5.45	11.6
	5.46	31.6713		5.46	11.6
	5.47	31.8316		5.47	11.6
	5.48	31.672		5.48	11.6
	5.49	31.8623		5.49	11.6
	5.5	31.6326		5.5	11.6
	5.51	31.763		5.51	11.6
	5.52	31.6033		5.52	11.6
	5.53	31.7636		5.53	11.6
	5.54	31.514		5.54	11.6
	5.55	31.7043		5.55	11.6
	5.56	31.5446		5.56	11.6
	5.57	31.675		5.57	11.6
	5.58	31.5153		5.58	11.6
	5.59	31.6356		5.59	11.6
	5.6	31.476		5.6	11.6
	5.61	31.5763		5.61	11.6
	5.62	31.4166		5.62	11.6
	5.63	31.517		5.63	11.6
	5.64	31.3873		5.64	11.6
	5.65	31.5176		5.65	11.6
	5.66	31.348		5.66	11.6
	5.67	31.4783		5.67	11.6
	5.68	31.3186		5.68	11.6
	5.69	31.419		5.69	11.6
	5.7	31.2593		5.7	11.6
	5.71	31.3496		5.71	11.6
	5.72	31.19		5.72	11.6
	5.73	31.3503		5.73	11.6
	5.74	31.1907		5.74	11.6
	5.75	31.291		5.75	11.5
	5.76	31.1613		5.76	11.5
	5.77	31.2217		5.77	11.5
	5.78	31.062		5.78	11.5
	5.79	31.1923		5.79	11.4
	5.8	31.0327		5.8	11.4
	5.81	31.133		5.81	11.3
	5.82	30.9633		5.82	11.3
	5.83	31.0037		5.83	11.1
	5.84	30.874		5.84	10.9
	5.85	30.9043		5.85	10.5
	5.86	30.7747		5.86	9.79
	5.87	30.845		5.87	5.66
	5.88	30.6753		5.88	2.38
	5.89	30.7457		5.89	1.01
	5.9	30.546		5.9	0.823
	5.91	30.5863		5.91	0.616
	5.92	30.4567		5.92	0.577
	5.93	30.387		5.93	0.444
	5.94	30.2273		5.94	0.448
	5.95	30.1677		5.95	0.341
	5.96	29.938		5.96	0.364
	5.97	29.7783		5.97	0.276
	5.98	29.4187		5.98	0.312
	5.99	28.969		5.99	0.234
	6	28.1593		6	0.276
	6.01	26.6697		6.01	0.198
	6.02	20.97		6.02	0.25
	6.03	4.31034		6.03	0.173
	6.04	2.81067		6.04	0.237
	6.05	2.21101		6.05	0.153
	6.06	1.61134		6.06	0.211
	6.07	1.41167		6.07	0.137
	6.08	1.31201		6.08	0.202
	6.09	1.21234		6.09	0.117
	6.1	1.11268		6.1	0.182
	6.11	1.11301		6.11	0.105
	6.12	1.01334		6.12	0.176
	6.13	1.11368		6.13	0.0948
	6.14	1.11401		6.14	0.166
	6.15	1.01435		6.15	0.0883
	6.16	1.01468		6.16	0.163
	6.17	1.01502		6.17	0.0819
	6.18	1.01535		6.18	0.163
	6.19	1.11568		6.19	0.0786
	6.2	1.11602		6.2	0.156
	6.21	1.11635		6.21	0.0722
	6.22	1.21669		6.22	0.16
	6.23	1.21702		6.23	0.0689
	6.24	1.21736		6.24	0.15
	6.25	1.31769		6.25	0.0624
	6.26	1.31802		6.26	0.147
	6.27	1.41836		6.27	0.0624
	6.28	1.41869		6.28	0.14
	6.29	1.51903		6.29	0.056
	6.3	1.51936		6.3	0.14
	6.31	1.61969		6.31	0.056
	6.32	1.62003		6.32	0.143
	6.33	1.72036		6.33	0.0527
	6.34	1.7207		6.34	0.14
	6.35	1.72103		6.35	0.0495
	6.36	1.82137		6.36	0.14
	6.37	1.9217		6.37	0.0495
	6.38	1.92203		6.38	0.14
	6.39	1.92237		6.39	0.0495
	6.4	2.0227		6.4	0.143
	6.41	2.02304		6.41	0.043
	6.42	2.12337		6.42	0.143
	6.43	2.1237		6.43	0.0592
	6.44	2.22404		6.44	0.14
	6.45	2.22437		6.45	0.0463
	6.46	2.22471		6.46	0.15
	6.47	2.22504		6.47	0.0365
	6.48	2.32538		6.48	0.14
	6.49	2.32571		6.49	0.043
	6.5	2.42604		6.5	0.143
	6.51	2.42638		6.51	0.0398
	6.52	2.52671		6.52	0.143
	6.53	2.52705		6.53	0.0398
	6.54	2.52738		6.54	0.143
	6.55	2.52772		6.55	0.0365
	6.56	2.72805		6.56	0.14
	6.57	2.62838		6.57	0.0333
	6.58	2.72872		6.58	0.14
	6.59	2.82905		6.59	0.0365
	6.6	3.02939		6.6	0.14
	6.61	3.02972		6.61	0.0365
	6.62	3.23005		6.62	0.147
	6.63	3.23039		6.63	0.0333
	6.64	3.43072		6.64	0.15
	6.65	3.43106		6.65	0.0365
	6.66	3.73139		6.66	0.143
	6.67	3.93173		6.67	0.0333
	6.68	4.33206		6.68	0.153
	6.69	4.73239		6.69	0.0333
	6.7	5.63273		6.7	0.147
	6.71	6.63306		6.71	0.0268
	6.72	12.9934		6.72	0.147
	6.73	26.5637		6.73	0.0301
	6.74	31.5541		6.74	0.15
	6.75	32.3244		6.75	0.0268
	6.76	32.8347		6.76	0.15
	6.77	33.1351		6.77	0.0236
	6.78	33.4354		6.78	0.15
	6.79	33.4357		6.79	0.0301
	6.8	33.6361		6.8	0.153
	6.81	33.6364		6.81	0.0301
	6.82	33.7367		6.82	0.153
	6.83	33.6371		6.83	0.0301
	6.84	33.8374		6.84	0.153
	6.85	33.7377		6.85	0.0301
	6.86	33.8381		6.86	0.153
	6.87	33.6384		6.87	0.0301
	6.88	33.7387		6.88	0.153
	6.89	33.6391		6.89	0.0236
	6.9	33.7394		6.9	0.156
	6.91	33.5397		6.91	0.0204
	6.92	33.7401		6.92	0.153
	6.93	33.6404		6.93	0.0204
	6.94	33.7407		6.94	0.156
	6.95	33.5411		6.95	0.0171
	6.96	33.7414		6.96	0.16
	6.97	33.5418		6.97	0.0236
	6.98	33.7421		6.98	0.156
	6.99	33.5424		6.99	0.0236
	7	33.6427		7	0.153
	7.01	33.4431		7.01	0.0204
	7.02	33.6434		7.02	0.156
	7.03	33.4438		7.03	0.0204
	7.04	33.6441		7.04	0.163
	7.05	33.4444		7.05	0.0236
	7.06	33.5448		7.06	0.163
	7.07	33.3451		7.07	0.0236
	7.08	33.5454		7.08	0.163
	7.09	33.2458		7.09	0.0236
	7.1	33.4461		7.1	0.16
	7.11	33.2464		7.11	0.0204
	7.12	33.3468		7.12	0.166
	7.13	33.1471		7.13	0.0268
	7.14	33.3474		7.14	0.163
	7.15	33.1478		7.15	0.0171
	7.16	33.3481		7.16	0.166
	7.17	33.0484		7.17	0.0236
	7.18	33.2488		7.18	0.169
	7.19	33.0491		7.19	0.0171
	7.2	33.2494		7.2	0.169
	7.21	33.0498		7.21	0.0268
	7.22	33.1501		7.22	0.176
	7.23	32.9504		7.23	0.0301
	7.24	33.1508		7.24	0.173
	7.25	32.9511		7.25	0.0236
	7.26	33.1514		7.26	0.179
	7.27	32.8518		7.27	0.0301
	7.28	33.0521		7.28	0.189
	7.29	32.7525		7.29	0.0301
	7.3	32.9528		7.3	0.185
	7.31	32.7331		7.31	0.0365
	7.32	32.9534		7.32	0.189
	7.33	32.6738		7.33	0.0333
	7.34	32.9541		7.34	0.198
	7.35	32.6345		7.35	0.0463
	7.36	32.8548		7.36	0.202
	7.37	32.5451		7.37	0.0463
	7.38	32.8554		7.38	0.208
	7.39	32.5758		7.39	0.056
	7.4	32.7561		7.4	0.221
	7.41	32.5065		7.41	0.0689
	7.42	32.7568		7.42	0.237
	7.43	32.4771		7.43	0.0851
	7.44	32.7575		7.44	0.25
	7.45	32.4478		7.45	0.108
	7.46	32.7081		7.46	0.276
	7.47	32.3485		7.47	0.111
	7.48	32.6788		7.48	0.292
	7.49	32.3191		7.49	0.143
	7.5	32.6395		7.5	0.318
	7.51	32.2898		7.51	0.169
	7.52	32.5501		7.52	0.354
	7.53	32.2605		7.53	0.205
	7.54	32.5808		7.54	0.402
	7.55	32.1911		7.55	0.26
	7.56	32.4215		7.56	0.47
	7.57	32.1318		7.57	0.351
	7.58	32.4521		7.58	0.593
	7.59	32.1325		7.59	0.516
	7.6	32.4528		7.6	0.82
	7.61	32.0931		7.61	0.843
	7.62	32.4235		7.62	1.39
	7.63	32.0938		7.63	2.18
	7.64	32.3841		7.64	8.33
	7.65	32.0045		7.65	10.2
	7.66	32.2948		7.66	10.7
	7.67	32.0052		7.67	10.8
	7.68	32.2655		7.68	11.1
	7.69	31.9358		7.69	11
	7.7	32.2662		7.7	11.3
	7.71	31.8765		7.71	11.1
	7.72	32.1968		7.72	11.4
	7.73	31.8372		7.73	11.2
	7.74	32.1375		7.74	11.5
	7.75	31.7478		7.75	11.3
	7.76	32.1681		7.76	11.5
	7.77	31.7485		7.77	11.4
	7.78	32.1388		7.78	11.6
	7.79	31.7092		7.79	11.4
	7.8	32.1395		7.8	11.6
	7.81	31.6798		7.81	11.4
	7.82	32.0402		7.82	11.6
	7.83	31.6805		7.83	11.4
	7.84	32.0408		7.84	11.6
	7.85	31.6212		7.85	11.5
	7.86	32.0115		7.86	11.6
	7.87	31.6218		7.87	11.5
	7.88	31.9722		7.88	11.7
	7.89	31.5925		7.89	11.5
	7.9	31.9128		7.9	11.7
	7.91	31.4932		7.91	11.5
	7.92	31.8435		7.92	11.7
	7.93	31.4638		7.93	11.5
	7.94	31.8442		7.94	11.7
	7.95	31.3945		7.95	11.5
	7.96	31.8448		7.96	11.7
	7.97	31.3952		7.97	11.5
	7.98	31.8155		7.98	11.7
	7.99	31.3658		7.99	11.5
	8	31.7562		8	11.7
	8.01	31.3365		8.01	11.5
	8.02	31.7168		8.02	11.7
	8.03	31.3372		8.03	11.5
	8.04	31.6875		8.04	11.7
	8.05	31.2979		8.05	11.5
	8.06	31.6582		8.06	11.7
	8.07	31.2085		8.07	11.5
	8.08	31.6288		8.08	11.7
	8.09	31.1692		8.09	11.5
	8.1	31.5595		8.1	11.7
	8.11	31.2098		8.11	11.5
	8.12	31.5302		8.12	11.7
	8.13	31.0805		8.13	11.5
	8.14	31.5309		8.14	11.7
	8.15	31.0412		8.15	11.5
	8.16	31.4715		8.16	11.7
	8.17	30.9819		8.17	11.5
	8.18	31.4022		8.18	11.7
	8.19	30.9825		8.19	11.5
	8.2	31.3729		8.2	11.7
	8.21	30.9532		8.21	11.5
	8.22	31.3035		8.22	11.7
	8.23	30.8839		8.23	11.4
	8.24	31.2742		8.24	11.6
	8.25	30.7945		8.25	11.4
	8.26	31.2449		8.26	11.5
	8.27	30.7552		8.27	11.3
	8.28	31.1755		8.28	11.4
	8.29	30.6959		8.29	11.1
	8.3	31.0862		8.3	11.3
	8.31	30.5965		8.31	10.8
	8.32	30.9569		8.32	10.8
	8.33	30.5372		8.33	9.98
	8.34	30.9575		8.34	6.57
	8.35	30.4379		8.35	2.53
	8.36	30.7982		8.36	1.26
	8.37	30.2785		8.37	0.758
	8.38	30.6989		8.38	0.826
	8.39	30.1492		8.39	0.487
	8.4	30.4995		8.4	0.619
	8.41	29.9499		8.41	0.341
	8.42	30.3702		8.42	0.509
	8.43	29.7005		8.43	0.253
	8.44	29.9509		8.44	0.438
	8.45	29.1412		8.45	0.192
	8.46	29.2115		8.46	0.399
	8.47	28.0819		8.47	0.156
	8.48	27.3622		8.48	0.367
	8.49	23.3526		8.49	0.13
	8.5	6.29288		8.5	0.341
	8.51	2.79322		8.51	0.108
	8.52	2.49355		8.52	0.328
	8.53	1.49389		8.53	0.0916
	8.54	1.59422		8.54	0.308
	8.55	0.99456		8.55	0.0754
	8.56	1.29489		8.56	0.292
	8.57	0.79522		8.57	0.0592
	8.58	1.29556		8.58	0.276
	8.59	0.79589		8.59	0.0463
	8.6	1.19623		8.6	0.266
	8.61	0.69656		8.61	0.0204
	8.62	1.19689		8.62	0.26
	8.63	0.69723		8.63	0.0301
	8.64	1.19756		8.64	0.257
	8.65	0.6979		8.65	0.0204
	8.66	1.19823		8.66	0.253
	8.67	0.79857		8.67	0.0236
	8.68	1.2989		8.68	0.247
	8.69	0.89923		8.69	0.0171
	8.7	1.39957		8.7	0.247
	8.71	0.9999		8.71	0.0106
	8.72	1.40024		8.72	0.244
	8.73	1.00057		8.73	0.0139
	8.74	1.60091		8.74	0.241
	8.75	1.10124		8.75	0.0074
	8.76	1.60157		8.76	0.237
	8.77	1.20191		8.77	0.00417
	8.78	1.80224		8.78	0.237
	8.79	1.30258		8.79	0.0074
	8.8	1.80291		8.8	0.237
	8.81	1.30324		8.81	0.000929
	8.82	2.00358		8.82	0.241
	8.83	1.40391		8.83	-0.00231
	8.84	2.10425		8.84	0.234
	8.85	1.50458		8.85	-0.00231
	8.86	2.10492		8.86	0.231
	8.87	1.60525		8.87	-0.00231
	8.88	2.20558		8.88	0.234
	8.89	1.80592		8.89	-0.00231
	8.9	2.30625		8.9	0.231
	8.91	1.80659		8.91	-0.00231
	8.92	2.30692		8.92	0.237
	8.93	1.90725		8.93	-0.00231
	8.94	2.40759		8.94	0.234
	8.95	2.00792		8.95	-0.00878
	8.96	2.50826		8.96	0.234
	8.97	2.00859		8.97	-0.012
	8.98	2.60893		8.98	0.237
	8.99	2.10926		8.99	-0.012
	9	2.70959		9	0.231
	9.01	2.20993		9.01	-0.00878
	9.02	2.71026		9.02	0.234
	9.03	2.3106		9.03	-0.00878
	9.04	2.81093		9.04	0.228
	9.05	2.41127		9.05	-0.00878
	9.06	3.0116		9.06	0.234
	9.07	2.61193		9.07	-0.012
	9.08	3.21227		9.08	0.234
	9.09	2.8126		9.09	-0.012
	9.1	3.41294		9.1	0.234
	9.11	3.01327		9.11	-0.00878
	9.12	3.7136		9.12	0.237
	9.13	3.31394		9.13	-0.00231
	9.14	4.11427		9.14	0.237
	9.15	3.61461		9.15	-0.012
	9.16	4.81494		9.16	0.237
	9.17	4.91528		9.17	-0.0153
	9.18	6.51561		9.18	0.241
	9.19	8.61594		9.19	-0.0153
	9.2	25.4463		9.2	0.241
	9.21	28.4266		9.21	-0.0153
	9.22	32.477		9.22	0.237
	9.23	32.3773		9.23	-0.0153
	9.24	33.3176		9.24	0.234
	9.25	32.9179		9.25	-0.0153
	9.26	33.6183		9.26	0.237
	9.27	33.1186		9.27	-0.012
	9.28	33.819		9.28	0.237
	9.29	33.2193		9.29	-0.0153
	9.3	33.9196		9.3	0.241
	9.31	33.3199		9.31	-0.0153
	9.32	33.9203		9.32	0.237
	9.33	33.3206		9.33	-0.0185
	9.34	34.021		9.34	0.247
	9.35	33.3213		9.35	-0.0185
	9.36	34.0216		9.36	0.234
	9.37	33.322		9.37	-0.0185
	9.38	33.9223		9.38	0.237
	9.39	33.3226		9.39	-0.0153
	9.4	33.923		9.4	0.241
	9.41	33.2233		9.41	-0.0185
	9.42	33.9236		9.42	0.237
	9.43	33.224		9.43	-0.0217
	9.44	33.8243		9.44	0.241
	9.45	33.2246		9.45	-0.0185
	9.46	34.025		9.46	0.237
	9.47	33.1253		9.47	-0.0185
	9.48	33.8256		9.48	0.237
	9.49	33.126		9.49	-0.0185
	9.5	33.8263		9.5	0.244
	9.51	33.1266		9.51	-0.0185
	9.52	33.727		9.52	0.244
	9.53	33.1273		9.53	-0.0153
	9.54	33.7276		9.54	0.241
	9.55	33.028		9.55	-0.0153
	9.56	33.6283		9.56	0.25
	9.57	32.9286		9.57	-0.0185
	9.58	33.529		9.58	0.247
	9.59	32.8293		9.59	-0.0185
	9.6	33.5296		9.6	0.241
	9.61	32.93		9.61	-0.0153
	9.62	33.5303		9.62	0.244
	9.63	32.8107		9.63	-0.0153
	9.64	33.431		9.64	0.25
	9.65	32.7813		9.65	-0.0153
	9.66	33.3317		9.66	0.247
	9.67	32.652		9.67	-0.0185
	9.68	33.3323		9.68	0.253
	9.69	32.6827		9.69	-0.0153
	9.7	33.333		9.7	0.25
	9.71	32.6233		9.71	-0.012
	9.72	33.3337		9.72	0.257
	9.73	32.584		9.73	-0.012
	9.74	33.2343		9.74	0.26
	9.75	32.5547		9.75	-0.00555
	9.76	33.135		9.76	0.266
	9.77	32.5253		9.77	-0.00231
	9.78	33.1357		9.78	0.27
	9.79	32.456		9.79	-0.00231
	9.8	33.1363		9.8	0.273
	9.81	32.3967		9.81	0.0074
	9.82	33.037		9.82	0.286
	9.83	32.3373		9.83	0.0106
	9.84	33.0377		9.84	0.289
	9.85	32.298		9.85	0.0171
	9.86	32.9383		9.86	0.292
	9.87	32.2387		9.87	0.0236
	9.88	32.939		9.88	0.305
	9.89	32.2393		9.89	0.0333
	9.9	32.9397		9.9	0.321
	9.91	32.24		9.91	0.0463
	9.92	32.8403		9.92	0.341
	9.93	32.2107		9.93	0.0657
	9.94	32.841		9.94	0.357
	9.95	32.0813		9.95	0.0916
	9.96	32.7917		9.96	0.383
	9.97	32.082		9.97	0.111
	9.98	32.8224		9.98	0.409
	9.99	32.0427		9.99	0.147
	10	32.723		10	0.448
	10.01	32.0134		10.01	0.182
	10.02	32.6337		10.02	0.499
	10.03	31.954		10.03	0.25
	10.04	32.5943		10.04	0.584
	10.05	31.8847		10.05	0.364
	10.06	32.635		10.06	0.733
	10.07	31.8554		10.07	0.561
	10.08	32.5957		10.08	1.03
	10.09	31.826		10.09	1.04
	10.1	32.5664		10.1	2.02
	10.11	31.8267		10.11	5.63
	10.12	32.537		10.12	10.2
	10.13	31.7274		10.13	10.4
	10.14	32.4677		10.14	11
	10.15	31.758		10.15	10.8
	10.16	32.4684		10.16	11.2
	10.17	31.6987		10.17	11
	10.18	32.409		10.18	11.4
	10.19	31.6294		10.19	11.1
	10.2	32.3097		10.2	11.5
	10.21	31.63		10.21	11.2
	10.22	32.2804		10.22	11.5
	10.23	31.5707		10.23	11.3
	10.24	32.311		10.24	11.6
	10.25	31.5414		10.25	11.3
	10.26	32.2517		10.26	11.6
	10.27	31.542		10.27	11.4
	10.28	32.2524		10.28	11.7
	10.29	31.4427		10.29	11.4
	10.3	32.183		10.3	11.7
	10.31	31.4134		10.31	11.4
	10.32	32.1537		10.32	11.7
	10.33	31.414		10.33	11.4
	10.34	32.1244		10.34	11.7
	10.35	31.3747		10.35	11.4
	10.36	32.0951		10.36	11.7
	10.37	31.3154		10.37	11.4
	10.38	32.0957		10.38	11.7
	10.39	31.286		10.39	11.4
	10.4	32.0264		10.4	11.7
	10.41	31.2467		10.41	11.4
	10.42	31.9971		10.42	11.7
	10.43	31.1874		10.43	11.4
	10.44	31.9977		10.44	11.7
	10.45	31.2181		10.45	11.4
	10.46	31.9284		10.46	11.7
	10.47	31.1587		10.47	11.4
	10.48	31.9291		10.48	11.7
	10.49	31.0594		10.49	11.4
	10.5	31.8697		10.5	11.7
	10.51	31.1201		10.51	11.4
	10.52	31.8704		10.52	11.7
	10.53	31.0907		10.53	11.4
	10.54	31.8411		10.54	11.7
	10.55	30.9614		10.55	11.4
	10.56	31.7717		10.56	11.7
	10.57	31.0021		10.57	11.4
	10.58	31.7124		10.58	11.7
	10.59	30.9327		10.59	11.4
	10.6	31.6131		10.6	11.7
	10.61	30.9334		10.61	11.5
	10.62	31.6437		10.62	11.7
	10.63	30.8341		10.63	11.5
	10.64	31.6144		10.64	11.7
	10.65	30.8047		10.65	11.4
	10.66	31.5151		10.66	11.7
	10.67	30.7054		10.67	11.4
	10.68	31.5157		10.68	11.7
	10.69	30.7061		10.69	11.4
	10.7	31.4864		10.7	11.7
	10.71	30.6467		10.71	11.3
	10.72	31.4571		10.72	11.6
	10.73	30.6174		10.73	11.3
	10.74	31.3878		10.74	11.5
	10.75	30.5481		10.75	11.2
	10.76	31.3284		10.76	11.4
	10.77	30.4887		10.77	11
	10.78	31.2291		10.78	11.2
	10.79	30.4494		10.79	10.6
	10.8	31.1998		10.8	10.4
	10.81	30.2601		10.81	7.73
	10.82	31.0704		10.82	3.18
	10.83	30.2308		10.83	1.15
	10.84	30.9111		10.84	1.08
	10.85	30.0714		10.85	0.597
	10.86	30.7518		10.86	0.775
	10.87	29.9721		10.87	0.383
	10.88	30.6224		10.88	0.616
	10.89	29.7128		10.89	0.266
	10.9	30.3631		10.9	0.519
	10.91	29.3934		10.91	0.189
	10.92	29.8138		10.92	0.464
	10.93	28.7141		10.93	0.143
	10.94	28.9044		10.94	0.422
	10.95	27.1248		10.95	0.111
	10.96	25.4751		10.96	0.389
	10.97	9.67543		10.97	0.0883
	10.98	3.67577		10.98	0.367
	10.99	1.9761		10.99	0.0754
	11	2.17643		11	0.36
	11.01	1.07677		11.01	0.0495
	11.02	1.6771		11.02	0.334
	11.03	0.67744		11.03	0.0301
	11.04	1.37777		11.04	0.325
	11.05	0.57811		11.05	0.0139
	11.06	1.27844		11.06	0.308
	11.07	0.47877		11.07	0.0106
	11.08	1.27911		11.08	0.305
	11.09	0.47944		11.09	0.000929
	11.1	1.27978		11.1	0.292
	11.11	0.48011		11.11	-0.00878
	11.12	1.28044		11.12	0.286
	11.13	0.48078		11.13	-0.00878
	11.14	1.28111		11.14	0.283
	11.15	0.58145		11.15	-0.00878
	11.16	1.38178		11.16	0.279
	11.17	0.68212		11.17	-0.0185
	11.18	1.48245		11.18	0.273
	11.19	0.78278		11.19	-0.0217
	11.2	1.58312		11.2	0.273
	11.21	0.88345		11.21	-0.0185
	11.22	1.68379		11.22	0.276
	11.23	0.88412		11.23	-0.025
	11.24	1.78446		11.24	0.27
	11.25	0.98479		11.25	-0.025
	11.26	1.88512		11.26	0.266
	11.27	1.08546		11.27	-0.0314
	11.28	2.08579		11.28	0.263
	11.29	1.18613		11.29	-0.0347
	11.3	2.08646		11.3	0.263
	11.31	1.28679		11.31	-0.0379
	11.32	2.08713		11.32	0.26
	11.33	1.38746		11.33	-0.0347
	11.34	2.2878		11.34	0.263
	11.35	1.48813		11.35	-0.0347
	11.36	2.38847		11.36	0.257
	11.37	1.5888		11.37	-0.0282
	11.38	2.38913		11.38	0.26
	11.39	1.58947		11.39	-0.0347
	11.4	2.4898		11.4	0.26
	11.41	1.69014		11.41	-0.0379
	11.42	2.59047		11.42	0.26
	11.43	1.7908		11.43	-0.0347
	11.44	2.59114		11.44	0.26
	11.45	1.89147		11.45	-0.0314
	11.46	2.79181		11.46	0.263
	11.47	1.99214		11.47	-0.0314
	11.48	2.79248		11.48	0.257
	11.49	1.99281		11.49	-0.0314
	11.5	2.89314		11.5	0.257
	11.51	2.09348		11.51	-0.0412
	11.52	2.99381		11.52	0.253
	11.53	2.29415		11.53	-0.0379
	11.54	3.19448		11.54	0.253
	11.55	2.49482		11.55	-0.0314
	11.56	3.39515		11.56	0.257
	11.57	2.69548		11.57	-0.0379
	11.58	3.59582		11.58	0.257
	11.59	2.89615		11.59	-0.0379
	11.6	3.89649		11.6	0.25
	11.61	3.29682		11.61	-0.0314
	11.62	4.39715		11.62	0.257
	11.63	3.89749		11.63	-0.0379
	11.64	5.39782		11.64	0.257
	11.65	5.39816		11.65	-0.0347
	11.66	7.99849		11.66	0.25
	11.67	17.9588		11.67	-0.0379
	11.68	28.4492		11.68	0.26
	11.69	31.4195		11.69	-0.0347
	11.7	32.8998		11.7	0.257
	11.71	32.3602		11.71	-0.0347
	11.72	33.5005		11.72	0.257
	11.73	32.8208		11.73	-0.0347
	11.74	33.8012		11.74	0.253
	11.75	33.0015		11.75	-0.0379
	11.76	33.9018		11.76	0.253
	11.77	33.1022		11.77	-0.0379
	11.78	33.9025		11.78	0.257
	11.79	33.2028		11.79	-0.0314
	11.8	34.0032		11.8	0.25
	11.81	33.2035		11.81	-0.0379
	11.82	34.0038		11.82	0.26
	11.83	33.2042		11.83	-0.0347
	11.84	34.0045		11.84	0.257
	11.85	33.2048		11.85	-0.0379
	11.86	33.9052		11.86	0.253
	11.87	33.1055		11.87	-0.0347
	11.88	33.9058		11.88	0.253
	11.89	33.0062		11.89	-0.0314
	11.9	33.9065		11.9	0.25
	11.91	33.0069		11.91	-0.0347
	11.92	33.8072		11.92	0.257
	11.93	33.0075		11.93	-0.0379
	11.94	33.9079		11.94	0.257
	11.95	32.9082		11.95	-0.0347
	11.96	33.8085		11.96	0.257
	11.97	32.9089		11.97	-0.0379
	11.98	33.8092		11.98	0.253
	11.99	32.8895		11.99	-0.0347
	12	33.8098		12	0.26
	12.01	32.8902		12.01	-0.0314
	12.02	33.7105		12.02	0.257
	12.03	32.7909		12.03	-0.0314
	12.04	33.6112		12.04	0.257
	12.05	32.7315		12.05	-0.0314
	12.06	33.5119		12.06	0.26
	12.07	32.7322		12.07	-0.025
	12.08	33.5125		12.08	0.257
	12.09	32.6629		12.09	-0.0314
	12.1	33.5132		12.1	0.257
	12.11	32.6335		12.11	-0.0282
	12.12	33.4139		12.12	0.26
	12.13	32.5742		12.13	-0.0314
	12.14	33.3145		12.14	0.257
	12.15	32.5349		12.15	-0.025
	12.16	33.4152		12.16	0.263
	12.17	32.5055		12.17	-0.025
	12.18	33.3159		12.18	0.263
	12.19	32.4762		12.19	-0.0185
	12.2	33.3165		12.2	0.266
	12.21	32.4169		12.21	-0.0153
	12.22	33.2172		12.22	0.27
	12.23	32.3775		12.23	-0.012
	12.24	33.2179		12.24	0.27
	12.25	32.3482		12.25	-0.00555
	12.26	33.2185		12.26	0.276
	12.27	32.3189		12.27	-0.00555
	12.28	33.1192		12.28	0.279
	12.29	32.2195		12.29	0.000929
	12.3	33.0199		12.3	0.289
	12.31	32.1602		12.31	0.0074
	12.32	33.0206		12.32	0.292
	12.33	32.1209		12.33	0.0106
	12.34	32.9212		12.34	0.302
	12.35	32.1215		12.35	0.0333
	12.36	32.9219		12.36	0.315
	12.37	32.1622		12.37	0.0398
	12.38	32.9226		12.38	0.328
	12.39	32.0329		12.39	0.0527
	12.4	32.8732		12.4	0.347
	12.41	31.9636		12.41	0.0722
	12.42	32.8039		12.42	0.367
	12.43	31.9342		12.43	0.0981
	12.44	32.8046		12.44	0.393
	12.45	31.9649		12.45	0.121
	12.46	32.7752		12.46	0.422
	12.47	31.8656		12.47	0.153
	12.48	32.6759		12.48	0.457
	12.49	31.8362		12.49	0.211
	12.5	32.7466		12.5	0.522
	12.51	31.7769		12.51	0.292
	12.52	32.6472		12.52	0.629
	12.53	31.7776		12.53	0.425
	12.54	32.6179		12.54	0.81
	12.55	31.7782		12.55	0.687
	12.56	32.5886		12.56	1.21
	12.57	31.6789		12.57	1.45
	12.58	32.6192		12.58	3.76
	12.59	31.6796		12.59	9.62
	12.6	32.4899		12.6	10.6
	12.61	31.6502		12.61	10.6
	12.62	32.4906		12.62	11.1
	12.63	31.5809		12.63	10.9
	12.64	32.4312		12.64	11.3
	12.65	31.5516		12.65	11.1
	12.66	32.4319		12.66	11.4
	12.67	31.5523		12.67	11.2
	12.68	32.4626		12.68	11.5
	12.69	31.4529		12.69	11.2
	12.7	32.3332		12.7	11.5
	12.71	31.4236		12.71	11.3
	12.72	32.3039		12.72	11.6
	12.73	31.4243		12.73	11.3
	12.74	32.3046		12.74	11.6
	12.75	31.3649		12.75	11.4
	12.76	32.2052		12.76	11.7
	12.77	31.3656		12.77	11.4
	12.78	32.1759		12.78	11.7
	12.79	31.2963		12.79	11.4
	12.8	32.1366		12.8	11.7
	12.81	31.2669		12.81	11.4
	12.82	32.1373		12.82	11.7
	12.83	31.2676		12.83	11.4
	12.84	32.1079		12.84	11.7
	12.85	31.2383		12.85	11.4
	12.86	32.0786		12.86	11.7
	12.87	31.1389		12.87	11.4
	12.88	31.9793		12.88	11.7
	12.89	31.1696		12.89	11.4
	12.9	31.9799		12.9	11.7
	12.91	31.1103		12.91	11.4
	12.92	31.9506		12.92	11.7
	12.93	31.0809		12.93	11.4
	12.94	31.9213		12.94	11.7
	12.95	31.0116		12.95	11.4
	12.96	31.8819		12.96	11.7
	12.97	31.0123		12.97	11.4
	12.98	31.8226		12.98	11.7
	12.99	30.9829		12.99	11.4
	13	31.8233		13	11.7
	13.01	30.9536		13.01	11.5
	13.02	31.7939		13.02	11.7
	13.03	30.9143		13.03	11.5
	13.04	31.7646		13.04	11.7
	13.05	30.8849		13.05	11.5
	13.06	31.6953		13.06	11.7
	13.07	30.7856		13.07	11.5
	13.08	31.6959		13.08	11.7
	13.09	30.8263		13.09	11.5
	13.1	31.6666		13.1	11.7
	13.11	30.7269		13.11	11.5
	13.12	31.5673		13.12	11.7
	13.13	30.7276		13.13	11.5
	13.14	31.508		13.14	11.7
	13.15	30.6983		13.15	11.4
	13.16	31.4686		13.16	11.7
	13.17	30.629		13.17	11.4
	13.18	31.3793		13.18	11.6
	13.19	30.5296		13.19	11.3
	13.2	31.47		13.2	11.6
	13.21	30.5003		13.21	11.3
	13.22	31.3106		13.22	11.5
	13.23	30.471		13.23	11.2
	13.24	31.2113		13.24	11.3
	13.25	30.3716		13.25	10.9
	13.26	31.182		13.26	10.9
	13.27	30.2823		13.27	10.4
	13.28	31.0526		13.28	9.53
	13.29	30.183		13.29	3.42
	13.3	30.9933		13.3	2.33
	13.31	30.0836		13.31	0.862
	13.32	30.864		13.32	0.907
	13.33	29.9843		13.33	0.516
	13.34	30.7046		13.34	0.678
	13.35	29.765		13.35	0.351
	13.36	30.5053		13.36	0.548
	13.37	29.5056		13.37	0.244
	13.38	30.086		13.38	0.461
	13.39	29.0863		13.39	0.182
	13.4	29.5366		13.4	0.409
	13.41	28.307		13.41	0.14
	13.42	28.2473		13.42	0.376
	13.43	25.6576		13.43	0.114
	13.44	17.688		13.44	0.354
	13.45	3.35831		13.45	0.0916
	13.46	2.95865		13.46	0.328
	13.47	1.45898		13.47	0.0754
	13.48	1.95932		13.48	0.315
	13.49	0.85965		13.49	0.056
	13.5	1.55998		13.5	0.296
	13.51	0.66032		13.51	0.0463
	13.52	1.36065		13.52	0.279
	13.53	0.56099		13.53	0.0301
	13.54	1.26132		13.54	0.273
	13.55	0.46166		13.55	0.0236
	13.56	1.26199		13.56	0.263
	13.57	0.46232		13.57	0.0139
	13.58	1.26266		13.58	0.257
	13.59	0.56299		13.59	0.0074
	13.6	1.26333		13.6	0.25
	13.61	0.46366		13.61	-0.00231
	13.62	1.36399		13.62	0.247
	13.63	0.56433		13.63	0.000929
	13.64	1.36466		13.64	0.244
	13.65	0.765		13.65	-0.00231
	13.66	1.46533		13.66	0.231
	13.67	0.86567		13.67	-0.00555
	13.68	1.566		13.68	0.234
	13.69	0.86633		13.69	-0.00555
	13.7	1.66667		13.7	0.221
	13.71	0.967		13.71	-0.00555
	13.72	1.76734		13.72	0.234
	13.73	1.06767		13.73	-0.00231
	13.74	1.86801		13.74	0.231
	13.75	1.16834		13.75	-0.00878
	13.76	1.96867		13.76	0.228
	13.77	1.26901		13.77	-0.012
	13.78	2.06934		13.78	0.224
	13.79	1.36968		13.79	-0.012
	13.8	2.17001		13.8	0.224
	13.81	1.47034		13.81	-0.012
	13.82	2.27068		13.82	0.221
	13.83	1.57101		13.83	-0.0153
	13.84	2.37135		13.84	0.218
	13.85	1.57168		13.85	-0.012
	13.86	2.37202		13.86	0.221
	13.87	1.67235		13.87	-0.012
	13.88	2.47268		13.88	0.218
	13.89	1.77302		13.89	-0.012
	13.9	2.47335		13.9	0.218
	13.91	1.87369		13.91	-0.0217
	13.92	2.67402		13.92	0.218
	13.93	1.97435		13.93	-0.012
	13.94	2.67469		13.94	0.221
	13.95	2.07502		13.95	-0.012
	13.96	2.77536		13.96	0.218
	13.97	2.07569		13.97	-0.012
	13.98	2.87603		13.98	0.215
	13.99	2.17636		13.99	-0.00878
	14	2.97669		14	0.215
	14.01	2.37703		14.01	-0.0153
	14.02	3.17736		14.02	0.211
	14.03	2.4777		14.03	-0.012
	14.04	3.47803		14.04	0.215
	14.05	2.77837		14.05	-0.0153
	14.06	3.6787		14.06	0.215
	14.07	3.07903		14.07	-0.00555
	14.08	3.97937		14.08	0.215
	14.09	3.4797		14.09	-0.00878
	14.1	4.58004		14.1	0.218
	14.11	4.48037		14.11	-0.00878
	14.12	5.8807		14.12	0.215
	14.13	6.58104		14.13	-0.012
	14.14	16.3814		14.14	0.211
	14.15	26.8417		14.15	-0.00555
	14.16	31.992		14.16	0.211
	14.17	31.9624		14.17	-0.00555
	14.18	33.0827		14.18	0.208
	14.19	32.603		14.19	-0.00555
	14.2	33.5834		14.2	0.202
	14.21	32.9337		14.21	-0.012
	14.22	33.7841		14.22	0.205
	14.23	33.0844		14.23	-0.012
	14.24	33.9847		14.24	0.205
	14.25	33.185		14.25	-0.012
	14.26	33.9854		14.26	0.205
	14.27	33.1857		14.27	-0.00878
	14.28	33.986		14.28	0.205
	14.29	33.1864		14.29	-0.00231
	14.3	33.9867		14.3	0.211
	14.31	33.187		14.31	-0.00231
	14.32	33.9874		14.32	0.205
	14.33	33.1877		14.33	-0.00555
	14.34	33.9881		14.34	0.205
	14.35	33.1884		14.35	-0.00555
	14.36	33.8887		14.36	0.198
	14.37	33.0891		14.37	0.000929
	14.38	33.8894		14.38	0.198
	14.39	33.0897		14.39	0.000929
	14.4	33.8901		14.4	0.205
	14.41	33.0904		14.41	-0.00231
	14.42	33.7907		14.42	0.195
	14.43	32.9711		14.43	-0.00231
	14.44	33.6914		14.44	0.198
	14.45	32.9917		14.45	0.000929
	14.46	33.7921		14.46	0.198
	14.47	32.9724		14.47	0.000929
	14.48	33.6927		14.48	0.202
	14.49	32.8731		14.49	0.00417
	14.5	33.6934		14.5	0.198
	14.51	32.8737		14.51	0.000929
	14.52	33.5941		14.52	0.198
	14.53	32.8444		14.53	0.0074
	14.54	33.4947		14.54	0.198
	14.55	32.8151		14.55	0.0074
	14.56	33.4954		14.56	0.205
	14.57	32.7457		14.57	0.0106
	14.58	33.3961		14.58	0.202
	14.59	32.6864		14.59	0.0106
	14.6	33.3967		14.6	0.202
	14.61	32.6171		14.61	0.0139
	14.62	33.3974		14.62	0.202
	14.63	32.5877		14.63	0.0106
	14.64	33.2981		14.64	0.205
	14.65	32.5584		14.65	0.0139
	14.66	33.2987		14.66	0.202
	14.67	32.5291		14.67	0.0171
	14.68	33.1994		14.68	0.208
	14.69	32.5297		14.69	0.0236
	14.7	33.2001		14.7	0.208
	14.71	32.4304		14.71	0.0268
	14.72	33.2008		14.72	0.218
	14.73	32.4311		14.73	0.0365
	14.74	33.1014		14.74	0.221
	14.75	32.3718		14.75	0.0398
	14.76	33.1021		14.76	0.218
	14.77	32.3024		14.77	0.0495
	14.78	32.9828		14.78	0.224
	14.79	32.2431		14.79	0.0495
	14.8	32.9834		14.8	0.231
	14.81	32.2438		14.81	0.0624
	14.82	32.9241		14.82	0.241
	14.83	32.2444		14.83	0.0722
	14.84	32.8848		14.84	0.253
	14.85	32.2451		14.85	0.0883
	14.86	32.8554		14.86	0.273
	14.87	32.0758		14.87	0.108
	14.88	32.7961		14.88	0.286
	14.89	32.0764		14.89	0.124
	14.9	32.7968		14.9	0.305
	14.91	32.0771		14.91	0.147
	14.92	32.7574		14.92	0.338
	14.93	32.0178		14.93	0.179
	14.94	32.6981		14.94	0.367
	14.95	31.9884		14.95	0.224
	14.96	32.6288		14.96	0.412
	14.97	31.9891		14.97	0.289
	14.98	32.5695		14.98	0.487
	14.99	31.8598		14.99	0.38
	15	32.6001		15	0.616
	15.01	31.8304		15.01	0.548
	15.02	32.5408		15.02	0.852
	15.03	31.7911		15.03	0.904
	15.04	32.4714		15.04	1.47
	15.05	31.7918		15.05	2.52
	15.06	32.4721		15.06	9.1
	15.07	31.7325		15.07	10.2
	15.08	32.4728		15.08	10.7
	15.09	31.7631		15.09	10.8
	15.1	32.3835		15.1	11.1
	15.11	31.7038		15.11	11
	15.12	32.4141		15.12	11.3
	15.13	31.6345		15.13	11.2
	15.14	32.3148		15.14	11.4
	15.15	31.6651		15.15	11.2
	15.16	32.2555		15.16	11.4
	15.17	31.6058		15.17	11.3
	15.18	32.2561		15.18	11.5
	15.19	31.5365		15.19	11.4
	15.2	32.1568		15.2	11.6
	15.21	31.5371		15.21	11.4
	15.22	32.1875		15.22	11.6
	15.23	31.4778		15.23	11.4
	15.24	32.1281		15.24	11.6
	15.25	31.3785		15.25	11.5
	15.26	32.0888		15.26	11.6
	15.27	31.3791		15.27	11.5
	15.28	32.0895		15.28	11.6
	15.29	31.4098		15.29	11.5
	15.3	32.0301		15.3	11.6
	15.31	31.3805		15.31	11.5
	15.32	31.9608		15.32	11.6
	15.33	31.4111		15.33	11.5
	15.34	31.9015		15.34	11.6
	15.35	31.3218		15.35	11.5
	15.36	31.9322		15.36	11.6
	15.37	31.2825		15.37	11.5
	15.38	31.8728		15.38	11.6
	15.39	31.2232		15.39	11.5
	15.4	31.8435		15.4	11.6
	15.41	31.1938		15.41	11.5
	15.42	31.8441		15.42	11.6
	15.43	31.1645		15.43	11.5
	15.44	31.7748		15.44	11.6
	15.45	31.1252		15.45	11.5
	15.46	31.7455		15.46	11.6
	15.47	31.0658		15.47	11.5
	15.48	31.6462		15.48	11.7
	15.49	31.1265		15.49	11.5
	15.5	31.6468		15.5	11.7
	15.51	31.0972		15.51	11.5
	15.52	31.6475		15.52	11.7
	15.53	30.9978		15.53	11.5
	15.54	31.5882		15.54	11.7
	15.55	30.9685		15.55	11.5
	15.56	31.5888		15.56	11.7
	15.57	30.9392		15.57	11.5
	15.58	31.5195		15.58	11.7
	15.59	30.8698		15.59	11.5
	15.6	31.4902		15.6	11.7
	15.61	30.8105		15.61	11.5
	15.62	31.3908		15.62	11.6
	15.63	30.7812		15.63	11.5
	15.64	31.3915		15.64	11.6
	15.65	30.7118		15.65	11.4
	15.66	31.2622		15.66	11.5
	15.67	30.6825		15.67	11.4
	15.68	31.2328		15.68	11.5
	15.69	30.6132		15.69	11.3
	15.7	31.1735		15.7	11.4
	15.71	30.5538		15.71	11.2
	15.72	31.1042		15.72	11.2
	15.73	30.5245		15.73	10.8
	15.74	31.0449		15.74	10.6
	15.75	30.3952		15.75	9.82
	15.76	30.9455		15.76	6
	15.77	30.3258		15.77	2.35
	15.78	30.8762		15.78	1.11
	15.79	30.2365		15.79	0.742
	15.8	30.7869		15.8	0.713
	15.81	30.0672		15.81	0.493
	15.82	30.5275		15.82	0.522
	15.83	29.8178		15.83	0.354
	15.84	30.2382		15.84	0.412
	15.85	29.5185		15.85	0.266
	15.86	29.8789		15.86	0.344
	15.87	28.9692		15.87	0.211
	15.88	29.1395		15.88	0.299
	15.89	27.8399		15.89	0.176
	15.9	27.1002		15.9	0.266
	15.91	21.8805		15.91	0.147
	15.92	5.14086		15.92	0.241
	15.93	2.5412		15.93	0.13
	15.94	2.34153		15.94	0.221
	15.95	1.34186		15.95	0.111
	15.96	1.6422		15.96	0.211
	15.97	0.94253		15.97	0.0981
	15.98	1.34287		15.98	0.185
	15.99	0.7432		15.99	0.0883
	16	1.24353		16	0.176
	16.01	0.64387		16.01	0.0754
	16.02	1.1442		16.02	0.169
	16.03	0.64454		16.03	0.0689
	16.04	1.14487		16.04	0.16
	16.05	0.64521		16.05	0.0592
	16.06	1.14554		16.06	0.156
	16.07	0.64587		16.07	0.0592
	16.08	1.14621		16.08	0.14
	16.09	0.64654		16.09	0.043
	16.1	1.24688		16.1	0.137
	16.11	0.84721		16.11	0.0527
	16.12	1.34754		16.12	0.134
	16.13	0.84788		16.13	0.0463
	16.14	1.44821		16.14	0.134
	16.15	1.04855		16.15	0.0463
	16.16	1.54888		16.16	0.13
	16.17	1.04922		16.17	0.043
	16.18	1.64955		16.18	0.127
	16.19	1.14988		16.19	0.0463
	16.2	1.75022		16.2	0.127
	16.21	1.25055		16.21	0.0463
	16.22	1.85089		16.22	0.124
	16.23	1.45122		16.23	0.0463
	16.24	1.95156		16.24	0.117
	16.25	1.45189		16.25	0.0463
	16.26	1.95222		16.26	0.121
	16.27	1.45256		16.27	0.043
	16.28	2.05289		16.28	0.114
	16.29	1.55323		16.29	0.0398
	16.3	2.15356		16.3	0.111
	16.31	1.65389		16.31	0.0365
	16.32	2.25423		16.32	0.111
	16.33	1.85456		16.33	0.043
	16.34	2.3549		16.34	0.114
	16.35	1.85523		16.35	0.043
	16.36	2.45557		16.36	0.111
	16.37	1.9559		16.37	0.043
	16.38	2.55623		16.38	0.111
	16.39	2.05657		16.39	0.043
	16.4	2.5569		16.4	0.105
	16.41	2.15724		16.41	0.0463
	16.42	2.65757		16.42	0.108
	16.43	2.25791		16.43	0.0463
	16.44	2.65824		16.44	0.101
	16.45	2.25857		16.45	0.0463
	16.46	2.75891		16.46	0.101
	16.47	2.45924		16.47	0.043
	16.48	2.95958		16.48	0.108
	16.49	2.55991		16.49	0.0463
	16.5	3.16024		16.5	0.0981
	16.51	2.76058		16.51	0.0495
	16.52	3.36091		16.52	0.105
	16.53	3.06125		16.53	0.043
	16.54	3.66158		16.54	0.0981
	16.55	3.36192		16.55	0.0495
	16.56	4.06225		16.56	0.101
	16.57	3.86258		16.57	0.0463
	16.58	4.86292		16.58	0.105
	16.59	5.06325		16.59	0.0463
	16.6	6.66359		16.6	0.0981
	16.61	11.2639		16.61	0.0463
	16.62	26.3742		16.62	0.101
	16.63	31.0746		16.63	0.0463
	16.64	32.4349		16.64	0.0981
	16.65	32.4353		16.65	0.0495
	16.66	33.1656		16.66	0.0981
	16.67	32.9459		16.67	0.0495
	16.68	33.5663		16.68	0.0981
	16.69	33.1666		16.69	0.0495
	16.7	33.6669		16.7	0.0916
	16.71	33.3673		16.71	0.0495
	16.72	33.7676		16.72	0.0948
	16.73	33.3679		16.73	0.0527
	16.74	33.8683		16.74	0.0916
	16.75	33.3686		16.75	0.0495
	16.76	33.8689		16.76	0.0948
	16.77	33.3693		16.77	0.0527
	16.78	33.8696		16.78	0.0916
	16.79	33.3699		16.79	0.0495
	16.8	33.7703		16.8	0.0916
	16.81	33.3706		16.81	0.0527
	16.82	33.7709		16.82	0.0851
	16.83	33.3713		16.83	0.056
	16.84	33.7716		16.84	0.0916
	16.85	33.3719		16.85	0.0592
	16.86	33.6723		16.86	0.0916
	16.87	33.2726		16.87	0.0624
	16.88	33.6729		16.88	0.0883
	16.89	33.1733		16.89	0.056
	16.9	33.5736		16.9	0.0883
	16.91	33.1739		16.91	0.056
	16.92	33.5743		16.92	0.0916
	16.93	33.1746		16.93	0.0592
	16.94	33.575		16.94	0.0916
	16.95	33.0753		16.95	0.0592
	16.96	33.5756		16.96	0.0851
	16.97	33.0759		16.97	0.0624
	16.98	33.4763		16.98	0.0916
	16.99	33.0566		16.99	0.0657
	17	33.477		17	0.0916
	17.01	32.9973		17.01	0.0624
	17.02	33.3776		17.02	0.0883
	17.03	32.928		17.03	0.0657
	17.04	33.2783		17.04	0.0916
	17.05	32.8986		17.05	0.0689
	17.06	33.279		17.06	0.0916
	17.07	32.8693		17.07	0.0722
	17.08	33.2796		17.08	0.0916
	17.09	32.8		17.09	0.0689
	17.1	33.1803		17.1	0.0883
	17.11	32.7706		17.11	0.0722
	17.12	33.081		17.12	0.0883
	17.13	32.7413		17.13	0.0722
	17.14	33.0316		17.14	0.0948
	17.15	32.672		17.15	0.0754
	17.16	33.0623		17.16	0.0883
	17.17	32.6726		17.17	0.0819
	17.18	33.003		17.18	0.0948
	17.19	32.6133		17.19	0.0851
	17.2	32.9336		17.2	0.105
	17.21	32.584		17.21	0.0916
	17.22	32.9343		17.22	0.105
	17.23	32.5846		17.23	0.0981
	17.24	32.905		17.24	0.114
	17.25	32.4853		17.25	0.108
	17.26	32.7756		17.26	0.117
	17.27	32.456		17.27	0.117
	17.28	32.7463		17.28	0.121
	17.29	32.3567		17.29	0.124
	17.3	32.707		17.3	0.134
	17.31	32.4173		17.31	0.14
	17.32	32.7477		17.32	0.143
	17.33	32.388		17.33	0.15
	17.34	32.6183		17.34	0.163
	17.35	32.2886		17.35	0.166
	17.36	32.589		17.36	0.176
	17.37	32.2893		17.37	0.189
	17.38	32.5496		17.38	0.202
	17.39	32.26		17.39	0.224
	17.4	32.5503		17.4	0.234
	17.41	32.2307		17.41	0.253
	17.42	32.521		17.42	0.266
	17.43	32.2013		17.43	0.299
	17.44	32.4617		17.44	0.321
	17.45	32.132		17.45	0.373
	17.46	32.4223		17.46	0.415
	17.47	32.0727		17.47	0.493
	17.48	32.393		17.48	0.567
	17.49	32.0333		17.49	0.703
	17.5	32.3337		17.5	0.885
	17.51	32.034		17.51	1.23
	17.52	32.2643		17.52	2.06
	17.53	32.0047		17.53	7.25
	17.54	32.235		17.54	10.1
	17.55	31.9453		17.55	10.6
	17.56	32.2357		17.56	10.8
	17.57	31.916		17.57	11
	17.58	32.1663		17.58	11.1
	17.59	31.9167		17.59	11.2
	17.6	32.167		17.6	11.2
	17.61	31.9173		17.61	11.3
	17.62	32.1077		17.62	11.3
	17.63	31.848		17.63	11.4
	17.64	32.0783		17.64	11.4
	17.65	31.7487		17.65	11.4
	17.66	32.039		17.66	11.4
	17.67	31.7493		17.67	11.5
	17.68	31.9497		17.68	11.5
	17.69	31.75		17.69	11.5
	17.7	31.9203		17.7	11.5
	17.71	31.6907		17.71	11.5
	17.72	31.921		17.72	11.5
	17.73	31.6613		17.73	11.6
	17.74	31.8817		17.74	11.5
	17.75	31.662		17.75	11.6
	17.76	31.8224		17.76	11.5
	17.77	31.5627		17.77	11.6
	17.78	31.823		17.78	11.5
	17.79	31.5934		17.79	11.6
	17.8	31.7937		17.8	11.5
	17.81	31.494		17.81	11.6
	17.82	31.7244		17.82	11.5
	17.83	31.5347		17.83	11.6
	17.84	31.695		17.84	11.5
	17.85	31.4654		17.85	11.6
	17.86	31.6957		17.86	11.5
	17.87	31.466		17.87	11.6
	17.88	31.6264		17.88	11.6
	17.89	31.4067		17.89	11.6
	17.9	31.567		17.9	11.6
	17.91	31.3374		17.91	11.6
	17.92	31.5377		17.92	11.6
	17.93	31.338		17.93	11.6
	17.94	31.4984		17.94	11.6
	17.95	31.3087		17.95	11.6
	17.96	31.469		17.96	11.6
	17.97	31.2794		17.97	11.6
	17.98	31.4697		17.98	11.6
	17.99	31.28		17.99	11.6
	18	31.3704		18	11.6
	18.01	31.2507		18.01	11.6
	18.02	31.341		18.02	11.6
	18.03	31.1814		18.03	11.6
	18.04	31.3717		18.04	11.6
	18.05	31.1821		18.05	11.6
	18.06	31.3124		18.06	11.6
	18.07	31.1227		18.07	11.6
	18.08	31.3131		18.08	11.6
	18.09	31.0534		18.09	11.6
	18.1	31.1837		18.1	11.5
	18.11	31.024		18.11	11.6
	18.12	31.1244		18.12	11.5
	18.13	30.9247		18.13	11.5
	18.14	31.085		18.14	11.4
	18.15	30.9254		18.15	11.4
	18.16	30.9957		18.16	11.3
	18.17	30.8261		18.17	11.3
	18.18	30.9564		18.18	11.2
	18.19	30.7967		18.19	11.2
	18.2	30.8671		18.2	10.9
	18.21	30.6974		18.21	10.7
	18.22	30.7677		18.22	10.1
	18.23	30.6381		18.23	6.75
	18.24	30.6984		18.24	2.71
	18.25	30.5387		18.25	1.22
	18.26	30.6091		18.26	0.836
	18.27	30.3794		18.27	0.742
	18.28	30.4797		18.28	0.551
	18.29	30.2201		18.29	0.545
	18.3	30.2504		18.3	0.406
	18.31	29.9907		18.31	0.428
	18.32	29.9611		18.32	0.308
	18.33	29.6714		18.33	0.357
	18.34	29.4717		18.34	0.253
	18.35	28.9621		18.35	0.308
	18.36	28.4424		18.36	0.211
	18.37	27.2127		18.37	0.279
	18.38	24.3331		18.38	0.176
	18.39	7.22341		18.39	0.257
	18.4	3.12374		18.4	0.16
	18.41	2.22408		18.41	0.237
	18.42	1.82441		18.42	0.137
	18.43	1.42475		18.43	0.224
	18.44	1.32508		18.44	0.124
	18.45	1.12541		18.45	0.205
	18.46	1.12575		18.46	0.114
	18.47	1.02608		18.47	0.192
	18.48	1.02642		18.48	0.0981
	18.49	0.92675		18.49	0.185
	18.5	1.02708		18.5	0.0883
	18.51	0.92742		18.51	0.185
	18.52	0.92775		18.52	0.0851
	18.53	0.82809		18.53	0.176
	18.54	1.02842		18.54	0.0722
	18.55	0.92876		18.55	0.166
	18.56	1.02909		18.56	0.0657
	18.57	0.92942		18.57	0.16
	18.58	1.02976		18.58	0.0592
	18.59	1.03009		18.59	0.16
	18.6	1.13043		18.6	0.0624
	18.61	1.23076		18.61	0.16
	18.62	1.33109		18.62	0.056
	18.63	1.23143		18.63	0.163
	18.64	1.33176		18.64	0.0527
	18.65	1.3321		18.65	0.16
	18.66	1.43243		18.66	0.0527
	18.67	1.53277		18.67	0.156
	18.68	1.5331		18.68	0.0495
	18.69	1.53343		18.69	0.156
	18.7	1.63377		18.7	0.0463
	18.71	1.6341		18.71	0.16
	18.72	1.73444		18.72	0.0463
	18.73	1.73477		18.73	0.153
	18.74	1.73511		18.74	0.043
	18.75	1.83544		18.75	0.15
	18.76	1.93577		18.76	0.0398
	18.77	1.93611		18.77	0.156
	18.78	2.03644		18.78	0.0398
	18.79	2.03678		18.79	0.16
	18.8	2.03711		18.8	0.0365
	18.81	2.03744		18.81	0.15
	18.82	2.13778		18.82	0.0365
	18.83	2.23811		18.83	0.16
	18.84	2.23845		18.84	0.0365
	18.85	2.23878		18.85	0.156
	18.86	2.33912		18.86	0.0365
	18.87	2.43945		18.87	0.156
	18.88	2.43978		18.88	0.0301
	18.89	2.44012		18.89	0.156
	18.9	2.44045		18.9	0.0333
	18.91	2.54079		18.91	0.153
	18.92	2.54112		18.92	0.0301
	18.93	2.64146		18.93	0.153
	18.94	2.64179		18.94	0.0333
	18.95	2.74212		18.95	0.156
	18.96	2.84246		18.96	0.0268
	18.97	2.94279		18.97	0.16
	18.98	3.04313		18.98	0.0268
	18.99	3.14346		18.99	0.16
	19	3.24379		19	0.0106
	19.01	3.44413		19.01	0.16
	19.02	3.54446		19.02	0.0268
	19.03	3.8448		19.03	0.156
	19.04	4.04513		19.04	0.0236
	19.05	4.54547		19.05	0.156
	19.06	5.1458		19.06	0.0236
	19.07	6.04613		19.07	0.163
	19.08	8.44647		19.08	0.0268
	19.09	21.9568		19.09	0.163
	19.1	28.5671		19.1	0.0301
	19.11	32.1275		19.11	0.166
	19.12	32.6778		19.12	0.0236
	19.13	32.9681		19.13	0.166
	19.14	33.1485		19.14	0.0301
	19.15	33.3488		19.15	0.163
	19.16	33.3491		19.16	0.0268
	19.17	33.5495		19.17	0.16
	19.18	33.4498		19.18	0.0236
	19.19	33.6501		19.19	0.16
	19.2	33.5505		19.2	0.0171
	19.21	33.6508		19.21	0.163
	19.22	33.5511		19.22	0.0204
	19.23	33.6515		19.23	0.16
	19.24	33.6518		19.24	0.0204
	19.25	33.6521		19.25	0.169
	19.26	33.6525		19.26	0.0171
	19.27	33.6528		19.27	0.166
	19.28	33.5532		19.28	0.0204
	19.29	33.6535		19.29	0.169
	19.3	33.5538		19.3	0.0236
	19.31	33.6542		19.31	0.163
	19.32	33.5545		19.32	0.0236
	19.33	33.6548		19.33	0.169
	19.34	33.4552		19.34	0.0268
	19.35	33.5555		19.35	0.169
	19.36	33.4558		19.36	0.0204
	19.37	33.5562		19.37	0.169
	19.38	33.3565		19.38	0.0139
	19.39	33.4568		19.39	0.169
	19.4	33.3572		19.4	0.0139
	19.41	33.4575		19.41	0.166
	19.42	33.3578		19.42	0.0204
	19.43	33.3582		19.43	0.173
	19.44	33.2585		19.44	0.0139
	19.45	33.3588		19.45	0.173
	19.46	33.2592		19.46	0.0171
	19.47	33.3595		19.47	0.173
	19.48	33.1598		19.48	0.0171
	19.49	33.2602		19.49	0.176
	19.5	33.1105		19.5	0.0204
	19.51	33.2608		19.51	0.176
	19.52	33.0812		19.52	0.0171
	19.53	33.2615		19.53	0.179
	19.54	33.1118		19.54	0.0204
	19.55	33.1422		19.55	0.185
	19.56	32.9825		19.56	0.0171
	19.57	33.1128		19.57	0.182
	19.58	32.9132		19.58	0.0139
	19.59	33.0435		19.59	0.185
	19.6	32.9138		19.6	0.0171
	19.61	33.0842		19.61	0.185
	19.62	32.8845		19.62	0.0301
	19.63	33.0149		19.63	0.189
	19.64	32.8552		19.64	0.0236
	19.65	32.9555		19.65	0.195
	19.66	32.7559		19.66	0.0301
	19.67	32.9562		19.67	0.198
	19.68	32.7265		19.68	0.0301
	19.69	32.8869		19.69	0.205
	19.7	32.6972		19.7	0.0365
	19.71	32.8875		19.71	0.211
	19.72	32.6679		19.72	0.0463
	19.73	32.7882		19.73	0.218
	19.74	32.5985		19.74	0.0527
	19.75	32.7589		19.75	0.234
	19.76	32.5392		19.76	0.0527
	19.77	32.7295		19.77	0.241
	19.78	32.4699		19.78	0.0624
	19.79	32.7302		19.79	0.253
	19.8	32.4405		19.8	0.0786
	19.81	32.6709		19.81	0.273
	19.82	32.4412		19.82	0.0981
	19.83	32.6315		19.83	0.292
	19.84	32.3419		19.84	0.114
	19.85	32.7322		19.85	0.308
	19.86	32.3425		19.86	0.14
	19.87	32.6029		19.87	0.341
	19.88	32.2832		19.88	0.176
	19.89	32.5435		19.89	0.383
	19.9	32.2439		19.9	0.215
	19.91	32.4742		19.91	0.432
	19.92	32.1845		19.92	0.279
	19.93	32.4449		19.93	0.512
	19.94	32.1852		19.94	0.389
	19.95	32.4455		19.95	0.661
	19.96	32.1159		19.96	0.584
[truncated: 2,004 more rows]

## Sheet: b
		Time	Voltage		Time	Charge
		s	V		s	nC
			Zr45Cu35Al20			Zr45Cu35Al20
		0	33.4681		0	0.07474
		0.01	34.3683		0.01	0.09132
		0.02	33.3685		0.02	0.0872
		0.03	34.2688		0.03	0.10708
		0.04	33.369		0.04	0.09997
		0.05	34.1692		0.05	0.12285
		0.06	33.3695		0.06	0.12573
		0.07	34.1697		0.07	0.15462
		0.08	33.2699		0.08	0.1645
		0.09	34.0702		0.09	0.20038
		0.1	33.1704		0.1	0.22626
		0.11	34.0706		0.11	0.27415
		0.12	33.1709		0.12	0.31303
		0.13	34.0711		0.13	0.39091
		0.14	33.1713		0.14	0.47179
		0.15	33.9716		0.15	0.62368
		0.16	33.0718		0.16	0.85656
		0.17	33.972		0.17	1.42444
		0.18	33.0723		0.18	4.36432
		0.19	33.9725		0.19	9.23421
		0.2	33.0727		0.2	10.3841
		0.21	33.873		0.21	10.884
		0.22	32.9732		0.22	11.2838
		0.23	33.8734		0.23	11.6837
		0.24	32.9537		0.24	11.8836
		0.25	33.7739		0.25	12.1835
		0.26	32.8941		0.26	12.2834
		0.27	33.6743		0.27	12.4833
		0.28	32.8946		0.28	12.5831
		0.29	33.6748		0.29	12.683
		0.3	32.825		0.3	12.7829
		0.31	33.5753		0.31	12.8828
		0.32	32.8955		0.32	12.8827
		0.33	33.6757		0.33	12.9826
		0.34	32.726		0.34	13.0824
		0.35	33.6762		0.35	13.0823
		0.36	32.7264		0.36	13.1822
		0.37	33.5767		0.37	13.1821
		0.38	32.6669		0.38	13.282
		0.39	33.5771		0.39	13.2819
		0.4	32.6674		0.4	13.2817
		0.41	33.4776		0.41	13.3816
		0.42	32.5678		0.42	13.3815
		0.43	33.4781		0.43	13.3814
		0.44	32.5383		0.44	13.3813
		0.45	33.3785		0.45	13.4811
		0.46	32.5088		0.46	13.481
		0.47	33.379		0.47	13.4809
		0.48	32.5092		0.48	13.4808
		0.49	33.2795		0.49	13.4807
		0.5	32.4397		0.5	13.4806
		0.51	33.2799		0.51	13.5805
		0.52	32.3802		0.52	13.5803
		0.53	33.2804		0.53	13.5802
		0.54	32.3806		0.54	13.5801
		0.55	33.1808		0.55	13.58
		0.56	32.3111		0.56	13.5799
		0.57	33.1813		0.57	13.5798
		0.58	32.3115		0.58	13.5796
		0.59	33.1818		0.59	13.6795
		0.6	32.252		0.6	13.6794
		0.61	33.0822		0.61	13.6793
		0.62	32.2225		0.62	13.6792
		0.63	33.0827		0.63	13.679
		0.64	32.1229		0.64	13.6789
		0.65	32.9832		0.65	13.6788
		0.66	32.1534		0.66	13.6787
		0.67	32.9836		0.67	13.6786
		0.68	32.0539		0.68	13.6784
		0.69	32.9341		0.69	13.6783
		0.7	32.0543		0.7	13.6782
		0.71	32.8646		0.71	13.7781
		0.72	31.9948		0.72	13.678
		0.73	32.805		0.73	13.7779
		0.74	31.9953		0.74	13.7777
		0.75	32.8655		0.75	13.7776
		0.76	31.9257		0.76	13.7775
		0.77	32.806		0.77	13.7774
		0.78	31.8962		0.78	13.7773
		0.79	32.7364		0.79	13.7772
		0.8	31.8067		0.8	13.777
		0.81	32.6769		0.81	13.7769
		0.82	31.8071		0.82	13.6768
		0.83	32.5773		0.83	13.6767
		0.84	31.7376		0.84	13.6766
		0.85	32.5778		0.85	13.6765
		0.86	31.608		0.86	13.5763
		0.87	32.4483		0.87	13.5762
		0.88	31.5485		0.88	13.4761
		0.89	32.3587		0.89	13.476
		0.9	31.479		0.9	13.3759
		0.91	32.2592		0.91	13.2758
		0.92	31.4194		0.92	13.1756
		0.93	32.1897		0.93	12.9755
		0.94	31.2899		0.94	12.7754
		0.95	32.1001		0.95	12.2753
		0.96	31.2204		0.96	9.24517
		0.97	31.9306		0.97	2.15505
		0.98	30.9608		0.98	1.17493
		0.99	31.7411		0.99	0.80081
		1	30.7413		1	0.5647
		1.01	31.4515		1.01	0.40958
		1.02	30.3818		1.02	0.28946
		1.03	30.902		1.03	0.20835
		1.04	29.7322		1.04	0.13723
		1.05	29.9625		1.05	0.09811
		1.06	28.0227		1.06	0.04939
		1.07	26.0429		1.07	0.03628
		1.08	8.59315		1.08	-0.00584
		1.09	4.59338		1.09	-0.01576
		1.1	2.99361		1.1	-0.03203
		1.11	3.19384		1.11	-0.03537
		1.12	2.09407		1.12	-0.05491
		1.13	2.59431		1.13	-0.04213
		1.14	1.79454		1.14	-0.05835
		1.15	2.49477		1.15	-0.04876
		1.16	1.695		1.16	-0.05858
		1.17	2.39523		1.17	-0.0523
		1.18	1.59547		1.18	-0.05562
		1.19	2.3957		1.19	-0.04923
		1.2	1.49593		1.2	-0.05265
		1.21	2.29616		1.21	-0.03655
		1.22	1.49639		1.22	-0.04639
		1.23	2.29663		1.23	-0.03678
		1.24	1.59686		1.24	-0.04012
		1.25	2.39709		1.25	-0.02407
		1.26	1.59732		1.26	-0.0339
		1.27	2.49755		1.27	-0.02107
		1.28	1.69779		1.28	-0.01799
		1.29	2.49802		1.29	-0.01481
		1.3	1.79825		1.3	-0.02465
		1.31	2.59848		1.31	-0.00534
		1.32	1.89872		1.32	-0.01516
		1.33	2.69895		1.33	-0.00238
		1.34	1.99918		1.34	-0.01219
		1.35	2.79941		1.35	0.000688855
		1.36	2.09964		1.36	-0.00593
		1.37	2.89988		1.37	0.000454071
		1.38	2.20011		1.38	0.000336679
		1.39	3.00034		1.39	0.00992
		1.4	2.30057		1.4	0.000101895
		1.41	3.1008		1.41	0.01618
		1.42	2.30104		1.42	0.00307
		1.43	3.10127		1.43	0.01595
		1.44	2.4015		1.44	0.00603
		1.45	3.20173		1.45	0.02211
		1.46	2.50196		1.46	0.0156
		1.47	3.4022		1.47	0.02518
		1.48	2.50243		1.48	0.01856
		1.49	3.40266		1.49	0.01845
		1.5	2.70289		1.5	0.02153
		1.51	3.40312		1.51	0.03441
		1.52	2.80336		1.52	0.01809
		1.53	3.50359		1.53	0.03418
		1.54	2.80382		1.54	0.02106
		1.55	3.60405		1.55	0.03064
		1.56	3.00428		1.56	0.02412
		1.57	3.70452		1.57	0.04021
		1.58	3.00475		1.58	0.02709
		1.59	3.80498		1.59	0.04317
		1.6	3.00521		1.6	0.03335
		1.61	3.90544		1.61	0.03974
		1.62	3.20568		1.62	0.02982
		1.63	4.00591		1.63	0.0395
		1.64	3.30614		1.64	0.03608
		1.65	4.10637		1.65	0.04247
		1.66	3.5066		1.66	0.03585
		1.67	4.40684		1.67	0.04543
		1.68	3.70707		1.68	0.03561
		1.69	4.6073		1.69	0.0452
		1.7	3.90753		1.7	0.04188
		1.71	4.80776		1.71	0.04826
		1.72	4.308		1.72	0.03515
		1.73	5.30823		1.73	0.05123
		1.74	5.00846		1.74	0.04141
		1.75	6.30869		1.75	0.05419
		1.76	6.50893		1.76	0.04118
		1.77	9.40916		1.77	0.05396
		1.78	19.6194		1.78	0.03774
		1.79	29.7496		1.79	0.05372
		1.8	32.5999		1.8	0.04721
		1.81	33.9101		1.81	0.05029
		1.82	33.5103		1.82	0.04047
		1.83	34.5106		1.83	0.05325
		1.84	33.9108		1.84	0.04674
		1.85	34.811		1.85	0.05302
		1.86	34.0112		1.86	0.0432
		1.87	34.9115		1.87	0.05608
		1.88	34.2117		1.88	0.04627
		1.89	35.0119		1.89	0.05905
		1.9	34.1122		1.9	0.04923
		1.91	34.9124		1.91	0.05561
		1.92	34.2126		1.92	0.0458
		1.93	34.9129		1.93	0.05858
		1.94	34.2131		1.94	0.04876
		1.95	35.0133		1.95	0.05515
		1.96	34.1136		1.96	0.04533
		1.97	34.9138		1.97	0.05491
		1.98	34.114		1.98	0.04829
		1.99	35.0143		1.99	0.05788
		2	34.1145		2	0.04806
		2.01	34.9147		2.01	0.05444
		2.02	34.115		2.02	0.04782
		2.03	34.9152		2.03	0.06071
		2.04	34.0154		2.04	0.04759
		2.05	34.8156		2.05	0.06047
		2.06	34.0159		2.06	0.04415
		2.07	34.8161		2.07	0.05374
		2.08	34.0164		2.08	0.04712
		2.09	34.7166		2.09	0.06
		2.1	33.9168		2.1	0.04368
		2.11	34.7171		2.11	0.05327
		2.12	33.9173		2.12	0.04665
		2.13	34.6175		2.13	0.05953
		2.14	33.8177		2.14	0.03991
		2.15	34.518		2.15	0.0593
		2.16	33.7182		2.16	0.04618
		2.17	34.5184		2.17	0.05256
		2.18	33.7187		2.18	0.04275
		2.19	34.4189		2.19	0.05233
		2.2	33.7191		2.2	0.04251
		2.21	34.4194		2.21	0.04879
		2.22	33.7196		2.22	0.04868
		2.23	34.4198		2.23	0.05506
		2.24	33.6201		2.24	0.04524
		2.25	34.3203		2.25	0.04512
		2.26	33.6205		2.26	0.04181
		2.27	34.3208		2.27	0.05139
		2.28	33.521		2.28	0.04157
		2.29	34.2212		2.29	0.05435
		2.3	33.4215		2.3	0.04134
		2.31	34.1217		2.31	0.05412
		2.32	33.4219		2.32	0.0602
		2.33	34.1221		2.33	0.05068
		2.34	33.3224		2.34	0.04727
		2.35	34.1226		2.35	0.05985
		2.36	33.3229		2.36	0.05033
		2.37	34.0231		2.37	0.06361
		2.38	33.3233		2.38	0.0595
		2.39	34.0235		2.39	0.07238
		2.4	33.2238		2.4	0.07926
		2.41	33.924		2.41	0.09815
		2.42	33.2242		2.42	0.09803
		2.43	33.9245		2.43	0.13091
		2.44	33.2247		2.44	0.14679
		2.45	33.9249		2.45	0.18568
		2.46	33.1252		2.46	0.20456
		2.47	33.8254		2.47	0.26244
		2.48	33.1256		2.48	0.30832
		2.49	33.7259		2.49	0.40521
		2.5	33.0061		2.5	0.50809
		2.51	33.7263		2.51	0.70597
		2.52	33.0066		2.52	1.05685
		2.53	33.7268		2.53	2.15674
		2.54	32.977		2.54	7.25662
		2.55	33.6273		2.55	10.0565
		2.56	32.9075		2.56	10.6564
		2.57	33.6277		2.57	11.1563
		2.58	32.9079		2.58	11.4561
		2.59	33.6282		2.59	11.756
		2.6	32.8484		2.6	12.0559
		2.61	33.5286		2.61	12.2558
		2.62	32.8489		2.62	12.3557
		2.63	33.5291		2.63	12.5556
		2.64	32.7493		2.64	12.6555
		2.65	33.4296		2.65	12.7553
		2.66	32.7198		2.66	12.7552
		2.67	33.43		2.67	12.8551
		2.68	32.6503		2.68	12.955
		2.69	33.3305		2.69	13.0549
		2.7	32.6507		2.7	13.0547
		2.71	33.231		2.71	13.1546
		2.72	32.5912		2.72	13.1545
		2.73	33.2314		2.73	13.2544
		2.74	32.5617		2.74	13.2543
		2.75	33.2319		2.75	13.3542
		2.76	32.5621		2.76	13.354
		2.77	33.1324		2.77	13.3539
		2.78	32.4926		2.78	13.3538
		2.79	33.1328		2.79	13.4537
		2.8	32.4931		2.8	13.4536
		2.81	33.1333		2.81	13.4535
		2.82	32.4035		2.82	13.4533
		2.83	33.1337		2.83	13.4532
		2.84	32.434		2.84	13.4531
		2.85	33.0142		2.85	13.553
		2.86	32.3644		2.86	13.5529
		2.87	33.0347		2.87	13.5527
		2.88	32.3349		2.88	13.5526
		2.89	33.0352		2.89	13.5525
		2.9	32.3054		2.9	13.5524
		2.91	32.9156		2.91	13.5523
		2.92	32.2358		2.92	13.5522
		2.93	32.9161		2.93	13.652
		2.94	32.2063		2.94	13.5519
		2.95	32.8565		2.95	13.6518
		2.96	32.1468		2.96	13.6517
		2.97	32.827		2.97	13.6516
		2.98	32.1472		2.98	13.6515
		2.99	32.7875		2.99	13.6513
		3	32.0777		3	13.6512
		3.01	32.6979		3.01	13.6511
		3.02	32.1082		3.02	13.651
		3.03	32.6984		3.03	13.6509
		3.04	32.0486		3.04	13.6508
		3.05	32.6989		3.05	13.6506
		3.06	32.0191		3.06	13.6505
		3.07	32.6293		3.07	13.7504
		3.08	31.9796		3.08	13.7503
		3.09	32.6298		3.09	13.7502
		3.1	31.95		3.1	13.75
		3.11	32.5703		3.11	13.7499
		3.12	31.9505		3.12	13.7498
		3.13	32.5707		3.13	13.7497
		3.14	31.8609		3.14	13.7496
		3.15	32.5012		3.15	13.7495
		3.16	31.7914		3.16	13.7493
		3.17	32.4416		3.17	13.7492
		3.18	31.7919		3.18	13.6491
		3.19	32.3421		3.19	13.649
		3.2	31.7623		3.2	13.6489
		3.21	32.3126		3.21	13.5488
		3.22	31.6628		3.22	13.5486
		3.23	32.373		3.23	13.5485
		3.24	31.6933		3.24	13.4484
		3.25	32.2435		3.25	13.4483
		3.26	31.6037		3.26	13.3482
		3.27	32.214		3.27	13.248
		3.28	31.5642		3.28	13.0479
		3.29	32.1844		3.29	12.8478
		3.3	31.5047		3.3	12.4477
		3.31	32.0849		3.31	10.9476
		3.32	31.5051		3.32	2.83746
		3.33	32.0254		3.33	1.35735
		3.34	31.3756		3.34	0.84523
		3.35	31.9258		3.35	0.59211
		3.36	31.2761		3.36	0.39799
		3.37	31.8663		3.37	0.27788
		3.38	31.2165		3.38	0.17776
		3.39	31.7667		3.39	0.11264
		3.4	31.087		3.4	0.05152
		3.41	31.6372		3.41	0.01861
		3.42	31.0174		3.42	-0.02691
		3.43	31.5377		3.43	-0.04643
		3.44	30.8879		3.44	-0.06925
		3.45	31.3781		3.45	-0.07576
		3.46	30.7284		3.46	-0.09538
		3.47	31.1486		3.47	-0.0922
		3.48	30.4388		3.48	-0.10532
		3.49	30.8291		3.49	-0.09893
		3.5	29.9893		3.5	-0.10875
		3.51	30.1795		3.51	-0.09917
		3.52	29.1098		3.52	-0.09929
		3.53	28.79		3.53	-0.0929
		3.54	26.1702		3.54	-0.09952
		3.55	15.6105		3.55	-0.08344
		3.56	3.95069		3.56	-0.09325
		3.57	3.45093		3.57	-0.08367
		3.58	2.25116		3.58	-0.08699
		3.59	2.55139		3.59	-0.07741
		3.6	1.75162		3.6	-0.08402
		3.61	2.15185		3.61	-0.07124
		3.62	1.55209		3.62	-0.08106
		3.63	1.95232		3.63	-0.06818
		3.64	1.35255		3.64	-0.07159
		3.65	1.85278		3.65	-0.05872
		3.66	1.35301		3.66	-0.06853
		3.67	1.85325		3.67	-0.05896
		3.68	1.35348		3.68	-0.06231
		3.69	1.85371		3.69	-0.05271
		3.7	1.35394		3.7	-0.05931
		3.71	1.85417		3.71	-0.04322
		3.72	1.35441		3.72	-0.04983
		3.73	1.95464		3.73	-0.04025
		3.74	1.55487		3.74	-0.04687
		3.75	2.0551		3.75	-0.03719
		3.76	1.55533		3.76	-0.0438
		3.77	2.05557		3.77	-0.02772
		3.78	1.6558		3.78	-0.02464
		3.79	2.25603		3.79	-0.03125
		3.8	1.75626		3.8	-0.03777
		3.81	2.25649		3.81	-0.02499
		3.82	1.75673		3.82	-0.03161
		3.83	2.35696		3.83	-0.02522
		3.84	1.95719		3.84	-0.03184
		3.85	2.45742		3.85	-0.02546
		3.86	2.05765		3.86	-0.02878
		3.87	2.55789		3.87	-0.02249
		3.88	2.15812		3.88	-0.03231
		3.89	2.65835		3.89	-0.01623
		3.9	2.25858		3.9	-0.02605
		3.91	2.75881		3.91	-0.01646
		3.92	2.25905		3.92	-0.02308
		3.93	2.85928		3.93	-0.007
		3.94	2.45951		3.94	-0.01682
		3.95	2.85974		3.95	-0.00723
		3.96	2.55998		3.96	-0.01705
		3.97	2.96021		3.97	-0.00417
		3.98	2.56044		3.98	-0.01079
		3.99	3.06067		3.99	-0.0044
		4	2.6609		4	-0.01422
		4.01	3.16114		4.01	-0.00144
		4.02	2.66137		4.02	-0.01125
		4.03	3.2616		4.03	-0.00167
		4.04	2.86183		4.04	-0.00829
		4.05	3.26206		4.05	-0.00511
		4.06	2.8623		4.06	-0.00522
		4.07	3.36253		4.07	-0.00214
		4.08	2.96276		4.08	-0.00546
		4.09	3.46299		4.09	0.00732
		4.1	3.06322		4.1	-0.00569
		4.11	3.66346		4.11	0.000588634
		4.12	3.26369		4.12	-0.00273
		4.13	3.76392		4.13	0.00365
		4.14	3.46415		4.14	-0.00616
		4.15	3.96438		4.15	0.00662
		4.16	3.56462		4.16	1.67339e-06
		4.17	4.26485		4.17	0.00968
		4.18	3.96508		4.18	0.00627
		4.19	4.56531		4.19	0.00945
		4.2	4.36554		4.2	-0.00367
		4.21	5.16578		4.21	0.01241
		4.22	5.26601		4.22	0.0026
		4.23	6.46624		4.23	0.01538
		4.24	7.66647		4.24	0.00556
		4.25	17.6067		4.25	0.01195
		4.26	27.9669		4.26	0.00533
		4.27	32.6272		4.27	0.01821
		4.28	32.8874		4.28	0.00839
		4.29	33.6676		4.29	0.01468
		4.3	33.4679		4.3	-0.00484
		4.31	34.0681		4.31	0.02094
		4.32	33.8683		4.32	0.00792
		4.33	34.3686		4.33	0.01751
		4.34	33.9688		4.34	0.00769
		4.35	34.469		4.35	0.01397
		4.36	34.0693		4.36	0.01385
		4.37	34.4695		4.37	0.01704
		4.38	34.0697		4.38	0.01042
		4.39	34.4699		4.39	0.02
		4.4	34.0702		4.4	0.01018
		4.41	34.4704		4.41	0.02297
		4.42	34.0707		4.42	0.00995
		4.43	34.4709		4.43	0.01953
		4.44	33.9711		4.44	0.01291
		4.45	34.3713		4.45	0.0161
		4.46	33.9716		4.46	0.00948
		4.47	34.3718		4.47	0.01256
		4.48	33.972		4.48	0.00275
		4.49	34.3723		4.49	0.01563
		4.5	33.9725		4.5	0.00581
		4.51	34.3727		4.51	0.01859
		4.52	33.973		4.52	0.00558
		4.53	34.3732		4.53	0.01186
		4.54	33.8734		4.54	0.00854
		4.55	34.1737		4.55	0.01492
		4.56	33.8739		4.56	0.00511
		4.57	34.1741		4.57	0.01789
		4.58	33.8744		4.58	0.00487
		4.59	34.1746		4.59	0.02085
		4.6	33.7748		4.6	0.00134
		4.61	34.0751		4.61	0.02062
		4.62	33.6753		4.62	0.0076
		4.63	34.0755		4.63	0.02038
		4.64	33.6758		4.64	0.00417
		4.65	34.076		4.65	0.01375
		4.66	33.5762		4.66	0.00713
		4.67	33.9764		4.67	0.01671
		4.68	33.5767		4.68	0.0069
		4.69	33.8769		4.69	0.01968
		4.7	33.5772		4.7	0.01316
		4.71	33.8774		4.71	0.02275
		4.72	33.4776		4.72	0.01933
		4.73	33.7778		4.73	0.02901
		4.74	33.3781		4.74	0.03179
		4.75	33.7783		4.75	0.04468
		4.76	33.4785		4.76	0.05156
		4.77	33.6788		4.77	0.07344
		4.78	33.379		4.78	0.08332
		4.79	33.6792		4.79	0.11521
		4.8	33.2795		4.8	0.13209
		4.81	33.6797		4.81	0.17697
		4.82	33.2799		4.82	0.21585
		4.83	33.5802		4.83	0.26374
		4.84	33.1804		4.84	0.32862
		4.85	33.5806		4.85	0.4355
		4.86	33.1809		4.86	0.57138
		4.87	33.4811		4.87	0.83327
		4.88	33.0813		4.88	1.41915
		4.89	33.3816		4.89	4.88903
		4.9	33.0818		4.9	9.37891
		4.91	33.482		4.91	10.4288
		4.92	33.0622		4.92	10.9287
		4.93	33.3825		4.93	11.3286
		4.94	33.0627		4.94	11.6285
		4.95	33.383		4.95	11.9283
		4.96	33.0032		4.96	12.1282
		4.97	33.2834		4.97	12.3281
		4.98	32.9336		4.98	12.428
		4.99	33.1839		4.99	12.6279
		5	32.9041		5	12.6277
		5.01	33.1843		5.01	12.7276
		5.02	32.8746		5.02	12.8275
		5.03	33.0848		5.03	12.9274
		5.04	32.835		5.04	13.0273
		5.05	33.0853		5.05	13.0272
		5.06	32.8055		5.06	13.127
		5.07	33.0057		5.07	13.1269
		5.08	32.706		5.08	13.2268
		5.09	32.9662		5.09	13.2267
		5.1	32.8064		5.1	13.2266
		5.11	32.9667		5.11	13.3264
		5.12	32.6769		5.12	13.3263
		5.13	32.9071		5.13	13.3262
		5.14	32.7074		5.14	13.4261
		5.15	32.9076		5.15	13.426
		5.16	32.6478		5.16	13.4259
		5.17	32.8381		5.17	13.4258
		5.18	32.5483		5.18	13.4256
		5.19	32.8085		5.19	13.4255
		5.2	32.5487		5.2	13.5254
		5.21	32.809		5.21	13.5253
		5.22	32.4892		5.22	13.5252
		5.23	32.7494		5.23	13.525
		5.24	32.4897		5.24	13.5249
		5.25	32.6799		5.25	13.5248
		5.26	32.4601		5.26	13.5247
		5.27	32.6504		5.27	13.6246
		5.28	32.3906		5.28	13.6244
		5.29	32.5908		5.29	13.6243
		5.3	32.3611		5.3	13.6242
		5.31	32.6213		5.31	13.6241
		5.32	32.3615		5.32	13.624
		5.33	32.5518		5.33	13.6239
		5.34	32.332		5.34	13.6237
		5.35	32.5222		5.35	13.6236
		5.36	32.2625		5.36	13.6235
		5.37	32.4227		5.37	13.6234
		5.38	32.2329		5.38	13.6233
		5.39	32.4232		5.39	13.7232
		5.4	32.2034		5.4	13.7231
		5.41	32.2936		5.41	13.7229
		5.42	32.2039		5.42	13.7228
		5.43	32.3641		5.43	13.7227
		5.44	32.1043		5.44	13.7226
		5.45	32.2645		5.45	13.7225
		5.46	32.0748		5.46	13.7223
		5.47	32.235		5.47	13.7222
		5.48	32.0752		5.48	13.7221
		5.49	32.2655		5.49	13.722
		5.5	32.0357		5.5	13.7219
		5.51	32.1659		5.51	13.7218
		5.52	32.0062		5.52	13.7216
		5.53	32.1664		5.53	13.7215
		5.54	31.9166		5.54	13.6214
		5.55	32.1069		5.55	13.6213
		5.56	31.9471		5.56	13.6212
		5.57	32.0773		5.57	13.6211
		5.58	31.9176		5.58	13.5209
		5.59	32.0378		5.59	13.5208
		5.6	31.878		5.6	13.4207
		5.61	31.9783		5.61	13.3206
		5.62	31.8185		5.62	13.2205
		5.63	31.9187		5.63	13.1204
		5.64	31.789		5.64	12.9202
		5.65	31.9192		5.65	12.6201
		5.66	31.7494		5.66	11.82
		5.67	31.8797		5.67	8.10988
		5.68	31.7199		5.68	1.65976
		5.69	31.8201		5.69	0.96964
		5.7	31.6604		5.7	0.64552
		5.71	31.7506		5.71	0.44441
		5.72	31.5908		5.72	0.28929
		5.73	31.751		5.73	0.18917
		5.74	31.5913		5.74	0.10405
		5.75	31.6915		5.75	0.04894
		5.76	31.5617		5.76	-0.00898
		5.77	31.622		5.77	-0.035
		5.78	31.4622		5.78	-0.07082
		5.79	31.5924		5.79	-0.0806
		5.8	31.4327		5.8	-0.10335
		5.81	31.5329		5.81	-0.10997
		5.82	31.3631		5.82	-0.12629
		5.83	31.4034		5.83	-0.1232
		5.84	31.2736		5.84	-0.12972
		5.85	31.3038		5.85	-0.12664
		5.86	31.1741		5.86	-0.13325
		5.87	31.2443		5.87	-0.12367
		5.88	31.0745		5.88	-0.12699
		5.89	31.1448		5.89	-0.12391
		5.9	30.945		5.9	-0.12402
		5.91	30.9852		5.91	-0.11764
		5.92	30.8555		5.92	-0.12426
		5.93	30.7857		5.93	-0.11788
		5.94	30.6259		5.94	-0.11469
		5.95	30.5662		5.95	-0.11481
		5.96	30.3364		5.96	-0.11173
		5.97	30.1766		5.97	-0.10215
		5.98	29.8168		5.98	-0.10876
		5.99	29.3671		5.99	-0.09918
		6	28.5573		6	-0.1025
		6.01	27.0675		6.01	-0.08967
		6.02	21.3678		6.02	-0.09301
		6.03	4.70801		6.03	-0.08342
		6.04	3.20824		6.04	-0.08678
		6.05	2.60847		6.05	-0.07399
		6.06	2.0087		6.06	-0.08053
		6.07	1.80894		6.07	-0.05152
		6.08	1.70917		6.08	-0.07754
		6.09	1.6094		6.09	-0.06796
		6.1	1.50963		6.1	-0.07457
		6.11	1.50987		6.11	-0.06169
		6.12	1.4101		6.12	-0.06831
		6.13	1.51033		6.13	-0.06192
		6.14	1.51056		6.14	-0.06524
		6.15	1.41079		6.15	-0.05566
		6.16	1.41103		6.16	-0.06228
		6.17	1.41126		6.17	-0.05589
		6.18	1.41149		6.18	-0.06251
		6.19	1.51172		6.19	-0.05613
		6.2	1.51195		6.2	-0.05625
		6.21	1.51219		6.21	-0.04996
		6.22	1.61242		6.22	-0.05328
		6.23	1.61265		6.23	-0.0469
		6.24	1.61288		6.24	-0.04382
		6.25	1.71311		6.25	-0.04063
		6.26	1.71335		6.26	-0.04405
		6.27	1.81358		6.27	-0.04087
		6.28	1.81381		6.28	-0.03779
		6.29	1.91404		6.29	-0.0411
		6.3	1.91427		6.3	-0.04122
		6.31	2.01451		6.31	-0.03814
		6.32	2.01474		6.32	-0.03826
		6.33	2.11497		6.33	-0.03517
		6.34	2.1152		6.34	-0.04169
		6.35	2.11543		6.35	-0.03541
		6.36	2.21567		6.36	-0.04192
		6.37	2.3159		6.37	-0.03234
		6.38	2.31613		6.38	-0.03576
		6.39	2.31636		6.39	-0.03258
		6.4	2.41659		6.4	-0.03599
		6.41	2.41683		6.41	-0.02961
		6.42	2.51706		6.42	-0.03293
		6.43	2.51729		6.43	-0.02665
		6.44	2.61752		6.44	-0.02996
		6.45	2.61775		6.45	-0.02688
		6.46	2.61799		6.46	-0.0237
		6.47	2.61822		6.47	-0.02062
		6.48	2.71845		6.48	-0.02393
		6.49	2.71868		6.49	-0.02735
		6.5	2.81891		6.5	-0.02747
		6.51	2.81915		6.51	-0.02109
		6.52	2.91938		6.52	-0.0244
		6.53	2.91961		6.53	-0.02132
		6.54	2.91984		6.54	-0.02464
		6.55	2.92008		6.55	-0.02156
		6.56	3.12031		6.56	-0.02167
		6.57	3.02054		6.57	-0.02499
		6.58	3.12077		6.58	-0.01541
		6.59	3.221		6.59	-0.02522
		6.6	3.42124		6.6	-0.02534
		6.61	3.42147		6.61	-0.01896
		6.62	3.6217		6.62	-0.02558
		6.63	3.62193		6.63	-0.01599
		6.64	3.82216		6.64	-0.01611
		6.65	3.8224		6.65	-0.01303
		6.66	4.12263		6.66	-0.01955
		6.67	4.32286		6.67	-0.01326
		6.68	4.72309		6.68	-0.01658
		6.69	5.12332		6.69	-0.0135
		6.7	6.02356		6.7	-0.02002
		6.71	7.02379		6.71	-0.01043
		6.72	13.384		6.72	-0.01705
		6.73	26.9542		6.73	-0.00747
		6.74	31.9445		6.74	-0.01729
		6.75	32.7147		6.75	-0.0109
		6.76	33.2249		6.76	-0.01752
		6.77	33.5252		6.77	-0.01764
		6.78	33.8254		6.78	-0.01456
		6.79	33.8256		6.79	-0.01137
		6.8	34.0259		6.8	-0.01479
		6.81	34.0261		6.81	-0.01491
		6.82	34.1263		6.82	-0.01822
		6.83	34.0266		6.83	-0.01514
		6.84	34.2268		6.84	-0.01526
		6.85	34.127		6.85	-0.01538
		6.86	34.2273		6.86	-0.01869
		6.87	34.0275		6.87	-0.01561
		6.88	34.1277		6.88	-0.01893
		6.89	34.028		6.89	-0.01585
		6.9	34.1282		6.9	-0.01916
		6.91	33.9284		6.91	-0.01608
		6.92	34.1287		6.92	-0.0162
		6.93	34.0289		6.93	-0.00982
		6.94	34.1291		6.94	-0.01313
		6.95	33.9294		6.95	-0.01655
		6.96	34.1296		6.96	-0.01667
		6.97	33.9298		6.97	-0.01679
		6.98	34.13		6.98	-0.0201
		6.99	33.9303		6.99	-0.02022
		7	34.0305		7	-0.02684
		7.01	33.8308		7.01	-0.01076
		7.02	34.031		7.02	-0.02057
		7.03	33.8312		7.03	-0.01419
		7.04	34.0314		7.04	-0.01761
		7.05	33.8317		7.05	-0.00802
		7.06	33.9319		7.06	-0.01454
		7.07	33.7321		7.07	-0.00176
		7.08	33.9324		7.08	-0.00188
		7.09	33.6326		7.09	0.00421
		7.1	33.8328		7.1	0.01109
		7.11	33.6331		7.11	0.01997
		7.12	33.7333		7.12	0.03685
		7.13	33.5335		7.13	0.04974
		7.14	33.7338		7.14	0.06862
		7.15	33.534		7.15	0.0945
		7.16	33.7342		7.16	0.12338
		7.17	33.4345		7.17	0.16227
		7.18	33.6347		7.18	0.20715
		7.19	33.4349		7.19	0.26203
		7.2	33.6352		7.2	0.34291
		7.21	33.4354		7.21	0.4688
		7.22	33.5356		7.22	0.64068
		7.23	33.3359		7.23	1.04156
		7.24	33.5361		7.24	2.29144
		7.25	33.3363		7.25	7.56133
		7.26	33.5365		7.26	10.1012
		7.27	33.2368		7.27	10.7011
		7.28	33.437		7.28	11.201
		7.29	33.1373		7.29	11.5009
		7.3	33.3375		7.3	11.8007
		7.31	33.1177		7.31	12.0006
		7.32	33.3379		7.32	12.2005
		7.33	33.0582		7.33	12.4004
		7.34	33.3384		7.34	12.5003
		7.35	33.0186		7.35	12.6001
		7.36	33.2389		7.36	12.7
		7.37	32.9291		7.37	12.7999
		7.38	33.2393		7.38	12.8998
		7.39	32.9596		7.39	12.9997
		7.4	33.1398		7.4	12.9996
		7.41	32.89		7.41	13.0994
		7.42	33.1403		7.42	13.0993
		7.43	32.8605		7.43	13.1992
		7.44	33.1407		7.44	13.1991
		7.45	32.831		7.45	13.299
		7.46	33.0912		7.46	13.2989
		7.47	32.7314		7.47	13.2987
		7.48	33.0617		7.48	13.2986
		7.49	32.7019		7.49	13.3985
		7.5	33.0221		7.5	13.3984
		7.51	32.6724		7.51	13.3983
		7.52	32.9326		7.52	13.3982
		7.53	32.6428		7.53	13.398
		7.54	32.9631		7.54	13.4979
		7.55	32.5733		7.55	13.4978
		7.56	32.8035		7.56	13.4977
		7.57	32.5137		7.57	13.4976
		7.58	32.834		7.58	13.4975
		7.59	32.5142		7.59	13.4973
		7.6	32.8344		7.6	13.4972
		7.61	32.4747		7.61	13.5971
		7.62	32.8049		7.62	13.597
		7.63	32.4751		7.63	13.5969
		7.64	32.7654		7.64	13.5968
		7.65	32.3856		7.65	13.5966
		7.66	32.6758		7.66	13.5965
		7.67	32.3861		7.67	13.5964
		7.68	32.6463		7.68	13.5963
		7.69	32.3165		7.69	13.5962
		7.7	32.6468		7.7	13.596
		7.71	32.257		7.71	13.6959
		7.72	32.5772		7.72	13.6958
		7.73	32.2175		7.73	13.6957
		7.74	32.5177		7.74	13.6956
		7.75	32.1279		7.75	13.6955
		7.76	32.5481		7.76	13.6953
		7.77	32.1284		7.77	13.6952
		7.78	32.5186		7.78	13.6951
		7.79	32.0889		7.79	13.695
		7.8	32.5191		7.8	13.6949
		7.81	32.0593		7.81	13.6948
		7.82	32.4195		7.82	13.6946
		7.83	32.0598		7.83	13.6945
		7.84	32.42		7.84	13.6944
		7.85	32.0002		7.85	13.6943
		7.86	32.3905		7.86	13.6942
		7.87	32.0007		7.87	13.6941
		7.88	32.3509		7.88	13.6939
		7.89	31.9712		7.89	13.6938
		7.9	32.2914		7.9	13.5937
		7.91	31.8716		7.91	13.5936
		7.92	32.2219		7.92	13.5935
		7.93	31.8421		7.93	13.4933
		7.94	32.2223		7.94	13.4932
		7.95	31.7726		7.95	13.4931
		7.96	32.2228		7.96	13.393
		7.97	31.773		7.97	13.2929
		7.98	32.1933		7.98	13.1928
		7.99	31.7435		7.99	12.9926
		8	32.1337		8	12.6925
		8.01	31.714		8.01	12.2924
		8.02	32.0942		8.02	9.21229
		8.03	31.7144		8.03	2.15217
		8.04	32.0647		8.04	1.13205
		8.05	31.6749		8.05	0.73094
		8.06	32.0351		8.06	0.50182
		8.07	31.5853		8.07	0.3357
		8.08	32.0056		8.08	0.21658
		8.09	31.5458		8.09	0.12847
		8.1	31.936		8.1	0.06735
		8.11	31.5863		8.11	0.01823
		8.12	31.9065		8.12	-0.02379
		8.13	31.4567		8.13	-0.0563
		8.14	31.907		8.14	-0.07582
		8.15	31.4172		8.15	-0.08564
		8.16	31.8474		8.16	-0.10519
		8.17	31.3577		8.17	-0.11502
		8.18	31.7779		8.18	-0.12159
		8.19	31.3581		8.19	-0.12821
		8.2	31.7484		8.2	-0.12182
		8.21	31.3286		8.21	-0.12844
		8.22	31.6788		8.22	-0.12536
		8.23	31.2591		8.23	-0.12868
		8.24	31.6493		8.24	-0.12559
		8.25	31.1695		8.25	-0.12241
		8.26	31.6197		8.26	-0.12253
		8.27	31.13		8.27	-0.11943
		8.28	31.5502		8.28	-0.11307
		8.29	31.0705		8.29	-0.10995
		8.3	31.4607		8.3	-0.1036
		8.31	30.9709		8.31	-0.10372
		8.32	31.3312		8.32	-0.10063
		8.33	30.9114		8.33	-0.09095
		8.34	31.3316		8.34	-0.09437
		8.35	30.8118		8.35	-0.08479
		8.36	31.1721		8.36	-0.0881
		8.37	30.6523		8.37	-0.07532
		8.38	31.0725		8.38	-0.07544
		8.39	30.5228		8.39	-0.07556
		8.4	30.873		8.4	-0.06917
		8.41	30.3232		8.41	-0.07249
		8.42	30.7435		8.42	-0.06941
		8.43	30.0737		8.43	-0.06952
		8.44	30.3239		8.44	-0.05664
		8.45	29.5142		8.45	-0.06326
		8.46	29.5844		8.46	-0.05688
		8.47	28.4546		8.47	-0.06029
		8.48	27.7349		8.48	-0.05391
		8.49	23.7251		8.49	-0.05403
		8.5	6.66532		8.5	-0.05095
		8.51	3.16556		8.51	-0.05106
		8.52	2.86579		8.52	-0.04468
		8.53	1.86602		8.53	-0.0448
		8.54	1.96625		8.54	-0.04812
		8.55	1.36648		8.55	-0.04173
		8.56	1.66672		8.56	-0.03865
		8.57	1.16695		8.57	-0.03557
		8.58	1.66718		8.58	-0.03569
		8.59	1.16741		8.59	-0.0358
		8.6	1.56764		8.6	-0.03262
		8.61	1.06788		8.61	-0.02954
		8.62	1.56811		8.62	-0.02646
		8.63	1.06834		8.63	-0.02977
		8.64	1.56857		8.64	-0.02669
		8.65	1.0688		8.65	-0.03001
		8.66	1.56904		8.66	-0.02362
		8.67	1.16927		8.67	-0.02704
		8.68	1.6695		8.68	-0.02386
		8.69	1.26973		8.69	-0.02728
		8.7	1.76996		8.7	-0.02089
		8.71	1.3702		8.71	-0.02421
		8.72	1.77043		8.72	-0.01783
		8.73	1.37066		8.73	-0.02125
		8.74	1.97089		8.74	-0.01516
		8.75	1.47113		8.75	-0.01818
		8.76	1.97136		8.76	-0.0154
		8.77	1.57159		8.77	-0.01842
		8.78	2.17182		8.78	-0.01563
		8.79	1.67205		8.79	-0.01575
		8.8	2.17229		8.8	-0.00887
		8.81	1.67252		8.81	-0.01599
		8.82	2.37275		8.82	-0.0091
		8.83	1.77298		8.83	-0.01622
		8.84	2.47321		8.84	-0.00934
		8.85	1.87345		8.85	-0.01646
		8.86	2.47368		8.86	-0.00657
		8.87	1.97391		8.87	-0.00969
		8.88	2.57414		8.88	-0.00981
		8.89	2.17437		8.89	-0.00992
		8.9	2.67461		8.9	-0.00704
		8.91	2.17484		8.91	-0.01016
		8.92	2.67507		8.92	-0.00728
		8.93	2.2753		8.93	-0.00739
		8.94	2.77553		8.94	-0.00151
		8.95	2.37577		8.95	-0.00763
		8.96	2.876		8.96	0.00225
		8.97	2.37623		8.97	-0.00786
		8.98	2.97646		8.98	0.00202
		8.99	2.47669		8.99	0.0049
		9	3.07693		9	-0.00222
		9.01	2.57716		9.01	-0.00233
		9.02	3.07739		9.02	0.00155
		9.03	2.67762		9.03	-0.00257
		9.04	3.17785		9.04	0.00731
		9.05	2.77809		9.05	-0.0028
		9.06	3.37832		9.06	0.00108
		9.07	2.97855		9.07	-0.00304
		9.08	3.57878		9.08	0.00384
		9.09	3.17901		9.09	-0.00327
		9.1	3.77925		9.1	0.00361
		9.11	3.37948		9.11	-0.00351
		9.12	4.07971		9.12	0.00338
		9.13	3.67994		9.13	0.000257797
		9.14	4.48017		9.14	0.00314
		9.15	3.98041		9.15	-0.00398
		9.16	5.18064		9.16	0.00591
		9.17	5.28087		9.17	-0.000211772
		9.18	6.8811		9.18	0.00567
		9.19	8.98134		9.19	0.00255
		9.2	25.8116		9.2	0.00844
		9.21	28.7918		9.21	-0.00068134
		9.22	32.842		9.22	0.0022
		9.23	32.7423		9.23	-0.000916124
		9.24	33.6825		9.24	0.00497
		9.25	33.2827		9.25	-0.00115
		9.26	33.983		9.26	0.00173
		9.27	33.4832		9.27	-0.00539
		9.28	34.1834		9.28	0.0045
		9.29	33.5837		9.29	-0.00562
		9.3	34.2839		9.3	-0.00574
		9.31	33.6841		9.31	-0.00886
		9.32	34.2844		9.32	0.00103
		9.33	33.6846		9.33	-0.00609
		9.34	34.3848		9.34	0.00379
		9.35	33.685		9.35	-0.00632
		9.36	34.3853		9.36	0.000557778
		9.37	33.6855		9.37	-0.00256
		9.38	34.2857		9.38	0.00332
		9.39	33.686		9.39	0.000205602
		9.4	34.2862		9.4	0.00309
		9.41	33.5864		9.41	0.00997
		9.42	34.2867		9.42	0.01285
		9.43	33.5869		9.43	0.01274
		9.44	34.1871		9.44	0.01562
		9.45	33.5874		9.45	0.0185
		9.46	34.3876		9.46	0.03538
		9.47	33.4878		9.47	0.04127
		9.48	34.1881		9.48	0.06715
		9.49	33.4883		9.49	0.07003
		9.5	34.1885		9.5	0.09891
		9.51	33.4888		9.51	0.1278
		9.52	34.089		9.52	0.16368
		9.53	33.4892		9.53	0.19256
		9.54	34.0895		9.54	0.25444
		9.55	33.3897		9.55	0.31833
		9.56	33.9899		9.56	0.42921
		9.57	33.2901		9.57	0.57409
		9.58	33.8904		9.58	0.85298
		9.59	33.1906		9.59	1.49386
		9.6	33.8909		9.6	5.38374
		9.61	33.2911		9.61	9.55362
		9.62	33.8913		9.62	10.5735
		9.63	33.1716		9.63	10.9734
		9.64	33.7918		9.64	11.3733
		9.65	33.142		9.65	11.6731
		9.66	33.6922		9.66	11.973
		9.67	33.0125		9.67	12.1729
		9.68	33.6927		9.68	12.3728
		9.69	33.0429		9.69	12.4727
		9.7	33.6932		9.7	12.5726
		9.71	32.9834		9.71	12.6724
		9.72	33.6936		9.72	12.7723
		9.73	32.9439		9.73	12.8722
		9.74	33.5941		9.74	12.9721
		9.75	32.9143		9.75	12.972
		9.76	33.4946		9.76	13.0719
		9.77	32.8848		9.77	13.0717
		9.78	33.495		9.78	13.1716
		9.79	32.8153		9.79	13.1715
		9.8	33.4955		9.8	13.2714
		9.81	32.7557		9.81	13.2713
		9.82	33.3959		9.82	13.3712
		9.83	32.6962		9.83	13.371
		9.84	33.3964		9.84	13.3709
		9.85	32.6566		9.85	13.3708
		9.86	33.2969		9.86	13.3707
		9.87	32.5971		9.87	13.4706
		9.88	33.2974		9.88	13.4704
		9.89	32.5976		9.89	13.4703
		9.9	33.2978		9.9	13.4702
		9.91	32.598		9.91	13.4701
		9.92	33.1983		9.92	13.47
		9.93	32.5685		9.93	13.4699
		9.94	33.1987		9.94	13.5698
		9.95	32.439		9.95	13.5696
		9.96	33.1492		9.96	13.5695
		9.97	32.4394		9.97	13.5694
		9.98	33.1797		9.98	13.5693
		9.99	32.3999		9.99	13.5692
		10	33.0801		10	13.569
		10.01	32.3704		10.01	13.5689
		10.02	32.9906		10.02	13.6688
		10.03	32.3108		10.03	13.6687
		10.04	32.9511		10.04	13.6686
		10.05	32.2413		10.05	13.6685
		10.06	32.9915		10.06	13.6683
		10.07	32.2118		10.07	13.6682
		10.08	32.952		10.08	13.6681
		10.09	32.1822		10.09	13.668
		10.1	32.9224		10.1	13.6679
		10.11	32.1827		10.11	13.6677
		10.12	32.8929		10.12	13.6676
		10.13	32.0832		10.13	13.6675
		10.14	32.8234		10.14	13.7674
		10.15	32.1136		10.15	13.7673
		10.16	32.8238		10.16	13.7672
		10.17	32.0541		10.17	13.767
		10.18	32.7643		10.18	13.7669
		10.19	31.9845		10.19	13.7668
		10.2	32.6648		10.2	13.7667
		10.21	31.985		10.21	13.7666
		10.22	32.6352		10.22	13.7665
		10.23	31.9255		10.23	13.6663
		10.24	32.6657		10.24	13.6662
		10.25	31.8959		10.25	13.6661
		10.26	32.6062		10.26	13.666
		10.27	31.8964		10.27	13.5659
		10.28	32.6066		10.28	13.5658
		10.29	31.7969		10.29	13.5656
		10.3	32.5371		10.3	13.4655
		10.31	31.7673		10.31	13.3654
		10.32	32.5076		10.32	13.3653
		10.33	31.7678		10.33	13.1652
		10.34	32.478		10.34	13.065
		10.35	31.7282		10.35	12.8649
		10.36	32.4485		10.36	12.5648
		10.37	31.6687		10.37	10.9647
		10.38	32.449		10.38	3.04458
		10.39	31.6392		10.39	1.36447
		10.4	32.3794		10.4	0.85635
		10.41	31.5996		10.41	0.57123
		10.42	32.3499		10.42	0.39311
		10.43	31.5401		10.43	0.247
		10.44	32.3503		10.44	0.16588
		10.45	31.5706		10.45	0.08776
		10.46	32.2808		10.46	0.03964
		10.47	31.511		10.47	-0.01947
		10.48	32.2813		10.48	-0.04499
		10.49	31.4115		10.49	-0.08071
		10.5	32.2217		10.5	-0.08732
		10.51	31.472		10.51	-0.11334
		10.52	32.2222		10.52	-0.11666
		10.53	31.4424		10.53	-0.13301
		10.54	32.1927		10.54	-0.12989
		10.55	31.3129		10.55	-0.14619
		10.56	32.1231		10.56	-0.13013
		10.57	31.3534		10.57	-0.13348
		10.58	32.0636		10.58	-0.12716
		10.59	31.2838		10.59	-0.13371
		10.6	31.9641		10.6	-0.1176
		10.61	31.2843		10.61	-0.12752
		10.62	31.9945		10.62	-0.11143
		10.63	31.1848		10.63	-0.12125
		10.64	31.965		10.64	-0.10517
		10.65	31.1552		10.65	-0.11819
		10.66	31.8654		10.66	-0.1022
		10.67	31.0557		10.67	-0.10552
		10.68	31.8659		10.68	-0.09264
		10.69	31.0561		10.69	-0.09926
		10.7	31.8364		10.7	-0.08967
		10.71	30.9966		10.71	-0.09949
		10.72	31.8068		10.72	-0.08341
		10.73	30.9671		10.73	-0.09002
		10.74	31.7373		10.74	-0.07724
		10.75	30.8975		10.75	-0.09026
		10.76	31.6778		10.76	-0.08388
		10.77	30.838		10.77	-0.08079
		10.78	31.5782		10.78	-0.06791
		10.79	30.7985		10.79	-0.07453
		10.8	31.5487		10.8	-0.06495
		10.81	30.6089		10.81	-0.06506
		10.82	31.4192		10.82	-0.05868
		10.83	30.5794		10.83	-0.0621
		10.84	31.2596		10.84	-0.04922
		10.85	30.4199		10.85	-0.06233
		10.86	31.1001		10.86	-0.04945
		10.87	30.3203		10.87	-0.05607
		10.88	30.9705		10.88	-0.04649
		10.89	30.0608		10.89	-0.0531
		10.9	30.711		10.9	-0.03652
		10.91	29.7413		10.91	-0.05334
		10.92	30.1615		10.92	-0.03676
		10.93	29.0617		10.93	-0.04707
		10.94	29.2519		10.94	-0.03399
		10.95	27.4722		10.95	-0.05381
		10.96	25.8224		10.96	-0.03422
		10.97	10.0226		10.97	-0.05074
		10.98	4.02287		10.98	-0.03446
		10.99	2.3231		10.99	-0.04158
		11	2.52334		11	-0.03169
		11.01	1.42357		11.01	-0.04471
		11.02	2.0238		11.02	-0.02193
		11.03	1.02403		11.03	-0.03505
		11.04	1.72426		11.04	-0.02216
		11.05	0.9245		11.05	-0.03228
		11.06	1.62473		11.06	-0.0224
		11.07	0.82496		11.07	-0.03252
		11.08	1.62519		11.08	-0.01963
		11.09	0.82542		11.09	-0.02975
		11.1	1.62566		11.1	-0.01687
		11.11	0.82589		11.11	-0.03299
		11.12	1.62612		11.12	-0.0201
		11.13	0.82635		11.13	-0.03022
		11.14	1.62658		11.14	-0.01434
		11.15	0.92682		11.15	-0.02746
		11.16	1.72705		11.16	-0.01457
		11.17	1.02728		11.17	-0.02769
		11.18	1.82751		11.18	-0.01781
		11.19	1.12774		11.19	-0.02792
		11.2	1.92798		11.2	-0.01104
		11.21	1.22821		11.21	-0.02816
		11.22	2.02844		11.22	-0.00828
		11.23	1.22867		11.23	-0.02139
		11.24	2.1289		11.24	-0.00851
		11.25	1.32914		11.25	-0.01863
		11.26	2.22937		11.26	-0.00875
		11.27	1.4296		11.27	-0.02186
		11.28	2.42983		11.28	0.02002
		11.29	1.53006		11.29	-0.0191
		11.3	2.4303		11.3	-0.00322
		11.31	1.63053		11.31	-0.02233
		11.32	2.43076		11.32	-0.00645
		11.33	1.73099		11.33	-0.01657
		11.34	2.63123		11.34	-0.00369
		11.35	1.83146		11.35	-0.0168
		11.36	2.73169		11.36	7.93573e-05
		11.37	1.93192		11.37	-0.01304
		11.38	2.73215		11.38	-0.00416
		11.39	1.93239		11.39	-0.02327
		11.4	2.83262		11.4	-0.000390211
		11.41	2.03285		11.41	-0.01351
		11.42	2.93308		11.42	-0.000624995
		11.43	2.13331		11.43	-0.01374
		11.44	2.93355		11.44	0.00214
		11.45	2.23378		11.45	-0.00798
		11.46	3.13401		11.46	0.00491
		11.47	2.33424		11.47	-0.00821
		11.48	3.13447		11.48	0.00467
		11.49	2.33471		11.49	-0.00145
		11.5	3.23494		11.5	0.00144
		11.51	2.43517		11.51	-0.01168
		11.52	3.3354		11.52	0.0012
		11.53	2.63563		11.53	-0.01192
		11.54	3.53587		11.54	0.000966299
		11.55	2.8361		11.55	-0.01215
		11.56	3.73633		11.56	-0.00227
		11.57	3.03656		11.57	-0.01539
		11.58	3.93679		11.58	-0.0025
		11.59	3.23703		11.59	-0.01562
		11.6	4.23726		11.6	0.000261947
		11.61	3.63749		11.61	-0.01286
		11.62	4.73772		11.62	2.71625e-05
		11.63	4.23795		11.63	-0.01609
		11.64	5.73819		11.64	-0.000207622
		11.65	5.73842		11.65	-0.01333
		11.66	8.33865		11.66	-0.00344
		11.67	18.2989		11.67	-0.01656
		11.68	28.7891		11.68	0.00232
		11.69	31.7594		11.69	-0.01379
		11.7	33.2396		11.7	-0.000911974
		11.71	32.6998		11.71	-0.01403
		11.72	33.84		11.72	0.00185
		11.73	33.1603		11.73	-0.02126
		11.74	34.1405		11.74	0.00162
		11.75	33.3407		11.75	-0.0115
		11.76	34.241		11.76	0.00138
		11.77	33.4412		11.77	-0.00473
		11.78	34.2414		11.78	0.00815
		11.79	33.5417		11.79	-0.00197
		11.8	34.3419		11.8	0.02691
		11.81	33.5421		11.81	0.0108
		11.82	34.3424		11.82	0.03668
		11.83	33.5426		11.83	0.03956
		11.84	34.3428		11.84	0.06544
		11.85	33.5431		11.85	0.08133
		11.86	34.2433		11.86	0.11321
		11.87	33.4435		11.87	0.13309
		11.88	34.2438		11.88	0.18497
		11.89	33.344		11.89	0.21386
		11.9	34.2442		11.9	0.29074
		11.91	33.3445		11.91	0.36262
		11.92	34.1447		11.92	0.50151
		11.93	33.3449		11.93	0.69239
		11.94	34.2452		11.94	1.11627
		11.95	33.2454		11.95	2.60615
		11.96	34.1456		11.96	8.07604
		11.97	33.2458		11.97	10.2459
		11.98	34.1461		11.98	10.8458
		11.99	33.2263		11.99	11.2457
		12	34.1465		12	11.5456
		12.01	33.2268		12.01	11.8454
		12.02	34.047		12.02	12.0453
		12.03	33.1272		12.03	12.2452
		12.04	33.9475		12.04	12.4451
		12.05	33.0677		12.05	12.545
		12.06	33.8479		12.06	12.6449
		12.07	33.0682		12.07	12.7447
		12.08	33.8484		12.08	12.8446
		12.09	32.9986		12.09	12.9445
		12.1	33.8489		12.1	13.0444
		12.11	32.9691		12.11	13.0443
		12.12	33.7493		12.12	13.1442
		12.13	32.9096		12.13	13.144
		12.14	33.6498		12.14	13.2439
		12.15	32.87		12.15	13.2438
		12.16	33.7503		12.16	13.3437
		12.17	32.8405		12.17	13.3436
		12.18	33.6507		12.18	13.3435
		12.19	32.8109		12.19	13.3433
		12.2	33.6512		12.2	13.4432
		12.21	32.7514		12.21	13.4431
		12.22	33.5517		12.22	13.443
		12.23	32.7119		12.23	13.4429
		12.24	33.5521		12.24	13.4428
		12.25	32.6823		12.25	13.4426
		12.26	33.5526		12.26	13.5425
		12.27	32.6528		12.27	13.5424
		12.28	33.453		12.28	13.5423
		12.29	32.5533		12.29	13.5422
		12.3	33.3535		12.3	13.542
		12.31	32.4937		12.31	13.5419
		12.32	33.354		12.32	13.5418
		12.33	32.4542		12.33	13.5417
		12.34	33.2544		12.34	13.6416
		12.35	32.4547		12.35	13.6415
		12.36	33.2549		12.36	13.6413
		12.37	32.4951		12.37	13.6412
		12.38	33.2554		12.38	13.6411
		12.39	32.3656		12.39	13.641
		12.4	33.2058		12.4	13.6409
		12.41	32.2961		12.41	13.6408
		12.42	33.1363		12.42	13.6406
		12.43	32.2665		12.43	13.6405
		12.44	33.1367		12.44	13.7404
		12.45	32.297		12.45	13.6403
		12.46	33.1072		12.46	13.7402
		12.47	32.1975		12.47	13.7401
		12.48	33.0077		12.48	13.7399
		12.49	32.1679		12.49	13.7398
		12.5	33.0781		12.5	13.7397
		12.51	32.1084		12.51	13.7396
		12.52	32.9786		12.52	13.7395
		12.53	32.1088		12.53	13.7393
		12.54	32.9491		12.54	13.7392
		12.55	32.1093		12.55	13.7391
		12.56	32.9195		12.56	13.739
		12.57	32.0098		12.57	13.7389
		12.58	32.95		12.58	13.7388
		12.59	32.0102		12.59	13.6386
		12.6	32.8205		12.6	13.6385
		12.61	31.9807		12.61	13.6384
		12.62	32.8209		12.62	13.6383
		12.63	31.9112		12.63	13.5382
		12.64	32.7614		12.64	13.5381
		12.65	31.8816		12.65	13.5379
		12.66	32.7619		12.66	13.4378
		12.67	31.8821		12.67	13.3377
		12.68	32.7923		12.68	13.2376
		12.69	31.7826		12.69	13.1375
		12.7	32.6628		12.7	12.9374
		12.71	31.753		12.71	12.6372
		12.72	32.6332		12.72	11.9371
		12.73	31.7535		12.73	8.307
		12.74	32.6337		12.74	1.76688
		12.75	31.6939		12.75	1.00676
		12.76	32.5342		12.76	0.70164
		12.77	31.6944		12.77	0.47553
		12.78	32.5046		12.78	0.34541
		12.79	31.6249		12.79	0.22229
		12.8	32.4651		12.8	0.16717
		12.81	31.5953		12.81	0.08906
		12.82	32.4656		12.82	0.06394
		12.83	31.5958		12.83	0.00182
		12.84	32.436		12.84	0.00171
		12.85	31.5663		12.85	-0.04341
		12.86	32.4065		12.86	-0.03753
		12.87	31.4667		12.87	-0.06365
		12.88	32.307		12.88	-0.05976
		12.89	31.4972		12.89	-0.07658
		12.9	32.3074		12.9	-0.064
		12.91	31.4377		12.91	-0.07682
		12.92	32.2779		12.92	-0.06023
		12.93	31.4081		12.93	-0.07375
		12.94	32.2484		12.94	-0.05747
		12.95	31.3386		12.95	-0.05759
		12.96	32.2088		12.96	-0.0487
		12.97	31.3391		12.97	-0.06082
		12.98	32.1493		12.98	-0.04494
		12.99	31.3095		12.99	-0.05506
		13	32.1497		13	-0.03617
		13.01	31.28		13.01	-0.05529
		13.02	32.1202		13.02	-0.02641
		13.03	31.2404		13.03	-0.04953
		13.04	32.0907		13.04	-0.02364
		13.05	31.2109		13.05	-0.03676
		13.06	32.0211		13.06	-0.01988
		13.07	31.1114		13.07	-0.02999
		13.08	32.0216		13.08	-0.01111
		13.09	31.1518		13.09	-0.02423
		13.1	31.9921		13.1	-0.00135
		13.11	31.0523		13.11	-0.01446
		13.12	31.8925		13.12	0.00842
		13.13	31.0528		13.13	-0.0117
		13.14	31.833		13.14	0.01118
		13.15	31.0232		13.15	-0.00493
		13.16	31.7935		13.16	0.01095
		13.17	30.9537		13.17	0.000831386
		13.18	31.7039		13.18	0.02371
		13.19	30.8542		13.19	0.0046
		13.2	31.7944		13.2	0.02648
		13.21	30.8246		13.21	0.00736
		13.22	31.6349		13.22	0.02624
		13.23	30.7951		13.23	0.01313
		13.24	31.5353		13.24	0.02601
		13.25	30.6956		13.25	0.01589
		13.26	31.5058		13.26	0.03577
		13.27	30.606		13.27	0.01966
		13.28	31.3762		13.28	0.03854
		13.29	30.5065		13.29	0.02242
		13.3	31.3167		13.3	0.03831
		13.31	30.4069		13.31	0.02519
		13.32	31.1872		13.32	0.04507
		13.33	30.3074		13.33	0.02795
		13.34	31.0276		13.34	0.05084
		13.35	30.0879		13.35	0.03172
		13.36	30.8281		13.36	0.0506
		13.37	29.8283		13.37	0.03148
		13.38	30.4086		13.38	0.05737
		13.39	29.4088		13.39	0.03725
		13.4	29.859		13.4	0.06013
		13.41	28.6293		13.41	0.03701
		13.42	28.5695		13.42	0.0569
		13.43	25.9797		13.43	0.03978
		13.44	18.0099		13.44	0.06266
		13.45	3.68019		13.45	0.03954
		13.46	3.28042		13.46	0.05943
		13.47	1.78065		13.47	0.04331
		13.48	2.28088		13.48	0.06219
		13.49	1.18111		13.49	0.04307
		13.5	1.88135		13.5	0.06896
		13.51	0.98158		13.51	0.04584
		13.52	1.68181		13.52	0.06872
		13.53	0.88204		13.53	0.05161
		13.54	1.58228		13.54	0.07149
		13.55	0.78251		13.55	0.05537
		13.56	1.58274		13.56	0.06425
		13.57	0.78297		13.57	0.05514
		13.58	1.5832		13.58	0.07402
		13.59	0.88344		13.59	0.0609
		13.6	1.58367		13.6	0.07678
		13.61	0.7839		13.61	0.06067
		13.62	1.68413		13.62	0.07655
		13.63	0.88436		13.63	0.05743
		13.64	1.6846		13.64	0.07931
		13.65	1.08483		13.65	0.0572
		13.66	1.78506		13.66	0.07608
		13.67	1.18529		13.67	0.05696
		13.68	1.88552		13.68	0.06284
		13.69	1.18576		13.69	0.05673
		13.7	1.98599		13.7	0.08261
		13.71	1.28622		13.71	0.06249
		13.72	2.08645		13.72	0.07837
		13.73	1.38668		13.73	0.06626
		13.74	2.18692		13.74	0.08814
		13.75	1.48715		13.75	0.06202
		13.76	2.28738		13.76	0.08491
		13.77	1.58761		13.77	0.06879
		13.78	2.38784		13.78	0.08467
		13.79	1.68808		13.79	0.06855
		13.8	2.48831		13.8	0.08744
		13.81	1.78854		13.81	0.06832
		13.82	2.58877		13.82	0.0842
		13.83	1.889		13.83	0.06508
		13.84	2.68924		13.84	0.08097
		13.85	1.88947		13.85	0.06485
		13.86	2.6897		13.86	0.08373
		13.87	1.98993		13.87	0.06761
		13.88	2.79016		13.88	0.0835
		13.89	2.0904		13.89	0.06738
		13.9	2.79063		13.9	0.08326
		13.91	2.19086		13.91	0.06714
		13.92	2.99109		13.92	0.08303
		13.93	2.29133		13.93	0.06991
		13.94	2.99156		13.94	0.08279
		13.95	2.39179		13.95	0.06367
		13.96	3.09202		13.96	0.08256
		13.97	2.39225		13.97	0.06644
		13.98	3.19249		13.98	0.08532
		13.99	2.49272		13.99	0.05921
		14	3.29295		14	0.08509
		14.01	2.69318		14.01	0.06597
		14.02	3.49341		14.02	0.08785
		14.03	2.79365		14.03	0.06574
		14.04	3.79388		14.04	0.08462
		14.05	3.09411		14.05	0.0625
		14.06	3.99434		14.06	0.07838
		14.07	3.39457		14.07	0.06527
		14.08	4.29481		14.08	0.07815
		14.09	3.79504		14.09	0.06503
		14.1	4.89527		14.1	0.08091
		14.11	4.7955		14.11	0.0618
		14.12	6.19573		14.12	0.08668
		14.13	6.89597		14.13	0.07056
		14.14	16.6962		14.14	0.09644
		14.15	27.1564		14.15	0.08633
		14.16	32.3067		14.16	0.10921
		14.17	32.2769		14.17	0.09909
		14.18	33.3971		14.18	0.13497
		14.19	32.9174		14.19	0.12486
		14.2	33.8976		14.2	0.16674
		14.21	33.2478		14.21	0.17062
		14.22	34.0981		14.22	0.21251
		14.23	33.3983		14.23	0.23139
		14.24	34.2985		14.24	0.28627
		14.25	33.4988		14.25	0.31815
		14.26	34.299		14.26	0.40604
		14.27	33.4992		14.27	0.49992
		14.28	34.2995		14.28	0.6778
		14.29	33.4997		14.29	0.93868
		14.3	34.2999		14.3	1.69857
		14.31	33.5001		14.31	5.84845
		14.32	34.3004		14.32	9.78833
		14.33	33.5006		14.33	10.6182
		14.34	34.3008		14.34	11.1181
		14.35	33.5011		14.35	11.518
		14.36	34.2013		14.36	11.8179
		14.37	33.4015		14.37	12.0177
		14.38	34.2018		14.38	12.3176
		14.39	33.402		14.39	12.4175
		14.4	34.2022		14.4	12.6174
		14.41	33.4025		14.41	12.7173
		14.42	34.1027		14.42	12.8172
		14.43	33.2829		14.43	12.817
		14.44	34.0032		14.44	12.9169
		14.45	33.3034		14.45	13.0168
		14.46	34.1036		14.46	13.1167
		14.47	33.2839		14.47	13.1166
		14.48	34.0041		14.48	13.2165
		14.49	33.1843		14.49	13.2163
		14.5	34.0046		14.5	13.3162
		14.51	33.1848		14.51	13.3161
		14.52	33.905		14.52	13.416
		14.53	33.1553		14.53	13.4159
		14.54	33.8055		14.54	13.4157
		14.55	33.1257		14.55	13.4156
		14.56	33.8059		14.56	13.5155
		14.57	33.0562		14.57	13.5154
		14.58	33.7064		14.58	13.5153
		14.59	32.9966		14.59	13.5152
		14.6	33.7069		14.6	13.515
		14.61	32.9271		14.61	13.5149
		14.62	33.7073		14.62	13.6148
		14.63	32.8976		14.63	13.6147
		14.64	33.6078		14.64	13.6146
		14.65	32.868		14.65	13.6145
		14.66	33.6083		14.66	13.6143
		14.67	32.8385		14.67	13.6142
		14.68	33.5087		14.68	13.6141
		14.69	32.839		14.69	13.614
		14.7	33.5092		14.7	13.7139
		14.71	32.7394		14.71	13.6137
		14.72	33.5097		14.72	13.7136
		14.73	32.7399		14.73	13.7135
		14.74	33.4101		14.74	13.7134
		14.75	32.6803		14.75	13.7133
		14.76	33.4106		14.76	13.7132
		14.77	32.6108		14.77	13.7131
		14.78	33.291		14.78	13.7129
		14.79	32.5513		14.79	13.7128
		14.8	33.2915		14.8	13.7127
		14.81	32.5517		14.81	13.7126
		14.82	33.232		14.82	13.8125
		14.83	32.5522		14.83	13.7123
		14.84	33.1924		14.84	13.8122
		14.85	32.5527		14.85	13.8121
		14.86	33.1629		14.86	13.812
		14.87	32.3831		14.87	13.8119
		14.88	33.1034		14.88	13.8118
		14.89	32.3836		14.89	13.8116
		14.9	33.1038		14.9	13.8115
		14.91	32.3841		14.91	13.8114
		14.92	33.0643		14.92	13.8113
		14.93	32.3245		14.93	13.7112
		14.94	33.0048		14.94	13.7111
		14.95	32.295		14.95	13.7109
		14.96	32.9352		14.96	13.7108
		14.97	32.2955		14.97	13.7107
		14.98	32.8757		14.98	13.6106
		14.99	32.1659		14.99	13.6105
		15	32.9061		15	13.6104
		15.01	32.1364		15.01	13.5102
		15.02	32.8466		15.02	13.5101
		15.03	32.0969		15.03	13.31
		15.04	32.7771		15.04	13.2099
		15.05	32.0973		15.05	13.1098
		15.06	32.7775		15.06	12.8096
		15.07	32.0378		15.07	12.4095
		15.08	32.778		15.08	9.54941
		15.09	32.0682		15.09	2.28929
		15.1	32.6885		15.1	1.23917
		15.11	32.0087		15.11	0.80706
		15.12	32.7189		15.12	0.58694
		15.13	31.9392		15.13	0.38882
		15.14	32.6194		15.14	0.27871
		15.15	31.9696		15.15	0.17559
		15.16	32.5599		15.16	0.13347
		15.17	31.9101		15.17	0.05835
		15.18	32.5603		15.18	0.03924
		15.19	31.8406		15.19	-0.00988
		15.2	32.4608		15.2	-0.016
		15.21	31.841		15.21	-0.05512
		15.22	32.4913		15.22	-0.04923
		15.23	31.7815		15.23	-0.08135
		15.24	32.4317		15.24	-0.06247
		15.25	31.682		15.25	-0.09159
		15.26	32.3922		15.26	-0.0757
		15.27	31.6824		15.27	-0.09472
		15.28	32.3927		15.28	-0.07894
		15.29	31.7129		15.29	-0.09496
		15.3	32.3331		15.3	-0.07617
		15.31	31.6834		15.31	-0.09229
		15.32	32.2636		15.32	-0.06941
		15.33	31.7138		15.33	-0.08853
		15.34	32.204		15.34	-0.06664
		15.35	31.6243		15.35	-0.08576
		15.36	32.2345		15.36	-0.05988
		15.37	31.5847		15.37	-0.07699
		15.38	32.175		15.38	-0.05411
		15.39	31.5252		15.39	-0.07323
		15.4	32.1454		15.4	-0.04435
		15.41	31.4957		15.41	-0.06746
		15.42	32.1459		15.42	-0.04158
		15.43	31.4661		15.43	-0.0607
		15.44	32.0764		15.44	-0.03182
		15.45	31.4266		15.45	-0.03893
		15.46	32.0468		15.46	-0.02605
		15.47	31.3671		15.47	-0.04217
		15.48	31.9473		15.48	-0.02229
		15.49	31.4275		15.49	-0.0424
		15.5	31.9478		15.5	-0.02652
		15.51	31.398		15.51	-0.04264
		15.52	31.9482		15.52	-0.01376
		15.53	31.2984		15.53	-0.03587
		15.54	31.8887		15.54	-0.01399
		15.55	31.2689		15.55	-0.03311
		15.56	31.8892		15.56	-0.01123
		15.57	31.2394		15.57	-0.02734
		15.58	31.8196		15.58	-0.00746
		15.59	31.1698		15.59	-0.02058
		15.6	31.7901		15.6	-0.00169
		15.61	31.1103		15.61	-0.01781
		15.62	31.6905		15.62	-0.00193
		15.63	31.0808		15.63	-0.01205
		15.64	31.691		15.64	0.00784
		15.65	31.0112		15.65	-0.01228
		15.66	31.5615		15.66	0.0046
		15.67	30.9817		15.67	-0.00852
		15.68	31.5319		15.68	0.00737
		15.69	30.9122		15.69	-0.00875
		15.7	31.4724		15.7	0.01313
		15.71	30.8526		15.71	-0.00899
		15.72	31.4029		15.72	0.0129
		15.73	30.8231		15.73	-0.00322
		15.74	31.3433		15.74	0.01666
		15.75	30.6936		15.75	-0.00346
		15.76	31.2438		15.76	-0.00657
		15.77	30.624		15.77	-0.000690561
		15.78	31.1743		15.78	0.01619
		15.79	30.5345		15.79	-0.000925346
		15.8	31.0847		15.8	0.01896
		15.81	30.365		15.81	0.00584
		15.82	30.8252		15.82	0.01872
		15.83	30.1154		15.83	0.00261
		15.84	30.5357		15.84	0.02449
		15.85	29.8159		15.85	0.00537
		15.86	30.1761		15.86	0.02425
		15.87	29.2663		15.87	0.00814
		15.88	29.4366		15.88	0.03102
		15.89	28.1368		15.89	0.0109
		15.9	27.397		15.9	0.02778
		15.91	22.1773		15.91	0.01067
		15.92	5.4375		15.92	0.03055
		15.93	2.83773		15.93	0.00743
		15.94	2.63797		15.94	0.03331
		15.95	1.6382		15.95	0.0172
		15.96	1.93843		15.96	0.03008
		15.97	1.23866		15.97	0.01996
		15.98	1.63889		15.98	0.02984
		15.99	1.03913		15.99	0.00973
		16	1.53936		16	0.02661
		16.01	0.93959		16.01	0.01349
		16.02	1.43982		16.02	0.03537
		16.03	0.94005		16.03	0.01926
		16.04	1.44029		16.04	0.03514
		16.05	0.94052		16.05	0.01602
		16.06	1.44075		16.06	0.03891
		16.07	0.94098		16.07	0.01579
		16.08	1.44121		16.08	0.03867
		16.09	0.94145		16.09	0.02155
		16.1	1.54168		16.1	0.03844
		16.11	1.14191		16.11	0.01832
		16.12	1.64214		16.12	0.0382
		16.13	1.14238		16.13	0.02108
		16.14	1.74261		16.14	0.03797
		16.15	1.34284		16.15	0.01785
		16.16	1.84307		16.16	0.03073
		16.17	1.3433		16.17	0.01761
		16.18	1.94354		16.18	0.0305
		16.19	1.44377		16.19	0.01738
		16.2	2.044		16.2	0.03326
		16.21	1.54423		16.21	0.02014
		16.22	2.14446		16.22	0.03303
		16.23	1.7447		16.23	0.01991
		16.24	2.24493		16.24	0.03979
		16.25	1.74516		16.25	0.01667
		16.26	2.24539		16.26	0.03656
		16.27	1.74562		16.27	0.01644
		16.28	2.34586		16.28	0.04532
		16.29	1.84609		16.29	0.02321
		16.3	2.44632		16.3	0.03609
		16.31	1.94655		16.31	0.02297
		16.32	2.54678		16.32	0.03185
		16.33	2.14702		16.33	0.01574
		16.34	2.64725		16.34	0.03162
		16.35	2.14748		16.35	0.0155
		16.36	2.74771		16.36	0.03138
		16.37	2.24794		16.37	0.01827
		16.38	2.84818		16.38	0.03815
		16.39	2.34841		16.39	0.01503
		16.4	2.84864		16.4	0.03491
		16.41	2.44887		16.41	0.0148
		16.42	2.9491		16.42	0.03068
		16.43	2.54934		16.43	0.01456
		16.44	2.94957		16.44	0.03744
		16.45	2.5498		16.45	0.02433
		16.46	3.05003		16.46	0.04021
		16.47	2.75026		16.47	0.01709
		16.48	3.2505		16.48	0.03997
		16.49	2.85073		16.49	0.04286
		16.5	3.45096		16.5	0.04974
		16.51	3.05119		16.51	0.04262
		16.52	3.65142		16.52	0.06551
		16.53	3.35166		16.53	0.05839
		16.54	3.95189		16.54	0.09127
		16.55	3.65212		16.55	0.09115
		16.56	4.35235		16.56	0.12304
		16.57	4.15259		16.57	0.13592
		16.58	5.15282		16.58	0.1778
		16.59	5.35305		16.59	0.20368
		16.6	6.95328		16.6	0.26557
		16.61	11.5535		16.61	0.31645
		16.62	26.6638		16.62	0.41733
		16.63	31.364		16.63	0.52721
		16.64	32.7242		16.64	0.7631
		16.65	32.7244		16.65	1.19098
		16.66	33.4547		16.66	3.02086
		16.67	33.2349		16.67	8.46074
		16.68	33.8551		16.68	10.3906
		16.69	33.4554		16.69	10.8905
		16.7	33.9556		16.7	11.2904
		16.71	33.6558		16.71	11.6903
		16.72	34.0561		16.72	11.8902
		16.73	33.6563		16.73	12.09
		16.74	34.1565		16.74	12.2899
		16.75	33.6568		16.75	12.4898
		16.76	34.157		16.76	12.5897
		16.77	33.6572		16.77	12.6896
		16.78	34.1575		16.78	12.7895
		16.79	33.6577		16.79	12.8893
		16.8	34.0579		16.8	12.9892
		16.81	33.6581		16.81	12.9891
		16.82	34.0584		16.82	13.089
		16.83	33.6586		16.83	13.0889
		16.84	34.0588		16.84	13.1888
		16.85	33.6591		16.85	13.2886
		16.86	33.9593		16.86	13.2885
		16.87	33.5596		16.87	13.2884
		16.88	33.9598		16.88	13.3883
		16.89	33.46		16.89	13.3882
		16.9	33.8602		16.9	13.388
		16.91	33.4605		16.91	13.3879
		16.92	33.8607		16.92	13.4878
		16.93	33.4609		16.93	13.4877
		16.94	33.8612		16.94	13.4876
		16.95	33.3614		16.95	13.4875
		16.96	33.8616		16.96	13.4873
		16.97	33.3619		16.97	13.4872
		16.98	33.7621		16.98	13.5871
		16.99	33.3423		16.99	13.587
		17	33.7626		17	13.5869
		17.01	33.2828		17.01	13.5868
		17.02	33.663		17.02	13.5866
		17.03	33.2133		17.03	13.5865
		17.04	33.5635		17.04	13.5864
		17.05	33.1837		17.05	13.5863
		17.06	33.564		17.06	13.6862
		17.07	33.1542		17.07	13.5861
		17.08	33.5644		17.08	13.6859
		17.09	33.0847		17.09	13.6858
		17.1	33.4649		17.1	13.6857
		17.11	33.0551		17.11	13.6856
		17.12	33.3653		17.12	13.6855
		17.13	33.0256		17.13	13.6853
		17.14	33.3158		17.14	13.6852
		17.15	32.956		17.15	13.6851
		17.16	33.3463		17.16	13.685
		17.17	32.9565		17.17	13.6849
		17.18	33.2867		17.18	13.7848
		17.19	32.897		17.19	13.6846
		17.2	33.2172		17.2	13.7845
		17.21	32.8674		17.21	13.7844
		17.22	33.2177		17.22	13.7843
		17.23	32.8679		17.23	13.7842
		17.24	33.1881		17.24	13.7841
		17.25	32.7684		17.25	13.7839
		17.26	33.0586		17.26	13.7838
		17.27	32.7388		17.27	13.7837
		17.28	33.0291		17.28	13.7836
		17.29	32.6393		17.29	13.6835
		17.3	32.9895		17.3	13.6834
		17.31	32.6998		17.31	13.6832
		17.32	33.03		17.32	13.6831
		17.33	32.6702		17.33	13.583
		17.34	32.9004		17.34	13.5829
		17.35	32.5707		17.35	13.5828
		17.36	32.8709		17.36	13.4826
		17.37	32.5712		17.37	13.4825
		17.38	32.8314		17.38	13.3824
		17.39	32.5416		17.39	13.2823
		17.4	32.8318		17.4	13.0822
		17.41	32.5121		17.41	12.8821
		17.42	32.8023		17.42	12.5819
		17.43	32.4825		17.43	11.2818
		17.44	32.7428		17.44	3.4217
		17.45	32.413		17.45	1.51159
		17.46	32.7032		17.46	0.97147
		17.47	32.3535		17.47	0.67935
		17.48	32.6737		17.48	0.50124
		17.49	32.3139		17.49	0.34812
		17.5	32.6142		17.5	0.271
		17.51	32.3144		17.51	0.18288
		17.52	32.5446		17.52	0.14077
		17.53	32.2849		17.53	0.07965
		17.54	32.5151		17.54	0.06653
		17.55	32.2253		17.55	0.02441
		17.56	32.5156		17.56	0.0173
		17.57	32.1958		17.57	-0.01182
		17.58	32.446		17.58	-0.00894
		17.59	32.1962		17.59	-0.02506
		17.6	32.4465		17.6	-0.02217
		17.61	32.1967		17.61	-0.03529
		17.62	32.3869		17.62	-0.02241
		17.63	32.1272		17.63	-0.03153
		17.64	32.3574		17.64	-0.01564
		17.65	32.0277		17.65	-0.03176
		17.66	32.3179		17.66	-0.01888
		17.67	32.0281		17.67	-0.029
		17.68	32.2283		17.68	-0.01311
		17.69	32.0286		17.69	-0.02323
		17.7	32.1988		17.7	-0.00635
		17.71	31.969		17.71	-0.01346
		17.72	32.1993		17.72	0.00242
		17.73	31.9395		17.73	-0.0067
		17.74	32.1597		17.74	0.00618
		17.75	31.94		17.75	-0.000934198
		17.76	32.1002		17.76	0.01895
		17.77	31.8404		17.77	0.00583
		17.78	32.1007		17.78	0.02471
		17.79	31.8709		17.79	0.0116
		17.8	32.0711		17.8	0.02448
		17.81	31.7714		17.81	0.02136
		17.82	32.0016		17.82	0.03424
		17.83	31.8118		17.83	0.01813
		17.84	31.972		17.84	0.04001
		17.85	31.7423		17.85	0.02689
		17.86	31.9725		17.86	0.04277
		17.87	31.7428		17.87	0.02966
		17.88	31.903		17.88	0.05254
		17.89	31.6832		17.89	0.03642
		17.9	31.8435		17.9	0.0553
		17.91	31.6137		17.91	0.04219
		17.92	31.8139		17.92	0.05207
		17.93	31.6141		17.93	0.04595
		17.94	31.7744		17.94	0.06484
		17.95	31.5846		17.95	0.04872
		17.96	31.7448		17.96	0.0676
		17.97	31.5551		17.97	0.05848
		17.98	31.7453		17.98	0.06437
		17.99	31.5555		17.99	0.06125
		18	31.6458		18	0.07413
		18.01	31.526		18.01	0.05801
		18.02	31.6162		18.02	0.0769
		18.03	31.4565		18.03	0.06078
		18.04	31.6467		18.04	0.07366
		18.05	31.4569		18.05	0.06354
		18.06	31.5872		18.06	0.07643
		18.07	31.3974		18.07	0.07331
		18.08	31.5876		18.08	0.07919
		18.09	31.3279		18.09	0.06607
		18.1	31.4581		18.1	0.07896
		18.11	31.2983		18.11	0.07284
		18.12	31.3986		18.12	0.08172
		18.13	31.1988		18.13	0.0726
		18.14	31.359		18.14	0.07849
		18.15	31.1992		18.15	0.07537
		18.16	31.2695		18.16	0.09825
		18.17	31.0997		18.17	0.07514
		18.18	31.2299		18.18	0.08802
		18.19	31.0702		18.19	0.0779
		18.2	31.1404		18.2	0.09078
		18.21	30.9706		18.21	0.07467
		18.22	31.0409		18.22	0.09055
		18.23	30.9111		18.23	0.08443
		18.24	30.9713		18.24	0.09031
		18.25	30.8116		18.25	0.0802
		18.26	30.8818		18.26	0.07108
		18.27	30.652		18.27	0.07696
		18.28	30.7523		18.28	0.09684
		18.29	30.4925		18.29	0.08673
		18.3	30.5227		18.3	0.10261
		18.31	30.263		18.31	0.08349
		18.32	30.2332		18.32	0.09637
		18.33	29.9434		18.33	0.08626
		18.34	29.7437		18.34	0.10214
		18.35	29.2339		18.35	0.09202
		18.36	28.7141		18.36	0.1019
		18.37	27.4843		18.37	0.09179
		18.38	24.6046		18.38	0.10167
		18.39	7.49482		18.39	0.09555
		18.4	3.39505		18.4	0.10144
		18.41	2.49528		18.41	0.09532
		18.42	2.09551		18.42	0.1012
		18.43	1.69575		18.43	0.09108
		18.44	1.59598		18.44	0.10397
		18.45	1.39621		18.45	0.09085
		18.46	1.39644		18.46	0.09773
		18.47	1.29667		18.47	0.08761
		18.48	1.29691		18.48	0.1035
		18.49	1.19714		18.49	0.10038
		18.5	1.29737		18.5	0.10326
		18.51	1.1976		18.51	0.09414
		18.52	1.19783		18.52	0.10703
		18.53	1.09807		18.53	0.09391
		18.54	1.2983		18.54	0.10279
		18.55	1.19853		18.55	0.09367
		18.56	1.29876		18.56	0.10656
		18.57	1.19899		18.57	0.09944
		18.58	1.29923		18.58	0.10632
		18.59	1.29946		18.59	0.0962
		18.6	1.39969		18.6	0.10209
		18.61	1.49992		18.61	0.09297
		18.62	1.60015		18.62	0.10585
		18.63	1.50039		18.63	0.08874
		18.64	1.60062		18.64	0.10562
		18.65	1.60085		18.65	0.0925
		18.66	1.70108		18.66	0.10138
		18.67	1.80131		18.67	0.09227
		18.68	1.80155		18.68	0.10115
		18.69	1.80178		18.69	0.09203
		18.7	1.90201		18.7	0.10091
		18.71	1.90224		18.71	0.0918
		18.72	2.00248		18.72	0.09768
		18.73	2.00271		18.73	0.09456
		18.74	2.00294		18.74	0.09744
		18.75	2.10317		18.75	0.09133
		18.76	2.2034		18.76	0.10421
		18.77	2.20364		18.77	0.09109
		18.78	2.30387		18.78	0.09697
		18.79	2.3041		18.79	0.09386
		18.8	2.30433		18.8	0.10674
		18.81	2.30456		18.81	0.09662
		18.82	2.4048		18.82	0.1035
		18.83	2.50503		18.83	0.09939
		18.84	2.50526		18.84	0.10627
		18.85	2.50549		18.85	0.10615
		18.86	2.60572		18.86	0.11904
		18.87	2.70596		18.87	0.11192
		18.88	2.70619		18.88	0.1318
		18.89	2.70642		18.89	0.12868
		18.9	2.70665		18.9	0.16057
		18.91	2.80688		18.91	0.17645
		18.92	2.80712		18.92	0.20833
		18.93	2.90735		18.93	0.22521
		18.94	2.90758		18.94	0.2671
		18.95	3.00781		18.95	0.30198
		18.96	3.10804		18.96	0.36686
		18.97	3.20828		18.97	0.43174
		18.98	3.30851		18.98	0.55163
		18.99	3.40874		18.99	0.70651
		19	3.50897		19	1.03339
		19.01	3.7092		19.01	1.81327
		19.02	3.80944		19.02	6.22316
		19.03	4.10967		19.03	9.86304
		19.04	4.3099		19.04	10.6629
		19.05	4.81013		19.05	11.1628
		19.06	5.41036		19.06	11.5627
		19.07	6.3106		19.07	11.8626
		19.08	8.71083		19.08	12.0625
		19.09	22.2211		19.09	12.2623
		19.1	28.8313		19.1	12.4622
		19.11	32.3915		19.11	12.5621
		19.12	32.9418		19.12	12.662
		19.13	33.232		19.13	12.7619
		19.14	33.4122		19.14	12.8618
		19.15	33.6125		19.15	12.9616
		19.16	33.6127		19.16	13.0615
		19.17	33.8129		19.17	13.0614
		19.18	33.7131		19.18	13.1613
		19.19	33.9134		19.19	13.1612
		19.2	33.8136		19.2	13.261
		19.21	33.9138		19.21	13.2609
		19.22	33.8141		19.22	13.3608
		19.23	33.9143		19.23	13.3607
		19.24	33.9145		19.24	13.3606
		19.25	33.9148		19.25	13.4605
		19.26	33.915		19.26	13.4603
		19.27	33.9152		19.27	13.4602
		19.28	33.8155		19.28	13.4601
		19.29	33.9157		19.29	13.46
		19.3	33.8159		19.3	13.4599
		19.31	33.9162		19.31	13.5597
		19.32	33.8164		19.32	13.5596
		19.33	33.9166		19.33	13.5595
		19.34	33.7169		19.34	13.5594
		19.35	33.8171		19.35	13.5593
		19.36	33.7173		19.36	13.5592
		19.37	33.8176		19.37	13.559
		19.38	33.6178		19.38	13.6589
		19.39	33.718		19.39	13.6588
		19.4	33.6183		19.4	13.6587
		19.41	33.7185		19.41	13.6586
		19.42	33.6187		19.42	13.6585
		19.43	33.6189		19.43	13.6583
		19.44	33.5192		19.44	13.6582
		19.45	33.6194		19.45	13.6581
		19.46	33.5196		19.46	13.658
		19.47	33.6199		19.47	13.6579
		19.48	33.4201		19.48	13.6578
		19.49	33.5203		19.49	13.6576
		19.5	33.3706		19.5	13.7575
		19.51	33.5208		19.51	13.7574
		19.52	33.341		19.52	13.7573
		19.53	33.5213		19.53	13.7572
		19.54	33.3715		19.54	13.757
		19.55	33.4017		19.55	13.7569
		19.56	33.242		19.56	13.7568
		19.57	33.3722		19.57	13.7567
		19.58	33.1724		19.58	13.7566
		19.59	33.3027		19.59	13.7565
		19.6	33.1729		19.6	13.7563
		19.61	33.3431		19.61	13.7562
		19.62	33.1434		19.62	13.7561
		19.63	33.2736		19.63	13.756
		19.64	33.1138		19.64	13.7559
		19.65	33.2141		19.65	13.7558
		19.66	33.0143		19.66	13.7556
		19.67	33.2145		19.67	13.6555
		19.68	32.9847		19.68	13.6554
		19.69	33.145		19.69	13.6553
		19.7	32.9552		19.7	13.5552
		19.71	33.1454		19.71	13.5551
		19.72	32.9257		19.72	13.5549
		19.73	33.0459		19.73	13.4548
		19.74	32.8561		19.74	13.3547
		19.75	33.0164		19.75	13.1546
		19.76	32.7966		19.76	12.9545
		19.77	32.9868		19.77	12.7544
		19.78	32.7271		19.78	12.0542
		19.79	32.9873		19.79	8.77412
		19.8	32.6975		19.8	1.894
		19.81	32.9278		19.81	1.11388
		19.82	32.698		19.82	0.78377
		19.83	32.8882		19.83	0.55465
		19.84	32.5985		19.84	0.40853
		19.85	32.9887		19.85	0.29841
		19.86	32.5989		19.86	0.2333
		19.87	32.8592		19.87	0.15918
		19.88	32.5394		19.88	0.11706
		19.89	32.7996		19.89	0.07394
		19.9	32.4999		19.9	0.04883
		19.91	32.7301		19.91	0.02271
		19.92	32.4403		19.92	0.00959
		19.93	32.7005		19.93	-0.00353
		19.94	32.4408		19.94	-0.01064
		19.95	32.701		19.95	-0.01676
		19.96	32.3713		19.96	-0.01088
[truncated: 2,331 more rows]
