# Supplementary material for: Metallic glass-based triboelectric nanogenerators
Source: Nat Commun. 2023 Feb 23;14:1023. doi: 10.1038/s41467-023-36675-x (PMC9950355; doi:10.1038/s41467-023-36675-x)
Supplement: Supplementary file 9 — Source Data [file 41467_2023_36675_MOESM9_ESM.zip › Source data/source data of supplementary figures/Supplementary Figure 16.xlsx]

## Sheet: a
		Zr45Cu35Cu20
	Step	VOC	QSC
	mm	V	nC
	0	17.98	7.21
	0.2	29.6	10.31
	0.4	32	11.67
	0.6	32.73	12.13
	0.8	33.51	12.48
	1	34.53	12.765
	1.2	35.71	13
	1.4	35.51	13.1
	1.6	35.85	13.24
	1.8	36.31	13.287
	2	36.44	13.4
	2.2	36.5	13.3
	2.4	36.5	13.4
	2.6	36.9	13.35
	2.8	37.1	13.42
	3	37.7	13.74
	3.2	42.3	15
	3.4	44.6	15.76
	3.6	41.55	15.83
	3.8	43	15.4

## Sheet: b
		Step	VOC	QSC
		mm	V	nC
			Zr50Cu40Al10
		0	18.8	6.7
		0.2	18.7	6.7
		0.4	18.7	6.7
		0.8	19	6.9
		1.2	19.2	7
		1.6	19.8	7.2
		2	20	7.3
		2.4	20.5	7.45
		2.8	21	7.6
		3.2	22	7.9
		3.6	25.2	9.2
		4	26.5	9.96
		4.2	31.1	11.6
		4.4	34	12.9
		4.6	38.8	14.1
		4.8	38	14
		5	37.7	13.8

## Sheet: c
			Zr45Cu410Cu15
		Step	VOC	QSC
		mm	V	nC
		0	40.1	15.03
		0.2	41.08	15.28
		0.4	43.5	15.99
		0.6	43.45	16.55
		0.8	44.26	16.72
		1	44.41	16.89
		1.2	46.3	16.91
		1.4	45.1	17.01
		1.6	45.3	17.18
		1.8	46.5	17.39
		2	47.2	17.49
		2.1	46.54	17.64
		2.2	50	18.56
		2.3	50.1	18.84
		2.4	51.1	18.75
		2.5	51.4	19.4
		2.6	52.2	19.53
		2.7	51.9	19.41
		2.8	51.5	19.54
		2.9	50.4	19.3
		3	50.1	18.96
		3.2	49.6	18.77

## Sheet: d
			Cu
		Step	VOC	QSC
		mm	V	nC
		0	29.91	9.933
		0.2	27.21	10.133
		0.4	27.77	10.238
		0.6	27.93	10.353
		0.8	28.34	10.412
		1	28.47	10.45
		1.2	28.77	10.557
		1.4	29.38	10.63
		1.6	30.07	10.73
		1.8	31	10.85
		2	30.9	10.96
		2.2	30.85	11.14
		2.4	31.74	11.38
		2.6	36.4	12.08
		2.8	42.9	15.52
		3	48.02	16.68
		3.2	50.5	17.74
		3.4	51.24	18.2
		3.6	52.67	18.57
		3.8	52.73	18.59
		4	49.59	18.04
