# Supplementary material for: Metallic glass-based triboelectric nanogenerators
Source: Nat Commun. 2023 Feb 23;14:1023. doi: 10.1038/s41467-023-36675-x (PMC9950355; doi:10.1038/s41467-023-36675-x)
Supplement: Supplementary file 9 — Source Data [file 41467_2023_36675_MOESM9_ESM.zip › Source data/source data of supplementary figures/Supplementary Figure 17.xlsx]

## Sheet: a
		Zr45Cu40Al15
	Step	Voc	Qsc
	mm	V	nC
	0	7.6	2.6
	0.2	11.8	4
	0.4	14	4.8
	0.6	16.8	6.4
	0.8	17	6.8
	1	25.3	8.83
	1.2	35.5	12.5
	1.4	41.5	14.9
	1.6	44.7	16
	1.8	47.5	16.8
	2	48	17.5
	2.2	48	17
	2.4	45.8	16.7
	2.6	43	15.3

## Sheet: b
		Zr45Cu35Al20
	Step	Voc	Qsc
	mm	V	nC
	0	7.8	2.9
	0.2	9.9	3.4
	0.4	10.5	3.7
	0.6	11.6	4.1
	0.8	13.4	4.6
	1	17.65	6.1
	1.2	24	8.5
	1.4	25.5	9.84
	1.6	30	11
	1.8	32.4	11.8
	2	35	12.5
	2.2	33.8	12.5
	2.4	33.8	12.5
	2.6	33	12.2
	2.8	31.6	11.6

## Sheet: c
			Zr50Cu40Al10
		Step	Voc	Qsc
		mm	V	nC
		0	3.56	1.14
		0.2	11.33	3.3
		0.4	17.78	5.16
		0.6	24.1	6.86
		0.8	28.5	7.88
		1	33.4	8.84
		1.2	36.8	10.49
		1.5	38.8	11.51
		1.8	40.4	12.2
		2	40.8	12.39
		2.2	32	9.94

## Sheet: d
			Cu
		Step	Voc	Qsc
		mm	V	nC
		0	5.1	1.6
		0.2	6.8	2.4
		0.4	8.6	3
		0.6	11.5	4
		0.8	13.3	4.6
		1	16	5.5
		1.2	19.8	7
		1.4	23.6	8.5
		1.6	26.4	9.54
		1.8	28.4	10.4
		2	29.9	11
		2.2	31.6	11.6
		2.4	31.7	11.7
		2.6	33	12.2
		2.8	33.5	12.4
		3	32	12
