# Supplementary material for: Metallic glass-based triboelectric nanogenerators
Source: Nat Commun. 2023 Feb 23;14:1023. doi: 10.1038/s41467-023-36675-x (PMC9950355; doi:10.1038/s41467-023-36675-x)
Supplement: Supplementary file 9 — Source Data [file 41467_2023_36675_MOESM9_ESM.zip › Source data/source data of supplementary figures/Supplementary Figure 18.xlsx]

## Sheet: b
	Zr45Cu40Al15
Time	Voltage	Time	Voltage	Time	Voltage			Time	Charge	Time	Charge	Time	Charge
s	V	s	V	s	V			s	nC	s	nC	s	nC
	0N		5N		10N				0N		5N		10N
0	15.5	12.5	-25.9	25	28.5			0	2.35	12.5	19.1	25	21.6
0.002	15.6	12.502	-26	25.002	28.2			0.002	2.51	12.502	19.1	25.002	21.4
0.004	15.7	12.504	-26	25.004	27.9			0.004	2.67	12.504	19.1	25.004	21.2
0.006	15.8	12.506	-25.9	25.006	27.6			0.006	2.77	12.506	19.2	25.006	21
0.008	15.9	12.508	-25.9	25.008	27.3			0.008	2.96	12.508	19.1	25.008	20.8
0.01	15.9	12.51	-25.9	25.01	26.9			0.01	3.09	12.51	19.1	25.01	20.6
0.012	16.1	12.512	-25.8	25.012	26.4			0.012	3.22	12.512	19.1	25.012	20.4
0.014	16.2	12.514	-25.8	25.014	26			0.014	3.35	12.514	19.1	25.014	20.2
0.016	16.2	12.516	-25.9	25.016	25.6			0.016	3.45	12.516	19.1	25.016	19.9
0.018	16.3	12.518	-25.8	25.018	25.3			0.018	3.51	12.518	19.1	25.018	19.7
0.02	16.4	12.52	-25.9	25.02	25			0.02	3.67	12.52	19.1	25.02	19.5
0.022	16.4	12.522	-25.9	25.022	24.7			0.022	3.8	12.522	19.1	25.022	19.3
0.024	16.5	12.524	-25.9	25.024	24.3			0.024	3.93	12.524	19.2	25.024	19
0.026	16.4	12.526	-25.8	25.026	23.9			0.026	4.13	12.526	19.2	25.026	18.7
0.028	16.4	12.528	-25.8	25.028	23.4			0.028	4.22	12.528	19.1	25.028	18.5
0.03	16.4	12.53	-25.8	25.03	23			0.03	4.42	12.53	19.1	25.03	18.2
0.032	16.4	12.532	-25.7	25.032	22.4			0.032	4.61	12.532	19.1	25.032	17.9
0.034	16.4	12.534	-25.8	25.034	22			0.034	4.8	12.534	19.1	25.034	17.7
0.036	16.4	12.536	-25.8	25.036	21.6			0.036	4.97	12.536	19.1	25.036	17.5
0.038	16.4	12.538	-25.8	25.038	21			0.038	5.19	12.538	19.1	25.038	17.3
0.04	16.4	12.54	-25.8	25.04	20.5			0.04	5.42	12.54	19.1	25.04	17.2
0.042	16.5	12.542	-25.8	25.042	20.1			0.042	5.65	12.542	19.1	25.042	17
0.044	16.4	12.544	-25.8	25.044	19.6			0.044	5.9	12.544	19.1	25.044	16.8
0.046	16.4	12.546	-25.8	25.046	19			0.046	6.1	12.546	19.2	25.046	16.6
0.048	16.3	12.548	-25.7	25.048	18.5			0.048	6.33	12.548	19.2	25.048	16.4
0.05	16.3	12.55	-25.7	25.05	17.9			0.05	6.55	12.55	19.1	25.05	16.3
0.052	16.3	12.552	-25.6	25.052	17.3			0.052	6.58	12.552	19.1	25.052	16
0.054	16.2	12.554	-25.6	25.054	16.7			0.054	6.68	12.554	19.1	25.054	15.8
0.056	16.3	12.556	-25.7	25.056	16			0.056	6.78	12.556	19.1	25.056	15.5
0.058	16.3	12.558	-25.7	25.058	15.3			0.058	6.84	12.558	19	25.058	15.3
0.06	16.3	12.56	-25.7	25.06	14.6			0.06	7	12.56	19	25.06	15
0.062	16.3	12.562	-25.8	25.062	14			0.062	7.1	12.562	19	25.062	14.6
0.064	16.3	12.564	-25.7	25.064	13.3			0.064	7.2	12.564	19	25.064	14.3
0.066	16.3	12.566	-25.7	25.066	12.4			0.066	7.36	12.566	18.9	25.066	13.9
0.068	16.2	12.568	-25.6	25.068	11.6			0.068	7.52	12.568	18.8	25.068	13.6
0.07	16.1	12.57	-25.6	25.07	10.7			0.07	7.52	12.57	18.7	25.07	13.2
0.072	16.1	12.572	-25.6	25.072	9.72			0.072	7.85	12.572	18.6	25.072	12.9
0.074	16.1	12.574	-25.5	25.074	8.72			0.074	8.2	12.574	18.6	25.074	12.5
0.076	16.1	12.576	-25.7	25.076	7.81			0.076	8.3	12.576	18.5	25.076	12.1
0.078	16.2	12.578	-25.6	25.078	7			0.078	8.59	12.578	18.4	25.078	11.8
0.08	16.1	12.58	-25.7	25.08	6.16			0.08	8.56	12.58	18.4	25.08	11.5
0.082	16.2	12.582	-25.7	25.082	5.42			0.082	8.72	12.582	18.4	25.082	11.1
0.084	16.1	12.584	-25.7	25.084	4.74			0.084	8.82	12.584	18.4	25.084	10.8
0.086	16.1	12.586	-25.6	25.086	3.96			0.086	8.88	12.586	18.3	25.086	10.6
0.088	16	12.588	-25.6	25.088	3.16			0.088	8.91	12.588	18.4	25.088	10.2
0.09	16	12.59	-25.5	25.09	2.57			0.09	9.04	12.59	18.3	25.09	9.85
0.092	16	12.592	-25.5	25.092	1.89			0.092	9.04	12.592	18.2	25.092	9.53
0.094	15.9	12.594	-25.5	25.094	1.09			0.094	9.04	12.594	18.2	25.094	9.3
0.096	16	12.596	-25.5	25.096	0.212			0.096	9.04	12.596	18.1	25.096	9.01
0.098	16	12.598	-25.5	25.098	-0.564			0.098	9.11	12.598	18	25.098	8.69
0.1	16	12.6	-25.6	25.1	-1.41			0.1	9.17	12.6	18	25.1	8.43
0.102	16	12.602	-25.6	25.102	-2.21			0.102	9.24	12.602	17.9	25.102	8.14
0.104	16	12.604	-25.5	25.104	-3.09			0.104	9.24	12.604	17.8	25.104	7.91
0.106	15.9	12.606	-25.5	25.106	-3.96			0.106	9.3	12.606	17.7	25.106	7.65
0.108	15.9	12.608	-25.5	25.108	-4.9			0.108	9.37	12.608	17.6	25.108	7.36
0.11	15.8	12.61	-25.4	25.11	-5.71			0.11	9.4	12.61	17.5	25.11	7.1
0.112	15.8	12.612	-25.4	25.112	-6.61			0.112	9.46	12.612	17.4	25.112	6.81
0.114	15.8	12.614	-25.4	25.114	-7.65			0.114	9.53	12.614	17.2	25.114	6.65
0.116	15.8	12.616	-25.4	25.116	-8.71			0.116	9.56	12.616	17	25.116	6.45
0.118	15.8	12.618	-25.4	25.118	-9.78			0.118	9.56	12.618	16.9	25.118	6.26
0.12	15.9	12.62	-25.5	25.12	-10.7			0.12	9.59	12.62	16.7	25.12	6.07
0.122	15.9	12.622	-25.5	25.122	-11.8			0.122	9.66	12.622	16.6	25.122	5.84
0.124	15.9	12.624	-25.5	25.124	-12.5			0.124	9.72	12.624	16.4	25.124	5.61
0.126	15.8	12.626	-25.4	25.126	-13.2			0.126	9.79	12.626	16.3	25.126	5.42
0.128	15.8	12.628	-25.4	25.128	-14			0.128	9.79	12.628	16.1	25.128	5.16
0.13	15.7	12.63	-25.3	25.13	-14.6			0.13	9.75	12.63	15.9	25.13	4.9
0.132	15.7	12.632	-25.3	25.132	-15.3			0.132	9.75	12.632	15.8	25.132	4.64
0.134	15.6	12.634	-25.3	25.134	-16			0.134	9.79	12.634	15.5	25.134	4.42
0.136	15.7	12.636	-25.4	25.136	-16.6			0.136	9.72	12.636	15.3	25.136	4.22
0.138	15.6	12.638	-25.4	25.138	-17.2			0.138	9.75	12.638	15.1	25.138	4.03
0.14	15.7	12.64	-25.4	25.14	-17.8			0.14	9.75	12.64	14.9	25.14	3.8
0.142	15.7	12.642	-25.4	25.142	-18.3			0.142	9.72	12.642	14.7	25.142	3.58
0.144	15.7	12.644	-25.4	25.144	-18.7			0.144	9.85	12.644	14.6	25.144	3.41
0.146	15.6	12.646	-25.4	25.146	-19.2			0.146	9.88	12.646	14.4	25.146	3.22
0.148	15.6	12.648	-25.3	25.148	-19.6			0.148	9.88	12.648	14.3	25.148	3.03
0.15	15.6	12.65	-25.2	25.15	-20.2			0.15	9.95	12.65	14.1	25.15	2.8
0.152	15.5	12.652	-25.2	25.152	-20.9			0.152	10	12.652	14	25.152	2.64
0.154	15.5	12.654	-25.2	25.154	-21.5			0.154	9.98	12.654	13.9	25.154	2.51
0.156	15.5	12.656	-25.2	25.156	-22.1			0.156	10	12.656	13.8	25.156	2.38
0.158	15.5	12.658	-25.3	25.158	-22.6			0.158	10.1	12.658	13.7	25.158	2.28
0.16	15.6	12.66	-25.3	25.16	-23.1			0.16	10	12.66	13.5	25.16	2.12
0.162	15.5	12.662	-25.3	25.162	-23.5			0.162	10	12.662	13.3	25.162	2.02
0.164	15.6	12.664	-25.3	25.164	-23.9			0.164	10.1	12.664	13.2	25.164	1.96
0.166	15.4	12.666	-25.3	25.166	-24.2			0.166	10.1	12.666	13	25.166	1.83
0.168	15.3	12.668	-25.2	25.168	-24.6			0.168	10.1	12.668	12.7	25.168	1.76
0.17	15.5	12.67	-25.2	25.17	-25			0.17	10.1	12.67	12.5	25.17	1.64
0.172	15.3	12.672	-25.1	25.172	-25.4			0.172	10.1	12.672	12.2	25.172	1.51
0.174	15.4	12.674	-25.1	25.174	-25.8			0.174	10	12.674	11.9	25.174	1.41
0.176	15.4	12.676	-25.1	25.176	-26.2			0.176	10	12.676	11.5	25.176	1.34
0.178	15.4	12.678	-25.2	25.178	-26.7			0.178	9.98	12.678	11.2	25.178	1.25
0.18	15.4	12.68	-25.2	25.18	-27.2			0.18	9.95	12.68	10.9	25.18	1.09
0.182	15.4	12.682	-25.2	25.182	-27.6			0.182	10.1	12.682	10.5	25.182	0.988
0.184	15.4	12.684	-25.1	25.184	-28			0.184	10	12.684	10.2	25.184	0.956
0.186	15.3	12.686	-25.1	25.186	-28.4			0.186	10.1	12.686	10.1	25.186	0.859
0.188	15.3	12.688	-25.2	25.188	-28.9			0.188	10.1	12.688	9.82	25.188	0.697
0.19	15.3	12.69	-25	25.19	-29.4			0.19	10.1	12.69	9.66	25.19	0.568
0.192	15.2	12.692	-25	25.192	-29.9			0.192	10.2	12.692	9.56	25.192	0.471
0.194	15.2	12.694	-25.1	25.194	-30.3			0.194	10.1	12.694	9.37	25.194	0.374
0.196	15.3	12.696	-25.1	25.196	-30.7			0.196	10.1	12.696	9.17	25.196	0.277
0.198	15.3	12.698	-25.1	25.198	-31			0.198	10.1	12.698	9.01	25.198	0.309
0.2	15.3	12.7	-25.1	25.2	-31.3			0.2	10.1	12.7	8.88	25.2	0.212
0.202	15.3	12.702	-25.1	25.202	-31.5			0.202	10.1	12.702	8.62	25.202	0.18
0.204	15.3	12.704	-25.1	25.204	-31.7			0.204	10.1	12.704	8.36	25.204	0.115
0.206	15.2	12.706	-25.1	25.206	-31.9			0.206	10.1	12.706	8.01	25.206	0.0827
0.208	15.2	12.708	-25	25.208	-31.8			0.208	10.1	12.708	7.59	25.208	0.018
0.21	15.2	12.71	-25	25.21	-32.2			0.21	10.1	12.71	7.3	25.21	-0.0143
0.212	15.1	12.712	-25	25.212	-32.3			0.212	10.2	12.712	6.91	25.212	-0.0467
0.214	15.1	12.714	-25	25.214	-32.2			0.214	10.1	12.714	6.55	25.214	-0.079
0.216	15.1	12.716	-25	25.216	-32.2			0.216	10.1	12.716	6.26	25.216	-0.079
0.218	15.1	12.718	-25	25.218	-32.2			0.218	10.1	12.718	5.97	25.218	-0.079
0.22	15.2	12.72	-25	25.22	-32.2			0.22	10.1	12.72	5.74	25.22	-0.0143
0.222	15.2	12.722	-25	25.222	-32.2			0.222	10.1	12.722	5.61	25.222	-0.0467
0.224	15.2	12.724	-25	25.224	-32.2			0.224	10.2	12.724	5.48	25.224	-0.0143
0.226	15.1	12.726	-25	25.226	-32.3			0.226	10.2	12.726	5.45	25.226	-0.0467
0.228	15	12.728	-25	25.228	-32.2			0.228	10.2	12.728	5.32	25.228	-0.0143
0.23	15	12.73	-24.9	25.23	-32.3			0.23	10.2	12.73	5.23	25.23	-0.0143
0.232	15	12.732	-24.9	25.232	-32.4			0.232	10.2	12.732	5.13	25.232	-0.0467
0.234	15	12.734	-24.8	25.234	-32.4			0.234	10.1	12.734	4.93	25.234	-0.079
0.236	15	12.736	-24.9	25.236	-32.5			0.236	10.1	12.736	4.8	25.236	-0.0467
0.238	15	12.738	-24.9	25.238	-32.6			0.238	10.1	12.738	4.64	25.238	-0.0467
0.24	15.1	12.74	-25	25.24	-32.6			0.24	10.1	12.74	4.45	25.24	-0.0467
0.242	15	12.742	-25	25.242	-32.6			0.242	10.2	12.742	4.22	25.242	-0.0143
0.244	15	12.744	-25	25.244	-32.6			0.244	10.2	12.744	4.03	25.244	-0.0143
0.246	15	12.746	-24.9	25.246	-32.6			0.246	10.2	12.746	3.77	25.246	-0.0143
0.248	14.9	12.748	-24.8	25.248	-32.6			0.248	10.2	12.748	3.51	25.248	-0.0467
0.25	14.9	12.75	-24.9	25.25	-32.6			0.25	10.2	12.75	3.22	25.25	-0.0467
0.252	14.8	12.752	-24.8	25.252	-32.6			0.252	10.2	12.752	2.96	25.252	-0.079
0.254	14.9	12.754	-24.8	25.254	-32.7			0.254	10.2	12.754	2.73	25.254	-0.0467
0.256	14.9	12.756	-24.8	25.256	-32.8			0.256	10.2	12.756	2.48	25.256	-0.079
0.258	14.9	12.758	-24.9	25.258	-32.8			0.258	10.2	12.758	2.41	25.258	-0.0467
0.26	14.9	12.76	-24.9	25.26	-32.8			0.26	10.2	12.76	2.15	25.26	0.018
0.262	14.9	12.762	-24.9	25.262	-32.8			0.262	10.1	12.762	2.12	25.262	-0.0467
0.264	14.9	12.764	-24.9	25.264	-32.8			0.264	10.1	12.764	2.02	25.264	-0.0143
0.266	14.8	12.766	-24.8	25.266	-32.7			0.266	10.2	12.766	1.96	25.266	0.018
0.268	14.7	12.768	-24.8	25.268	-32.7			0.268	10.2	12.768	1.93	25.268	-0.0467
0.27	14.7	12.77	-24.7	25.27	-32.7			0.27	10.2	12.77	1.86	25.27	-0.0467
0.272	14.9	12.772	-24.6	25.272	-32.7			0.272	10.2	12.772	1.8	25.272	-0.0467
0.274	14.6	12.774	-24.5	25.274	-32.7			0.274	10.2	12.774	1.73	25.274	-0.0143
0.276	14.7	12.776	-24.5	25.276	-32.7			0.276	10.2	12.776	1.6	25.276	-0.0467
0.278	14.8	12.778	-24.4	25.278	-32.7			0.278	10.2	12.778	1.51	25.278	-0.0467
0.28	14.8	12.78	-24.3	25.28	-32.6			0.28	10.1	12.78	1.41	25.28	-0.0143
0.282	14.8	12.782	-24.2	25.282	-32.6			0.282	10.2	12.782	1.34	25.282	0.018
0.284	14.8	12.784	-23.9	25.284	-32.5			0.284	10.2	12.784	1.21	25.284	-0.0467
0.286	14.7	12.786	-23.7	25.286	-32.5			0.286	10.1	12.786	1.12	25.286	-0.0467
0.288	14.7	12.788	-23.4	25.288	-32.5			0.288	10.3	12.788	1.02	25.288	-0.208
0.29	14.6	12.79	-23.3	25.29	-32.5			0.29	10.2	12.79	0.827	25.29	-0.0467
0.292	14.6	12.792	-22.9	25.292	-32.5			0.292	10.2	12.792	0.73	25.292	-0.079
0.294	14.5	12.794	-22.8	25.294	-32.6			0.294	10.2	12.794	0.6	25.294	-0.079
0.296	14.6	12.796	-22.8	25.296	-32.5			0.296	10.2	12.796	0.536	25.296	-0.079
0.298	14.6	12.798	-22.6	25.298	-32.6			0.298	10.2	12.798	0.438	25.298	-0.0467
0.3	14.6	12.8	-22.6	25.3	-32.6			0.3	10.2	12.8	0.406	25.3	-0.0143
0.302	14.6	12.802	-22.5	25.302	-32.5			0.302	10.2	12.802	0.277	25.302	-0.0143
0.304	14.6	12.804	-22.4	25.304	-32.5			0.304	10.2	12.804	0.277	25.304	0.018
0.306	14.6	12.806	-22.3	25.306	-32.5			0.306	10.2	12.806	0.212	25.306	-0.0467
0.308	14.6	12.808	-22.1	25.308	-32.5			0.308	10.2	12.808	0.147	25.308	-0.0467
0.31	14.5	12.81	-22	25.31	-32.4			0.31	10.2	12.81	0.115	25.31	-0.0467
0.312	14.4	12.812	-21.8	25.312	-32.6			0.312	10.3	12.812	0.0504	25.312	-0.079
0.314	14.4	12.814	-21.7	25.314	-32.5			0.314	10.2	12.814	0.018	25.314	-0.0467
0.316	14.5	12.816	-21.5	25.316	-32.4			0.316	10.2	12.816	-0.0143	25.316	-0.0467
0.318	14.5	12.818	-21.3	25.318	-32.5			0.318	10.2	12.818	-0.0143	25.318	-0.0467
0.32	14.5	12.82	-21.1	25.32	-32.4			0.32	10.2	12.82	-0.0143	25.32	-0.0143
0.322	14.5	12.822	-20.8	25.322	-32.4			0.322	10.2	12.822	-0.0143	25.322	-0.0143
0.324	14.5	12.824	-20.5	25.324	-32.3			0.324	10.2	12.824	-0.0143	25.324	-0.0143
0.326	14.5	12.826	-20.2	25.326	-32.3			0.326	10.2	12.826	0.018	25.326	-0.0143
0.328	14.4	12.828	-19.8	25.328	-32.2			0.328	10.2	12.828	-0.0143	25.328	-0.0143
0.33	14.4	12.83	-19.4	25.33	-32.2			0.33	10.3	12.83	-0.0143	25.33	-0.0143
0.332	14.3	12.832	-18.9	25.332	-32.2			0.332	10.2	12.832	-0.0143	25.332	-0.0467
0.334	14.3	12.834	-18.5	25.334	-32.2			0.334	10.3	12.834	-0.0467	25.334	-0.0467
0.336	14.3	12.836	-18.2	25.336	-32.3			0.336	10.2	12.836	-0.079	25.336	-0.0143
0.338	14.4	12.838	-17.9	25.338	-32.3			0.338	10.2	12.838	-0.079	25.338	-0.0467
0.34	14.4	12.84	-17.4	25.34	-32.2			0.34	10.2	12.84	-0.0467	25.34	-0.0143
0.342	14.4	12.842	-16.9	25.342	-32.1			0.342	10.2	12.842	-0.0467	25.342	0.018
0.344	14.4	12.844	-16.5	25.344	-32.1			0.344	10.2	12.844	-0.0467	25.344	0.018
0.346	14.3	12.846	-16	25.346	-32.1			0.346	10.2	12.846	-0.0143	25.346	-0.0143
0.348	14.3	12.848	-15.4	25.348	-32.1			0.348	10.2	12.848	-0.0467	25.348	-0.0467
0.35	14.2	12.85	-15	25.35	-32			0.35	10.2	12.85	-0.079	25.35	-0.0143
0.352	14.2	12.852	-14.4	25.352	-32			0.352	10.2	12.852	-0.0467	25.352	-0.0467
0.354	14.2	12.854	-13.8	25.354	-32.1			0.354	10.3	12.854	-0.079	25.354	-0.0467
0.356	14.2	12.856	-13.2	25.356	-32			0.356	10.2	12.856	-0.111	25.356	-0.0467
0.358	14.2	12.858	-12.9	25.358	-32			0.358	10.2	12.858	-0.0467	25.358	-0.0143
0.36	14.2	12.86	-12.5	25.36	-32			0.36	10.2	12.86	0.0504	25.36	-0.0143
0.362	14.2	12.862	-12	25.362	-31.9			0.362	10.2	12.862	-0.176	25.362	-0.0143
0.364	14.3	12.864	-11.5	25.364	-31.9			0.364	10.2	12.864	-0.0467	25.364	0.018
0.366	14.2	12.866	-11.1	25.366	-31.8			0.366	10.2	12.866	-0.0143	25.366	-0.0143
0.368	14.1	12.868	-10.8	25.368	-31.8			0.368	10.2	12.868	-0.0143	25.368	-0.0143
0.37	14.2	12.87	-10.5	25.37	-31.8			0.37	10.2	12.87	-0.079	25.37	-0.0467
0.372	14.2	12.872	-10.2	25.372	-31.8			0.372	10.3	12.872	-0.0467	25.372	-0.0467
0.374	14.1	12.874	-9.81	25.374	-31.8			0.374	10.2	12.874	-0.079	25.374	-0.0143
0.376	14.3	12.876	-9.52	25.376	-31.8			0.376	10.2	12.876	-0.079	25.376	-0.0467
0.378	14.1	12.878	-9.07	25.378	-31.8			0.378	10.2	12.878	-0.079	25.378	-0.0467
0.38	14.2	12.88	-8.55	25.38	-31.8			0.38	10.2	12.88	-0.079	25.38	0.018
0.382	14.2	12.882	-8.07	25.382	-31.7			0.382	10.2	12.882	-0.0467	25.382	-0.0143
0.384	14.2	12.884	-7.32	25.384	-31.7			0.384	10.3	12.884	-0.079	25.384	-0.0143
0.386	14.1	12.886	-6.55	25.386	-31.6			0.386	10.1	12.886	-0.0143	25.386	-0.0467
0.388	14.1	12.888	-5.67	25.388	-31.6			0.388	10.4	12.888	-0.0143	25.388	-0.0143
0.39	14	12.89	-4.67	25.39	-31.6			0.39	10.2	12.89	-0.0467	25.39	-0.0143
0.392	13.9	12.892	-3.86	25.392	-31.6			0.392	10.3	12.892	-0.0143	25.392	-0.0143
0.394	14	12.894	-3.05	25.394	-31.6			0.394	10.3	12.894	-0.111	25.394	-0.0467
0.396	14	12.896	-2.08	25.396	-31.6			0.396	10.2	12.896	-0.079	25.396	-0.0143
0.398	14	12.898	-1.21	25.398	-31.5			0.398	10.2	12.898	-0.0467	25.398	0.018
0.4	14	12.9	-0.435	25.4	-31.6			0.4	10.2	12.9	-0.079	25.4	-0.0143
0.402	14	12.902	0.244	25.402	-31.5			0.402	10.2	12.902	-0.0467	25.402	0.018
0.404	14	12.904	0.794	25.404	-31.5			0.404	10.2	12.904	-0.0467	25.404	-0.0143
0.406	14	12.906	1.38	25.406	-31.4			0.406	10.3	12.906	-0.0467	25.406	-0.0143
0.408	13.9	12.908	1.76	25.408	-31.4			0.408	10.3	12.908	-0.0467	25.408	-0.0143
0.41	13.8	12.91	2.12	25.41	-31.3			0.41	10.3	12.91	0.018	25.41	0.018
0.412	13.8	12.912	2.57	25.412	-31.3			0.412	10.3	12.912	-0.0467	25.412	-0.0143
0.414	13.7	12.914	2.96	25.414	-31.6			0.414	10.2	12.914	-0.0467	25.414	-0.0143
0.416	13.7	12.916	3.45	25.416	-31.3			0.416	10.3	12.916	-0.079	25.416	-0.0143
0.418	13.7	12.918	4	25.418	-31.4			0.418	10.3	12.918	-0.0467	25.418	-0.0143
0.42	13.7	12.92	4.84	25.42	-31.3			0.42	10.2	12.92	-0.079	25.42	-0.0143
0.422	13.7	12.922	5.74	25.422	-31.3			0.422	10.2	12.922	-0.0467	25.422	-0.0143
0.424	13.6	12.924	6.87	25.424	-31.2			0.424	10.2	12.924	-0.0143	25.424	-0.0143
0.426	13.5	12.926	7.88	25.426	-31.2			0.426	10.3	12.926	-0.0143	25.426	-0.0143
0.428	13.3	12.928	8.94	25.428	-31.2			0.428	10.3	12.928	-0.0143	25.428	-0.0143
0.43	13.1	12.93	9.95	25.43	-31.1			0.43	10.3	12.93	-0.111	25.43	-0.0143
0.432	13	12.932	10.8	25.432	-31.1			0.432	10.3	12.932	-0.0467	25.432	-0.079
0.434	12.9	12.934	11.5	25.434	-31.2			0.434	10.3	12.934	-0.0467	25.434	-0.0467
0.436	12.8	12.936	12.1	25.436	-31.2			0.436	10.2	12.936	-0.111	25.436	-0.0467
0.438	12.7	12.938	12.7	25.438	-31.1			0.438	10.2	12.938	-0.079	25.438	-0.0467
0.44	12.5	12.94	13	25.44	-31.1			0.44	10.2	12.94	-0.079	25.44	-0.0143
0.442	12.5	12.942	13.3	25.442	-31			0.442	10.2	12.942	-0.079	25.442	0.0504
0.444	12.3	12.944	13.6	25.444	-31			0.444	10.2	12.944	-0.0467	25.444	0.018
0.446	12.1	12.946	13.8	25.446	-31			0.446	10.3	12.946	-0.079	25.446	-0.0143
0.448	11.9	12.948	14.2	25.448	-31			0.448	10.3	12.948	-0.0143	25.448	0.018
0.45	11.7	12.95	14.5	25.45	-30.9			0.45	10.3	12.95	-0.0467	25.45	-0.0143
0.452	11.4	12.952	14.9	25.452	-30.9			0.452	10.3	12.952	-0.0467	25.452	-0.0143
0.454	11.3	12.954	15.4	25.454	-31			0.454	10.3	12.954	-0.079	25.454	-0.0143
0.456	11.1	12.956	15.9	25.456	-30.9			0.456	10.3	12.956	-0.079	25.456	-0.0467
0.458	10.9	12.958	16.5	25.458	-30.9			0.458	10.2	12.958	-0.079	25.458	-0.0467
0.46	10.7	12.96	17.2	25.46	-30.9			0.46	10.2	12.96	-0.079	25.46	0.018
0.462	10.5	12.962	17.8	25.462	-30.8			0.462	10.2	12.962	-0.111	25.462	0.018
0.464	10.2	12.964	18.5	25.464	-30.8			0.464	10.2	12.964	-0.0467	25.464	0.018
0.466	9.95	12.966	19.3	25.466	-30.7			0.466	10.3	12.966	0.0504	25.466	0.018
0.468	9.66	12.968	20.1	25.468	-30.7			0.468	10.3	12.968	-0.0143	25.468	-0.0143
0.47	9.4	12.97	20.8	25.47	-30.7			0.47	10.3	12.97	0.018	25.47	-0.0143
0.472	9.07	12.972	21.4	25.472	-30.7			0.472	10.2	12.972	-0.0467	25.472	-0.0467
0.474	8.88	12.974	21.9	25.474	-30.7			0.474	10.3	12.974	-0.079	25.474	-0.0467
0.476	8.46	12.976	22.3	25.476	-30.7			0.476	10.2	12.976	-0.079	25.476	-0.0467
0.478	8.23	12.978	22.6	25.478	-30.7			0.478	10.2	12.978	-0.0467	25.478	-0.0467
0.48	7.78	12.98	22.8	25.48	-30.6			0.48	10.2	12.98	-0.079	25.48	-0.0143
0.482	7.39	12.982	23	25.482	-30.6			0.482	10.2	12.982	-0.079	25.482	0.018
0.484	7	12.984	23.2	25.484	-30.5			0.484	10.2	12.984	-0.0143	25.484	0.018
0.486	6.55	12.986	23.3	25.486	-30.5			0.486	10.3	12.986	-0.0143	25.486	0.018
0.488	5.97	12.988	23.6	25.488	-30.5			0.488	10.3	12.988	-0.0143	25.488	-0.0143
0.49	5.39	12.99	23.8	25.49	-30.5			0.49	10.3	12.99	-0.0467	25.49	-0.0143
0.492	5	12.992	24	25.492	-30.4			0.492	10.4	12.992	-0.0467	25.492	-0.079
0.494	4.58	12.994	24.1	25.494	-30.5			0.494	10.2	12.994	-0.079	25.494	0.018
0.496	4.22	12.996	24.4	25.496	-30.5			0.496	10.2	12.996	-0.111	25.496	-0.144
0.498	3.83	12.998	24.6	25.498	-30.5			0.498	10.2	12.998	-0.079	25.498	0.018
0.5	3.41	13	24.9	25.5	-30.5			0.5	10.2	13	-0.111	25.5	-0.0143
0.502	3.22	13.002	25.3	25.502	-30.4			0.502	10.3	13.002	-0.079	25.502	0.018
0.504	2.77	13.004	25.7	25.504	-30.4			0.504	10.3	13.004	-0.0467	25.504	0.018
0.506	2.54	13.006	26.2	25.506	-30.3			0.506	10.3	13.006	-0.0143	25.506	-0.0143
0.508	1.93	13.008	26.5	25.508	-30.3			0.508	10.3	13.008	-0.079	25.508	0.018
0.51	1.54	13.01	26.8	25.51	-30.3			0.51	10.3	13.01	0.018	25.51	-0.0143
0.512	1.18	13.012	27.1	25.512	-30.3			0.512	10.3	13.012	-0.079	25.512	-0.0143
0.514	0.762	13.014	27.2	25.514	-30.3			0.514	10.3	13.014	-0.079	25.514	-0.0467
0.516	0.341	13.016	27.3	25.516	-30.4			0.516	10.3	13.016	-0.0467	25.516	-0.0467
0.518	-0.241	13.018	27.6	25.518	-30.2			0.518	10.2	13.018	-0.079	25.518	-0.0467
0.52	-0.629	13.02	27.8	25.52	-30.3			0.52	10.2	13.02	-0.111	25.52	0.018
0.522	-1.21	13.022	27.9	25.522	-30.1			0.522	10.3	13.022	-0.0467	25.522	-0.0143
0.524	-1.86	13.024	28.1	25.524	-30.1			0.524	10.2	13.024	-0.0467	25.524	0.0504
0.526	-2.54	13.026	28.2	25.526	-30.1			0.526	10.2	13.026	-0.0467	25.526	0.0504
0.528	-3.22	13.028	28.4	25.528	-30			0.528	10.2	13.028	-0.0143	25.528	0.0504
0.53	-3.83	13.03	28.4	25.53	-30			0.53	10.3	13.03	0.018	25.53	-0.0143
0.532	-4.51	13.032	28.5	25.532	-30			0.532	10.3	13.032	-0.0467	25.532	0.018
0.534	-5.16	13.034	28.5	25.534	-30.1			0.534	10.4	13.034	-0.0467	25.534	-0.0467
0.536	-5.67	13.036	28.5	25.536	-30			0.536	10.3	13.036	-0.079	25.536	-0.079
0.538	-6.09	13.038	28.4	25.538	-30			0.538	10.2	13.038	-0.079	25.538	-0.0143
0.54	-6.35	13.04	28.4	25.54	-30			0.54	10.2	13.04	-0.111	25.54	-0.0467
0.542	-6.58	13.042	28.4	25.542	-30			0.542	10.1	13.042	-0.079	25.542	0.018
0.544	-6.74	13.044	28.4	25.544	-29.9			0.544	10.1	13.044	-0.079	25.544	-0.0143
0.546	-7.23	13.046	28.4	25.546	-29.9			0.546	10.1	13.046	-0.0467	25.546	0.018
0.548	-7.45	13.048	28.5	25.548	-29.8			0.548	10	13.048	-0.0467	25.548	-0.0143
0.55	-7.84	13.05	28.5	25.55	-29.8			0.55	9.92	13.05	-0.0467	25.55	-0.0143
0.552	-8.26	13.052	28.5	25.552	-29.8			0.552	9.92	13.052	-0.0467	25.552	-0.0467
0.554	-8.49	13.054	28.6	25.554	-29.8			0.554	9.95	13.054	-0.0467	25.554	-0.0467
0.556	-8.91	13.056	28.5	25.556	-29.8			0.556	9.98	13.056	-0.079	25.556	-0.0143
0.558	-9.36	13.058	28.4	25.558	-29.8			0.558	9.95	13.058	-0.079	25.558	-0.0143
0.56	-10	13.06	28.4	25.56	-29.8			0.56	9.88	13.06	-0.079	25.56	0.018
0.562	-10.5	13.062	28.4	25.562	-29.7			0.562	9.95	13.062	-0.0467	25.562	0.018
0.564	-11.1	13.064	28.4	25.564	-29.7			0.564	9.88	13.064	-0.0467	25.564	0.0827
0.566	-11.7	13.066	28.4	25.566	-29.6			0.566	9.85	13.066	-0.0143	25.566	0.0504
0.568	-12.1	13.068	28.4	25.568	-29.6			0.568	9.88	13.068	-0.079	25.568	0.0827
0.57	-12.3	13.07	28.4	25.57	-29.6			0.57	9.85	13.07	-0.208	25.57	0.0827
0.572	-12.6	13.072	28.4	25.572	-29.6			0.572	9.79	13.072	-0.0467	25.572	0.147
0.574	-12.8	13.074	28.4	25.574	-29.6			0.574	9.72	13.074	-0.079	25.574	0.18
0.576	-12.8	13.076	28.4	25.576	-29.6			0.576	9.75	13.076	-0.079	25.576	0.277
0.578	-13	13.078	28.3	25.578	-29.6			0.578	9.72	13.078	-0.0467	25.578	0.341
0.58	-12.8	13.08	28.3	25.58	-29.6			0.58	9.66	13.08	-0.079	25.58	0.438
0.582	-12.9	13.082	28.2	25.582	-29.5			0.582	9.66	13.082	-0.0467	25.582	0.503
0.584	-13	13.084	28.2	25.584	-29.4			0.584	9.72	13.084	-0.0143	25.584	0.6
0.586	-13.1	13.086	28.2	25.586	-29.4			0.586	9.69	13.086	-0.0467	25.586	0.665
0.588	-13.3	13.088	28.3	25.588	-29.4			0.588	9.69	13.088	-0.0467	25.588	0.73
0.59	-13.5	13.09	28.3	25.59	-29.4			0.59	9.59	13.09	-0.0467	25.59	0.794
0.592	-13.5	13.092	28.3	25.592	-29.4			0.592	9.59	13.092	-0.0467	25.592	0.827
0.594	-13.6	13.094	28.3	25.594	-29.4			0.594	9.59	13.094	-0.0467	25.594	0.988
0.596	-13.6	13.096	28.2	25.596	-29.4			0.596	9.49	13.096	-0.079	25.596	1.09
0.598	-13.6	13.098	28.2	25.598	-29.3			0.598	9.43	13.098	-0.079	25.598	1.15
0.6	-13.8	13.1	28.2	25.6	-29.3			0.6	9.37	13.1	-0.079	25.6	1.41
0.602	-14.1	13.102	28.1	25.602	-29.1			0.602	9.4	13.102	-0.0467	25.602	1.47
0.604	-14.1	13.104	28.1	25.604	-28.9			0.604	9.37	13.104	-0.0143	25.604	1.6
0.606	-14.2	13.106	28.1	25.606	-28.7			0.606	9.27	13.106	-0.0467	25.606	1.73
0.608	-14.3	13.108	28.1	25.608	-28.5			0.608	9.33	13.108	-0.0143	25.608	1.89
0.61	-14.6	13.11	28.2	25.61	-28.4			0.61	9.27	13.11	-0.0143	25.61	1.99
0.612	-14.5	13.112	28.2	25.612	-28.3			0.612	9.17	13.112	-0.0143	25.612	2.15
0.614	-14.8	13.114	28.2	25.614	-28.1			0.614	9.07	13.114	-0.079	25.614	2.35
0.616	-14.6	13.116	28.1	25.616	-27.9			0.616	8.91	13.116	-0.079	25.616	2.51
0.618	-14.5	13.118	28.1	25.618	-27.8			0.618	8.94	13.118	-0.0467	25.618	2.67
0.62	-14.5	13.12	28	25.62	-27.6			0.62	8.78	13.12	-0.0467	25.62	2.8
0.622	-14.3	13.122	27.9	25.622	-27.3			0.622	8.78	13.122	-0.0467	25.622	2.99
0.624	-14.4	13.124	27.9	25.624	-27.1			0.624	8.75	13.124	-0.0143	25.624	3.16
0.626	-14.5	13.126	28	25.626	-26.8			0.626	8.59	13.126	-0.0143	25.626	3.28
0.628	-14.5	13.128	28	25.628	-26.6			0.628	8.59	13.128	-0.0467	25.628	3.48
0.63	-14.6	13.13	28	25.63	-26.4			0.63	8.49	13.13	-0.0467	25.63	3.61
0.632	-14.8	13.132	28	25.632	-26.1			0.632	8.36	13.132	-0.0467	25.632	3.77
0.634	-14.9	13.134	28	25.634	-25.9			0.634	8.2	13.134	-0.0467	25.634	3.96
0.636	-14.9	13.136	28	25.636	-25.7			0.636	8.07	13.136	-0.0467	25.636	4.19
0.638	-14.9	13.138	27.9	25.638	-25.4			0.638	7.91	13.138	-0.079	25.638	4.38
0.64	-14.9	13.14	27.9	25.64	-25.2			0.64	7.68	13.14	-0.079	25.64	4.61
0.642	-15.1	13.142	27.8	25.642	-25			0.642	7.55	13.142	-0.079	25.642	4.8
0.644	-15.1	13.144	27.8	25.644	-24.6			0.644	7.39	13.144	-0.0143	25.644	5.03
0.646	-15.2	13.146	27.8	25.646	-24.4			0.646	7.23	13.146	-0.0143	25.646	5.32
0.648	-15.2	13.148	27.9	25.648	-24			0.648	7.1	13.148	-0.0467	25.648	5.52
0.65	-15.3	13.15	27.9	25.65	-23.9			0.65	6.87	13.15	-0.0143	25.65	5.78
0.652	-15.4	13.152	27.9	25.652	-23.5			0.652	6.68	13.152	-0.079	25.652	6.03
0.654	-15.2	13.154	27.9	25.654	-23.3			0.654	6.45	13.154	-0.079	25.654	6.33
0.656	-15.2	13.156	27.8	25.656	-23			0.656	6.33	13.156	-0.0467	25.656	6.62
0.658	-15.1	13.158	27.8	25.658	-22.6			0.658	6.13	13.158	-0.0467	25.658	6.94
0.66	-15.1	13.16	27.7	25.66	-22.1			0.66	5.97	13.16	-0.0467	25.66	7.3
0.662	-15	13.162	27.7	25.662	-21.7			0.662	5.87	13.162	-0.079	25.662	7.55
0.664	-15	13.164	27.7	25.664	-21.1			0.664	5.78	13.164	-0.0467	25.664	7.91
0.666	-15.1	13.166	27.7	25.666	-20.5			0.666	5.71	13.166	-0.0467	25.666	8.17
0.668	-15.1	13.168	27.7	25.668	-19.9			0.668	5.52	13.168	-0.0143	25.668	8.49
0.67	-15.2	13.17	27.7	25.67	-19.2			0.67	5.35	13.17	-0.0143	25.67	8.72
0.672	-15.2	13.172	27.8	25.672	-18.6			0.672	5.26	13.172	-0.079	25.672	9.01
0.674	-15.2	13.174	27.7	25.674	-18			0.674	5.06	13.174	-0.079	25.674	9.27
0.676	-15.2	13.176	27.7	25.676	-17.3			0.676	4.8	13.176	-0.111	25.676	9.49
0.678	-15.1	13.178	27.6	25.678	-16.6			0.678	4.58	13.178	-0.079	25.678	9.72
0.68	-15.2	13.18	27.6	25.68	-15.8			0.68	4.35	13.18	-0.0467	25.68	10
0.682	-15.2	13.182	27.6	25.682	-15.2			0.682	4.13	13.182	-0.0143	25.682	10.3
0.684	-15.1	13.184	27.6	25.684	-14.4			0.684	3.93	13.184	0.018	25.684	10.6
0.686	-15.1	13.186	27.6	25.686	-13.6			0.686	3.77	13.186	0.0504	25.686	10.9
0.688	-15.1	13.188	27.6	25.688	-13			0.688	3.61	13.188	0.0827	25.688	11.1
0.69	-15.2	13.19	27.6	25.69	-12.3			0.69	3.38	13.19	0.115	25.69	11.5
0.692	-15.2	13.192	27.6	25.692	-11.7			0.692	3.28	13.192	0.18	25.692	11.6
0.694	-15.1	13.194	27.6	25.694	-11.1			0.694	3.22	13.194	0.277	25.694	12
0.696	-15	13.196	27.6	25.696	-10.5			0.696	3.12	13.196	0.309	25.696	12.3
0.698	-15.1	13.198	27.5	25.698	-10			0.698	2.8	13.198	0.374	25.698	12.7
0.7	-15.1	13.2	27.5	25.7	-9.56			0.7	2.9	13.2	0.471	25.7	13.1
0.702	-15.1	13.202	27.4	25.702	-8.97			0.702	2.77	13.202	0.536	25.702	13.5
0.704	-15.1	13.204	27.3	25.704	-8.39			0.704	2.73	13.204	0.6	25.704	13.9
0.706	-15.1	13.206	27.4	25.706	-7.78			0.706	2.57	13.206	0.697	25.706	14.2
0.708	-15	13.208	27.5	25.708	-7.16			0.708	2.44	13.208	0.794	25.708	14.6
0.71	-15.1	13.21	27.5	25.71	-6.52			0.71	2.31	13.21	0.891	25.71	14.9
0.712	-15.2	13.212	27.5	25.712	-5.97			0.712	2.15	13.212	0.988	25.712	15.2
0.714	-15.1	13.214	27.5	25.714	-5.22			0.714	2.06	13.214	1.09	25.714	15.5
0.716	-15.1	13.216	27.5	25.716	-4.41			0.716	1.89	13.216	1.18	25.716	15.7
0.718	-15	13.218	27.4	25.718	-3.38			0.718	1.73	13.218	1.28	25.718	16
0.72	-15	13.22	27.3	25.72	-2.5			0.72	1.6	13.22	1.38	25.72	16.3
0.722	-15	13.222	27.3	25.722	-1.53			0.722	1.51	13.222	1.54	25.722	16.6
0.724	-15	13.224	27.3	25.724	-0.661			0.724	1.38	13.224	1.67	25.724	16.8
0.726	-15	13.226	27.3	25.726	0.309			0.726	1.31	13.226	1.83	25.726	17
0.728	-15	13.228	27.3	25.728	1.28			0.728	1.21	13.228	1.96	25.728	17.2
0.73	-15	13.23	27.3	25.73	2.35			0.73	1.15	13.23	2.15	25.73	17.3
0.732	-15.1	13.232	27.4	25.732	3.16			0.732	1.05	13.232	2.25	25.732	17.5
0.734	-15	13.234	27.3	25.734	4.22			0.734	0.988	13.234	2.35	25.734	17.6
0.736	-15	13.236	27.3	25.736	5.16			0.736	0.891	13.236	2.44	25.736	17.8
0.738	-15	13.238	27.3	25.738	6			0.738	0.794	13.238	2.61	25.738	18
0.74	-14.9	13.24	27.3	25.74	7			0.74	0.697	13.24	2.73	25.74	18.3
0.742	-14.9	13.242	27.2	25.742	7.88			0.742	0.633	13.242	2.93	25.742	18.6
0.744	-14.9	13.244	27.2	25.744	8.78			0.744	0.633	13.244	3.03	25.744	18.8
0.746	-14.9	13.246	27.2	25.746	9.72			0.746	0.568	13.246	3.25	25.746	19
0.748	-14.9	13.248	27.2	25.748	10.7			0.748	0.536	13.248	3.41	25.748	19.2
0.75	-15	13.25	27.3	25.75	11.3			0.75	0.471	13.25	3.58	25.75	19.3
0.752	-15	13.252	27.3	25.752	12.1			0.752	0.438	13.252	3.74	25.752	19.5
0.754	-14.9	13.254	27.3	25.754	13			0.754	0.374	13.254	3.9	25.754	19.6
0.756	-14.9	13.256	27.2	25.756	13.7			0.756	0.341	13.256	4.06	25.756	19.7
0.758	-14.9	13.258	27.2	25.758	14.6			0.758	0.277	13.258	4.29	25.758	19.9
0.76	-14.8	13.26	27.2	25.76	15.3			0.76	0.244	13.26	4.48	25.76	20.1
0.762	-14.8	13.262	27.1	25.762	16			0.762	0.18	13.262	4.68	25.762	20.3
0.764	-14.8	13.264	27.1	25.764	16.9			0.764	0.147	13.264	4.9	25.764	20.4
0.766	-14.8	13.266	27.1	25.766	17.7			0.766	0.147	13.266	5.1	25.766	20.6
0.768	-14.9	13.268	27.2	25.768	18.3			0.768	0.0827	13.268	5.32	25.768	20.8
0.77	-14.9	13.27	27.2	25.77	18.9			0.77	0.115	13.27	5.68	25.77	20.9
0.772	-14.9	13.272	27.1	25.772	19.4			0.772	0.0827	13.272	5.78	25.772	21.1
0.774	-14.9	13.274	27.1	25.774	19.8			0.774	0.0504	13.274	5.97	25.774	21.3
0.776	-14.8	13.276	27.1	25.776	20.4			0.776	-0.0143	13.276	6.36	25.776	21.5
0.778	-14.8	13.278	27	25.778	21			0.778	0.018	13.278	6.71	25.778	21.7
0.78	-14.7	13.28	27	25.78	21.6			0.78	-0.0143	13.28	7	25.78	21.9
0.782	-14.7	13.282	27	25.782	22.2			0.782	-0.0143	13.282	7.1	25.782	22
0.784	-14.7	13.284	26.9	25.784	22.9			0.784	0.0504	13.284	7.39	25.784	22.2
0.786	-14.7	13.286	27	25.786	23.6			0.786	-0.0467	13.286	7.55	25.786	22.3
0.788	-14.9	13.288	27	25.788	24.3			0.788	-0.0143	13.288	7.72	25.788	22.5
0.79	-14.8	13.29	27	25.79	24.9			0.79	-0.0467	13.29	7.85	25.79	22.6
0.792	-14.8	13.292	27	25.792	25.4			0.792	-0.0143	13.292	8.01	25.792	22.6
0.794	-14.7	13.294	27	25.794	26			0.794	-0.079	13.294	8.2	25.794	22.7
0.796	-14.7	13.296	27	25.796	26.5			0.796	-0.079	13.296	8.36	25.796	22.7
0.798	-14.7	13.298	26.9	25.798	27.1			0.798	-0.111	13.298	8.56	25.798	22.8
0.8	-14.6	13.3	26.9	25.8	27.7			0.8	-0.111	13.3	8.82	25.8	22.8
0.802	-14.6	13.302	26.8	25.802	28.2			0.802	-0.241	13.302	9.04	25.802	22.8
0.804	-14.6	13.304	26.8	25.804	28.8			0.804	-0.0467	13.304	9.33	25.804	22.9
0.806	-14.6	13.306	26.8	25.806	29.3			0.806	-0.079	13.306	9.62	25.806	22.8
0.808	-14.7	13.308	26.8	25.808	29.8			0.808	0.0504	13.308	9.98	25.808	22.9
0.81	-14.7	13.31	26.9	25.81	30.2			0.81	-0.0143	13.31	10.3	25.81	22.8
0.812	-14.7	13.312	26.9	25.812	30.6			0.812	-0.079	13.312	10.7	25.812	22.9
0.814	-14.6	13.314	26.9	25.814	30.9			0.814	-0.0467	13.314	11.1	25.814	22.8
0.816	-14.6	13.316	26.9	25.816	31.2			0.816	-0.079	13.316	11.5	25.816	22.9
0.818	-14.6	13.318	26.8	25.818	31.4			0.818	-0.079	13.318	11.9	25.818	22.9
0.82	-14.5	13.32	26.8	25.82	31.7			0.82	-0.079	13.32	12.1	25.82	22.9
0.822	-14.5	13.322	26.7	25.822	32.1			0.822	-0.111	13.322	12.4	25.822	23.1
0.824	-14.5	13.324	26.7	25.824	32.3			0.824	-0.079	13.324	12.6	25.824	23.1
0.826	-14.5	13.326	26.8	25.826	32.6			0.826	-0.079	13.326	12.7	25.826	23.1
0.828	-14.5	13.328	26.7	25.828	32.8			0.828	-0.079	13.328	12.8	25.828	23.1
0.83	-14.6	13.33	26.8	25.83	33			0.83	-0.0467	13.33	12.8	25.83	23.1
0.832	-14.5	13.332	26.8	25.832	33.3			0.832	-0.0467	13.332	12.8	25.832	23
0.834	-14.5	13.334	26.8	25.834	33.6			0.834	-0.0467	13.334	12.9	25.834	23
0.836	-14.5	13.336	26.8	25.836	33.8			0.836	-0.0467	13.336	13	25.836	23.1
0.838	-14.4	13.338	26.7	25.838	34			0.838	-0.0467	13.338	13.2	25.838	23.1
0.84	-14.4	13.34	26.7	25.84	34.3			0.84	-0.079	13.34	13.4	25.84	23.1
0.842	-14.4	13.342	26.6	25.842	34.6			0.842	-0.0467	13.342	13.7	25.842	23.2
0.844	-14.4	13.344	26.6	25.844	34.9			0.844	-0.079	13.344	14	25.844	23.2
0.846	-14.4	13.346	26.6	25.846	35.1			0.846	-0.079	13.346	14.2	25.846	23.2
0.848	-14.4	13.348	26.7	25.848	35.4			0.848	-0.0467	13.348	14.5	25.848	23.2
0.85	-14.5	13.35	26.7	25.85	35.6			0.85	-0.0467	13.35	14.8	25.85	23.3
0.852	-14.5	13.352	26.7	25.852	35.7			0.852	-0.079	13.352	15.1	25.852	23.2
0.854	-14.5	13.354	26.6	25.854	35.9			0.854	-0.0467	13.354	15.3	25.854	23.2
0.856	-14.4	13.356	26.7	25.856	36			0.856	-0.0143	13.356	15.6	25.856	23.2
0.858	-14.4	13.358	26.6	25.858	36.1			0.858	-0.111	13.358	15.7	25.858	23.2
0.86	-14.3	13.36	26.5	25.86	36.2			0.86	-0.079	13.36	15.8	25.86	23.3
0.862	-14.3	13.362	26.5	25.862	36.3			0.862	-0.0467	13.362	15.8	25.862	23.3
0.864	-14.3	13.364	26.5	25.864	36.5			0.864	-0.079	13.364	15.8	25.864	23.3
0.866	-14.3	13.366	26.6	25.866	36.5			0.866	-0.0467	13.366	15.9	25.866	23.2
0.868	-14.4	13.368	26.6	25.868	36.6			0.868	-0.0467	13.368	15.9	25.868	23.3
0.87	-14.4	13.37	26.5	25.87	36.6			0.87	-0.0467	13.37	16	25.87	23.2
0.872	-14.4	13.372	26.6	25.872	36.6			0.872	-0.079	13.372	16.2	25.872	23.2
0.874	-14.4	13.374	26.6	25.874	36.5			0.874	-0.0467	13.374	16.3	25.874	23.2
0.876	-14.3	13.376	26.5	25.876	36.4			0.876	-0.079	13.376	16.4	25.876	23.2
0.878	-14.2	13.378	26.5	25.878	36.4			0.878	-0.111	13.378	16.5	25.878	23.3
0.88	-14.2	13.38	26.4	25.88	36.4			0.88	-0.079	13.38	16.8	25.88	23.3
0.882	-14.2	13.382	26.4	25.882	36.3			0.882	-0.079	13.382	16.9	25.882	23.3
0.884	-14.2	13.384	26.4	25.884	36.3			0.884	-0.079	13.384	17.1	25.884	23.3
0.886	-14.2	13.386	26.4	25.886	36.3			0.886	-0.0467	13.386	17.3	25.886	23.3
0.888	-14.3	13.388	26.4	25.888	36.3			0.888	-0.0467	13.388	17.6	25.888	23.3
0.89	-14.3	13.39	26.5	25.89	36.1			0.89	-0.079	13.39	17.7	25.89	23.3
0.892	-14.3	13.392	26.4	25.892	36.1			0.892	-0.0467	13.392	17.9	25.892	23.3
0.894	-14.2	13.394	26.5	25.894	36			0.894	-0.0467	13.394	18	25.894	23.3
0.896	-14.1	13.396	26.4	25.896	36			0.896	-0.079	13.396	18.1	25.896	23.4
0.898	-14.3	13.398	26.3	25.898	35.9			0.898	-0.079	13.398	18.2	25.898	23.4
0.9	-14.1	13.4	26.2	25.9	35.9			0.9	-0.111	13.4	18.3	25.9	23.4
0.902	-14.1	13.402	26.1	25.902	35.9			0.902	-0.111	13.402	18.4	25.902	23.4
0.904	-14.1	13.404	26	25.904	35.9			0.904	-0.079	13.404	18.4	25.904	23.4
0.906	-14.1	13.406	25.9	25.906	35.9			0.906	0.0827	13.406	18.4	25.906	23.4
0.908	-14.1	13.408	25.5	25.908	35.9			0.908	-0.208	13.408	18.4	25.908	23.4
0.91	-14.2	13.41	25.5	25.91	35.8			0.91	-0.208	13.41	18.4	25.91	23.4
0.912	-14.2	13.412	25.3	25.912	35.8			0.912	-0.0467	13.412	18.4	25.912	23.3
0.914	-14.2	13.414	25	25.914	35.7			0.914	-0.0467	13.414	18.3	25.914	23.4
0.916	-14.1	13.416	24.6	25.916	35.6			0.916	-0.144	13.416	18.4	25.916	23.4
0.918	-14.1	13.418	24.4	25.918	35.6			0.918	-0.111	13.418	18.5	25.918	23.4
0.92	-14.1	13.42	24.2	25.92	35.6			0.92	-0.079	13.42	18.5	25.92	23.4
0.922	-14	13.422	24	25.922	35.6			0.922	-0.079	13.422	18.5	25.922	23.5
0.924	-14	13.424	23.8	25.924	35.6			0.924	-0.079	13.424	18.6	25.924	23.4
0.926	-14.1	13.426	23.5	25.926	35.6			0.926	-0.079	13.426	18.7	25.926	23.4
0.928	-14.1	13.428	23.2	25.928	35.5			0.928	-0.079	13.428	18.7	25.928	23.4
0.93	-14.1	13.43	22.9	25.93	35.5			0.93	-0.0467	13.43	18.7	25.93	23.5
0.932	-14.1	13.432	22.6	25.932	35.4			0.932	-0.079	13.432	18.7	25.932	23.4
0.934	-14.1	13.434	22.2	25.934	35.4			0.934	-0.0467	13.434	18.7	25.934	23.4
0.936	-14	13.436	21.9	25.936	35.4			0.936	-0.079	13.436	18.6	25.936	23.4
0.938	-14	13.438	21.5	25.938	35.1			0.938	-0.079	13.438	18.7	25.938	23.4
0.94	-13.9	13.44	21.1	25.94	35.2			0.94	-0.079	13.44	18.7	25.94	23.4
0.942	-13.9	13.442	20.7	25.942	35.2			0.942	-0.079	13.442	18.7	25.942	23.4
0.944	-14	13.444	20.3	25.944	35.1			0.944	-0.079	13.444	18.8	25.944	23.5
0.946	-14	13.446	19.9	25.946	35.2			0.946	-0.079	13.446	18.8	25.946	23.5
0.948	-14	13.448	19.5	25.948	35.1			0.948	-0.0467	13.448	18.8	25.948	23.4
0.95	-14	13.45	19.1	25.95	35.1			0.95	-0.0467	13.45	18.8	25.95	23.5
0.952	-14	13.452	18.7	25.952	35			0.952	-0.0143	13.452	18.8	25.952	23.4
0.954	-14	13.454	18.3	25.954	34.9			0.954	-0.0467	13.454	18.8	25.954	23.5
0.956	-14	13.456	17.9	25.956	34.9			0.956	-0.079	13.456	18.8	25.956	23.5
0.958	-13.9	13.458	17.5	25.958	34.9			0.958	-0.144	13.458	18.8	25.958	23.4
0.96	-13.9	13.46	17.1	25.96	34.9			0.96	-0.111	13.46	18.8	25.96	23.5
0.962	-13.8	13.462	16.6	25.962	34.8			0.962	-0.079	13.462	18.8	25.962	23.5
0.964	-13.8	13.464	16.1	25.964	34.9			0.964	-0.0467	13.464	18.9	25.964	23.5
0.966	-13.9	13.466	15.5	25.966	34.9			0.966	-0.079	13.466	18.9	25.966	23.5
0.968	-13.9	13.468	15.1	25.968	34.8			0.968	-0.0467	13.468	18.9	25.968	23.5
0.97	-13.9	13.47	14.6	25.97	34.8			0.97	-0.0467	13.47	18.9	25.97	23.5
0.972	-13.9	13.472	14.2	25.972	34.7			0.972	-0.0467	13.472	18.9	25.972	23.4
0.974	-13.9	13.474	13.6	25.974	34.6			0.974	-0.079	13.474	19	25.974	23.5
0.976	-13.9	13.476	12.9	25.976	34.6			0.976	-0.0467	13.476	18.9	25.976	23.5
0.978	-13.8	13.478	12.3	25.978	34.5			0.978	-0.079	13.478	18.9	25.978	23.5
0.98	-13.8	13.48	11.8	25.98	34.5			0.98	-0.079	13.48	18.9	25.98	23.5
0.982	-13.7	13.482	11.1	25.982	34.5			0.982	-0.079	13.482	19	25.982	23.5
0.984	-13.8	13.484	10.5	25.984	34.5			0.984	-0.111	13.484	18.9	25.984	23.5
0.986	-13.8	13.486	9.75	25.986	34.5			0.986	-0.079	13.486	19	25.986	23.5
0.988	-13.8	13.488	9.01	25.988	34.5			0.988	-0.0143	13.488	18.8	25.988	23.6
0.99	-13.8	13.49	8.27	25.99	34.4			0.99	-0.0467	13.49	19	25.99	23.5
0.992	-13.8	13.492	7.46	25.992	34.3			0.992	-0.0467	13.492	19	25.992	23.5
0.994	-13.8	13.494	6.62	25.994	34.3			0.994	-0.079	13.494	19	25.994	23.5
0.996	-13.7	13.496	5.9	25.996	34.2			0.996	-0.079	13.496	19	25.996	23.5
0.998	-13.6	13.498	5.26	25.998	34.1			0.998	-0.111	13.498	19	25.998	23.5
1	-13.6	13.5	4.61	26	34.2			1	-0.079	13.5	19	26	23.5
1.002	-13.7	13.502	4.06	26.002	34.1			1.002	-0.111	13.502	19	26.002	23.5
1.004	-13.6	13.504	3.67	26.004	34.2			1.004	-0.111	13.504	19	26.004	23.5
1.006	-13.7	13.506	3.28	26.006	34.1			1.006	-0.079	13.506	19	26.006	23.5
1.008	-13.7	13.508	2.93	26.008	34.1			1.008	-0.0467	13.508	19	26.008	23.5
1.01	-13.7	13.51	2.31	26.01	34			1.01	-0.0143	13.51	19	26.01	23.5
1.012	-13.7	13.512	1.8	26.012	34.1			1.012	-0.079	13.512	19	26.012	23.6
1.014	-13.6	13.514	1.12	26.014	34			1.014	-0.0143	13.514	19	26.014	23.6
1.016	-13.5	13.516	0.438	26.016	33.8			1.016	-0.0467	13.516	19	26.016	23.6
1.018	-13.6	13.518	-0.241	26.018	33.8			1.018	-0.079	13.518	19	26.018	23.5
1.02	-13.7	13.52	-1.02	26.02	33.8			1.02	-0.079	13.52	19	26.02	23.5
1.022	-13.8	13.522	-1.86	26.022	33.8			1.022	-0.079	13.522	19	26.022	23.5
1.024	-13.7	13.524	-2.76	26.024	33.8			1.024	-0.079	13.524	19.1	26.024	23.5
1.026	-13.4	13.526	-3.77	26.026	33.9			1.026	-0.079	13.526	19.1	26.026	23.6
1.028	-13.2	13.528	-4.74	26.028	33.8			1.028	-0.079	13.528	19.1	26.028	23.5
1.03	-13.1	13.53	-5.74	26.03	33.7			1.03	-0.0467	13.53	19	26.03	23.5
1.032	-13	13.532	-6.81	26.032	33.7			1.032	-0.0467	13.532	19.1	26.032	23.6
1.034	-12.9	13.534	-7.71	26.034	33.6			1.034	-0.0467	13.534	19	26.034	23.5
1.036	-12.5	13.536	-8.68	26.036	33.7			1.036	-0.111	13.536	19	26.036	23.5
1.038	-12.4	13.538	-9.39	26.038	33.6			1.038	-0.079	13.538	19.1	26.038	23.5
1.04	-12.5	13.54	-9.88	26.04	33.5			1.04	-0.111	13.54	19	26.04	23.6
1.042	-12.5	13.542	-10.2	26.042	33.5			1.042	-0.0467	13.542	19	26.042	23.6
1.044	-12.6	13.544	-10.4	26.044	33.5			1.044	-0.079	13.544	19	26.044	23.6
1.046	-12.6	13.546	-10.5	26.046	33.5			1.046	-0.0467	13.546	19	26.046	23.6
1.048	-12.5	13.548	-10.6	26.048	33.5			1.048	-0.079	13.548	19	26.048	23.6
1.05	-12.5	13.55	-10.8	26.05	33.4			1.05	-0.079	13.55	19.1	26.05	23.5
1.052	-12.5	13.552	-11.1	26.052	33.4			1.052	-0.0143	13.552	19.1	26.052	23.5
1.054	-12.3	13.554	-11.6	26.054	33.3			1.054	-0.0143	13.554	19.1	26.054	23.5
1.056	-12.1	13.556	-12.2	26.056	33.3			1.056	-0.0467	13.556	19.1	26.056	23.5
1.058	-12.1	13.558	-12.8	26.058	33.2			1.058	-0.079	13.558	19	26.058	23.6
1.06	-11.8	13.56	-13.5	26.06	33.2			1.06	-0.079	13.56	19.1	26.06	23.6
1.062	-11.7	13.562	-14.2	26.062	33.2			1.062	-0.079	13.562	19	26.062	23.6
1.064	-11.8	13.564	-15.1	26.064	33.2			1.064	-0.111	13.564	19.1	26.064	23.6
1.066	-11.8	13.566	-15.9	26.066	33.2			1.066	-0.079	13.566	19.1	26.066	23.6
1.068	-11.7	13.568	-16.5	26.068	33.2			1.068	-0.079	13.568	19.1	26.068	23.6
1.07	-11.9	13.57	-17.2	26.07	33.1			1.07	-0.0467	13.57	19.1	26.07	23.6
1.072	-11.6	13.572	-17.7	26.072	33.1			1.072	-0.079	13.572	19.1	26.072	23.5
1.074	-11.6	13.574	-18.1	26.074	33			1.074	-0.111	13.574	19.1	26.074	23.6
1.076	-11.6	13.576	-18.4	26.076	32.9			1.076	-0.079	13.576	19	26.076	23.6
1.078	-11.3	13.578	-18.5	26.078	32.9			1.078	-0.0467	13.578	19	26.078	23.5
1.08	-11.4	13.58	-18.5	26.08	32.8			1.08	-0.111	13.58	19.1	26.08	23.6
1.082	-11.1	13.582	-18.5	26.082	32.9			1.082	-0.079	13.582	19.1	26.082	23.6
1.084	-11.1	13.584	-18.6	26.084	32.9			1.084	-0.079	13.584	19.1	26.084	23.6
1.086	-11	13.586	-18.8	26.086	32.8			1.086	-0.0467	13.586	19.1	26.086	23.6
1.088	-11	13.588	-19.1	26.088	32.9			1.088	-0.0467	13.588	19.1	26.088	23.6
1.09	-10.8	13.59	-19.4	26.09	32.8			1.09	-0.0467	13.59	19.1	26.09	23.6
1.092	-10.7	13.592	-19.7	26.092	32.7			1.092	-0.0467	13.592	19	26.092	23.6
1.094	-10.5	13.594	-20.1	26.094	32.7			1.094	-0.079	13.594	19.1	26.094	23.6
1.096	-10.4	13.596	-20.6	26.096	32.6			1.096	-0.0467	13.596	19.1	26.096	23.6
1.098	-10.3	13.598	-21.1	26.098	32.6			1.098	-0.079	13.598	19	26.098	23.6
1.1	-9.94	13.6	-21.5	26.1	32.6			1.1	-0.079	13.6	19.1	26.1	23.6
1.102	-9.69	13.602	-22.1	26.102	32.6			1.102	-0.079	13.602	19.1	26.102	23.6
1.104	-9.46	13.604	-22.8	26.104	32.6			1.104	-0.111	13.604	19.1	26.104	23.6
1.106	-9.49	13.606	-23.2	26.106	32.6			1.106	-0.079	13.606	19.1	26.106	23.6
1.108	-9.3	13.608	-23.6	26.108	32.6			1.108	-0.079	13.608	19.1	26.108	23.6
1.11	-9.17	13.61	-24	26.11	32.5			1.11	-0.0467	13.61	19.1	26.11	23.6
1.112	-8.84	13.612	-24.3	26.112	32.5			1.112	-0.079	13.612	19.1	26.112	23.6
1.114	-8.55	13.614	-24.5	26.114	32.4			1.114	-0.0467	13.614	19.1	26.114	23.6
1.116	-8.39	13.616	-24.7	26.116	32.3			1.116	-0.079	13.616	19.1	26.116	23.6
1.118	-8	13.618	-24.9	26.118	32.3			1.118	-0.0143	13.618	19.1	26.118	23.6
1.12	-7.65	13.62	-24.9	26.12	32.3			1.12	-0.079	13.62	19	26.12	23.6
1.122	-7.1	13.622	-24.9	26.122	32.3			1.122	-0.111	13.622	19.1	26.122	23.6
1.124	-6.81	13.624	-24.7	26.124	32.2			1.124	-0.111	13.624	19.1	26.124	23.6
1.126	-6.35	13.626	-24.8	26.126	32.3			1.126	-0.0467	13.626	19.1	26.126	23.6
1.128	-5.84	13.628	-24.7	26.128	32.3			1.128	-0.0143	13.628	19.1	26.128	23.6
1.13	-5.48	13.63	-24.8	26.13	32.2			1.13	-0.0467	13.63	19.1	26.13	23.6
1.132	-5.03	13.632	-24.8	26.132	32.1			1.132	-0.0467	13.632	19.1	26.132	23.6
1.134	-4.48	13.634	-24.9	26.134	32.1			1.134	-0.0467	13.634	19.1	26.134	23.6
1.136	-3.93	13.636	-25	26.136	32			1.136	-0.0467	13.636	19.1	26.136	23.6
1.138	-3.28	13.638	-25.2	26.138	32			1.138	-0.079	13.638	19.1	26.138	23.6
1.14	-2.73	13.64	-25.4	26.14	31.9			1.14	-0.111	13.64	19.1	26.14	23.7
1.142	-2.12	13.642	-25.5	26.142	31.9			1.142	-0.079	13.642	19.1	26.142	23.7
1.144	-1.63	13.644	-25.5	26.144	32			1.144	-0.079	13.644	19.2	26.144	23.7
1.146	-1.28	13.646	-25.5	26.146	32			1.146	-0.111	13.646	19.1	26.146	23.6
1.148	-0.985	13.648	-25.5	26.148	32			1.148	-0.0467	13.648	19.1	26.148	23.6
1.15	-0.661	13.65	-25.4	26.15	31.9			1.15	-0.0143	13.65	19.2	26.15	23.6
1.152	-0.37	13.652	-25.4	26.152	31.9			1.152	-0.0467	13.652	19.1	26.152	23.6
1.154	0.0827	13.654	-25.4	26.154	31.8			1.154	-0.0467	13.654	19.1	26.154	23.6
1.156	0.536	13.656	-25.5	26.156	31.7			1.156	-0.079	13.656	19.1	26.156	23.6
1.158	0.988	13.658	-25.6	26.158	31.7			1.158	-0.0467	13.658	19.1	26.158	23.6
1.16	1.47	13.66	-25.6	26.16	31.7			1.16	-0.079	13.66	19.1	26.16	23.6
1.162	1.99	13.662	-25.6	26.162	31.7			1.162	-0.079	13.662	19.2	26.162	23.7
1.164	2.57	13.664	-25.6	26.164	31.7			1.164	-0.0467	13.664	19.1	26.164	23.6
1.166	3.16	13.666	-25.6	26.166	31.7			1.166	-0.0467	13.666	19.1	26.166	23.7
1.168	3.83	13.668	-25.6	26.168	31.7			1.168	-0.0467	13.668	19.1	26.168	23.6
1.17	4.42	13.67	-25.6	26.17	31.6			1.17	-0.0467	13.67	19.2	26.17	23.6
1.172	5	13.672	-25.6	26.172	31.6			1.172	-0.0143	13.672	19.1	26.172	23.6
1.174	5.52	13.674	-25.6	26.174	31.5			1.174	0.018	13.674	19.1	26.174	23.6
1.176	6.23	13.676	-25.5	26.176	31.5			1.176	-0.0143	13.676	19.2	26.176	23.6
1.178	6.71	13.678	-25.6	26.178	31.4			1.178	0.018	13.678	19.1	26.178	23.6
1.18	7	13.68	-25.7	26.18	31.4			1.18	-0.0143	13.68	19.1	26.18	23.6
1.182	7.3	13.682	-25.8	26.182	31.4			1.182	0.018	13.682	19.1	26.182	23.6
1.184	7.42	13.684	-25.8	26.184	31.4			1.184	0.018	13.684	19.2	26.184	23.6
1.186	7.75	13.686	-25.8	26.186	31.4			1.186	0.115	13.686	19.1	26.186	23.6
1.188	8.01	13.688	-25.8	26.188	31.4			1.188	0.18	13.688	19.2	26.188	23.6
1.19	8.23	13.69	-25.8	26.19	31.3			1.19	0.18	13.69	19.2	26.19	23.6
1.192	8.56	13.692	-25.8	26.192	31.2			1.192	0.212	13.692	19.1	26.192	23.5
1.194	8.82	13.694	-25.8	26.194	31.2			1.194	0.277	13.694	19.1	26.194	23.4
1.196	9.37	13.696	-25.7	26.196	31.1			1.196	0.277	13.696	19	26.196	23.4
1.198	9.79	13.698	-25.8	26.198	31.1			1.198	0.309	13.698	19.1	26.198	23.4
1.2	10.3	13.7	-25.8	26.2	31.1			1.2	0.374	13.7	19.2	26.2	23.3
1.202	10.8	13.702	-25.8	26.202	31.1			1.202	0.438	13.702	19.1	26.202	23.4
1.204	11.2	13.704	-25.8	26.204	31.1			1.204	0.471	13.704	19.2	26.204	23.3
1.206	11.6	13.706	-25.8	26.206	31.1			1.206	0.568	13.706	19.2	26.206	23.2
1.208	11.8	13.708	-25.8	26.208	31.1			1.208	0.6	13.708	19.2	26.208	23.1
1.21	12.1	13.71	-25.8	26.21	31			1.21	0.73	13.71	19.2	26.21	23
1.212	12.5	13.712	-25.7	26.212	30.9			1.212	0.73	13.712	19.1	26.212	23
1.214	12.8	13.714	-25.8	26.214	30.9			1.214	0.859	13.714	19.1	26.214	22.9
1.216	13.1	13.716	-25.8	26.216	30.8			1.216	0.956	13.716	19.1	26.216	22.8
1.218	13.3	13.718	-25.8	26.218	30.7			1.218	0.924	13.718	19.1	26.218	22.7
1.22	13.6	13.72	-25.8	26.22	30.7			1.22	1.02	13.72	19.1	26.22	22.6
1.222	13.8	13.722	-26	26.222	30.6			1.222	1.12	13.722	19.1	26.222	22.5
1.224	14	13.724	-25.8	26.224	30.5			1.224	1.18	13.724	19.2	26.224	22.5
1.226	14.1	13.726	-25.9	26.226	30.5			1.226	1.31	13.726	19.2	26.226	22.2
1.228	14.2	13.728	-25.7	26.228	30.3			1.228	1.41	13.728	19.2	26.228	22.3
1.23	14.4	13.73	-25.8	26.23	30.1			1.23	1.51	13.73	19.1	26.23	22.2
1.232	14.6	13.732	-25.7	26.232	29.9			1.232	1.6	13.732	19.1	26.232	22.1
1.234	14.8	13.734	-25.7	26.234	29.6			1.234	1.73	13.734	19.1	26.234	22
1.236	15	13.736	-25.7	26.236	29.4			1.236	1.8	13.736	19.1	26.236	22
1.238	15.2	13.738	-25.7	26.238	29.1			1.238	1.86	13.738	19.2	26.238	21.9
1.24	15.3	13.74	-25.8	26.24	28.7			1.24	2.09	13.74	19.1	26.24	21.8
1.242	15.4	13.742	-25.8	26.242	28.5			1.242	2.19	13.742	19.1	26.242	21.7
1.244	15.5	13.744	-25.8	26.244	28.3			1.244	2.35	13.744	19.2	26.244	21.6
1.246	15.6	13.746	-25.7	26.246	28.1			1.246	2.51	13.746	19.2	26.246	21.4
1.248	15.7	13.748	-25.7	26.248	27.8			1.248	2.7	13.748	19.2	26.248	21.2
1.25	15.7	13.75	-25.7	26.25	27.4			1.25	2.83	13.75	19.2	26.25	21.1
1.252	15.8	13.752	-25.6	26.252	27.1			1.252	2.99	13.752	19.2	26.252	20.8
1.254	16	13.754	-25.7	26.254	26.6			1.254	3.09	13.754	19.2	26.254	20.6
1.256	16.1	13.756	-25.7	26.256	26.2			1.256	3.22	13.756	19.1	26.256	20.4
1.258	16.2	13.758	-25.7	26.258	25.8			1.258	3.35	13.758	19.1	26.258	20.1
1.26	16.3	13.76	-25.7	26.26	25.5			1.26	3.41	13.76	19.1	26.26	20
1.262	16.4	13.762	-25.7	26.262	25.2			1.262	3.54	13.762	19.1	26.262	19.7
1.264	16.4	13.764	-25.7	26.264	24.9			1.264	3.67	13.764	19.2	26.264	19.5
1.266	16.4	13.766	-25.7	26.266	24.6			1.266	3.83	13.766	19.2	26.266	19.2
1.268	16.4	13.768	-25.6	26.268	24.2			1.268	3.96	13.768	19.2	26.268	19
1.27	16.4	13.77	-25.6	26.27	23.7			1.27	4.16	13.77	19.2	26.27	18.7
1.272	16.4	13.772	-25.6	26.272	23.2			1.272	4.29	13.772	19.2	26.272	18.5
1.274	16.4	13.774	-25.6	26.274	22.7			1.274	4.45	13.774	19.1	26.274	18.2
1.276	16.4	13.776	-25.6	26.276	22.2			1.276	4.64	13.776	19.1	26.276	18
1.278	16.4	13.778	-25.6	26.278	21.8			1.278	4.84	13.778	19.1	26.278	17.7
1.28	16.5	13.78	-25.6	26.28	21.4			1.28	5.03	13.78	19.2	26.28	17.5
1.282	16.5	13.782	-25.6	26.282	20.9			1.282	5.26	13.782	19.2	26.282	17.3
1.284	16.4	13.784	-25.6	26.284	20.5			1.284	5.42	13.784	19.2	26.284	17.2
1.286	16.4	13.786	-25.6	26.286	20			1.286	5.71	13.786	19.2	26.286	17
1.288	16.4	13.788	-25.5	26.288	19.5			1.288	5.97	13.788	19.2	26.288	16.8
1.29	16.4	13.79	-25.5	26.29	18.9			1.29	6.2	13.79	19.2	26.29	16.6
1.292	16.4	13.792	-25.5	26.292	18.3			1.292	6.36	13.792	19	26.292	16.4
1.294	16.4	13.794	-25.5	26.294	17.7			1.294	6.52	13.794	19.2	26.294	16.2
1.296	16.4	13.796	-25.5	26.296	17.1			1.296	6.62	13.796	19.1	26.296	16
1.298	16.3	13.798	-25.5	26.298	16.5			1.298	6.65	13.798	19.1	26.298	15.8
1.3	16.4	13.8	-25.6	26.3	15.9			1.3	6.78	13.8	19.1	26.3	15.5
1.302	16.4	13.802	-25.6	26.302	15.2			1.302	6.84	13.802	19.1	26.302	15.3
1.304	16.3	13.804	-25.6	26.304	14.6			1.304	6.97	13.804	19.1	26.304	14.9
1.306	16.3	13.806	-25.5	26.306	13.9			1.306	7.13	13.806	19.1	26.306	14.6
1.308	16.3	13.808	-25.5	26.308	13.1			1.308	7.26	13.808	19	26.308	14.2
1.31	16.2	13.81	-25.5	26.31	12.2			1.31	7.36	13.81	18.9	26.31	13.9
1.312	16.3	13.812	-25.4	26.312	11.4			1.312	7.59	13.812	18.8	26.312	13.5
1.314	16.2	13.814	-25.4	26.314	10.4			1.314	7.68	13.814	18.7	26.314	13.1
1.316	16.2	13.816	-25.4	26.316	9.43			1.316	7.94	13.816	18.6	26.316	12.8
1.318	16.2	13.818	-25.4	26.318	8.49			1.318	8.1	13.818	18.6	26.318	12.5
1.32	16.2	13.82	-25.5	26.32	7.65			1.32	8.3	13.82	18.5	26.32	12
1.322	16.2	13.822	-25.5	26.322	6.87			1.322	8.49	13.822	18.5	26.322	11.7
1.324	16.1	13.824	-25.4	26.324	6.03			1.324	8.82	13.824	18.5	26.324	11.5
1.326	16.1	13.826	-25.4	26.326	5.32			1.326	8.78	13.826	18.4	26.326	11.2
1.328	16.1	13.828	-25.4	26.328	4.58			1.328	8.85	13.828	18.4	26.328	10.7
1.33	16	13.83	-25.4	26.33	3.74			1.33	8.91	13.83	18.3	26.33	10.4
1.332	16	13.832	-25.3	26.332	2.96			1.332	8.98	13.832	18.4	26.332	10.2
1.334	16	13.834	-25.3	26.334	2.38			1.334	9.04	13.834	18.3	26.334	9.82
1.336	16	13.836	-25.3	26.336	1.67			1.336	9.04	13.836	18.2	26.336	9.49
1.338	16	13.838	-25.4	26.338	0.859			1.338	9.04	13.838	18.2	26.338	9.3
1.34	16	13.84	-25.4	26.34	0.018			1.34	9.04	13.84	18.1	26.34	8.98
1.342	16.1	13.842	-25.4	26.342	-0.758			1.342	9.11	13.842	18	26.342	8.69
1.344	16	13.844	-25.4	26.344	-1.47			1.344	9.17	13.844	18	26.344	8.43
1.346	16	13.846	-25.4	26.346	-2.31			1.346	9.27	13.846	17.9	26.346	8.14
1.348	15.9	13.848	-25.3	26.348	-3.05			1.348	9.3	13.848	17.8	26.348	7.88
1.35	15.8	13.85	-25.3	26.35	-3.99			1.35	9.37	13.85	17.7	26.35	7.55
1.352	15.9	13.852	-25.3	26.352	-4.96			1.352	9.33	13.852	17.5	26.352	7.26
1.354	15.8	13.854	-25.2	26.354	-6			1.354	9.4	13.854	17.4	26.354	7.04
1.356	15.9	13.856	-25.2	26.356	-6.84			1.356	9.43	13.856	17.3	26.356	6.81
1.358	15.9	13.858	-25.3	26.358	-7.81			1.358	9.46	13.858	17.1	26.358	6.62
1.36	15.9	13.86	-25.3	26.36	-8.88			1.36	9.56	13.86	17	26.36	6.45
1.362	15.9	13.862	-25.3	26.362	-9.85			1.362	9.56	13.862	16.9	26.362	6.26
1.364	15.9	13.864	-25.3	26.364	-10.9			1.364	9.59	13.864	16.7	26.364	6.07
1.366	15.8	13.866	-25.3	26.366	-11.8			1.366	9.69	13.866	16.6	26.366	5.81
1.368	15.8	13.868	-25.2	26.368	-12.6			1.368	9.72	13.868	16.4	26.368	5.61
1.37	15.7	13.87	-25.2	26.37	-13.3			1.37	9.82	13.87	16.3	26.37	5.39
1.372	15.7	13.872	-25.2	26.372	-14.1			1.372	9.82	13.872	16.1	26.372	5.13
1.374	15.7	13.874	-25.1	26.374	-14.8			1.374	9.79	13.874	15.8	26.374	4.87
1.376	15.7	13.876	-25.2	26.376	-15.4			1.376	9.72	13.876	15.7	26.376	4.61
1.378	15.7	13.878	-25.2	26.378	-16.2			1.378	9.75	13.878	15.5	26.378	4.45
1.38	15.8	13.88	-25.2	26.38	-16.8			1.38	9.69	13.88	15.3	26.38	4.22
1.382	15.8	13.882	-25.2	26.382	-17.3			1.382	9.79	13.882	15.1	26.382	4.03
1.384	15.7	13.884	-25.2	26.384	-17.8			1.384	9.75	13.884	14.9	26.384	3.83
1.386	15.7	13.886	-25.2	26.386	-18.3			1.386	9.75	13.886	14.7	26.386	3.58
1.388	15.6	13.888	-25.1	26.388	-18.7			1.388	9.88	13.888	14.6	26.388	3.38
1.39	15.6	13.89	-25.1	26.39	-19.3			1.39	9.95	13.89	14.4	26.39	3.19
1.392	15.6	13.892	-25	26.392	-19.7			1.392	9.98	13.892	14.2	26.392	2.99
1.394	15.6	13.894	-25.1	26.394	-20.5			1.394	9.98	13.894	14.1	26.394	2.8
1.396	15.6	13.896	-25.1	26.396	-21			1.396	9.98	13.896	14	26.396	2.64
1.398	15.6	13.898	-25.1	26.398	-21.7			1.398	9.98	13.898	13.9	26.398	2.48
1.4	15.6	13.9	-25.1	26.4	-22.2			1.4	10	13.9	13.8	26.4	2.35
1.402	15.6	13.902	-25.1	26.402	-22.6			1.402	10	13.902	13.7	26.402	2.28
1.404	15.6	13.904	-25.1	26.404	-23.1			1.404	10.1	13.904	13.6	26.404	2.15
1.406	15.5	13.906	-25.1	26.406	-23.5			1.406	10.1	13.906	13.4	26.406	2.02
1.408	15.4	13.908	-25.1	26.408	-23.9			1.408	10.2	13.908	13.1	26.408	1.96
1.41	15.4	13.91	-25	26.41	-24.3			1.41	10.2	13.91	13	26.41	1.83
1.412	15.4	13.912	-25	26.412	-24.7			1.412	10.1	13.912	12.7	26.412	1.73
1.414	15.4	13.914	-25	26.414	-25.1			1.414	10.2	13.914	12.4	26.414	1.6
1.416	15.6	13.916	-25	26.416	-25.5			1.416	10.2	13.916	12.1	26.416	1.54
1.418	15.4	13.918	-25	26.418	-25.9			1.418	10.1	13.918	11.8	26.418	1.41
1.42	15.4	13.92	-25	26.42	-26.3			1.42	10.1	13.92	11.5	26.42	1.34
1.422	15.4	13.922	-25	26.422	-26.7			1.422	10.1	13.922	11.2	26.422	1.25
1.424	15.4	13.924	-25.1	26.424	-27.2			1.424	10.1	13.924	10.9	26.424	1.15
1.426	15.4	13.926	-25	26.426	-27.6			1.426	10.1	13.926	10.5	26.426	1.02
1.428	15.3	13.928	-25	26.428	-28			1.428	10.3	13.928	10.2	26.428	0.924
1.43	15.3	13.93	-25.1	26.43	-28.6			1.43	10.1	13.93	9.98	26.43	0.697
1.432	15.3	13.932	-24.9	26.432	-29.1			1.432	10.1	13.932	9.75	26.432	0.697
1.434	15.3	13.934	-25	26.434	-29.5			1.434	10.2	13.934	9.59	26.434	0.633
1.436	15.3	13.936	-24.9	26.436	-30			1.436	10.2	13.936	9.43	26.436	0.503
1.438	15.3	13.938	-25	26.438	-30.5			1.438	10.2	13.938	9.33	26.438	0.406
1.44	15.3	13.94	-25	26.44	-30.8			1.44	10.1	13.94	9.2	26.44	0.341
1.442	15.3	13.942	-25	26.442	-31.1			1.442	10.2	13.942	9.04	26.442	0.341
1.444	15.3	13.944	-25	26.444	-31.3			1.444	10.2	13.944	8.88	26.444	0.277
1.446	15.2	13.946	-24.9	26.446	-31.5			1.446	10.2	13.946	8.69	26.446	0.212
1.448	15.2	13.948	-24.8	26.448	-31.8			1.448	10.2	13.948	8.3	26.448	0.115
1.45	15.2	13.95	-24.9	26.45	-32			1.45	10.2	13.95	7.97	26.45	0.0827
1.452	15.1	13.952	-24.8	26.452	-32.3			1.452	10.2	13.952	7.55	26.452	0.018
1.454	15.2	13.954	-24.8	26.454	-32.3			1.454	10.2	13.954	7.23	26.454	0.018
1.456	15.2	13.956	-24.8	26.456	-32.5			1.456	10.2	13.956	6.81	26.456	-0.0467
1.458	15.2	13.958	-24.9	26.458	-32.3			1.458	10.1	13.958	6.52	26.458	-0.0143
1.46	15.2	13.96	-24.9	26.46	-32.2			1.46	10.1	13.96	6.23	26.46	0.018
1.462	15.2	13.962	-24.9	26.462	-32.2			1.462	10.1	13.962	5.97	26.462	-0.0143
1.464	15.2	13.964	-24.9	26.464	-32.2			1.464	10.1	13.964	5.81	26.464	-0.0143
1.466	15.1	13.966	-24.8	26.466	-32.2			1.466	10.2	13.966	5.68	26.466	0.018
1.468	15.1	13.968	-24.8	26.468	-32.3			1.468	10.2	13.968	5.48	26.468	-0.0143
1.47	15	13.97	-24.7	26.47	-32.3			1.47	10.2	13.97	5.42	26.47	0.018
1.472	15	13.972	-24.7	26.472	-32.4			1.472	10.2	13.972	5.32	26.472	-0.0143
1.474	15	13.974	-24.7	26.474	-32.4			1.474	10.2	13.974	5.23	26.474	-0.0143
1.476	15	13.976	-24.8	26.476	-32.5			1.476	10.2	13.976	5.06	26.476	-0.0143
1.478	15.1	13.978	-24.8	26.478	-32.6			1.478	10.2	13.978	5	26.478	0.018
1.48	15.1	13.98	-24.8	26.48	-32.6			1.48	10.2	13.98	4.84	26.48	-0.0143
1.482	15.1	13.982	-24.8	26.482	-32.6			1.482	10.2	13.982	4.64	26.482	-0.0143
1.484	15	13.984	-24.8	26.484	-32.6			1.484	10.1	13.984	4.48	26.484	0.0504
1.486	15	13.986	-24.8	26.486	-32.6			1.486	10.2	13.986	4.26	26.486	0.0504
1.488	15	13.988	-24.8	26.488	-32.6			1.488	10.2	13.988	4	26.488	0.018
1.49	14.9	13.99	-24.7	26.49	-32.6			1.49	10.2	13.99	3.77	26.49	-0.0143
1.492	14.9	13.992	-24.6	26.492	-32.7			1.492	10.2	13.992	3.51	26.492	0.018
1.494	14.9	13.994	-24.6	26.494	-32.7			1.494	10.3	13.994	3.19	26.494	-0.0143
1.496	14.9	13.996	-24.7	26.496	-32.7			1.496	10.2	13.996	2.96	26.496	0.018
1.498	14.9	13.998	-24.7	26.498	-32.8			1.498	10.2	13.998	2.7	26.498	-0.0143
1.5	15	14	-24.7	26.5	-32.8			1.5	10.2	14	2.57	26.5	-0.0467
1.502	15	14.002	-24.7	26.502	-32.8			1.502	10.2	14.002	2.38	26.502	0.018
1.504	14.9	14.004	-24.7	26.504	-32.8			1.504	10.2	14.004	2.35	26.504	0.018
1.506	14.9	14.006	-24.7	26.506	-32.8			1.506	10.2	14.006	2.09	26.506	-0.0143
1.508	14.8	14.008	-24.7	26.508	-32.8			1.508	10.3	14.008	2.06	26.508	-0.0143
1.51	14.8	14.01	-24.6	26.51	-32.8			1.51	10.3	14.01	2.02	26.51	0.018
1.512	14.7	14.012	-24.5	26.512	-32.9			1.512	10.3	14.012	1.93	26.512	-0.0143
1.514	14.7	14.014	-24.4	26.514	-32.9			1.514	10.2	14.014	1.86	26.514	-0.0467
1.516	14.8	14.016	-24.4	26.516	-32.9			1.516	10.2	14.016	1.76	26.516	-0.0143
1.518	14.9	14.018	-24.4	26.518	-32.9			1.518	10.3	14.018	1.7	26.518	-0.0467
1.52	14.7	14.02	-24.4	26.52	-32.8			1.52	10.2	14.02	1.6	26.52	-0.0143
1.522	14.8	14.022	-24.3	26.522	-32.7			1.522	10.2	14.022	1.54	26.522	0.018
1.524	14.8	14.024	-24.1	26.524	-32.6			1.524	10.3	14.024	1.51	26.524	0.018
1.526	14.7	14.026	-23.9	26.526	-32.6			1.526	10.3	14.026	1.38	26.526	0.0504
1.528	14.7	14.028	-23.7	26.528	-32.5			1.528	10.3	14.028	1.28	26.528	0.018
1.53	14.6	14.03	-23.4	26.53	-32.5			1.53	10.1	14.03	1.12	26.53	-0.0143
1.532	14.6	14.032	-23.3	26.532	-32.6			1.532	10.2	14.032	0.988	26.532	0.0504
1.534	14.6	14.034	-23	26.534	-32.6			1.534	10.2	14.034	0.827	26.534	0.0504
1.536	14.6	14.036	-22.8	26.536	-32.6			1.536	10.3	14.036	0.762	26.536	0.0827
1.538	14.6	14.038	-22.7	26.538	-32.6			1.538	10.2	14.038	0.697	26.538	-0.0143
1.54	14.7	14.04	-22.6	26.54	-32.6			1.54	10.2	14.04	0.568	26.54	0.018
1.542	14.7	14.042	-22.6	26.542	-32.6			1.542	10.2	14.042	0.536	26.542	0.0504
1.544	14.6	14.044	-22.5	26.544	-32.6			1.544	10.2	14.044	0.503	26.544	-0.0143
1.546	14.5	14.046	-22.4	26.546	-32.6			1.546	10.2	14.046	0.406	26.546	0.018
1.548	14.5	14.048	-22.3	26.548	-32.6			1.548	10.2	14.048	0.341	26.548	0.0504
1.55	14.5	14.05	-22.1	26.55	-32.5			1.55	10.3	14.05	0.244	26.55	-0.0467
1.552	14.5	14.052	-22	26.552	-32.6			1.552	10.3	14.052	0.212	26.552	-0.0143
1.554	14.5	14.054	-21.9	26.554	-32.5			1.554	10.3	14.054	0.0827	26.554	0.018
1.556	14.5	14.056	-21.7	26.556	-32.5			1.556	10.3	14.056	0.0504	26.556	-0.0467
1.558	14.5	14.058	-21.6	26.558	-32.5			1.558	10.3	14.058	0.0827	26.558	-0.0143
1.56	14.6	14.06	-21.4	26.56	-32.5			1.56	10.2	14.06	0.0504	26.56	0.018
1.562	14.6	14.062	-21.2	26.562	-32.5			1.562	10.3	14.062	0.0504	26.562	0.018
1.564	14.5	14.064	-21	26.564	-32.4			1.564	10.3	14.064	0.0827	26.564	0.018
1.566	14.4	14.066	-20.6	26.566	-32.4			1.566	10.3	14.066	0.0827	26.566	0.018
1.568	14.4	14.068	-20.3	26.568	-32.3			1.568	10.3	14.068	0.0504	26.568	0.0504
1.57	14.4	14.07	-20	26.57	-32.3			1.57	10.3	14.07	0.0504	26.57	0.018
1.572	14.3	14.072	-19.6	26.572	-32.3			1.572	10.3	14.072	0.0827	26.572	-0.0143
1.574	14.4	14.074	-19.2	26.574	-32.3			1.574	10.3	14.074	0.018	26.574	-0.0467
1.576	14.4	14.076	-18.8	26.576	-32.3			1.576	10.3	14.076	0.018	26.576	-0.0143
1.578	14.5	14.078	-18.4	26.578	-32.4			1.578	10.3	14.078	-0.0143	26.578	-0.0143
1.58	14.4	14.08	-18.1	26.58	-32.3			1.58	10.2	14.08	-0.0467	26.58	0.018
1.582	14.4	14.082	-17.7	26.582	-32.3			1.582	10.2	14.082	0.0504	26.582	0.018
1.584	14.4	14.084	-17.2	26.584	-32.2			1.584	10.2	14.084	-0.0143	26.584	0.018
1.586	14.3	14.086	-16.7	26.586	-32.2			1.586	10.3	14.086	0.0504	26.586	0.0827
1.588	14.3	14.088	-16.3	26.588	-32.2			1.588	10.3	14.088	0.0504	26.588	-0.0143
1.59	14.3	14.09	-15.7	26.59	-32.2			1.59	10.3	14.09	0.0504	26.59	-0.0143
1.592	14.2	14.092	-15.2	26.592	-32.2			1.592	10.3	14.092	0.018	26.592	-0.0467
1.594	14.3	14.094	-14.7	26.594	-32.2			1.594	10.3	14.094	0.018	26.594	-0.0143
1.596	14.3	14.096	-14.2	26.596	-32.2			1.596	10.3	14.096	-0.0143	26.596	0.018
1.598	14.3	14.098	-13.6	26.598	-32.2			1.598	10.3	14.098	-0.0143	26.598	0.018
1.6	14.3	14.1	-13.1	26.6	-32.1			1.6	10.3	14.1	0.018	26.6	-0.0143
1.602	14.3	14.102	-12.7	26.602	-32.1			1.602	10.3	14.102	0.018	26.602	0.0504
1.604	14.3	14.104	-12.2	26.604	-32			1.604	10.2	14.104	0.0504	26.604	0.018
1.606	14.2	14.106	-11.7	26.606	-32			1.606	10.2	14.106	0.0827	26.606	0.0504
1.608	14.2	14.108	-11.2	26.608	-31.9			1.608	10.3	14.108	-0.079	26.608	-0.0143
1.61	14.2	14.11	-10.9	26.61	-31.9			1.61	10.3	14.11	-0.111	26.61	-0.0143
1.612	14.1	14.112	-10.5	26.612	-31.9			1.612	10.3	14.112	0.0504	26.612	-0.0467
1.614	14.2	14.114	-10.3	26.614	-31.9			1.614	10.3	14.114	-0.0143	26.614	-0.0143
1.616	14.2	14.116	-9.98	26.616	-32			1.616	10.3	14.116	0.018	26.616	0.018
1.618	14.2	14.118	-9.72	26.618	-31.9			1.618	10.3	14.118	-0.0143	26.618	-0.0143
1.62	14.2	14.12	-9.39	26.62	-31.9			1.62	10.2	14.12	0.018	26.62	-0.0143
1.622	14.3	14.122	-8.88	26.622	-31.9			1.622	10.3	14.122	0.0504	26.622	0.0504
1.624	14.1	14.124	-8.36	26.624	-31.8			1.624	10.3	14.124	0.0504	26.624	0.018
1.626	14.1	14.126	-7.71	26.626	-31.8			1.626	10.3	14.126	0.0504	26.626	0.0504
1.628	14.1	14.128	-6.97	26.628	-31.7			1.628	10.3	14.128	0.0827	26.628	0.018
1.63	14	14.13	-6.22	26.63	-31.7			1.63	10.3	14.13	0.0504	26.63	-0.0143
1.632	14	14.132	-5.32	26.632	-31.7			1.632	10.3	14.132	0.018	26.632	0.018
1.634	14	14.134	-4.48	26.634	-31.7			1.634	10.4	14.134	-0.0143	26.634	-0.0143
1.636	14	14.136	-3.7	26.636	-31.8			1.636	10.4	14.136	-0.0467	26.636	0.018
1.638	14.1	14.138	-2.76	26.638	-31.7			1.638	10.2	14.138	-0.0143	26.638	-0.0467
1.64	14.1	14.14	-1.86	26.64	-31.7			1.64	10.3	14.14	-0.0143	26.64	-0.079
1.642	14.1	14.142	-0.791	26.642	-31.6			1.642	10.2	14.142	-0.0143	26.642	-0.0143
1.644	14	14.144	-0.208	26.644	-31.6			1.644	10.3	14.144	0.0504	26.644	0.018
1.646	13.9	14.146	0.503	26.646	-31.6			1.646	10.3	14.146	0.0504	26.646	0.0504
1.648	13.9	14.148	1.15	26.648	-31.5			1.648	10.3	14.148	0.0504	26.648	0.018
1.65	13.9	14.15	1.67	26.65	-31.5			1.65	10.3	14.15	-0.0143	26.65	-0.0467
1.652	13.8	14.152	2.09	26.652	-31.5			1.652	10.3	14.152	0.018	26.652	-0.0143
1.654	13.8	14.154	2.44	26.654	-31.5			1.654	10.3	14.154	-0.0143	26.654	0.018
1.656	13.9	14.156	2.77	26.656	-31.5			1.656	10.3	14.156	0.018	26.656	-0.0143
1.658	13.8	14.158	3.22	26.658	-31.5			1.658	10.3	14.158	-0.0143	26.658	-0.0143
1.66	13.8	14.16	3.61	26.66	-31.6			1.66	10.3	14.16	-0.0143	26.66	0.018
1.662	13.8	14.162	4.19	26.662	-31.2			1.662	10.3	14.162	0.018	26.662	0.018
1.664	13.7	14.164	5.16	26.664	-31.4			1.664	10.3	14.164	-0.0143	26.664	0.0504
1.666	13.6	14.166	6.1	26.666	-31.3			1.666	10.3	14.166	0.0504	26.666	0.018
1.668	13.5	14.168	7.26	26.668	-31.3			1.668	10.3	14.168	0.0504	26.668	0.018
1.67	13.4	14.17	8.27	26.67	-31.3			1.67	10.3	14.17	0.018	26.67	-0.0143
1.672	13.3	14.172	9.37	26.672	-31.3			1.672	10.3	14.172	0.018	26.672	-0.0143
1.674	13.1	14.174	10.4	26.674	-31.3			1.674	10.3	14.174	-0.0143	26.674	-0.0143
1.676	13	14.176	11	26.676	-31.3			1.676	10.3	14.176	0.018	26.676	-0.0143
1.678	13	14.178	11.8	26.678	-31.3			1.678	10.3	14.178	-0.0143	26.678	0.018
1.68	12.9	14.18	12.4	26.68	-31.3			1.68	10.3	14.18	0.018	26.68	0.018
1.682	12.7	14.182	12.9	26.682	-31.2			1.682	10.3	14.182	0.0504	26.682	-0.0143
1.684	12.5	14.184	13.2	26.684	-31.1			1.684	10.3	14.184	0.018	26.684	0.018
1.686	12.4	14.186	13.6	26.686	-31.1			1.686	10.3	14.186	0.018	26.686	0.0504
1.688	12.2	14.188	13.9	26.688	-31.1			1.688	10.3	14.188	0.0504	26.688	0.018
1.69	12	14.19	14.2	26.69	-31			1.69	10.3	14.19	0.018	26.69	-0.0143
1.692	11.8	14.192	14.5	26.692	-31.1			1.692	10.3	14.192	0.018	26.692	-0.0467
1.694	11.7	14.194	14.8	26.694	-31			1.694	10.3	14.194	-0.0143	26.694	-0.0467
1.696	11.5	14.196	15.1	26.696	-31.1			1.696	10.3	14.196	-0.0467	26.696	0.018
1.698	11.3	14.198	15.7	26.698	-31.1			1.698	10.3	14.198	0.018	26.698	-0.0143
1.7	11.1	14.2	16.2	26.7	-31			1.7	10.3	14.2	-0.0143	26.7	-0.0467
1.702	10.9	14.202	16.8	26.702	-31			1.702	10.2	14.202	0.018	26.702	0.018
1.704	10.6	14.204	17.5	26.704	-30.9			1.704	10.3	14.204	0.018	26.704	0.0504
1.706	10.3	14.206	18.2	26.706	-30.9			1.706	10.3	14.206	0.018	26.706	0.018
1.708	10.1	14.208	18.9	26.708	-30.8			1.708	10.3	14.208	0.018	26.708	0.018
1.71	9.82	14.21	19.7	26.71	-30.8			1.71	10.3	14.21	0.0504	26.71	-0.0143
1.712	9.56	14.212	20.5	26.712	-30.8			1.712	10.3	14.212	-0.079	26.712	0.018
1.714	9.33	14.214	21.1	26.714	-30.8			1.714	10.3	14.214	-0.0143	26.714	-0.0143
1.716	9.04	14.216	21.7	26.716	-30.8			1.716	10.3	14.216	0.0504	26.716	-0.0143
1.718	8.75	14.218	22.1	26.718	-30.9			1.718	10.3	14.218	-0.0143	26.718	-0.0143
1.72	8.49	14.22	22.6	26.72	-30.8			1.72	10.3	14.22	-0.0467	26.72	0.018
1.722	8.07	14.222	22.8	26.722	-30.8			1.722	10.3	14.222	-0.0143	26.722	0.018
1.724	7.72	14.224	23.1	26.724	-30.7			1.724	10.3	14.224	0.018	26.724	0.0504
1.726	7.23	14.226	23.3	26.726	-30.6			1.726	10.3	14.226	0.018	26.726	0.018
1.728	6.84	14.228	23.5	26.728	-30.6			1.728	10.3	14.228	0.018	26.728	0.0504
1.73	6.33	14.23	23.7	26.73	-30.6			1.73	10.3	14.23	0.0827	26.73	0.018
1.732	5.81	14.232	23.9	26.732	-30.6			1.732	10.3	14.232	0.018	26.732	0.018
1.734	5.39	14.234	24.1	26.734	-30.6			1.734	10.3	14.234	0.018	26.734	0.018
1.736	5	14.236	24.3	26.736	-30.6			1.736	10.3	14.236	0.018	26.736	-0.0143
1.738	4.61	14.238	24.6	26.738	-30.6			1.738	10.4	14.238	-0.0143	26.738	0.018
1.74	4.22	14.24	24.7	26.74	-30.6			1.74	10.3	14.24	0.018	26.74	0.115
1.742	3.8	14.242	24.9	26.742	-30.5			1.742	10.2	14.242	-0.0143	26.742	0.0504
1.744	3.41	14.244	25.3	26.744	-30.5			1.744	10.4	14.244	-0.0143	26.744	0.18
1.746	3.06	14.246	25.7	26.746	-30.4			1.746	10.3	14.246	0.0504	26.746	0.0504
1.748	2.7	14.248	26.1	26.748	-30.4			1.748	10.3	14.248	0.018	26.748	0.0504
1.75	2.31	14.25	26.5	26.75	-30.4			1.75	10.3	14.25	0.0504	26.75	0.018
1.752	1.89	14.252	26.9	26.752	-30.4			1.752	10.3	14.252	-0.0143	26.752	-0.0143
1.754	1.41	14.254	27.1	26.754	-30.4			1.754	10.3	14.254	0.018	26.754	-0.0143
1.756	1.15	14.256	27.3	26.756	-30.4			1.756	10.3	14.256	-0.0143	26.756	0.018
1.758	0.762	14.258	27.4	26.758	-30.4			1.758	10.3	14.258	0.018	26.758	-0.0143
1.76	0.309	14.26	27.6	26.76	-30.4			1.76	10.3	14.26	-0.0143	26.76	0.0504
1.762	-0.241	14.262	27.8	26.762	-30.3			1.762	10.3	14.262	0.018	26.762	0.018
1.764	-0.758	14.264	28	26.764	-30.3			1.764	10.3	14.264	0.0504	26.764	0.0504
1.766	-1.34	14.266	28.2	26.766	-30.2			1.766	10.3	14.266	0.0504	26.766	0.018
1.768	-2.05	14.268	28.4	26.768	-30.2			1.768	10.3	14.268	0.018	26.768	0.0504
1.77	-2.73	14.27	28.4	26.77	-30.1			1.77	10.3	14.27	0.0504	26.77	0.018
1.772	-3.31	14.272	28.7	26.772	-30.2			1.772	10.3	14.272	0.0504	26.772	-0.0143
1.774	-3.96	14.274	28.7	26.774	-30.2			1.774	10.3	14.274	-0.0143	26.774	-0.0143
1.776	-4.48	14.276	28.7	26.776	-30.2			1.776	10.4	14.276	-0.0467	26.776	-0.0143
1.778	-5.19	14.278	28.7	26.778	-30.2			1.778	10.4	14.278	-0.0143	26.778	0.018
1.78	-5.71	14.28	28.7	26.78	-30.1			1.78	10.4	14.28	-0.0143	26.78	0.018
1.782	-6.09	14.282	28.6	26.782	-30.1			1.782	10.3	14.282	0.018	26.782	0.018
1.784	-6.32	14.284	28.6	26.784	-30			1.784	10.2	14.284	0.0504	26.784	0.0504
1.786	-6.71	14.286	28.7	26.786	-30			1.786	10.2	14.286	0.018	26.786	0.0504
1.788	-6.97	14.288	28.7	26.788	-30			1.788	10.2	14.288	0.0504	26.788	0.0504
1.79	-7.19	14.29	28.7	26.79	-30			1.79	10.1	14.29	0.0504	26.79	0.018
1.792	-7.62	14.292	28.8	26.792	-29.9			1.792	9.98	14.292	-0.0143	26.792	-0.0143
1.794	-7.84	14.294	28.8	26.794	-30			1.794	9.95	14.294	0.018	26.794	-0.0143
1.796	-8.26	14.296	28.7	26.796	-30			1.796	9.98	14.296	-0.0143	26.796	-0.0143
1.798	-8.49	14.298	28.7	26.798	-30			1.798	9.98	14.298	-0.0143	26.798	-0.0143
1.8	-8.88	14.3	28.6	26.8	-29.9			1.8	9.98	14.3	0.018	26.8	0.018
1.802	-9.33	14.302	28.6	26.802	-29.8			1.802	9.92	14.302	0.018	26.802	0.018
1.804	-10	14.304	28.6	26.804	-29.8			1.804	9.88	14.304	0.0504	26.804	0.018
1.806	-10.5	14.306	28.6	26.806	-29.8			1.806	9.92	14.306	0.0504	26.806	0.0504
1.808	-11.2	14.308	28.7	26.808	-29.7			1.808	9.92	14.308	0.018	26.808	0.0827
1.81	-11.8	14.31	28.6	26.81	-29.7			1.81	9.85	14.31	0.0504	26.81	0.115
1.812	-12	14.312	28.6	26.812	-29.7			1.812	9.82	14.312	-0.0143	26.812	0.0827
1.814	-12.3	14.314	28.6	26.814	-29.7			1.814	9.82	14.314	-0.0143	26.814	0.147
1.816	-12.4	14.316	28.6	26.816	-29.7			1.816	9.72	14.316	0.0827	26.816	0.18
1.818	-12.6	14.318	28.5	26.818	-29.7			1.818	9.69	14.318	0.115	26.818	0.277
1.82	-12.7	14.32	28.5	26.82	-29.7			1.82	9.72	14.32	0.0504	26.82	0.341
1.822	-12.8	14.322	28.5	26.822	-29.6			1.822	9.69	14.322	0.018	26.822	0.374
1.824	-12.9	14.324	28.5	26.824	-29.6			1.824	9.62	14.324	0.018	26.824	0.503
1.826	-12.9	14.326	28.4	26.826	-29.5			1.826	9.69	14.326	0.0504	26.826	0.568
1.828	-12.9	14.328	28.5	26.828	-29.5			1.828	9.66	14.328	0.018	26.828	0.6
1.83	-13.1	14.33	28.5	26.83	-29.5			1.83	9.66	14.33	0.018	26.83	0.697
1.832	-13.3	14.332	28.5	26.832	-29.5			1.832	9.66	14.332	0.0504	26.832	0.73
1.834	-13.4	14.334	28.5	26.834	-29.5			1.834	9.62	14.334	0.018	26.834	0.794
1.836	-13.4	14.336	28.4	26.836	-29.5			1.836	9.56	14.336	-0.0143	26.836	0.924
1.838	-13.5	14.338	28.4	26.838	-29.5			1.838	9.53	14.338	-0.0143	26.838	1.05
1.84	-13.5	14.34	28.4	26.84	-29.5			1.84	9.49	14.34	-0.0143	26.84	1.12
1.842	-13.7	14.342	28.4	26.842	-29.3			1.842	9.46	14.342	0.018	26.842	1.31
1.844	-13.9	14.344	28.3	26.844	-29.3			1.844	9.46	14.344	0.018	26.844	1.47
1.846	-14.1	14.346	28.4	26.846	-29.1			1.846	9.3	14.346	0.018	26.846	1.54
1.848	-14.2	14.348	28.5	26.848	-28.9			1.848	9.37	14.348	0.0504	26.848	1.73
1.85	-14.2	14.35	28.4	26.85	-28.7			1.85	9.3	14.35	0.018	26.85	1.8
1.852	-14.4	14.352	28.4	26.852	-28.6			1.852	9.33	14.352	0.018	26.852	1.89
1.854	-14.5	14.354	28.4	26.854	-28.5			1.854	9.17	14.354	0.018	26.854	2.02
1.856	-14.6	14.356	28.4	26.856	-28.4			1.856	9.14	14.356	-0.0467	26.856	2.19
1.858	-14.6	14.358	28.3	26.858	-28.2			1.858	9.04	14.358	-0.0143	26.858	2.38
1.86	-14.7	14.36	28.2	26.86	-28.1			1.86	8.91	14.36	-0.0143	26.86	2.57
1.862	-14.5	14.362	28.2	26.862	-27.8			1.862	8.91	14.362	0.018	26.862	2.7
1.864	-14.5	14.364	28.2	26.864	-27.6			1.864	8.82	14.364	0.0504	26.864	2.9
1.866	-14.6	14.366	28.2	26.866	-27.2			1.866	8.85	14.366	0.018	26.866	2.99
1.868	-14.5	14.368	28.2	26.868	-27.1			1.868	8.75	14.368	0.0504	26.868	3.19
1.87	-14.7	14.37	28.2	26.87	-26.9			1.87	8.62	14.37	0.0504	26.87	3.28
1.872	-14.6	14.372	28.2	26.872	-26.7			1.872	8.59	14.372	0.018	26.872	3.48
1.874	-14.7	14.374	28.3	26.874	-26.4			1.874	8.46	14.374	0.018	26.874	3.64
1.876	-14.8	14.376	28.2	26.876	-26.2			1.876	8.3	14.376	0.0504	26.876	3.83
1.878	-14.9	14.378	28.1	26.878	-25.9			1.878	8.1	14.378	0.018	26.878	4.03
1.88	-14.9	14.38	28.1	26.88	-25.7			1.88	8.01	14.38	-0.0467	26.88	4.29
1.882	-15	14.382	28.1	26.882	-25.5			1.882	7.85	14.382	0.0504	26.882	4.45
1.884	-15.1	14.384	28.1	26.884	-25.2			1.884	7.65	14.384	0.0504	26.884	4.68
1.886	-15.2	14.386	28	26.886	-24.9			1.886	7.52	14.386	0.0504	26.886	4.87
1.888	-15.4	14.388	28.1	26.888	-24.6			1.888	7.42	14.388	0.018	26.888	5.13
1.89	-15.4	14.39	28.1	26.89	-24.3			1.89	7.26	14.39	0.0504	26.89	5.32
1.892	-15.4	14.392	28.1	26.892	-24.1			1.892	7.04	14.392	0.018	26.892	5.52
1.894	-15.4	14.394	28.2	26.894	-23.9			1.894	6.94	14.394	0.018	26.894	5.78
1.896	-15.4	14.396	28.1	26.896	-23.6			1.896	6.68	14.396	-0.0143	26.896	6.07
1.898	-15.3	14.398	28	26.898	-23.3			1.898	6.45	14.398	-0.0143	26.898	6.36
1.9	-15.3	14.4	28	26.9	-22.9			1.9	6.26	14.4	-0.0143	26.9	6.71
1.902	-15.2	14.402	28	26.902	-22.5			1.902	6.13	14.402	0.0504	26.902	7.07
1.904	-15.2	14.404	27.9	26.904	-22			1.904	6	14.404	0.0504	26.904	7.39
1.906	-15.1	14.406	27.9	26.906	-21.5			1.906	5.9	14.406	0.0827	26.906	7.65
1.908	-15.2	14.408	28	26.908	-20.9			1.908	5.81	14.408	0.0504	26.908	8.01
1.91	-15.2	14.41	28	26.91	-20.4			1.91	5.71	14.41	0.0504	26.91	8.27
1.912	-15.2	14.412	28	26.912	-19.8			1.912	5.52	14.412	0.018	26.912	8.52
1.914	-15.2	14.414	28	26.914	-19.2			1.914	5.35	14.414	-0.0143	26.914	8.78
1.916	-15.1	14.416	28	26.916	-18.5			1.916	5.16	14.416	0.018	26.916	9.07
1.918	-15.2	14.418	27.9	26.918	-17.9			1.918	4.97	14.418	0.0504	26.918	9.33
1.92	-15.1	14.42	27.8	26.92	-17.3			1.92	4.77	14.42	0.018	26.92	9.59
1.922	-15.1	14.422	27.8	26.922	-16.5			1.922	4.55	14.422	0.018	26.922	9.79
1.924	-15.2	14.424	27.8	26.924	-15.8			1.924	4.29	14.424	0.018	26.924	10
1.926	-15.2	14.426	27.8	26.926	-15.1			1.926	4.16	14.426	0.0827	26.926	10.4
1.928	-15.2	14.428	27.8	26.928	-14.3			1.928	3.93	14.428	0.0827	26.928	10.6
1.93	-15.2	14.43	27.8	26.93	-13.7			1.93	3.74	14.43	0.147	26.93	10.9
1.932	-15.2	14.432	27.9	26.932	-13			1.932	3.54	14.432	0.147	26.932	11.2
1.934	-15.2	14.434	27.9	26.934	-12.4			1.934	3.38	14.434	0.212	26.934	11.5
1.936	-15.2	14.436	27.8	26.936	-11.8			1.936	3.32	14.436	0.244	26.936	11.8
1.938	-15.1	14.438	27.7	26.938	-11.1			1.938	3.16	14.438	0.341	26.938	12.1
1.94	-15	14.44	27.7	26.94	-10.6			1.94	3.12	14.44	0.406	26.94	12.5
1.942	-15.1	14.442	27.7	26.942	-10			1.942	3.03	14.442	0.536	26.942	12.8
1.944	-15.1	14.444	27.7	26.944	-9.43			1.944	2.9	14.444	0.6	26.944	13.1
1.946	-15.2	14.446	27.7	26.946	-8.84			1.946	2.77	14.446	0.665	26.946	13.6
1.948	-15.2	14.448	27.7	26.948	-8.29			1.948	2.8	14.448	0.73	26.948	14.1
1.95	-15.2	14.45	27.7	26.95	-7.78			1.95	2.51	14.45	0.794	26.95	14.3
1.952	-15.2	14.452	27.7	26.952	-7.16			1.952	2.48	14.452	0.891	26.952	14.7
1.954	-15.2	14.454	27.7	26.954	-6.55			1.954	2.35	14.454	0.924	26.954	15.1
1.956	-15.1	14.456	27.6	26.956	-5.93			1.956	2.15	14.456	1.02	26.956	15.2
1.958	-15.1	14.458	27.6	26.958	-5.16			1.958	2.02	14.458	1.15	26.958	15.6
1.96	-15	14.46	27.6	26.96	-4.28			1.96	1.86	14.46	1.21	26.96	15.9
1.962	-15	14.462	27.5	26.962	-3.31			1.962	1.7	14.462	1.34	26.962	16.1
1.964	-15.1	14.464	27.5	26.964	-2.38			1.964	1.6	14.464	1.47	26.964	16.4
1.966	-15.1	14.466	27.5	26.966	-1.41			1.966	1.51	14.466	1.64	26.966	16.6
1.968	-15.2	14.468	27.6	26.968	-0.564			1.968	1.38	14.468	1.73	26.968	16.8
1.97	-15.1	14.47	27.6	26.97	0.503			1.97	1.34	14.47	1.89	26.97	17
1.972	-15.1	14.472	27.6	26.972	1.44			1.972	1.25	14.472	1.96	26.972	17.2
1.974	-15.1	14.474	27.6	26.974	2.31			1.974	1.15	14.474	2.15	26.974	17.3
1.976	-15	14.476	27.5	26.976	3.25			1.976	1.05	14.476	2.28	26.976	17.5
1.978	-15	14.478	27.5	26.978	4.35			1.978	0.956	14.478	2.41	26.978	17.7
1.98	-15	14.48	27.4	26.98	5.26			1.98	0.891	14.48	2.54	26.98	17.9
1.982	-15	14.482	27.4	26.982	6.2			1.982	0.859	14.482	2.7	26.982	18.1
1.984	-15	14.484	27.4	26.984	7.17			1.984	0.762	14.484	2.83	26.984	18.4
1.986	-15	14.486	27.4	26.986	8.1			1.986	0.697	14.486	2.96	26.986	18.6
1.988	-15	14.488	27.4	26.988	9.01			1.988	0.697	14.488	3.16	26.988	18.8
1.99	-15	14.49	27.4	26.99	9.92			1.99	0.633	14.49	3.32	26.99	19
1.992	-15	14.492	27.5	26.992	10.8			1.992	0.6	14.492	3.45	26.992	19.2
1.994	-15	14.494	27.5	26.994	11.4			1.994	0.471	14.494	3.58	26.994	19.4
1.996	-14.9	14.496	27.4	26.996	12.3			1.996	0.406	14.496	3.77	26.996	19.5
1.998	-15	14.498	27.4	26.998	13.1			1.998	0.374	14.498	3.96	26.998	19.7
2	-14.9	14.5	27.3	27	13.9			2	0.309	14.5	4.16	27	19.8
2.002	-14.9	14.502	27.3	27.002	14.8			2.002	0.277	14.502	4.35	27.002	20
2.004	-14.9	14.504	27.3	27.004	15.5			2.004	0.277	14.504	4.58	27.004	20.1
2.006	-14.9	14.506	27.3	27.006	16.3			2.006	0.212	14.506	4.77	27.006	20.3
2.008	-15	14.508	27.3	27.008	17			2.008	0.212	14.508	5	27.008	20.5
2.01	-15	14.51	27.3	27.01	17.8			2.01	0.18	14.51	5.16	27.01	20.6
2.012	-14.9	14.512	27.4	27.012	18.4			2.012	0.115	14.512	5.45	27.012	20.8
2.014	-14.9	14.514	27.4	27.014	18.9			2.014	0.147	14.514	5.65	27.014	21
2.016	-14.8	14.516	27.3	27.016	19.4			2.016	0.0827	14.516	5.87	27.016	21.2
2.018	-14.8	14.518	27.3	27.018	19.9			2.018	0.018	14.518	6.13	27.018	21.3
2.02	-14.8	14.52	27.2	27.02	20.5			2.02	0.018	14.52	6.45	27.02	21.5
2.022	-14.8	14.522	27.2	27.022	21.2			2.022	0.018	14.522	6.84	27.022	21.8
2.024	-14.8	14.524	27.2	27.024	21.8			2.024	0.018	14.524	7.04	27.024	22
2.026	-14.8	14.526	27.2	27.026	22.4			2.026	0.0504	14.526	7.23	27.026	22.1
2.028	-14.8	14.528	27.3	27.028	23.1			2.028	0.018	14.528	7.55	27.028	22.2
2.03	-14.8	14.53	27.3	27.03	23.7			2.03	0.018	14.53	7.59	27.03	22.4
2.032	-14.8	14.532	27.3	27.032	24.3			2.032	0.018	14.532	7.75	27.032	22.5
2.034	-14.8	14.534	27.3	27.034	24.9			2.034	-0.0143	14.534	7.85	27.034	22.6
2.036	-14.7	14.536	27.2	27.036	25.4			2.036	-0.0467	14.536	8.04	27.036	22.6
2.038	-14.6	14.538	27.2	27.038	26			2.038	-0.0467	14.538	8.2	27.038	22.7
2.04	-14.7	14.54	27.1	27.04	26.5			2.04	-0.079	14.54	8.43	27.04	22.8
2.042	-14.5	14.542	27.1	27.042	27.2			2.042	-0.079	14.542	8.62	27.042	22.9
2.044	-14.7	14.544	27.1	27.044	27.7			2.044	-0.0467	14.544	8.88	27.044	22.9
2.046	-14.7	14.546	27.1	27.046	28.3			2.046	-0.0467	14.546	9.17	27.046	22.8
2.048	-14.7	14.548	27.1	27.048	28.9			2.048	0.018	14.548	9.4	27.048	22.8
2.05	-14.7	14.55	27.2	27.05	29.4			2.05	-0.0143	14.55	9.72	27.05	22.9
2.052	-14.7	14.552	27.1	27.052	29.8			2.052	-0.111	14.552	10	27.052	22.9
2.054	-14.7	14.554	27.3	27.054	30.2			2.054	-0.0143	14.554	10.4	27.054	22.8
2.056	-14.6	14.556	27.2	27.056	30.5			2.056	-0.079	14.556	10.8	27.056	22.8
2.058	-14.6	14.558	27	27.058	30.8			2.058	-0.0467	14.558	11.2	27.058	22.9
2.06	-14.6	14.56	27	27.06	31.1			2.06	-0.079	14.56	11.6	27.06	22.9
2.062	-14.5	14.562	27	27.062	31.5			2.062	-0.079	14.562	12	27.062	23
2.064	-14.6	14.564	27	27.064	31.7			2.064	-0.079	14.564	12.3	27.064	23
2.066	-14.6	14.566	27	27.066	32			2.066	-0.0467	14.566	12.5	27.066	23
2.068	-14.7	14.568	27	27.068	32.3			2.068	-0.0467	14.568	12.7	27.068	23.1
2.07	-14.6	14.57	27	27.07	32.5			2.07	-0.0467	14.57	12.7	27.07	23.1
2.072	-14.6	14.572	27	27.072	32.7			2.072	-0.079	14.572	12.8	27.072	23.1
2.074	-14.6	14.574	27	27.074	33			2.074	-0.0143	14.574	12.8	27.074	23.1
2.076	-14.5	14.576	27	27.076	33.2			2.076	-0.0467	14.576	12.8	27.076	23.1
2.078	-14.5	14.578	26.9	27.078	33.5			2.078	-0.079	14.578	12.9	27.078	23.1
2.08	-14.5	14.58	26.9	27.08	33.8			2.08	-0.0467	14.58	13.1	27.08	23.1
2.082	-14.4	14.582	26.8	27.082	34			2.082	-0.0467	14.582	13.2	27.082	23.1
2.084	-14.5	14.584	26.8	27.084	34.4			2.084	-0.079	14.584	13.5	27.084	23.2
2.086	-14.5	14.586	26.8	27.086	34.6			2.086	-0.0467	14.586	13.7	27.086	23.2
2.088	-14.5	14.588	26.9	27.088	34.9			2.088	-0.0467	14.588	14	27.088	23.2
2.09	-14.5	14.59	26.9	27.09	35.1			2.09	-0.0143	14.59	14.3	27.09	23.2
2.092	-14.5	14.592	26.9	27.092	35.3			2.092	-0.0143	14.592	14.6	27.092	23.2
2.094	-14.5	14.594	26.9	27.094	35.5			2.094	-0.0467	14.594	14.9	27.094	23.2
2.096	-14.4	14.596	26.9	27.096	35.7			2.096	-0.0467	14.596	15.1	27.096	23.2
2.098	-14.4	14.598	26.8	27.098	35.8			2.098	-0.079	14.598	15.3	27.098	23.3
2.1	-14.4	14.6	26.7	27.1	36			2.1	-0.079	14.6	15.5	27.1	23.3
2.102	-14.4	14.602	26.7	27.102	36.1			2.102	-0.079	14.602	15.7	27.102	23.3
2.104	-14.4	14.604	26.7	27.104	36.3			2.104	-0.079	14.604	15.8	27.104	23.3
2.106	-14.4	14.606	26.8	27.106	36.4			2.106	-0.0467	14.606	15.8	27.106	23.3
2.108	-14.4	14.608	26.8	27.108	36.5			2.108	-0.0467	14.608	15.9	27.108	23.3
2.11	-14.4	14.61	26.8	27.11	36.5			2.11	-0.0467	14.61	15.8	27.11	23.2
2.112	-14.4	14.612	26.8	27.112	36.5			2.112	-0.0467	14.612	15.9	27.112	23.3
2.114	-14.4	14.614	26.8	27.114	36.5			2.114	-0.0143	14.614	16	27.114	23.2
2.116	-14.4	14.616	26.8	27.116	36.5			2.116	-0.0467	14.616	16.1	27.116	23.3
2.118	-14.3	14.618	26.7	27.118	36.5			2.118	-0.079	14.618	16.2	27.118	23.3
2.12	-14.3	14.62	26.6	27.12	36.4			2.12	-0.0467	14.62	16.4	27.12	23.3
2.122	-14.3	14.622	26.6	27.122	36.4			2.122	-0.0467	14.622	16.6	27.122	23.3
2.124	-14.3	14.624	26.6	27.124	36.4			2.124	-0.0467	14.624	16.8	27.124	23.4
2.126	-14.3	14.626	26.6	27.126	36.4			2.126	-0.079	14.626	17	27.126	23.4
2.128	-14.3	14.628	26.6	27.128	36.4			2.128	-0.0143	14.628	17.1	27.128	23.4
2.13	-14.3	14.63	26.7	27.13	36.3			2.13	-0.0467	14.63	17.4	27.13	23.3
2.132	-14.3	14.632	26.7	27.132	36.2			2.132	-0.0467	14.632	17.6	27.132	23.4
2.134	-14.3	14.634	26.7	27.134	36.1			2.134	-0.0143	14.634	17.7	27.134	23.4
2.136	-14.2	14.636	26.6	27.136	36			2.136	-0.0467	14.636	17.9	27.136	23.4
2.138	-14.2	14.638	26.5	27.138	36			2.138	-0.079	14.638	18	27.138	23.4
2.14	-14.1	14.64	26.5	27.14	36			2.14	-0.0467	14.64	18.1	27.14	23.4
2.142	-14.1	14.642	26.4	27.142	36			2.142	-0.0467	14.642	18.2	27.142	23.4
2.144	-14.2	14.644	26.4	27.144	36			2.144	-0.0467	14.644	18.3	27.144	23.4
2.146	-14.1	14.646	26.3	27.146	35.9			2.146	-0.0467	14.646	18.4	27.146	23.4
2.148	-14.2	14.648	26.2	27.148	36			2.148	-0.0467	14.648	18.4	27.148	23.5
2.15	-14.2	14.65	26	27.15	35.9			2.15	-0.0467	14.65	18.3	27.15	23.4
2.152	-14.2	14.652	25.8	27.152	35.8			2.152	-0.0143	14.652	18.4	27.152	23.4
2.154	-14.2	14.654	25.5	27.154	35.8			2.154	0.115	14.654	18.3	27.154	23.4
2.156	-14.2	14.656	25.1	27.156	35.7			2.156	-0.0143	14.656	18.3	27.156	23.4
2.158	-14.1	14.658	25	27.158	35.6			2.158	0.018	14.658	18.4	27.158	23.4
2.16	-14.1	14.66	24.7	27.16	35.6			2.16	-0.0467	14.66	18.4	27.16	23.3
2.162	-14.1	14.662	24.5	27.162	35.6			2.162	-0.0143	14.662	18.5	27.162	23.4
2.164	-14.1	14.664	24.4	27.164	35.6			2.164	-0.0467	14.664	18.6	27.164	23.5
2.166	-14.1	14.666	24.1	27.166	35.6			2.166	-0.079	14.666	18.6	27.166	23.5
2.168	-14.1	14.668	23.9	27.168	35.6			2.168	-0.0143	14.668	18.6	27.168	23.5
2.17	-14.1	14.67	23.7	27.17	35.6			2.17	-0.0143	14.67	18.6	27.17	23.5
2.172	-14.1	14.672	23.4	27.172	35.4			2.172	0.018	14.672	18.7	27.172	23.5
2.174	-14.1	14.674	23	27.174	35.3			2.174	-0.0467	14.674	18.7	27.174	23.4
2.176	-14.1	14.676	22.7	27.176	35.3			2.176	-0.0467	14.676	18.7	27.176	23.4
2.178	-14.1	14.678	22.4	27.178	35.3			2.178	-0.079	14.678	18.6	27.178	23.5
2.18	-14	14.68	22	27.18	35.3			2.18	-0.0467	14.68	18.7	27.18	23.4
2.182	-14	14.682	21.6	27.182	35.2			2.182	-0.0467	14.682	18.7	27.182	23.5
2.184	-14	14.684	21.2	27.184	35.2			2.184	-0.0467	14.684	18.8	27.184	23.5
2.186	-14	14.686	20.9	27.186	35.2			2.186	-0.079	14.686	18.8	27.186	23.5
2.188	-14.1	14.688	20.5	27.188	35.2			2.188	-0.0467	14.688	18.8	27.188	23.5
2.19	-14.1	14.69	20	27.19	35.1			2.19	-0.0143	14.69	18.8	27.19	23.5
2.192	-14.1	14.692	19.6	27.192	35.1			2.192	-0.0467	14.692	18.7	27.192	23.5
2.194	-14	14.694	19.2	27.194	35			2.194	-0.0143	14.694	18.7	27.194	23.5
2.196	-14	14.696	18.8	27.196	34.9			2.196	-0.0467	14.696	18.7	27.196	23.5
2.198	-13.9	14.698	18.3	27.198	34.9			2.198	-0.079	14.698	18.8	27.198	23.5
2.2	-13.9	14.7	17.9	27.2	34.9			2.2	-0.0467	14.7	18.8	27.2	23.5
2.202	-13.9	14.702	17.5	27.202	34.9			2.202	-0.0467	14.702	18.8	27.202	23.5
2.204	-13.9	14.704	17.1	27.204	34.9			2.204	-0.079	14.704	18.9	27.204	23.5
2.206	-14	14.706	16.6	27.206	34.9			2.206	-0.0467	14.706	18.8	27.206	23.5
2.208	-14	14.708	16.1	27.208	34.9			2.208	0.0504	14.708	18.9	27.208	23.5
2.21	-14	14.71	15.7	27.21	34.8			2.21	-0.0143	14.71	18.9	27.21	23.5
2.212	-14	14.712	15.1	27.212	34.8			2.212	-0.0143	14.712	18.9	27.212	23.5
2.214	-13.9	14.714	14.6	27.214	34.7			2.214	-0.0467	14.714	18.8	27.214	23.5
2.216	-13.9	14.716	14.1	27.216	34.6			2.216	-0.079	14.716	18.9	27.216	23.5
2.218	-13.8	14.718	13.5	27.218	34.6			2.218	-0.079	14.718	18.9	27.218	23.5
2.22	-13.8	14.72	12.9	27.22	34.6			2.22	-0.079	14.72	18.9	27.22	23.5
2.222	-13.8	14.722	12.3	27.222	34.6			2.222	-0.0467	14.722	18.9	27.222	23.5
2.224	-13.8	14.724	11.7	27.224	34.6			2.224	-0.079	14.724	19	27.224	23.5
2.226	-13.8	14.726	11.1	27.226	34.5			2.226	-0.0143	14.726	18.9	27.226	23.5
2.228	-13.8	14.728	10.5	27.228	34.5			2.228	-0.0467	14.728	19	27.228	23.6
2.23	-13.9	14.73	9.75	27.23	34.4			2.23	-0.079	14.73	18.9	27.23	23.5
2.232	-13.9	14.732	9.01	27.232	34.4			2.232	-0.0143	14.732	19	27.232	23.5
2.234	-13.8	14.734	8.33	27.234	34.3			2.234	-0.079	14.734	19	27.234	23.5
2.236	-13.8	14.736	7.42	27.236	34.3			2.236	-0.0467	14.736	19	27.236	23.5
2.238	-13.7	14.738	6.52	27.238	34.2			2.238	-0.0467	14.738	19	27.238	23.5
2.24	-13.7	14.74	5.78	27.24	34.2			2.24	-0.079	14.74	18.9	27.24	23.5
2.242	-13.7	14.742	5.19	27.242	34.2			2.242	-0.079	14.742	19	27.242	23.6
2.244	-13.8	14.744	4.58	27.244	34.2			2.244	-0.0467	14.744	19	27.244	23.6
2.246	-13.7	14.746	4.09	27.246	34.2			2.246	-0.0467	14.746	19	27.246	23.5
2.248	-13.8	14.748	3.71	27.248	34.2			2.248	-0.0467	14.748	19	27.248	23.6
2.25	-13.8	14.75	3.35	27.25	34.2			2.25	-0.0143	14.75	19	27.25	23.6
2.252	-13.7	14.752	2.83	27.252	34			2.252	-0.0143	14.752	19	27.252	23.6
2.254	-13.7	14.754	2.35	27.254	34			2.254	-0.0467	14.754	19	27.254	23.5
2.256	-13.7	14.756	1.7	27.256	33.9			2.256	-0.0467	14.756	19	27.256	23.5
2.258	-13.6	14.758	1.09	27.258	33.9			2.258	-0.0143	14.758	19	27.258	23.6
2.26	-13.5	14.76	0.438	27.26	33.9			2.26	-0.079	14.76	19	27.26	23.5
2.262	-13.7	14.762	-0.305	27.262	33.9			2.262	0.018	14.762	19	27.262	23.6
2.264	-13.8	14.764	-1.11	27.264	33.9			2.264	-0.0467	14.764	19.1	27.264	23.6
2.266	-13.8	14.766	-1.89	27.266	33.9			2.266	-0.0467	14.766	19	27.266	23.6
2.268	-13.6	14.768	-2.86	27.268	33.9			2.268	-0.0143	14.768	19.1	27.268	23.6
2.27	-13.5	14.77	-3.8	27.27	33.8			2.27	-0.0143	14.77	19.1	27.27	23.6
2.272	-13.3	14.772	-4.83	27.272	33.8			2.272	-0.0143	14.772	19	27.272	23.5
2.274	-13.1	14.774	-5.87	27.274	33.7			2.274	-0.0467	14.774	19	27.274	23.5
2.276	-13	14.776	-6.9	27.276	33.7			2.276	-0.0467	14.776	19	27.276	23.6
2.278	-12.9	14.778	-7.97	27.278	33.6			2.278	-0.0467	14.778	19	27.278	23.5
2.28	-12.4	14.78	-8.91	27.28	33.6			2.28	-0.0467	14.78	19	27.28	23.6
2.282	-12.4	14.782	-9.49	27.282	33.4			2.282	-0.0467	14.782	19	27.282	23.6
2.284	-12.6	14.784	-9.94	27.284	33.5			2.284	-0.0467	14.784	19	27.284	23.6
2.286	-12.6	14.786	-10.2	27.286	33.7			2.286	-0.079	14.786	19	27.286	23.6
2.288	-12.7	14.788	-10.4	27.288	33.6			2.288	-0.079	14.788	19	27.288	23.6
2.29	-12.6	14.79	-10.4	27.29	33.5			2.29	-0.0143	14.79	19.1	27.29	23.6
2.292	-12.5	14.792	-10.6	27.292	33.4			2.292	-0.0467	14.792	19	27.292	23.6
2.294	-12.4	14.794	-10.8	27.294	33.4			2.294	-0.0143	14.794	19	27.294	23.6
2.296	-12.3	14.796	-11.1	27.296	33.3			2.296	-0.0467	14.796	19	27.296	23.6
2.298	-12.1	14.798	-11.7	27.298	33.2			2.298	-0.079	14.798	19	27.298	23.6
2.3	-12	14.8	-12.3	27.3	33.2			2.3	-0.079	14.8	19.1	27.3	23.6
2.302	-11.9	14.802	-13	27.302	33.3			2.302	-0.079	14.802	19	27.302	23.6
2.304	-11.8	14.804	-13.7	27.304	33.2			2.304	-0.079	14.804	19.1	27.304	23.6
2.306	-11.8	14.806	-14.4	27.306	33.2			2.306	-0.0143	14.806	19.1	27.306	23.6
2.308	-11.9	14.808	-15.1	27.308	33.2			2.308	-0.0143	14.808	19.1	27.308	23.7
2.31	-11.9	14.81	-15.9	27.31	33.2			2.31	-0.0143	14.81	19.1	27.31	23.6
2.312	-11.8	14.812	-16.6	27.312	33.1			2.312	-0.0143	14.812	19.1	27.312	23.6
2.314	-11.8	14.814	-17.3	27.314	33			2.314	-0.0467	14.814	19.1	27.314	23.6
2.316	-11.7	14.816	-17.8	27.316	33			2.316	-0.0467	14.816	19	27.316	23.6
2.318	-11.4	14.818	-18.2	27.318	33			2.318	-0.0467	14.818	19.1	27.318	23.6
2.32	-11.6	14.82	-18.4	27.32	32.9			2.32	-0.0467	14.82	19.1	27.32	23.6
2.322	-11.4	14.822	-18.5	27.322	32.9			2.322	-0.0467	14.822	19.1	27.322	23.6
2.324	-11.2	14.824	-18.5	27.324	32.9			2.324	-0.0467	14.824	19.1	27.324	23.6
2.326	-11.3	14.826	-18.6	27.326	32.9			2.326	-0.079	14.826	19.1	27.326	23.7
2.328	-11.1	14.828	-18.5	27.328	32.9			2.328	-0.0143	14.828	19.1	27.328	23.7
2.33	-11.2	14.83	-18.9	27.33	32.9			2.33	-0.0143	14.83	19.1	27.33	23.6
2.332	-11	14.832	-19.1	27.332	32.8			2.332	-0.0467	14.832	19.1	27.332	23.6
2.334	-10.7	14.834	-19.5	27.334	32.7			2.334	-0.0467	14.834	19.1	27.334	23.6
2.336	-10.7	14.836	-19.9	27.336	32.7			2.336	-0.0467	14.836	19	27.336	23.6
2.338	-10.4	14.838	-20.4	27.338	32.6			2.338	-0.0467	14.838	19.1	27.338	23.6
2.34	-10.3	14.84	-20.8	27.34	32.7			2.34	-0.0467	14.84	19.1	27.34	23.6
2.342	-10.2	14.842	-21.3	27.342	32.6			2.342	-0.079	14.842	19.1	27.342	23.7
2.344	-9.91	14.844	-21.7	27.344	32.6			2.344	-0.0467	14.844	19.1	27.344	23.7
2.346	-9.75	14.846	-22.3	27.346	32.6			2.346	-0.0467	14.846	19.1	27.346	23.7
2.348	-9.65	14.848	-22.9	27.348	32.6			2.348	-0.0467	14.848	19.1	27.348	23.7
2.35	-9.46	14.85	-23.3	27.35	32.6			2.35	-0.0467	14.85	19.2	27.35	23.6
2.352	-9.36	14.852	-23.7	27.352	32.5			2.352	0.018	14.852	19.1	27.352	23.6
2.354	-9.17	14.854	-24.1	27.354	32.4			2.354	-0.0467	14.854	19.1	27.354	23.6
2.356	-8.75	14.856	-24.4	27.356	32.4			2.356	-0.0467	14.856	19.1	27.356	23.6
2.358	-8.52	14.858	-24.6	27.358	32.3			2.358	-0.079	14.858	19	27.358	23.6
2.36	-8.26	14.86	-24.9	27.36	32.3			2.36	-0.079	14.86	19.1	27.36	23.6
2.362	-8	14.862	-24.9	27.362	32.3			2.362	0.018	14.862	19.1	27.362	23.6
2.364	-7.58	14.864	-24.9	27.364	32.3			2.364	-0.176	14.864	19.1	27.364	23.6
2.366	-7.19	14.866	-24.8	27.366	32.3			2.366	-0.0143	14.866	19.1	27.366	23.7
2.368	-6.9	14.868	-24.8	27.368	32.3			2.368	-0.0467	14.868	19.2	27.368	23.6
2.37	-6.29	14.87	-24.7	27.37	32.2			2.37	-0.0143	14.87	19.1	27.37	23.7
2.372	-5.93	14.872	-24.7	27.372	32.2			2.372	-0.0143	14.872	19.1	27.372	23.6
2.374	-5.51	14.874	-24.6	27.374	32.1			2.374	-0.0143	14.874	19.1	27.374	23.6
2.376	-4.83	14.876	-24.9	27.376	32			2.376	-0.0143	14.876	19.1	27.376	23.6
2.378	-4.45	14.878	-24.9	27.378	32.1			2.378	-0.079	14.878	19.1	27.378	23.6
2.38	-3.9	14.88	-25.1	27.38	32			2.38	-0.0467	14.88	19.1	27.38	23.7
2.382	-3.31	14.882	-25.2	27.382	32			2.382	-0.079	14.882	19.1	27.382	23.7
2.384	-2.83	14.884	-25.4	27.384	32			2.384	-0.0467	14.884	19.1	27.384	23.7
2.386	-2.21	14.886	-25.4	27.386	32			2.386	-0.0143	14.886	19.1	27.386	23.6
2.388	-1.79	14.888	-25.4	27.388	32.1			2.388	0.018	14.888	19.1	27.388	23.6
2.39	-1.41	14.89	-25.4	27.39	31.9			2.39	-0.0143	14.89	19.1	27.39	23.6
2.392	-1.02	14.892	-25.4	27.392	32.1			2.392	-0.0143	14.892	19.1	27.392	23.6
2.394	-0.694	14.894	-25.4	27.394	31.9			2.394	-0.0143	14.894	19.1	27.394	23.6
2.396	-0.338	14.896	-25.4	27.396	31.8			2.396	-0.0467	14.896	19.1	27.396	23.6
2.398	0.018	14.898	-25.5	27.398	31.7			2.398	-0.079	14.898	19.1	27.398	23.6
2.4	0.536	14.9	-25.5	27.4	31.7			2.4	-0.079	14.9	19.1	27.4	23.6
2.402	0.924	14.902	-25.6	27.402	31.7			2.402	-0.0143	14.902	19.1	27.402	23.7
2.404	1.38	14.904	-25.6	27.404	31.7			2.404	-0.079	14.904	19.1	27.404	23.7
2.406	1.93	14.906	-25.5	27.406	31.7			2.406	-0.0143	14.906	19.1	27.406	23.7
2.408	2.51	14.908	-25.5	27.408	31.7			2.408	0.018	14.908	19.1	27.408	23.7
2.41	3.09	14.91	-25.5	27.41	31.7			2.41	-0.0143	14.91	19.1	27.41	23.6
2.412	3.71	14.912	-25.5	27.412	31.6			2.412	0.018	14.912	19.1	27.412	23.6
2.414	4.38	14.914	-25.4	27.414	31.6			2.414	0.018	14.914	19.1	27.414	23.7
2.416	5.03	14.916	-25.5	27.416	31.5			2.416	0.018	14.916	19.1	27.416	23.6
2.418	5.61	14.918	-25.5	27.418	31.4			2.418	-0.0143	14.918	19.1	27.418	23.7
2.42	6.26	14.92	-25.6	27.42	31.4			2.42	-0.0143	14.92	19.1	27.42	23.7
2.422	6.65	14.922	-25.6	27.422	31.5			2.422	0.018	14.922	19.1	27.422	23.7
2.424	6.87	14.924	-25.6	27.424	31.5			2.424	-0.0143	14.924	19.1	27.424	23.7
2.426	7.07	14.926	-25.7	27.426	31.4			2.426	0.0504	14.926	19.2	27.426	23.7
2.428	7.33	14.928	-25.7	27.428	31.5			2.428	0.0827	14.928	19.2	27.428	23.7
2.43	7.62	14.93	-25.7	27.43	31.4			2.43	0.212	14.93	19.1	27.43	23.6
2.432	7.94	14.932	-25.6	27.432	31.3			2.432	0.212	14.932	19.1	27.432	23.6
2.434	8.17	14.934	-25.7	27.434	31.2			2.434	0.18	14.934	19.1	27.434	23.6
2.436	8.56	14.936	-25.7	27.436	31.2			2.436	0.277	14.936	19.1	27.436	23.5
2.438	8.88	14.938	-25.7	27.438	31.2			2.438	0.309	14.938	19.1	27.438	23.5
2.44	9.3	14.94	-25.7	27.44	31.1			2.44	0.341	14.94	19.2	27.44	23.5
2.442	9.75	14.942	-25.7	27.442	31.2			2.442	0.374	14.942	19.1	27.442	23.4
2.444	10.2	14.944	-25.7	27.444	31.2			2.444	0.406	14.944	19.2	27.444	23.4
2.446	10.6	14.946	-25.7	27.446	31.2			2.446	0.471	14.946	19.1	27.446	23.3
2.448	11	14.948	-25.7	27.448	31.2			2.448	0.568	14.948	19.2	27.448	23.3
2.45	11.4	14.95	-25.6	27.45	31.1			2.45	0.6	14.95	19.2	27.45	23.2
2.452	12	14.952	-25.6	27.452	31			2.452	0.665	14.952	19.2	27.452	23.1
2.454	12.2	14.954	-25.6	27.454	31			2.454	0.73	14.954	19.2	27.454	23.1
2.456	12.5	14.956	-25.6	27.456	30.9			2.456	0.794	14.956	19.1	27.456	23
2.458	12.8	14.958	-25.7	27.458	30.9			2.458	0.827	14.958	19.1	27.458	22.9
2.46	13.1	14.96	-25.8	27.46	30.8			2.46	0.891	14.96	19.1	27.46	22.8
2.462	13.3	14.962	-25.7	27.462	30.8			2.462	1.02	14.962	19.2	27.462	22.8
2.464	13.5	14.964	-25.7	27.464	30.7			2.464	1.28	14.964	19.2	27.464	22.7
2.466	13.7	14.966	-25.8	27.466	30.7			2.466	1.15	14.966	19.2	27.466	22.4
2.468	13.8	14.968	-25.7	27.468	30.6			2.468	1.25	14.968	19.2	27.468	22.5
2.47	14	14.97	-25.6	27.47	30.4			2.47	1.34	14.97	19.2	27.47	22.4
2.472	14.2	14.972	-25.6	27.472	30.2			2.472	1.38	14.972	19.2	27.472	22.3
2.474	14.4	14.974	-25.6	27.474	29.9			2.474	1.57	14.974	19.1	27.474	22.2
2.476	14.6	14.976	-25.6	27.476	29.8			2.476	1.67	14.976	19.1	27.476	22.1
2.478	14.8	14.978	-25.6	27.478	29.6			2.478	1.7	14.978	19.1	27.478	22
2.48	14.9	14.98	-25.7	27.48	29.4			2.48	1.83	14.98	19.2	27.48	21.9
2.482	15.1	14.982	-25.7	27.482	29.1			2.482	2.02	14.982	19.2	27.482	21.9
2.484	15.3	14.984	-25.7	27.484	28.8			2.484	2.12	14.984	19.1	27.484	21.7
2.486	15.3	14.986	-25.7	27.486	28.6			2.486	2.28	14.986	19.2	27.486	21.6
2.488	15.4	14.988	-25.6	27.488	28.4			2.488	2.48	14.988	19.2	27.488	21.5
2.49	15.4	14.99	-25.6	27.49	28			2.49	2.64	14.99	19.2	27.49	21.3
2.492	15.6	14.992	-25.6	27.492	27.6			2.492	2.8	14.992	19.2	27.492	21.1
2.494	15.7	14.994	-25.5	27.494	27.2			2.494	2.9	14.994	19.1	27.494	21
2.496	15.9	14.996	-25.5	27.496	26.8			2.496	2.99	14.996	19.1	27.496	20.8
2.498	16	14.998	-25.6	27.498	26.5			2.498	3.12	14.998	19.1	27.498	20.6
2.5	16.1	15	-25.6	27.5	26.1			2.5	3.25	15	19.1	27.5	20.4
2.502	16.2	15.002	-25.6	27.502	25.8			2.502	3.38	15.002	19.2	27.502	20.1
2.504	16.3	15.004	-25.6	27.504	25.5			2.504	3.51	15.004	19.2	27.504	19.9
2.506	16.3	15.006	-25.7	27.506	25.2			2.506	3.64	15.006	19.2	27.506	19.7
2.508	16.2	15.008	-25.6	27.508	24.8			2.508	3.8	15.008	19.2	27.508	19.4
2.51	16.2	15.01	-25.5	27.51	24.5			2.51	3.93	15.01	19.2	27.51	19.2
2.512	16.3	15.012	-25.5	27.512	24			2.512	4.03	15.012	19.2	27.512	18.9
2.514	16.3	15.014	-25.5	27.514	23.5			2.514	4.16	15.014	19.2	27.514	18.6
2.516	16.4	15.016	-25.5	27.516	23			2.516	4.32	15.016	19.1	27.516	18.4
2.518	16.4	15.018	-25.5	27.518	22.6			2.518	4.51	15.018	19.1	27.518	18.2
2.52	16.4	15.02	-25.5	27.52	22.1			2.52	4.68	15.02	19.2	27.52	17.9
2.522	16.4	15.022	-25.6	27.522	21.8			2.522	4.9	15.022	19.2	27.522	17.7
2.524	16.4	15.024	-25.5	27.524	21.4			2.524	5.1	15.024	19.2	27.524	17.5
2.526	16.4	15.026	-25.5	27.526	20.9			2.526	5.32	15.026	19.2	27.526	17.3
2.528	16.3	15.028	-25.5	27.528	20.4			2.528	5.55	15.028	19.2	27.528	17.1
2.53	16.3	15.03	-25.4	27.53	19.9			2.53	5.78	15.03	19.1	27.53	16.9
2.532	16.3	15.032	-25.4	27.532	19.3			2.532	6.03	15.032	19.2	27.532	16.7
2.534	16.3	15.034	-25.4	27.534	18.7			2.534	6.23	15.034	19.1	27.534	16.5
2.536	16.3	15.036	-25.4	27.536	18.1			2.536	6.36	15.036	19.2	27.536	16.3
2.538	16.3	15.038	-25.4	27.538	17.5			2.538	6.52	15.038	19	27.538	16.2
2.54	16.3	15.04	-25.4	27.54	17			2.54	6.65	15.04	19.1	27.54	15.9
2.542	16.3	15.042	-25.5	27.542	16.4			2.542	6.75	15.042	19.1	27.542	15.8
2.544	16.3	15.044	-25.4	27.544	15.8			2.544	6.81	15.044	19.1	27.544	15.5
2.546	16.2	15.046	-25.4	27.546	15.2			2.546	6.97	15.046	19.2	27.546	15.2
2.548	16.2	15.048	-25.4	27.548	14.5			2.548	7.04	15.048	19.1	27.548	14.8
2.55	16.1	15.05	-25.3	27.55	13.8			2.55	7.23	15.05	19.1	27.55	14.5
2.552	16.1	15.052	-25.3	27.552	12.9			2.552	7.36	15.052	19	27.552	14.1
2.554	16.2	15.054	-25.3	27.554	12			2.554	7.42	15.054	18.9	27.554	13.7
2.556	16.3	15.056	-25.3	27.556	11.2			2.556	7.59	15.056	18.8	27.556	13.4
2.558	16.1	15.058	-25.3	27.558	10.2			2.558	7.75	15.058	18.7	27.558	13.1
2.56	16.3	15.06	-25.3	27.56	9.3			2.56	7.97	15.06	18.6	27.56	12.7
2.562	16.1	15.062	-25.4	27.562	8.46			2.562	8.17	15.062	18.6	27.562	12.4
2.564	16.1	15.064	-25.4	27.564	7.59			2.564	8.4	15.064	18.5	27.564	12
2.566	16.1	15.066	-25.4	27.566	6.84			2.566	8.59	15.066	18.5	27.566	11.5
2.568	16	15.068	-25.3	27.568	6.07			2.568	8.72	15.068	18.5	27.568	11.4
2.57	16	15.07	-25.3	27.57	5.32			2.57	8.88	15.07	18.4	27.57	11
2.572	16	15.072	-25.3	27.572	4.45			2.572	8.94	15.072	18.3	27.572	10.7
2.574	15.9	15.074	-25.3	27.574	3.64			2.574	8.94	15.074	18.3	27.574	10.4
2.576	16	15.076	-25.1	27.576	2.9			2.576	8.85	15.076	18.3	27.576	10.1
2.578	16	15.078	-25.3	27.578	2.28			2.578	9.11	15.078	18.3	27.578	9.75
2.58	16	15.08	-25.2	27.58	1.57			2.58	9.01	15.08	18.2	27.58	9.43
2.582	16	15.082	-25.3	27.582	0.827			2.582	9.11	15.082	18.2	27.582	9.2
2.584	15.9	15.084	-25.3	27.584	0.0504			2.584	9.07	15.084	18.1	27.584	8.91
2.586	15.9	15.086	-25.3	27.586	-0.726			2.586	9.17	15.086	18.1	27.586	8.59
2.588	15.8	15.088	-25.2	27.588	-1.57			2.588	9.27	15.088	18	27.588	8.3
2.59	15.8	15.09	-25.2	27.59	-2.47			2.59	9.27	15.09	17.9	27.59	8.01
2.592	15.8	15.092	-25.2	27.592	-3.35			2.592	9.33	15.092	17.8	27.592	7.75
2.594	15.8	15.094	-25.1	27.594	-4.41			2.594	9.4	15.094	17.7	27.594	7.42
2.596	15.8	15.096	-25.1	27.596	-5.25			2.596	9.37	15.096	17.6	27.596	7.17
2.598	15.8	15.098	-25.2	27.598	-6.16			2.598	9.43	15.098	17.5	27.598	6.91
2.6	15.9	15.1	-25.2	27.6	-7.07			2.6	9.53	15.1	17.3	27.6	6.75
2.602	15.8	15.102	-25.2	27.602	-8			2.602	9.59	15.102	17.2	27.602	6.55
2.604	15.8	15.104	-25.2	27.604	-9.07			2.604	9.59	15.104	17	27.604	6.39
2.606	15.7	15.106	-25.2	27.606	-10			2.606	9.66	15.106	16.9	27.606	6.2
2.608	15.7	15.108	-25.2	27.608	-11			2.608	9.69	15.108	16.8	27.608	5.9
2.61	15.7	15.11	-25.1	27.61	-12			2.61	9.69	15.11	16.6	27.61	5.68
2.612	15.7	15.112	-25.1	27.612	-12.8			2.612	9.82	15.112	16.4	27.612	5.48
2.614	15.7	15.114	-25.1	27.614	-13.6			2.614	9.82	15.114	16.2	27.614	5.26
2.616	15.7	15.116	-25.1	27.616	-14.3			2.616	9.85	15.116	16	27.616	4.97
2.618	15.7	15.118	-25.1	27.618	-15.1			2.618	9.75	15.118	15.8	27.618	4.74
2.62	15.7	15.12	-25.1	27.62	-15.7			2.62	9.72	15.12	15.7	27.62	4.55
2.622	15.7	15.122	-25.1	27.622	-16.3			2.622	9.79	15.122	15.5	27.622	4.35
2.624	15.7	15.124	-25.1	27.624	-16.8			2.624	9.72	15.124	15.3	27.624	4.19
2.626	15.6	15.126	-25.1	27.626	-17.4			2.626	9.82	15.126	15.1	27.626	3.93
2.628	15.5	15.128	-25.1	27.628	-17.9			2.628	9.85	15.128	14.9	27.628	3.74
2.63	15.5	15.13	-25.1	27.63	-18.4			2.63	9.82	15.13	14.7	27.63	3.45
2.632	15.6	15.132	-25	27.632	-19			2.632	9.92	15.132	14.5	27.632	3.25
2.634	15.5	15.134	-25	27.634	-19.5			2.634	9.95	15.134	14.4	27.634	3.09
2.636	15.6	15.136	-25	27.636	-20			2.636	9.95	15.136	14.2	27.636	2.83
2.638	15.5	15.138	-25	27.638	-20.6			2.638	9.92	15.138	14.1	27.638	2.73
2.64	15.6	15.14	-25	27.64	-21.2			2.64	9.95	15.14	14	27.64	2.57
2.642	15.6	15.142	-25	27.642	-21.7			2.642	9.98	15.142	13.9	27.642	2.41
2.644	15.5	15.144	-25	27.644	-22.2			2.644	10	15.144	13.9	27.644	2.31
2.646	15.5	15.146	-25	27.646	-22.7			2.646	10.1	15.146	13.7	27.646	2.19
2.648	15.4	15.148	-25	27.648	-23.1			2.648	10.1	15.148	13.6	27.648	2.06
2.65	15.4	15.15	-25	27.65	-23.6			2.65	10.1	15.15	13.4	27.65	1.93
2.652	15.3	15.152	-24.9	27.652	-24			2.652	10.1	15.152	13.1	27.652	1.8
2.654	15.4	15.154	-24.9	27.654	-24.4			2.654	10.1	15.154	13	27.654	1.73
2.656	15.4	15.156	-24.9	27.656	-24.8			2.656	10.1	15.156	12.7	27.656	1.64
2.658	15.4	15.158	-24.9	27.658	-25.2			2.658	10.1	15.158	12.4	27.658	1.54
2.66	15.4	15.16	-25	27.66	-25.6			2.66	10.1	15.16	12.1	27.66	1.51
2.662	15.4	15.162	-25	27.662	-26			2.662	10.1	15.162	11.8	27.662	1.41
2.664	15.5	15.164	-25	27.664	-26.4			2.664	10.1	15.164	11.5	27.664	1.28
2.666	15.3	15.166	-25	27.666	-26.8			2.666	10.1	15.166	11.1	27.666	1.18
2.668	15.3	15.168	-24.9	27.668	-27.3			2.668	10.1	15.168	10.8	27.668	1.05
2.67	15.3	15.17	-24.9	27.67	-27.8			2.67	10.2	15.17	10.5	27.67	0.956
2.672	15.2	15.172	-24.9	27.672	-28.3			2.672	10.2	15.172	10.2	27.672	0.794
2.674	15.2	15.174	-24.8	27.674	-28.7			2.674	10.1	15.174	9.95	27.674	0.73
2.676	15.3	15.176	-24.9	27.676	-29.3			2.676	10	15.176	9.75	27.676	0.6
2.678	15.3	15.178	-24.8	27.678	-29.7			2.678	10.1	15.178	9.59	27.678	0.794
2.68	15.3	15.18	-25	27.68	-30.1			2.68	10	15.18	9.49	27.68	0.438
2.682	15.3	15.182	-24.9	27.682	-30.5			2.682	10.2	15.182	9.37	27.682	0.374
2.684	15.3	15.184	-24.8	27.684	-30.8			2.684	10.1	15.184	9.2	27.684	0.309
2.686	15.2	15.186	-24.9	27.686	-31.1			2.686	10.2	15.186	9.07	27.686	0.244
2.688	15.2	15.188	-24.8	27.688	-31.4			2.688	10.2	15.188	8.91	27.688	0.18
2.69	15.1	15.19	-24.8	27.69	-31.6			2.69	10.2	15.19	8.65	27.69	0.147
2.692	15.1	15.192	-24.7	27.692	-31.9			2.692	10.2	15.192	8.27	27.692	0.0827
2.694	15.1	15.194	-24.8	27.694	-32.1			2.694	10.1	15.194	7.85	27.694	0.018
2.696	15.2	15.196	-24.7	27.696	-32.3			2.696	10.1	15.196	7.49	27.696	-0.0143
2.698	15.2	15.198	-24.8	27.698	-32.4			2.698	10.1	15.198	7.17	27.698	-0.0467
2.7	15.2	15.2	-24.8	27.7	-32.3			2.7	10.1	15.2	6.81	27.7	-0.0143
2.702	15.2	15.202	-24.8	27.702	-32.2			2.702	10.1	15.202	6.49	27.702	-0.0143
2.704	15.1	15.204	-24.8	27.704	-32.3			2.704	10.2	15.204	6.26	27.704	-0.0467
2.706	15.1	15.206	-24.8	27.706	-32.2			2.706	10.2	15.206	5.94	27.706	-0.0467
2.708	15	15.208	-24.7	27.708	-32.2			2.708	10.2	15.208	5.74	27.708	-0.0467
2.71	15	15.21	-24.7	27.71	-32.3			2.71	10.2	15.21	5.61	27.71	-0.079
2.712	15	15.212	-24.6	27.712	-32.4			2.712	10.2	15.212	5.45	27.712	-0.111
2.714	15	15.214	-24.6	27.714	-32.4			2.714	10.2	15.214	5.39	27.714	-0.079
2.716	15	15.216	-24.7	27.716	-32.4			2.716	10.2	15.216	5.32	27.716	-0.079
2.718	15	15.218	-24.6	27.718	-32.5			2.718	10.2	15.218	5.26	27.718	-0.0467
2.72	15	15.22	-24.7	27.72	-32.6			2.72	10.2	15.22	5.13	27.72	-0.079
2.722	15	15.222	-24.7	27.722	-32.6			2.722	10.2	15.222	5.03	27.722	-0.0467
2.724	15	15.224	-24.7	27.724	-32.6			2.724	10.2	15.224	4.87	27.724	-0.0467
2.726	14.9	15.226	-24.7	27.726	-32.6			2.726	10.2	15.226	4.64	27.726	-0.0467
2.728	14.9	15.228	-24.6	27.728	-32.6			2.728	10.2	15.228	4.45	27.728	-0.0143
2.73	14.9	15.23	-24.6	27.73	-32.7			2.73	10.2	15.23	4.26	27.73	-0.0467
2.732	14.8	15.232	-24.5	27.732	-32.7			2.732	10.3	15.232	4	27.732	-0.0467
2.734	14.9	15.234	-24.6	27.734	-32.7			2.734	10.2	15.234	3.74	27.734	-0.079
2.736	14.9	15.236	-24.5	27.736	-32.8			2.736	10.2	15.236	3.45	27.736	-0.0467
2.738	14.9	15.238	-24.6	27.738	-32.8			2.738	10.2	15.238	3.16	27.738	-0.0467
2.74	14.9	15.24	-24.6	27.74	-32.9			2.74	10.2	15.24	2.93	27.74	-0.079
2.742	14.9	15.242	-24.6	27.742	-32.8			2.742	10.2	15.242	2.73	27.742	-0.0467
2.744	14.9	15.244	-24.6	27.744	-32.8			2.744	10.2	15.244	2.57	27.744	-0.0467
2.746	14.8	15.246	-24.6	27.746	-32.8			2.746	10.2	15.246	2.44	27.746	-0.0467
2.748	14.8	15.248	-24.5	27.748	-32.8			2.748	10.2	15.248	2.28	27.748	-0.0467
2.75	14.7	15.25	-24.5	27.75	-32.9			2.75	10.2	15.25	2.15	27.75	-0.0467
2.752	14.7	15.252	-24.5	27.752	-32.9			2.752	10.2	15.252	2.06	27.752	-0.0467
2.754	14.7	15.254	-24.5	27.754	-33			2.754	10.2	15.254	1.93	27.754	-0.0467
2.756	14.8	15.256	-24.4	27.756	-33			2.756	10.2	15.256	1.93	27.756	-0.079
2.758	14.8	15.258	-24.4	27.758	-33			2.758	10.2	15.258	1.89	27.758	-0.0467
2.76	14.8	15.26	-24.3	27.76	-32.9			2.76	10.2	15.26	1.8	27.76	-0.0467
2.762	14.8	15.262	-24.3	27.762	-32.9			2.762	10.2	15.262	1.76	27.762	-0.0143
2.764	14.8	15.264	-24.3	27.764	-32.8			2.764	10.2	15.264	1.7	27.764	-0.0143
2.766	14.6	15.266	-24.1	27.766	-32.7			2.766	10.2	15.266	1.64	27.766	-0.0143
2.768	14.6	15.268	-24	27.768	-32.6			2.768	10.3	15.268	1.54	27.768	-0.0467
2.77	14.5	15.27	-23.7	27.77	-32.6			2.77	10.2	15.27	1.44	27.77	-0.0143
2.772	14.6	15.272	-23.4	27.772	-32.7			2.772	10.3	15.272	1.28	27.772	-0.0467
2.774	14.6	15.274	-23.2	27.774	-32.6			2.774	10.2	15.274	1.15	27.774	-0.079
2.776	14.6	15.276	-23	27.776	-32.7			2.776	10.2	15.276	0.956	27.776	-0.0467
2.778	14.6	15.278	-22.8	27.778	-32.7			2.778	10.1	15.278	0.891	27.778	-0.0467
2.78	14.6	15.28	-22.7	27.78	-32.7			2.78	10.2	15.28	0.762	27.78	-0.111
2.782	14.6	15.282	-22.6	27.782	-32.6			2.782	10.2	15.282	0.697	27.782	-0.079
2.784	14.6	15.284	-22.5	27.784	-32.6			2.784	10.2	15.284	0.697	27.784	0.018
2.786	14.5	15.286	-22.4	27.786	-32.6			2.786	10.3	15.286	0.6	27.786	-0.0467
2.788	14.5	15.288	-22.3	27.788	-32.6			2.788	10.3	15.288	0.503	27.788	-0.0143
2.79	14.4	15.29	-22.2	27.79	-32.6			2.79	10.2	15.29	0.438	27.79	-0.0143
2.792	14.4	15.292	-22	27.792	-32.6			2.792	10.2	15.292	0.374	27.792	-0.0467
2.794	14.4	15.294	-21.9	27.794	-32.7			2.794	10.3	15.294	0.277	27.794	-0.079
2.796	14.5	15.296	-21.8	27.796	-32.7			2.796	10.3	15.296	0.244	27.796	-0.079
2.798	14.5	15.298	-21.7	27.798	-32.7			2.798	10.2	15.298	0.18	27.798	-0.079
2.8	14.5	15.3	-21.6	27.8	-32.6			2.8	10.2	15.3	0.147	27.8	-0.079
2.802	14.5	15.302	-21.5	27.802	-32.6			2.802	10.3	15.302	0.115	27.802	-0.0143
2.804	14.5	15.304	-21.2	27.804	-32.5			2.804	10.3	15.304	0.18	27.804	-0.0467
2.806	14.4	15.306	-21	27.806	-32.5			2.806	10.3	15.306	0.115	27.806	-0.0467
2.808	14.3	15.308	-20.7	27.808	-32.4			2.808	10.3	15.308	0.115	27.808	0.0504
2.81	14.4	15.31	-20.3	27.81	-32.5			2.81	10.2	15.31	0.147	27.81	-0.0467
2.812	14.3	15.312	-19.9	27.812	-32.4			2.812	10.3	15.312	0.0827	27.812	-0.0467
2.814	14.3	15.314	-19.7	27.814	-32.5			2.814	10.3	15.314	0.0827	27.814	-0.079
2.816	14.3	15.316	-19.4	27.816	-32.4			2.816	10.2	15.316	0.0827	27.816	-0.079
2.818	14.4	15.318	-19	27.818	-32.4			2.818	10.2	15.318	0.115	27.818	-0.111
2.82	14.4	15.32	-18.5	27.82	-32.4			2.82	10.2	15.32	0.0827	27.82	-0.079
2.822	14.4	15.322	-18.2	27.822	-32.4			2.822	10.2	15.322	0.0504	27.822	-0.0467
2.824	14.4	15.324	-17.9	27.824	-32.3			2.824	10.3	15.324	0.0827	27.824	-0.0467
2.826	14.3	15.326	-17.4	27.826	-32.3			2.826	10.3	15.326	0.0827	27.826	-0.0143
2.828	14.2	15.328	-17	27.828	-32.3			2.828	10.3	15.328	0.0827	27.828	-0.0467
2.83	14.2	15.33	-16.4	27.83	-32.2			2.83	10.3	15.33	0.115	27.83	-0.0143
2.832	14.2	15.332	-16	27.832	-32.3			2.832	10.3	15.332	0.0827	27.832	-0.0467
2.834	14.2	15.334	-15.4	27.834	-32.3			2.834	10.3	15.334	0.0504	27.834	-0.0467
2.836	14.2	15.336	-15	27.836	-32.2			2.836	10.3	15.336	0.0504	27.836	-0.0467
2.838	14.3	15.338	-14.5	27.838	-32.2			2.838	10.2	15.338	0.0504	27.838	-0.0467
2.84	14.2	15.34	-14	27.84	-32.2			2.84	10.2	15.34	0.018	27.84	-0.0467
2.842	14.2	15.342	-13.4	27.842	-32.2			2.842	10.3	15.342	0.0504	27.842	-0.0143
2.844	14.2	15.344	-12.9	27.844	-32.1			2.844	10.2	15.344	0.0827	27.844	0.018
2.846	14.2	15.346	-12.4	27.846	-32			2.846	10.3	15.346	0.115	27.846	0.018
2.848	14.1	15.348	-11.9	27.848	-32			2.848	10.3	15.348	0.0827	27.848	0.018
2.85	14.1	15.35	-11.4	27.85	-32.1			2.85	10.3	15.35	0.0827	27.85	-0.0143
2.852	14.1	15.352	-11	27.852	-32			2.852	10.3	15.352	0.0827	27.852	-0.0467
2.854	14.1	15.354	-10.7	27.854	-32			2.854	10.3	15.354	-0.0143	27.854	-0.079
2.856	14.1	15.356	-10.4	27.856	-32			2.856	10.3	15.356	0.18	27.856	-0.0467
2.858	14.2	15.358	-10.1	27.858	-32			2.858	10.3	15.358	0.147	27.858	-0.0467
2.86	14.2	15.36	-9.78	27.86	-32			2.86	10.3	15.36	0.0504	27.86	-0.0467
2.862	14.2	15.362	-9.49	27.862	-31.9			2.862	10.2	15.362	0.0827	27.862	-0.0467
2.864	14	15.364	-9.14	27.864	-31.9			2.864	10.3	15.364	0.0504	27.864	-0.0467
2.866	14.1	15.366	-8.52	27.866	-31.8			2.866	10.3	15.366	0.115	27.866	-0.0467
2.868	14	15.368	-8.04	27.868	-31.8			2.868	10.3	15.368	0.0827	27.868	-0.0467
2.87	14.1	15.37	-7.42	27.87	-31.8			2.87	10.3	15.37	0.0827	27.87	-0.0143
2.872	13.9	15.372	-6.61	27.872	-31.8			2.872	10.3	15.372	0.0504	27.872	-0.0467
2.874	14	15.374	-5.8	27.874	-31.8			2.874	10.3	15.374	0.0504	27.874	-0.111
2.876	14	15.376	-4.93	27.876	-31.8			2.876	10.3	15.376	0.0504	27.876	-0.0467
2.878	14	15.378	-4.19	27.878	-31.8			2.878	10.3	15.378	0.0827	27.878	-0.0467
2.88	14.1	15.38	-3.35	27.88	-31.8			2.88	10.3	15.38	0.0827	27.88	-0.0143
2.882	14.1	15.382	-2.41	27.882	-31.7			2.882	10.3	15.382	0.0504	27.882	-0.079
2.884	14	15.384	-1.47	27.884	-31.6			2.884	10.1	15.384	0.0504	27.884	0.018
2.886	13.9	15.386	-0.467	27.886	-31.6			2.886	10.3	15.386	0.0827	27.886	-0.0467
2.888	13.9	15.388	0.212	27.888	-31.6			2.888	10.3	15.388	0.0504	27.888	-0.079
2.89	13.9	15.39	0.891	27.89	-31.6			2.89	10.3	15.39	0.0827	27.89	0.018
2.892	13.8	15.392	1.44	27.892	-31.6			2.892	10.3	15.392	0.0827	27.892	-0.0143
2.894	13.8	15.394	1.86	27.894	-31.6			2.894	10.3	15.394	0.0504	27.894	-0.0467
2.896	13.9	15.396	2.31	27.896	-31.6			2.896	10.3	15.396	0.0504	27.896	-0.0467
2.898	13.8	15.398	2.64	27.898	-31.5			2.898	10.2	15.398	0.0504	27.898	-0.079
2.9	13.8	15.4	3.09	27.9	-31.5			2.9	10.3	15.4	0.0504	27.9	-0.079
2.902	13.8	15.402	3.51	27.902	-31.5			2.902	10.2	15.402	0.0504	27.902	-0.0467
2.904	13.7	15.404	4	27.904	-31.5			2.904	10.3	15.404	0.0827	27.904	-0.0467
2.906	13.6	15.406	4.64	27.906	-31.4			2.906	10.3	15.406	0.115	27.906	-0.0143
2.908	13.5	15.408	5.65	27.908	-31.3			2.908	10.3	15.408	0.115	27.908	-0.0467
2.91	13.5	15.41	6.62	27.91	-31.5			2.91	10.3	15.41	0.115	27.91	-0.0467
2.912	13.4	15.412	7.81	27.912	-31.3			2.912	10.3	15.412	0.0827	27.912	-0.0467
2.914	13.4	15.414	8.72	27.914	-31.4			2.914	10.3	15.414	0.0504	27.914	-0.079
2.916	13.3	15.416	9.79	27.916	-31.4			2.916	10.3	15.416	0.0504	27.916	-0.079
2.918	13.2	15.418	10.7	27.918	-31.4			2.918	10.2	15.418	0.018	27.918	-0.079
2.92	13.1	15.42	11.3	27.92	-31.4			2.92	10.3	15.42	0.0504	27.92	-0.0467
2.922	12.9	15.422	12	27.922	-31.3			2.922	10.3	15.422	0.0827	27.922	-0.0143
2.924	12.7	15.424	12.6	27.924	-31.2			2.924	10.3	15.424	0.0504	27.924	-0.0143
2.926	12.5	15.426	13.1	27.926	-31.2			2.926	10.3	15.426	0.115	27.926	-0.0143
2.928	12.4	15.428	13.6	27.928	-31.2			2.928	10.3	15.428	0.115	27.928	-0.0467
2.93	12.2	15.43	13.9	27.93	-31.2			2.93	10.3	15.43	0.0827	27.93	-0.0143
2.932	12.1	15.432	14.2	27.932	-31.2			2.932	10.3	15.432	0.0504	27.932	-0.0467
2.934	12	15.434	14.4	27.934	-31.1			2.934	10.3	15.434	0.0827	27.934	-0.0467
2.936	11.8	15.436	14.7	27.936	-31.1			2.936	10.3	15.436	0.018	27.936	-0.079
2.938	11.6	15.438	15	27.938	-31.1			2.938	10.3	15.438	0.0504	27.938	-0.079
2.94	11.5	15.44	15.4	27.94	-31.1			2.94	10.3	15.44	0.018	27.94	-0.0467
2.942	11.2	15.442	15.8	27.942	-31.1			2.942	10.3	15.442	0.0504	27.942	-0.0467
2.944	11	15.444	16.4	27.944	-31			2.944	10.3	15.444	0.0504	27.944	-0.0143
2.946	10.7	15.446	17.2	27.946	-31			2.946	10.3	15.446	0.0827	27.946	-0.0467
2.948	10.4	15.448	17.9	27.948	-30.9			2.948	10.3	15.448	0.115	27.948	-0.0143
2.95	10.2	15.45	18.6	27.95	-30.9			2.95	10.3	15.45	0.0504	27.95	-0.0143
2.952	9.95	15.452	19.3	27.952	-31			2.952	10.3	15.452	0.115	27.952	-0.0143
2.954	9.72	15.454	20	27.954	-30.9			2.954	10.3	15.454	0.0504	27.954	-0.079
2.956	9.49	15.456	20.8	27.956	-30.9			2.956	10.3	15.456	0.0827	27.956	-0.079
2.958	9.27	15.458	21.4	27.958	-30.9			2.958	10.3	15.458	0.115	27.958	-0.0467
2.96	8.94	15.46	21.9	27.96	-30.9			2.96	10.3	15.46	0.115	27.96	-0.0467
2.962	8.65	15.462	22.3	27.962	-30.8			2.962	10.2	15.462	0.0504	27.962	-0.0143
2.964	8.27	15.464	22.7	27.964	-30.8			2.964	10.3	15.464	0.0827	27.964	-0.0143
2.966	7.91	15.466	23	27.966	-30.7			2.966	10.3	15.466	0.115	27.966	-0.0143
2.968	7.52	15.468	23.4	27.968	-30.7			2.968	10.3	15.468	0.115	27.968	-0.0143
2.97	7	15.47	23.5	27.97	-30.7			2.97	10.3	15.47	0.0504	27.97	-0.0143
2.972	6.62	15.472	23.8	27.972	-30.7			2.972	10.3	15.472	0.0827	27.972	-0.0467
2.974	6.16	15.474	24	27.974	-30.7			2.974	10.3	15.474	0.0504	27.974	-0.111
2.976	5.71	15.476	24.1	27.976	-30.7			2.976	10.3	15.476	0.0504	27.976	-0.0467
2.978	5.23	15.478	24.2	27.978	-30.7			2.978	10.2	15.478	0.018	27.978	-0.0467
2.98	4.84	15.48	24.5	27.98	-30.7			2.98	10.3	15.48	0.0827	27.98	-0.079
2.982	4.48	15.482	24.7	27.982	-30.6			2.982	10.3	15.482	0.0504	27.982	-0.0467
2.984	3.96	15.484	24.8	27.984	-30.5			2.984	10.3	15.484	0.0827	27.984	-0.0467
2.986	3.54	15.486	25.1	27.986	-30.5			2.986	10.2	15.486	0.115	27.986	0.0504
2.988	3.16	15.488	25.5	27.988	-30.5			2.988	10.3	15.488	0.115	27.988	-0.079
2.99	2.77	15.49	25.9	27.99	-30.5			2.99	10.3	15.49	0.0504	27.99	-0.079
2.992	2.44	15.492	26.3	27.992	-30.5			2.992	10.3	15.492	0.0827	27.992	-0.079
2.994	2.19	15.494	26.7	27.994	-30.5			2.994	10.3	15.494	0.0504	27.994	-0.079
2.996	1.7	15.496	27	27.996	-30.4			2.996	10.3	15.496	0.0827	27.996	-0.079
2.998	1.38	15.498	27.3	27.998	-30.4			2.998	10.3	15.498	0.018	27.998	-0.0467
3	1.09	15.5	27.3	28	-30.4			3	10.3	15.5	0.018	28	-0.0467
3.002	0.633	15.502	27.5	28.002	-30.4			3.002	10.3	15.502	0.0504	28.002	-0.0467
3.004	0.147	15.504	27.7	28.004	-30.4			3.004	10.3	15.504	0.115	28.004	0.018
3.006	-0.499	15.506	28	28.006	-30.3			3.006	10.3	15.506	0.0827	28.006	-0.0143
3.008	-0.952	15.508	28.2	28.008	-30.3			3.008	10.3	15.508	0.0827	28.008	-0.0467
3.01	-1.5	15.51	28.4	28.01	-30.3			3.01	10.3	15.51	0.0827	28.01	-0.0467
3.012	-2.21	15.512	28.6	28.012	-30.2			3.012	10.3	15.512	0.0827	28.012	-0.0467
3.014	-2.8	15.514	28.7	28.014	-30.4			3.014	10.3	15.514	0.0827	28.014	-0.079
3.016	-3.35	15.516	28.8	28.016	-30.2			3.016	10.3	15.516	0.018	28.016	-0.0467
3.018	-4.02	15.518	28.8	28.018	-30.3			3.018	10.3	15.518	0.0504	28.018	-0.079
3.02	-4.57	15.52	28.8	28.02	-30.2			3.02	10.4	15.52	0.018	28.02	-0.0143
3.022	-5.25	15.522	28.7	28.022	-30.2			3.022	10.4	15.522	0.115	28.022	-0.0143
3.024	-5.77	15.524	28.7	28.024	-30.1			3.024	10.4	15.524	0.0827	28.024	-0.0143
3.026	-6.19	15.526	28.8	28.026	-30.1			3.026	10.3	15.526	0.0827	28.026	-0.0467
3.028	-6.48	15.528	28.8	28.028	-30			3.028	10.2	15.528	0.0827	28.028	0.018
3.03	-6.77	15.53	28.9	28.03	-30			3.03	10.2	15.53	0.0827	28.03	-0.0467
3.032	-6.97	15.532	28.9	28.032	-30			3.032	10.2	15.532	0.0504	28.032	-0.0467
3.034	-7.19	15.534	28.9	28.034	-30			3.034	10.1	15.534	0.0504	28.034	-0.0467
3.036	-7.55	15.536	28.9	28.036	-30.1			3.036	9.92	15.536	0.0827	28.036	-0.079
3.038	-7.91	15.538	28.8	28.038	-30.1			3.038	9.92	15.538	0.0504	28.038	-0.0467
3.04	-8.23	15.54	28.8	28.04	-30			3.04	9.95	15.54	0.0504	28.04	-0.079
3.042	-8.55	15.542	28.8	28.042	-29.9			3.042	9.98	15.542	0.115	28.042	0.018
3.044	-9.1	15.544	28.7	28.044	-29.9			3.044	9.98	15.544	0.115	28.044	0.018
3.046	-9.62	15.546	28.7	28.046	-29.8			3.046	9.98	15.546	0.0827	28.046	0.018
3.048	-10.3	15.548	28.8	28.048	-29.8			3.048	9.95	15.548	0.115	28.048	-0.0143
3.05	-10.8	15.55	28.8	28.05	-29.8			3.05	9.92	15.55	0.0827	28.05	-0.0143
3.052	-11.4	15.552	28.8	28.052	-29.8			3.052	9.92	15.552	0.115	28.052	0.018
3.054	-11.9	15.554	28.8	28.054	-29.8			3.054	9.88	15.554	0.0504	28.054	0.0504
3.056	-12	15.556	28.8	28.056	-29.8			3.056	9.85	15.556	0.0504	28.056	0.0504
3.058	-12.4	15.558	28.7	28.058	-29.8			3.058	9.79	15.558	0.0504	28.058	0.147
3.06	-12.6	15.56	28.6	28.06	-29.8			3.06	9.79	15.56	0.0504	28.06	0.147
3.062	-12.7	15.562	28.6	28.062	-29.7			3.062	9.72	15.562	0.115	28.062	0.244
3.064	-12.8	15.564	28.6	28.064	-29.7			3.064	9.75	15.564	0.0827	28.064	0.309
3.066	-13	15.566	28.6	28.066	-29.6			3.066	9.72	15.566	0.0827	28.066	0.309
3.068	-13	15.568	28.6	28.068	-29.6			3.068	9.72	15.568	0.0827	28.068	0.438
3.07	-13	15.57	28.6	28.07	-29.6			3.07	9.79	15.57	0.115	28.07	0.471
3.072	-13.2	15.572	28.7	28.072	-29.6			3.072	9.72	15.572	0.115	28.072	0.503
3.074	-13.2	15.574	28.7	28.074	-29.6			3.074	9.66	15.574	0.0504	28.074	0.665
3.076	-13.3	15.576	28.6	28.076	-29.6			3.076	9.66	15.576	0.0504	28.076	0.665
3.078	-13.5	15.578	28.6	28.078	-29.6			3.078	9.59	15.578	0.0827	28.078	0.794
3.08	-13.5	15.58	28.5	28.08	-29.6			3.08	9.56	15.58	0.0504	28.08	0.956
3.082	-13.6	15.582	28.5	28.082	-29.5			3.082	9.49	15.582	0.018	28.082	1.02
3.084	-13.6	15.584	28.4	28.084	-29.4			3.084	9.53	15.584	0.0827	28.084	1.15
3.086	-13.9	15.586	28.5	28.086	-29.3			3.086	9.46	15.586	0.0827	28.086	1.28
3.088	-14	15.588	28.5	28.088	-29.2			3.088	9.46	15.588	0.0827	28.088	1.41
3.09	-14.3	15.59	28.5	28.09	-29.1			3.09	9.4	15.59	0.0827	28.09	1.57
3.092	-14.3	15.592	28.5	28.092	-28.9			3.092	9.46	15.592	0.018	28.092	1.64
3.094	-14.4	15.594	28.7	28.094	-28.8			3.094	9.24	15.594	0.0504	28.094	1.73
3.096	-14.3	15.596	28.5	28.096	-28.7			3.096	9.24	15.596	0.018	28.096	2.06
3.098	-14.5	15.598	28.5	28.098	-28.6			3.098	9.2	15.598	-0.0143	28.098	2.02
3.1	-14.6	15.6	28.4	28.1	-28.4			3.1	9.14	15.6	0.0504	28.1	2.19
3.102	-14.7	15.602	28.3	28.102	-28.2			3.102	8.98	15.602	0.0504	28.102	2.41
3.104	-14.6	15.604	28.3	28.104	-28			3.104	8.94	15.604	0.115	28.104	2.54
3.106	-14.6	15.606	28.4	28.106	-27.7			3.106	8.88	15.606	0.115	28.106	2.73
3.108	-14.5	15.608	28.3	28.108	-27.5			3.108	8.85	15.608	0.0827	28.108	2.83
3.11	-14.5	15.61	28.4	28.11	-27.3			3.11	8.82	15.61	0.0827	28.11	2.96
3.112	-14.5	15.612	28.4	28.112	-27.2			3.112	8.69	15.612	0.0827	28.112	3.12
3.114	-14.5	15.614	28.4	28.114	-27			3.114	8.56	15.614	0.0504	28.114	3.28
3.116	-14.5	15.616	28.4	28.116	-26.8			3.116	8.49	15.616	0.0504	28.116	3.48
3.118	-14.6	15.618	28.3	28.118	-26.4			3.118	8.4	15.618	0.0504	28.118	3.64
3.12	-14.8	15.62	28.3	28.12	-26.2			3.12	8.27	15.62	0.018	28.12	3.8
3.122	-14.9	15.622	28.2	28.122	-26			3.122	8.14	15.622	0.0504	28.122	4.06
3.124	-14.9	15.624	28.2	28.124	-25.6			3.124	8.01	15.624	0.0827	28.124	4.26
3.126	-15	15.626	28.2	28.126	-25.3			3.126	7.85	15.626	0.115	28.126	4.45
3.128	-15.1	15.628	28.2	28.128	-25.1			3.128	7.65	15.628	0.0827	28.128	4.64
3.13	-15.2	15.63	28.2	28.13	-24.9			3.13	7.49	15.63	0.0827	28.13	4.87
3.132	-15.2	15.632	28.3	28.132	-24.6			3.132	7.36	15.632	0.0827	28.132	5.06
3.134	-15.2	15.634	28.3	28.134	-24.4			3.134	7.2	15.634	0.0504	28.134	5.32
3.136	-15.2	15.636	28.3	28.136	-24.1			3.136	7	15.636	0.0827	28.136	5.52
3.138	-15.3	15.638	28.2	28.138	-23.8			3.138	6.81	15.638	0.0504	28.138	5.84
3.14	-15.2	15.64	28.2	28.14	-23.5			3.14	6.62	15.64	0.0827	28.14	6.1
3.142	-15.2	15.642	28.1	28.142	-23.2			3.142	6.39	15.642	0.0827	28.142	6.39
3.144	-15.2	15.644	28.1	28.144	-22.8			3.144	6.23	15.644	0.115	28.144	6.75
3.146	-15.2	15.646	28	28.146	-22.4			3.146	6.07	15.646	0.0827	28.146	7.07
3.148	-15.2	15.648	28.1	28.148	-21.9			3.148	6	15.648	0.115	28.148	7.46
3.15	-15.1	15.65	28.1	28.15	-21.5			3.15	5.87	15.65	0.0827	28.15	7.68
3.152	-15.2	15.652	28.1	28.152	-20.9			3.152	5.81	15.652	0.0827	28.152	8.01
3.154	-15.2	15.654	28.1	28.154	-20.4			3.154	5.65	15.654	0.115	28.154	8.23
3.156	-15.2	15.656	28.1	28.156	-19.8			3.156	5.45	15.656	0.0827	28.156	8.52
3.158	-15.2	15.658	28.1	28.158	-19.2			3.158	5.29	15.658	0.018	28.158	8.82
3.16	-15.1	15.66	28	28.16	-18.5			3.16	5.13	15.66	0.0504	28.16	9.14
3.162	-15.1	15.662	27.9	28.162	-17.8			3.162	5	15.662	0.115	28.162	9.4
3.164	-15.1	15.664	27.9	28.164	-17.1			3.164	4.68	15.664	0.115	28.164	9.59
3.166	-15.1	15.666	27.9	28.166	-16.4			3.166	4.58	15.666	0.115	28.166	9.82
3.168	-15.3	15.668	28	28.168	-15.6			3.168	4.35	15.668	0.115	28.168	10.1
3.17	-15.2	15.67	28	28.17	-15			3.17	4.09	15.67	0.147	28.17	10.4
3.172	-15.2	15.672	28	28.172	-14.2			3.172	3.9	15.672	0.147	28.172	10.6
3.174	-15.2	15.674	28	28.174	-13.5			3.174	3.71	15.674	0.0827	28.174	10.9
3.176	-15.2	15.676	28	28.176	-12.9			3.176	3.48	15.676	0.18	28.176	11.2
3.178	-15.1	15.678	27.9	28.178	-12.3			3.178	3.28	15.678	0.277	28.178	11.6
3.18	-15.1	15.68	27.9	28.18	-11.6			3.18	3.22	15.68	0.309	28.18	11.9
3.182	-15	15.682	27.8	28.182	-10.9			3.182	3.16	15.682	0.406	28.182	12.2
3.184	-15	15.684	27.8	28.184	-10.4			3.184	3.09	15.684	0.503	28.184	12.5
3.186	-15.1	15.686	27.8	28.186	-9.81			3.186	2.96	15.686	0.633	28.186	12.8
3.188	-15.2	15.688	27.8	28.188	-9.3			3.188	2.86	15.688	0.697	28.188	13.2
3.19	-15.2	15.69	27.9	28.19	-8.68			3.19	2.86	15.69	0.697	28.19	13.6
3.192	-15.1	15.692	27.9	28.192	-8.23			3.192	2.7	15.692	0.73	28.192	14
3.194	-15.1	15.694	27.9	28.194	-7.71			3.194	2.7	15.694	0.827	28.194	14.3
3.196	-15.1	15.696	27.8	28.196	-7			3.196	2.41	15.696	0.891	28.196	14.8
3.198	-15.1	15.698	27.7	28.198	-6.42			3.198	2.25	15.698	1.05	28.198	15.1
3.2	-15	15.7	27.8	28.2	-5.74			3.2	2.09	15.7	1.12	28.2	15.3
3.202	-15.1	15.702	27.5	28.202	-4.87			3.202	1.89	15.702	1.21	28.202	15.6
3.204	-15	15.704	27.6	28.204	-3.99			3.204	1.86	15.704	1.34	28.204	15.9
3.206	-15.1	15.706	27.7	28.206	-3.05			3.206	1.73	15.706	1.44	28.206	16.2
3.208	-15.1	15.708	27.7	28.208	-2.12			3.208	1.57	15.708	1.6	28.208	16.4
3.21	-15.1	15.71	27.7	28.21	-1.18			3.21	1.44	15.71	1.7	28.21	16.6
3.212	-15.1	15.712	27.7	28.212	-0.338			3.212	1.38	15.712	1.83	28.212	16.8
3.214	-15	15.714	27.7	28.214	0.633			3.214	1.28	15.714	1.89	28.214	17
3.216	-15	15.716	27.7	28.216	1.57			3.216	1.18	15.716	2.02	28.216	17.2
3.218	-15	15.718	27.7	28.218	2.51			3.218	1.09	15.718	2.31	28.218	17.4
3.22	-14.9	15.72	27.6	28.22	3.54			3.22	1.02	15.72	2.38	28.22	17.5
3.222	-14.9	15.722	27.6	28.222	4.64			3.222	0.924	15.722	2.57	28.222	17.7
3.224	-14.9	15.724	27.5	28.224	5.52			3.224	0.859	15.724	2.7	28.224	18
3.226	-15	15.726	27.5	28.226	6.49			3.226	0.827	15.726	2.77	28.226	18.2
3.228	-15	15.728	27.5	28.228	7.42			3.228	0.762	15.728	2.9	28.228	18.5
3.23	-15	15.73	27.6	28.23	8.3			3.23	0.73	15.73	3.03	28.23	18.6
3.232	-15	15.732	27.6	28.232	9.11			3.232	0.6	15.732	3.16	28.232	18.8
3.234	-14.9	15.734	27.6	28.234	10			3.234	0.6	15.734	3.35	28.234	19.1
3.236	-14.9	15.736	27.6	28.236	10.9			3.236	0.503	15.736	3.54	28.236	19.2
3.238	-14.9	15.738	27.5	28.238	11.6			3.238	0.438	15.738	3.74	28.238	19.4
3.24	-14.8	15.74	27.5	28.24	12.5			3.24	0.341	15.74	3.83	28.24	19.6
3.242	-14.8	15.742	27.4	28.242	13.4			3.242	0.341	15.742	4.06	28.242	19.7
3.244	-14.8	15.744	27.4	28.244	14.3			3.244	0.309	15.744	4.26	28.244	19.8
3.246	-14.8	15.746	27.4	28.246	15.1			3.246	0.277	15.746	4.48	28.246	20
3.248	-14.9	15.748	27.4	28.248	15.7			3.248	0.277	15.748	4.68	28.248	20.2
3.25	-15	15.75	27.5	28.25	16.5			3.25	0.212	15.75	4.84	28.25	20.3
3.252	-14.9	15.752	27.5	28.252	17.2			3.252	0.18	15.752	5.06	28.252	20.5
3.254	-14.8	15.754	27.5	28.254	17.9			3.254	0.147	15.754	5.23	28.254	20.6
3.256	-14.8	15.756	27.4	28.256	18.5			3.256	0.0827	15.756	5.42	28.256	20.8
3.258	-14.8	15.758	27.4	28.258	19.1			3.258	0.0504	15.758	5.71	28.258	21
3.26	-14.8	15.76	27.4	28.26	19.6			3.26	0.018	15.76	6	28.26	21.2
3.262	-14.8	15.762	27.3	28.262	20.2			3.262	-0.0143	15.762	6.26	28.262	21.4
3.264	-14.8	15.764	27.3	28.264	20.8			3.264	-0.0143	15.764	6.58	28.264	21.6
3.266	-14.8	15.766	27.3	28.266	21.5			3.266	-0.0143	15.766	6.91	28.266	21.9
3.268	-14.8	15.768	27.3	28.268	22.1			3.268	-0.0467	15.768	7.1	28.268	22
3.27	-14.8	15.77	27.3	28.27	22.7			3.27	-0.0143	15.77	7.36	28.27	22.1
3.272	-14.8	15.772	27.4	28.272	23.3			3.272	-0.0143	15.772	7.52	28.272	22.3
3.274	-14.8	15.774	27.3	28.274	24			3.274	-0.0467	15.774	7.59	28.274	22.3
3.276	-14.7	15.776	27.3	28.276	24.6			3.276	-0.079	15.776	7.68	28.276	22.5
3.278	-14.7	15.778	27.3	28.278	25.1			3.278	-0.0467	15.778	7.91	28.278	22.6
3.28	-14.6	15.78	27.3	28.28	25.8			3.28	-0.0467	15.78	8.1	28.28	22.7
3.282	-14.7	15.782	27.2	28.282	26.4			3.282	-0.111	15.782	8.33	28.282	22.8
3.284	-14.6	15.784	27.2	28.284	27			3.284	-0.0467	15.784	8.49	28.284	22.9
3.286	-14.8	15.786	27.2	28.286	27.6			3.286	-0.0467	15.786	8.75	28.286	22.9
3.288	-14.6	15.788	27.2	28.288	28.2			3.288	-0.0467	15.788	8.98	28.288	22.9
3.29	-14.8	15.79	27.3	28.29	28.6			3.29	-0.0467	15.79	9.24	28.29	22.8
3.292	-14.7	15.792	27.3	28.292	29.2			3.292	-0.0467	15.792	9.49	28.292	22.8
3.294	-14.6	15.794	27.3	28.294	29.7			3.294	-0.0467	15.794	9.82	28.294	22.8
3.296	-14.6	15.796	27.2	28.296	30.1			3.296	-0.079	15.796	10.2	28.296	22.8
3.298	-14.6	15.798	27.2	28.298	30.5			3.298	-0.176	15.798	10.5	28.298	22.9
3.3	-14.5	15.8	27.1	28.3	30.9			3.3	-0.0467	15.8	10.9	28.3	22.9
3.302	-14.5	15.802	27.2	28.302	31.2			3.302	-0.111	15.802	11.4	28.302	22.9
3.304	-14.6	15.804	27	28.304	31.6			3.304	-0.079	15.804	11.7	28.304	23
3.306	-14.6	15.806	27.1	28.306	31.9			3.306	-0.0467	15.806	12.1	28.306	23
3.308	-14.6	15.808	27.1	28.308	32.1			3.308	-0.079	15.808	12.4	28.308	23
3.31	-14.6	15.81	27.1	28.31	32.3			3.31	-0.079	15.81	12.5	28.31	23.1
3.312	-14.6	15.812	27.2	28.312	32.6			3.312	-0.0467	15.812	12.6	28.312	23.1
3.314	-14.5	15.814	27.2	28.314	32.8			3.314	-0.111	15.814	12.8	28.314	23.1
3.316	-14.5	15.816	27.1	28.316	33			3.316	-0.079	15.816	12.8	28.316	23.1
3.318	-14.5	15.818	27	28.318	33.2			3.318	-0.079	15.818	12.8	28.318	23.1
3.32	-14.4	15.82	27	28.32	33.5			3.32	-0.079	15.82	12.9	28.32	23.1
3.322	-14.4	15.822	27	28.322	33.8			3.322	-0.111	15.822	13	28.322	23.1
3.324	-14.5	15.824	27	28.324	34.1			3.324	-0.079	15.824	13.1	28.324	23.1
3.326	-14.5	15.826	26.9	28.326	34.3			3.326	-0.079	15.826	13.4	28.326	23.2
3.328	-14.5	15.828	27	28.328	34.7			3.328	-0.0467	15.828	13.6	28.328	23.2
3.33	-14.4	15.83	27	28.33	34.9			3.33	-0.079	15.83	13.8	28.33	23.2
3.332	-14.5	15.832	27	28.332	35.2			3.332	-0.0467	15.832	14.1	28.332	23.2
3.334	-14.4	15.834	27.1	28.334	35.4			3.334	-0.079	15.834	14.3	28.334	23.2
3.336	-14.4	15.836	27	28.336	35.6			3.336	-0.079	15.836	14.7	28.336	23.2
3.338	-14.3	15.838	26.9	28.338	35.7			3.338	-0.111	15.838	15	28.338	23.2
3.34	-14.4	15.84	26.9	28.34	35.9			3.34	-0.079	15.84	15.2	28.34	23.3
3.342	-14.4	15.842	26.9	28.342	36.1			3.342	-0.079	15.842	15.4	28.342	23.3
3.344	-14.3	15.844	26.8	28.344	36.3			3.344	-0.079	15.844	15.6	28.344	23.4
3.346	-14.4	15.846	26.8	28.346	36.4			3.346	-0.079	15.846	15.8	28.346	23.3
3.348	-14.4	15.848	26.8	28.348	36.6			3.348	-0.079	15.848	15.9	28.348	23.3
3.35	-14.4	15.85	26.9	28.35	36.6			3.35	-0.0467	15.85	15.8	28.35	23.3
3.352	-14.4	15.852	26.9	28.352	36.6			3.352	-0.079	15.852	15.8	28.352	23.3
3.354	-14.4	15.854	26.9	28.354	36.7			3.354	-0.0467	15.854	15.8	28.354	23.2
3.356	-14.3	15.856	26.9	28.356	36.7			3.356	-0.0143	15.856	15.9	28.356	23.3
3.358	-14.3	15.858	26.8	28.358	36.7			3.358	-0.079	15.858	16	28.358	23.3
3.36	-14.2	15.86	26.8	28.36	36.7			3.36	-0.079	15.86	16.2	28.36	23.3
3.362	-14.2	15.862	26.8	28.362	36.7			3.362	-0.111	15.862	16.3	28.362	23.3
3.364	-14.2	15.864	26.7	28.364	36.7			3.364	-0.079	15.864	16.5	28.364	23.4
3.366	-14.3	15.866	26.7	28.366	36.7			3.366	-0.079	15.866	16.7	28.366	23.4
3.368	-14.3	15.868	26.7	28.368	36.7			3.368	-0.0467	15.868	16.9	28.368	23.3
3.37	-14.3	15.87	26.8	28.37	36.6			3.37	-0.079	15.87	17	28.37	23.4
3.372	-14.3	15.872	26.8	28.372	36.6			3.372	-0.079	15.872	17.1	28.372	23.4
3.374	-14.2	15.874	26.8	28.374	36.4			3.374	-0.079	15.874	17.4	28.374	23.4
3.376	-14.2	15.876	26.7	28.376	36.3			3.376	-0.079	15.876	17.6	28.376	23.4
3.378	-14.2	15.878	26.7	28.378	36.3			3.378	-0.0467	15.878	17.8	28.378	23.4
3.38	-14.1	15.88	26.7	28.38	36.3			3.38	-0.144	15.88	17.9	28.38	23.4
3.382	-14.1	15.882	26.6	28.382	36.3			3.382	-0.144	15.882	18.1	28.382	23.4
3.384	-14.1	15.884	26.5	28.384	36.3			3.384	-0.079	15.884	18.2	28.384	23.4
3.386	-14.2	15.886	26.5	28.386	36.2			3.386	-0.079	15.886	18.3	28.386	23.4
3.388	-14.3	15.888	26.5	28.388	36.2			3.388	-0.079	15.888	18.4	28.388	23.4
3.39	-14.2	15.89	26.4	28.39	36.1			3.39	-0.0143	15.89	18.4	28.39	23.4
3.392	-14.2	15.892	26.3	28.392	36.1			3.392	-0.079	15.892	18.4	28.392	23.4
3.394	-14.1	15.894	26.1	28.394	36			3.394	-0.0467	15.894	18.3	28.394	23.4
3.396	-14.1	15.896	25.9	28.396	36			3.396	-0.079	15.896	18.3	28.396	23.4
3.398	-14.1	15.898	25.6	28.398	35.9			3.398	-0.079	15.898	18.3	28.398	23.4
3.4	-14.1	15.9	25.3	28.4	35.9			3.4	-0.111	15.9	18.3	28.4	23.4
3.402	-14.1	15.902	25	28.402	35.9			3.402	-0.079	15.902	18.4	28.402	23.4
3.404	-14.1	15.904	24.8	28.404	35.9			3.404	-0.0467	15.904	18.4	28.404	23.5
3.406	-14.1	15.906	24.6	28.406	35.9			3.406	-0.144	15.906	18.5	28.406	23.3
3.408	-14.1	15.908	24.6	28.408	35.9			3.408	-0.111	15.908	18.5	28.408	23.5
3.41	-14.1	15.91	24.3	28.41	35.8			3.41	-0.0467	15.91	18.6	28.41	23.4
3.412	-14.1	15.912	24.1	28.412	35.7			3.412	-0.079	15.912	18.6	28.412	23.4
3.414	-14.1	15.914	23.8	28.414	35.7			3.414	-0.079	15.914	18.6	28.414	23.4
3.416	-14	15.916	23.4	28.416	35.6			3.416	-0.0467	15.916	18.6	28.416	23.4
3.418	-14	15.918	23.1	28.418	35.6			3.418	-0.111	15.918	18.7	28.418	23.4
3.42	-14	15.92	22.6	28.42	35.5			3.42	-0.111	15.92	18.7	28.42	23.4
3.422	-14	15.922	22.3	28.422	35.5			3.422	-0.079	15.922	18.7	28.422	23.4
3.424	-14	15.924	22	28.424	35.5			3.424	-0.111	15.924	18.7	28.424	23.4
3.426	-14	15.926	21.7	28.426	35.5			3.426	-0.079	15.926	18.7	28.426	23.4
3.428	-14	15.928	21.3	28.428	35.7			3.428	-0.079	15.928	18.8	28.428	23.5
3.43	-14	15.93	21	28.43	35.5			3.43	-0.0467	15.93	18.8	28.43	23.5
3.432	-14	15.932	20.6	28.432	35.3			3.432	-0.079	15.932	18.8	28.432	23.4
3.434	-13.9	15.934	20.1	28.434	35.3			3.434	-0.079	15.934	18.8	28.434	23.5
3.436	-14	15.936	19.6	28.436	35.3			3.436	-0.079	15.936	18.8	28.436	23.4
3.438	-13.9	15.938	19.2	28.438	35.2			3.438	-0.144	15.938	18.8	28.438	23.4
3.44	-13.9	15.94	18.8	28.44	35.2			3.44	-0.079	15.94	18.8	28.44	23.4
3.442	-13.9	15.942	18.4	28.442	35.2			3.442	-0.0467	15.942	18.8	28.442	23.5
3.444	-13.9	15.944	17.9	28.444	35.2			3.444	-0.079	15.944	18.8	28.444	23.5
3.446	-13.9	15.946	17.5	28.446	35.1			3.446	-0.079	15.946	18.8	28.446	23.5
3.448	-13.9	15.948	17.2	28.448	35.2			3.448	-0.079	15.948	18.8	28.448	23.5
3.45	-14	15.95	16.8	28.45	35.1			3.45	-0.079	15.95	18.8	28.45	23.5
3.452	-13.9	15.952	16.2	28.452	35			3.452	-0.0467	15.952	18.9	28.452	23.5
3.454	-13.9	15.954	15.7	28.454	34.9			3.454	-0.0143	15.954	18.8	28.454	23.5
3.456	-13.8	15.956	15.2	28.456	34.9			3.456	-0.111	15.956	18.9	28.456	23.4
3.458	-13.8	15.958	14.7	28.458	34.8			3.458	-0.079	15.958	18.9	28.458	23.5
3.46	-13.8	15.96	14.1	28.46	34.9			3.46	-0.079	15.96	18.9	28.46	23.5
3.462	-13.8	15.962	13.5	28.462	34.9			3.462	-0.111	15.962	18.9	28.462	23.5
3.464	-13.8	15.964	12.9	28.464	34.8			3.464	-0.111	15.964	19	28.464	23.5
3.466	-13.8	15.966	12.4	28.466	34.8			3.466	-0.079	15.966	19	28.466	23.5
3.468	-13.9	15.968	11.8	28.468	34.8			3.468	-0.111	15.968	19	28.468	23.5
3.47	-13.8	15.97	11.3	28.47	34.8			3.47	-0.0143	15.97	18.9	28.47	23.5
3.472	-13.9	15.972	10.5	28.472	34.7			3.472	-0.0467	15.972	18.9	28.472	23.5
3.474	-13.8	15.974	9.75	28.474	34.6			3.474	-0.079	15.974	18.9	28.474	23.5
3.476	-13.7	15.976	9.07	28.476	34.6			3.476	-0.111	15.976	18.9	28.476	23.5
3.478	-13.7	15.978	8.23	28.478	34.5			3.478	-0.111	15.978	19	28.478	23.5
3.48	-13.7	15.98	7.33	28.48	34.5			3.48	-0.079	15.98	18.8	28.48	23.5
3.482	-13.7	15.982	6.49	28.482	34.5			3.482	-0.111	15.982	19	28.482	23.5
3.484	-13.7	15.984	5.84	28.484	34.5			3.484	-0.111	15.984	19	28.484	23.5
3.486	-13.7	15.986	5.26	28.486	34.5			3.486	-0.079	15.986	19	28.486	23.6
3.488	-13.8	15.988	4.68	28.488	34.5			3.488	-0.079	15.988	19	28.488	23.5
3.49	-13.7	15.99	4.26	28.49	34.4			3.49	-0.0467	15.99	19	28.49	23.6
3.492	-13.7	15.992	3.9	28.492	34.4			3.492	-0.0467	15.992	19	28.492	23.5
3.494	-13.8	15.994	3.48	28.494	34.3			3.494	-0.111	15.994	19	28.494	23.5
3.496	-13.7	15.996	2.9	28.496	34.2			3.496	-0.111	15.996	19	28.496	23.5
3.498	-13.6	15.998	2.38	28.498	34.2			3.498	-0.079	15.998	19	28.498	23.5
3.5	-13.5	16	1.83	28.5	34.1			3.5	-0.079	16	19	28.5	23.5
3.502	-13.5	16.002	1.15	28.502	34.2			3.502	-0.079	16.002	19	28.502	23.5
3.504	-13.5	16.004	0.503	28.504	34.2			3.504	-0.079	16.004	19.1	28.504	23.6
3.506	-13.7	16.006	-0.241	28.506	34.2			3.506	0.018	16.006	19	28.506	23.6
3.508	-13.9	16.008	-1.05	28.508	34.1			3.508	-0.111	16.008	19	28.508	23.6
3.51	-13.9	16.01	-1.92	28.51	34.1			3.51	0.018	16.01	19	28.51	23.5
3.512	-13.6	16.012	-2.7	28.512	34			3.512	-0.0143	16.012	19	28.512	23.6
3.514	-13.4	16.014	-3.7	28.514	33.9			3.514	-0.079	16.014	19	28.514	23.5
3.516	-13.1	16.016	-4.83	28.516	33.8			3.516	-0.0467	16.016	19	28.516	23.5
3.518	-12.8	16.018	-5.93	28.518	33.8			3.518	-0.111	16.018	19	28.518	23.5
3.52	-12.9	16.02	-7.03	28.52	33.8			3.52	-0.079	16.02	19	28.52	23.6
3.522	-12.5	16.022	-7.97	28.522	33.8			3.522	-0.144	16.022	19	28.522	23.6
3.524	-12.2	16.024	-8.84	28.524	33.8			3.524	-0.079	16.024	19	28.524	23.6
3.526	-12.5	16.026	-9.36	28.526	33.8			3.526	-0.0467	16.026	19.1	28.526	23.6
3.528	-12.5	16.028	-9.69	28.528	33.8			3.528	-0.0467	16.028	19.1	28.528	23.6
3.53	-12.5	16.03	-9.98	28.53	33.8			3.53	-0.079	16.03	19.1	28.53	23.6
3.532	-12.4	16.032	-10.1	28.532	33.7			3.532	-0.0467	16.032	19.1	28.532	23.6
3.534	-12.4	16.034	-10.2	28.534	33.6			3.534	-0.079	16.034	19	28.534	23.5
3.536	-12.3	16.036	-10.4	28.536	33.5			3.536	-0.079	16.036	19.1	28.536	23.6
3.538	-12.1	16.038	-10.7	28.538	33.5			3.538	-0.079	16.038	19.1	28.538	23.6
3.54	-12.1	16.04	-11.1	28.54	33.5			3.54	-0.111	16.04	19.1	28.54	23.5
3.542	-11.9	16.042	-11.8	28.542	33.5			3.542	-0.079	16.042	19.1	28.542	23.6
3.544	-11.8	16.044	-12.3	28.544	33.5			3.544	-0.079	16.044	19.1	28.544	23.6
3.546	-11.9	16.046	-13	28.546	33.5			3.546	-0.0467	16.046	19.1	28.546	23.6
3.548	-11.7	16.048	-13.6	28.548	33.5			3.548	-0.0143	16.048	19.1	28.548	23.6
3.55	-11.7	16.05	-14.3	28.55	33.5			3.55	-0.079	16.05	19.1	28.55	23.6
3.552	-11.6	16.052	-15.1	28.552	33.4			3.552	-0.079	16.052	19.1	28.552	23.6
3.554	-11.6	16.054	-15.9	28.554	33.3			3.554	-0.0467	16.054	19.1	28.554	23.6
3.556	-11.5	16.056	-16.7	28.556	33.3			3.556	-0.0467	16.056	19.1	28.556	23.6
3.558	-11.5	16.058	-17.3	28.558	33.2			3.558	-0.079	16.058	19.1	28.558	23.6
3.56	-11.4	16.06	-17.8	28.56	33.2			3.56	-0.111	16.06	19.1	28.56	23.6
3.562	-11.2	16.062	-18.2	28.562	33.2			3.562	-0.0467	16.062	19.1	28.562	23.6
3.564	-11.2	16.064	-18.4	28.564	33.2			3.564	-0.079	16.064	19.1	28.564	23.6
3.566	-11.2	16.066	-18.4	28.566	33.2			3.566	-0.111	16.066	19.1	28.566	23.6
3.568	-11	16.068	-18.4	28.568	33.2			3.568	-0.111	16.068	19.1	28.568	23.6
3.57	-11.1	16.07	-18.3	28.57	33.1			3.57	-0.0143	16.07	19.1	28.57	23.6
3.572	-11	16.072	-18.4	28.572	33			3.572	-0.0143	16.072	19.1	28.572	23.6
3.574	-10.8	16.074	-18.7	28.574	33			3.574	-0.0467	16.074	19.1	28.574	23.6
3.576	-10.7	16.076	-19.1	28.576	32.9			3.576	-0.079	16.076	19.1	28.576	23.6
3.578	-10.4	16.078	-19.4	28.578	32.9			3.578	-0.079	16.078	19.1	28.578	23.6
3.58	-10.3	16.08	-19.8	28.58	32.9			3.58	-0.0467	16.08	19.1	28.58	23.6
3.582	-10.1	16.082	-20.3	28.582	32.9			3.582	-0.144	16.082	19.1	28.582	23.6
3.584	-10.1	16.084	-20.7	28.584	32.9			3.584	-0.111	16.084	19.2	28.584	23.6
3.586	-10.1	16.086	-21.1	28.586	32.9			3.586	-0.0143	16.086	19.1	28.586	23.6
3.588	-9.65	16.088	-21.6	28.588	32.8			3.588	-0.0467	16.088	19.2	28.588	23.6
3.59	-9.59	16.09	-22.1	28.59	32.8			3.59	-0.0467	16.09	19.1	28.59	23.6
3.592	-9.49	16.092	-22.8	28.592	32.7			3.592	-0.0467	16.092	19.1	28.592	23.6
3.594	-9.2	16.094	-23.1	28.594	32.7			3.594	-0.0143	16.094	19.1	28.594	23.6
3.596	-8.97	16.096	-23.6	28.596	32.6			3.596	-0.079	16.096	19.1	28.596	23.6
3.598	-8.78	16.098	-24	28.598	32.6			3.598	-0.079	16.098	19.1	28.598	23.6
3.6	-8.49	16.1	-24.3	28.6	32.6			3.6	-0.079	16.1	19.1	28.6	23.6
3.602	-8.52	16.102	-24.6	28.602	32.5			3.602	-0.079	16.102	19.1	28.602	23.6
3.604	-8.1	16.104	-24.7	28.604	32.6			3.604	-0.079	16.104	19.1	28.604	23.7
3.606	-7.94	16.106	-24.7	28.606	32.6			3.606	-0.0467	16.106	19.1	28.606	23.7
3.608	-7.58	16.108	-24.7	28.608	32.6			3.608	-0.0467	16.108	19.1	28.608	23.7
3.61	-7.19	16.11	-24.7	28.61	32.5			3.61	0.018	16.11	19.1	28.61	23.7
3.612	-6.71	16.112	-24.6	28.612	32.5			3.612	0.115	16.112	19.1	28.612	23.7
3.614	-6.19	16.114	-24.5	28.614	32.4			3.614	0.0827	16.114	19.1	28.614	23.5
3.616	-5.87	16.116	-24.6	28.616	32.3			3.616	-0.111	16.116	19.1	28.616	23.6
3.618	-5.22	16.118	-24.6	28.618	32.3			3.618	-0.111	16.118	19.1	28.618	23.6
3.62	-4.77	16.12	-24.8	28.62	32.3			3.62	-0.0467	16.12	19.1	28.62	23.6
3.622	-4.28	16.122	-24.7	28.622	32.3			3.622	-0.111	16.122	19.1	28.622	23.6
3.624	-3.77	16.124	-25	28.624	32.3			3.624	-0.079	16.124	19.1	28.624	23.6
3.626	-3.28	16.126	-25.2	28.626	32.3			3.626	-0.079	16.126	19.2	28.626	23.6
3.628	-2.8	16.128	-25.2	28.628	32.3			3.628	-0.0467	16.128	19.1	28.628	23.6
3.63	-2.15	16.13	-25.2	28.63	32.2			3.63	-0.0143	16.13	19.1	28.63	23.6
3.632	-1.73	16.132	-25.2	28.632	32.2			3.632	-0.079	16.132	19.2	28.632	23.6
3.634	-1.28	16.134	-25.3	28.634	32.1			3.634	-0.079	16.134	19.1	28.634	23.6
3.636	-0.952	16.136	-25.3	28.636	32.1			3.636	-0.079	16.136	19.1	28.636	23.6
3.638	-0.597	16.138	-25.3	28.638	31.9			3.638	-0.079	16.138	19.1	28.638	23.6
3.64	-0.241	16.14	-25.3	28.64	31.9			3.64	-0.079	16.14	19.1	28.64	23.6
3.642	0.0504	16.142	-25.4	28.642	32			3.642	-0.079	16.142	19.1	28.642	23.6
3.644	0.6	16.144	-25.4	28.644	32			3.644	-0.0467	16.144	19.1	28.644	23.7
3.646	0.956	16.146	-25.5	28.646	32			3.646	-0.079	16.146	19.1	28.646	23.7
3.648	1.34	16.148	-25.4	28.648	32			3.648	-0.0467	16.148	19.2	28.648	23.6
3.65	1.96	16.15	-25.4	28.65	31.9			3.65	-0.079	16.15	19.1	28.65	23.6
3.652	2.48	16.152	-25.3	28.652	31.9			3.652	-0.079	16.152	19.1	28.652	23.7
3.654	3.25	16.154	-25.3	28.654	31.8			3.654	-0.0467	16.154	19.1	28.654	23.6
3.656	3.9	16.156	-25.4	28.656	31.7			3.656	-0.079	16.156	19.1	28.656	23.6
3.658	4.55	16.158	-25.4	28.658	31.7			3.658	-0.0467	16.158	19.1	28.658	23.6
3.66	5.1	16.16	-25.5	28.66	31.7			3.66	-0.079	16.16	19.1	28.66	23.6
3.662	5.65	16.162	-25.5	28.662	31.7			3.662	-0.0467	16.162	19.1	28.662	23.6
3.664	6.23	16.164	-25.6	28.664	31.7			3.664	-0.0467	16.164	19.1	28.664	23.7
3.666	6.55	16.166	-25.5	28.666	31.7			3.666	0.018	16.166	19.2	28.666	23.7
3.668	6.75	16.168	-25.6	28.668	31.7			3.668	0.018	16.168	19.2	28.668	23.7
3.67	7.07	16.17	-25.5	28.67	31.7			3.67	0.0504	16.17	19.2	28.67	23.6
3.672	7.33	16.172	-25.6	28.672	31.6			3.672	0.0827	16.172	19.1	28.672	23.6
3.674	7.65	16.174	-25.6	28.674	31.5			3.674	0.115	16.174	19.1	28.674	23.6
3.676	8.04	16.176	-25.6	28.676	31.5			3.676	0.18	16.176	19.1	28.676	23.6
3.678	8.27	16.178	-25.7	28.678	31.4			3.678	0.147	16.178	19.1	28.678	23.5
3.68	8.62	16.18	-25.7	28.68	31.4			3.68	0.244	16.18	19.1	28.68	23.5
3.682	8.98	16.182	-25.7	28.682	31.4			3.682	0.244	16.182	19.1	28.682	23.4
3.684	9.33	16.184	-25.6	28.684	31.5			3.684	0.341	16.184	19.1	28.684	23.4
3.686	9.82	16.186	-25.7	28.686	31.4			3.686	0.341	16.186	19.1	28.686	23.4
3.688	10.3	16.188	-25.6	28.688	31.4			3.688	0.438	16.188	19	28.688	23.3
3.69	10.6	16.19	-25.6	28.69	31.4			3.69	0.471	16.19	19.2	28.69	23.4
3.692	11.1	16.192	-25.5	28.692	31.3			3.692	0.568	16.192	19.1	28.692	23.2
3.694	11.6	16.194	-25.6	28.694	31.2			3.694	0.568	16.194	19.1	28.694	23.1
3.696	11.9	16.196	-25.6	28.696	31.1			3.696	0.633	16.196	19.1	28.696	23.1
3.698	12.3	16.198	-25.6	28.698	31.1			3.698	0.697	16.198	19.1	28.698	23
3.7	12.6	16.2	-25.7	28.7	31.1			3.7	0.697	16.2	19.1	28.7	23
3.702	12.9	16.202	-25.7	28.702	31.1			3.702	0.827	16.202	19.2	28.702	22.9
3.704	13	16.204	-25.7	28.704	31.1			3.704	0.924	16.204	19.2	28.704	22.8
3.706	13.2	16.206	-25.7	28.706	31			3.706	0.988	16.206	19.2	28.706	22.7
3.708	13.4	16.208	-25.6	28.708	31			3.708	1.09	16.208	19.2	28.708	22.6
3.71	13.6	16.21	-25.7	28.71	30.8			3.71	1.18	16.21	19.2	28.71	22.6
3.712	13.8	16.212	-25.6	28.712	30.6			3.712	1.25	16.212	19.2	28.712	22.4
3.714	14	16.214	-25.6	28.714	30.5			3.714	1.28	16.214	19.2	28.714	22.5
3.716	14.2	16.216	-25.5	28.716	30.3			3.716	1.44	16.216	19.1	28.716	22.3
3.718	14.5	16.218	-25.6	28.718	30.1			3.718	1.54	16.218	19.1	28.718	22.2
3.72	14.6	16.22	-25.5	28.72	29.9			3.72	1.57	16.22	19.2	28.72	22.1
3.722	14.8	16.222	-25.7	28.722	29.8			3.722	1.73	16.222	19.2	28.722	22.1
3.724	14.9	16.224	-25.7	28.724	29.6			3.724	1.89	16.224	19.2	28.724	22
3.726	15	16.226	-25.6	28.726	29.3			3.726	1.96	16.226	19.2	28.726	21.9
3.728	15.1	16.228	-25.6	28.728	29			3.728	2.15	16.228	19.2	28.728	21.8
3.73	15.2	16.23	-25.6	28.73	28.7			3.73	2.28	16.23	19.2	28.73	21.7
3.732	15.3	16.232	-25.5	28.732	28.5			3.732	2.41	16.232	19.1	28.732	21.5
3.734	15.5	16.234	-25.5	28.734	28.1			3.734	2.61	16.234	19.1	28.734	21.3
3.736	15.6	16.236	-25.5	28.736	27.6			3.736	2.77	16.236	19.1	28.736	21.2
3.738	15.8	16.238	-25.6	28.738	27.4			3.738	2.86	16.238	19.2	28.738	21
3.74	15.9	16.24	-25.6	28.74	27.1			3.74	2.96	16.24	19.1	28.74	20.8
3.742	16	16.242	-25.6	28.742	26.8			3.742	3.19	16.242	19.2	28.742	20.6
3.744	16	16.244	-25.6	28.744	26.3			3.744	3.25	16.244	19.2	28.744	20.4
3.746	16	16.246	-25.5	28.746	26			3.746	3.38	16.246	19.2	28.746	20.2
3.748	16.1	16.248	-25.5	28.748	25.7			3.748	3.51	16.248	19.2	28.748	19.9
3.75	16.1	16.25	-25.5	28.75	25.3			3.75	3.64	16.25	19.1	28.75	19.7
3.752	16.2	16.252	-25.5	28.752	25			3.752	3.77	16.252	19.2	28.752	19.4
3.754	16.3	16.254	-25.4	28.754	24.6			3.754	3.93	16.254	19.2	28.754	19.1
3.756	16.3	16.256	-25.4	28.756	24.2			3.756	4.03	16.256	19.1	28.756	18.9
3.758	16.3	16.258	-25.4	28.758	23.7			3.758	4.19	16.258	19.1	28.758	18.6
3.76	16.4	16.26	-25.5	28.76	23.2			3.76	4.38	16.26	19.2	28.76	18.4
3.762	16.3	16.262	-25.5	28.762	22.7			3.762	4.55	16.262	19.2	28.762	18.1
3.764	16.3	16.264	-25.5	28.764	22.4			3.764	4.68	16.264	19.2	28.764	17.9
3.766	16.3	16.266	-25.5	28.766	22			3.766	4.93	16.266	19.2	28.766	17.7
3.768	16.2	16.268	-25.5	28.768	21.5			3.768	5.16	16.268	19.2	28.768	17.5
3.77	16.2	16.27	-25.4	28.77	21			3.77	5.42	16.27	19.2	28.77	17.3
3.772	16.2	16.272	-25.4	28.772	20.5			3.772	5.61	16.272	19.2	28.772	17.1
3.774	16.2	16.274	-25.4	28.774	19.9			3.774	5.87	16.274	19.2	28.774	16.9
3.776	16.3	16.276	-25.3	28.776	19.4			3.776	6	16.276	19.2	28.776	16.7
3.778	16.3	16.278	-25.4	28.778	18.7			3.778	6.2	16.278	19.1	28.778	16.4
3.78	16.3	16.28	-25.4	28.78	18.2			3.78	6.45	16.28	19.2	28.78	16.3
3.782	16.2	16.282	-25.4	28.782	17.7			3.782	6.58	16.282	19.1	28.782	16.1
3.784	16.2	16.284	-25.4	28.784	17.1			3.784	6.68	16.284	19.1	28.784	15.9
3.786	16.2	16.286	-25.5	28.786	16.5			3.786	6.75	16.286	19.1	28.786	15.7
3.788	16.1	16.288	-25.4	28.788	15.9			3.788	6.87	16.288	19.1	28.788	15.4
3.79	16.1	16.29	-25.3	28.79	15.2			3.79	7	16.29	19.2	28.79	15.1
3.792	16.1	16.292	-25.3	28.792	14.5			3.792	7.13	16.292	19.1	28.792	14.7
3.794	16.1	16.294	-25.3	28.794	13.7			3.794	7.26	16.294	19	28.794	14.4
3.796	16.1	16.296	-25.3	28.796	12.8			3.796	7.39	16.296	18.9	28.796	14.1
3.798	16.1	16.298	-25.3	28.798	12			3.798	7.42	16.298	18.8	28.798	13.7
3.8	16.1	16.3	-25.3	28.8	11.1			3.8	7.65	16.3	18.8	28.8	13.4
3.802	16	16.302	-25.3	28.802	10.2			3.802	7.81	16.302	18.7	28.802	13
3.804	16	16.304	-25.4	28.804	9.27			3.804	8.04	16.304	18.6	28.804	12.7
3.806	15.9	16.306	-25.3	28.806	8.4			3.806	8.27	16.306	18.6	28.806	12.3
3.808	15.9	16.308	-25.3	28.808	7.55			3.808	8.43	16.308	18.5	28.808	12
3.81	15.9	16.31	-25.2	28.81	6.68			3.81	8.65	16.31	18.5	28.81	11.6
3.812	15.9	16.312	-25.2	28.812	5.84			3.812	8.72	16.312	18.4	28.812	11.2
3.814	15.9	16.314	-25.2	28.814	5.13			3.814	8.85	16.314	18.3	28.814	10.8
3.816	16	16.316	-25.2	28.816	4.29			3.816	8.91	16.316	18.3	28.816	10.6
3.818	16	16.318	-25.2	28.818	3.51			3.818	8.94	16.318	18.3	28.818	10.3
3.82	16	16.32	-25.2	28.82	2.83			3.82	9.01	16.32	18.3	28.82	9.92
3.822	15.9	16.322	-25.2	28.822	2.28			3.822	9.04	16.322	18.2	28.822	9.66
3.824	15.9	16.324	-25.3	28.824	1.57			3.824	9.2	16.324	18.2	28.824	9.43
3.826	15.9	16.326	-25.2	28.826	0.697			3.826	9.07	16.326	18.1	28.826	9.2
3.828	15.8	16.328	-25.2	28.828	-0.079			3.828	9.14	16.328	18.1	28.828	8.85
3.83	15.7	16.33	-25.2	28.83	-0.888			3.83	9.24	16.33	18	28.83	8.52
3.832	15.7	16.332	-25.1	28.832	-1.79			3.832	9.27	16.332	17.9	28.832	8.27
3.834	15.8	16.334	-25.1	28.834	-2.86			3.834	9.27	16.334	17.9	28.834	7.94
3.836	15.8	16.336	-25.1	28.836	-3.48			3.836	9.33	16.336	17.7	28.836	7.68
3.838	15.8	16.338	-25.1	28.838	-4.51			3.838	9.33	16.338	17.6	28.838	7.42
3.84	15.8	16.34	-25.1	28.84	-5.38			3.84	9.4	16.34	17.5	28.84	7.2
3.842	15.8	16.342	-25.1	28.842	-6.06			3.842	9.46	16.342	17.4	28.842	6.94
3.844	15.8	16.344	-25.1	28.844	-7.16			3.844	9.49	16.344	17.3	28.844	6.71
3.846	15.7	16.346	-25.1	28.846	-8.13			3.846	9.59	16.346	17.1	28.846	6.55
3.848	15.6	16.348	-25.1	28.848	-9.14			3.848	9.66	16.348	16.9	28.848	6.33
3.85	15.6	16.35	-25.1	28.85	-10.3			3.85	9.62	16.35	16.8	28.85	6.13
3.852	15.6	16.352	-25	28.852	-11.2			3.852	9.75	16.352	16.6	28.852	5.9
3.854	15.6	16.354	-25	28.854	-12.1			3.854	9.75	16.354	16.4	28.854	5.71
3.856	15.6	16.356	-25	28.856	-13			3.856	9.79	16.356	16.3	28.856	5.45
3.858	15.7	16.358	-25	28.858	-13.7			3.858	9.82	16.358	16.2	28.858	5.23
3.86	15.7	16.36	-25	28.86	-14.4			3.86	9.75	16.36	16	28.86	4.97
3.862	15.6	16.362	-25.1	28.862	-15.1			3.862	9.79	16.362	15.8	28.862	4.77
3.864	15.6	16.364	-25.1	28.864	-15.7			3.864	9.75	16.364	15.7	28.864	4.58
3.866	15.5	16.366	-25.1	28.866	-16.3			3.866	9.75	16.366	15.5	28.866	4.32
3.868	15.5	16.368	-25	28.868	-16.9			3.868	9.82	16.368	15.3	28.868	4.13
3.87	15.5	16.37	-25	28.87	-17.5			3.87	9.88	16.37	15	28.87	3.93
3.872	15.4	16.372	-25	28.872	-18.1			3.872	9.85	16.372	14.8	28.872	3.67
3.874	15.5	16.374	-25	28.874	-18.6			3.874	9.88	16.374	14.6	28.874	3.41
3.876	15.5	16.376	-25	28.876	-19.1			3.876	9.85	16.376	14.5	28.876	3.22
3.878	15.5	16.378	-24.9	28.878	-19.6			3.878	9.92	16.378	14.3	28.878	3.09
3.88	15.5	16.38	-25	28.88	-20.1			3.88	9.98	16.38	14.2	28.88	2.86
3.882	15.5	16.382	-25	28.882	-20.6			3.882	10	16.382	14.1	28.882	2.7
3.884	15.4	16.384	-25	28.884	-21.2			3.884	9.95	16.384	14	28.884	2.57
3.886	15.4	16.386	-25	28.886	-21.8			3.886	10	16.386	13.9	28.886	2.44
3.888	15.3	16.388	-24.9	28.888	-22.3			3.888	10.1	16.388	13.9	28.888	2.31
3.89	15.3	16.39	-24.9	28.89	-22.8			3.89	10.1	16.39	13.7	28.89	2.15
3.892	15.3	16.392	-24.9	28.892	-23.3			3.892	10.1	16.392	13.5	28.892	2.06
3.894	15.3	16.394	-24.9	28.894	-23.8			3.894	10.1	16.394	13.3	28.894	1.93
3.896	15.4	16.396	-24.8	28.896	-24.2			3.896	10.1	16.396	13.2	28.896	1.83
3.898	15.4	16.398	-24.9	28.898	-24.6			3.898	10.1	16.398	12.9	28.898	1.76
3.9	15.4	16.4	-24.9	28.9	-24.9			3.9	10.1	16.4	12.6	28.9	1.64
3.902	15.3	16.402	-24.9	28.902	-25.3			3.902	10.1	16.402	12.3	28.902	1.57
3.904	15.3	16.404	-24.9	28.904	-25.6			3.904	10.1	16.404	12	28.904	1.44
3.906	15.2	16.406	-24.9	28.906	-26			3.906	10.1	16.406	11.7	28.906	1.38
3.908	15.2	16.408	-24.9	28.908	-26.4			3.908	10.1	16.408	11.5	28.908	1.28
3.91	15.2	16.41	-24.8	28.91	-26.9			3.91	10.1	16.41	11.1	28.91	1.18
3.912	15	16.412	-24.8	28.912	-27.4			3.912	10.2	16.412	10.7	28.912	1.05
3.914	15.3	16.414	-24.8	28.914	-27.9			3.914	10.2	16.414	10.4	28.914	0.891
3.916	15.2	16.416	-24.8	28.916	-28.4			3.916	10.1	16.416	10.1	28.916	0.827
3.918	15.3	16.418	-24.8	28.918	-28.8			3.918	10.1	16.418	9.88	28.918	0.697
3.92	15.3	16.42	-24.8	28.92	-29.3			3.92	10.1	16.42	9.72	28.92	0.6
3.922	15.2	16.422	-24.9	28.922	-29.7			3.922	10.1	16.422	9.56	28.922	0.406
3.924	15.2	16.424	-24.8	28.924	-30.1			3.924	10.1	16.424	9.53	28.924	0.406
3.926	15.2	16.426	-24.8	28.926	-30.4			3.926	10.2	16.426	9.37	28.926	0.406
3.928	15.1	16.428	-24.7	28.928	-30.8			3.928	10.1	16.428	9.2	28.928	0.277
3.93	15.1	16.43	-24.8	28.93	-31.2			3.93	10.2	16.43	9.01	28.93	0.212
3.932	15.1	16.432	-24.7	28.932	-31.5			3.932	10.2	16.432	8.82	28.932	0.18
3.934	15.1	16.434	-24.7	28.934	-31.7			3.934	10.2	16.434	8.49	28.934	0.0827
3.936	15.1	16.436	-24.7	28.936	-32			3.936	10.2	16.436	8.14	28.936	0.0827
3.938	15.1	16.438	-24.7	28.938	-32.2			3.938	10.1	16.438	7.75	28.938	0.018
3.94	15.1	16.44	-24.7	28.94	-32.3			3.94	10.1	16.44	7.39	28.94	-0.0467
3.942	15.1	16.442	-24.8	28.942	-32.4			3.942	10.1	16.442	7.07	28.942	-0.0467
3.944	15	16.444	-24.7	28.944	-32.3			3.944	10.1	16.444	6.75	28.944	-0.0143
3.946	15	16.446	-24.7	28.946	-32.3			3.946	10.2	16.446	6.42	28.946	-0.079
3.948	15	16.448	-24.7	28.948	-32.2			3.948	10.2	16.448	6.16	28.948	-0.0467
3.95	14.9	16.45	-24.7	28.95	-32.2			3.95	10.2	16.45	5.87	28.95	-0.0467
3.952	14.9	16.452	-24.6	28.952	-32.4			3.952	10.2	16.452	5.71	28.952	-0.111
3.954	15	16.454	-24.6	28.954	-32.4			3.954	10.2	16.454	5.55	28.954	-0.0143
3.956	15	16.456	-24.6	28.956	-32.5			3.956	10.2	16.456	5.42	28.956	-0.0467
3.958	15	16.458	-24.6	28.958	-32.5			3.958	10.2	16.458	5.32	28.958	-0.079
3.96	15	16.46	-24.6	28.96	-32.5			3.96	10.2	16.46	5.29	28.96	-0.0467
3.962	14.9	16.462	-24.7	28.962	-32.5			3.962	10.1	16.462	5.16	28.962	-0.0143
3.964	14.9	16.464	-24.6	28.964	-32.5			3.964	10.2	16.464	5.1	28.964	-0.0143
3.966	14.8	16.466	-24.7	28.966	-32.6			3.966	10.2	16.466	5	28.966	-0.0143
3.968	14.8	16.468	-24.6	28.968	-32.6			3.968	10.2	16.468	4.84	28.968	-0.0143
3.97	14.8	16.47	-24.6	28.97	-32.7			3.97	10.2	16.47	4.58	28.97	-0.0143
3.972	14.8	16.472	-24.5	28.972	-32.7			3.972	10.2	16.472	4.38	28.972	-0.0143
3.974	14.8	16.474	-24.5	28.974	-32.8			3.974	10.2	16.474	4.16	28.974	-0.0467
3.976	14.9	16.476	-24.5	28.976	-32.8			3.976	10.2	16.476	3.9	28.976	-0.079
3.978	14.9	16.478	-24.5	28.978	-32.8			3.978	10.2	16.478	3.67	28.978	-0.0467
3.98	14.9	16.48	-24.5	28.98	-32.8			3.98	10.2	16.48	3.35	28.98	-0.0467
3.982	14.8	16.482	-24.5	28.982	-32.8			3.982	10.2	16.482	3.12	28.982	-0.079
3.984	14.8	16.484	-24.5	28.984	-32.8			3.984	10.2	16.484	2.9	28.984	-0.0143
3.986	14.7	16.486	-24.6	28.986	-32.8			3.986	10.2	16.486	2.7	28.986	-0.0143
3.988	14.7	16.488	-24.6	28.988	-32.8			3.988	10.2	16.488	2.54	28.988	-0.0143
3.99	14.6	16.49	-24.5	28.99	-32.9			3.99	10.2	16.49	2.31	28.99	-0.0143
[truncated: 3,005 more rows]

## Sheet: c
		Height	Voltage	Charge
		unit	V	nC
			Zr45Cu40Al15
		0	19.5	6.5
		1	27.5	9.5
		2	45	15.5
		3	53.5	18.5
		4	55	20
		5	58	20.9
		6	61	23
		7	64	23.5
		8	64.5	24

## Sheet: d
		Height	Voltage	Charge
		unit	V	nC
			Cu	Cu
		0	9.5	3.3
		1	19	6.6
		2	32.3	11.5
		3	44	15.2
		4	50	17.3
		5	56	19
		6	58.2	20.2
		7	60.6	21.2
		8	63.5	22.2
		9	63	22.8

## Sheet: e
			Zr45Cu40Al15
		Force	Voltage	Charge
		N	V	nC
		0	32.5	11
		0.5	36.5	12.5
		1	39.9	14
		2	42.5	15
		3	46.8	16.5
		5	50	18.5
		7	53	20
		10	73	27
		15	77	27.3
		20	88	33

## Sheet: f
		Cu
	Force	Voltage	Charge
	N	V	nC
	0	32	10.5
	0.5	39	13.2
	1	40.5	14.2
	2	43.3	15.2
	3	47.5	16.3
	5	55	19.2
	7	58	20
	10	69.8	23.7
	15	77.8	25.2
	20	74.7	27
