# Supplementary material for: Metallic glass-based triboelectric nanogenerators
Source: Nat Commun. 2023 Feb 23;14:1023. doi: 10.1038/s41467-023-36675-x (PMC9950355; doi:10.1038/s41467-023-36675-x)
Supplement: Supplementary file 9 — Source Data [file 41467_2023_36675_MOESM9_ESM.zip › Source data/source data of supplementary figures/Supplementary Figure 20.xlsx]

## Sheet: a
	Time	Voltage		Time	Charge
	s	V		s	nC
		MG/FEP			MG/FEP
	0	26.9			--
	0.01	26.3		0	0.33416
	0.02	26.4		0.01	0.23392
	0.03	25.6		0.02	0.43369
	0.04	25.9		0.03	0.33346
	0.05	25.3		0.04	0.53322
	0.06	25.4		0.05	0.53299
	0.07	24.8		0.06	0.83276
	0.08	24.9		0.07	0.93252
	0.09	24.3		0.08	1.33229
	0.1	24.4		0.09	1.73206
	0.11	23.9		0.1	2.93182
	0.12	24		0.11	7.63159
	0.13	23.5		0.12	31.8314
	0.14	23.8		0.13	42.9311
	0.15	23		0.14	50.4309
	0.16	23.1		0.15	54.2307
	0.17	22.7		0.16	56.5304
	0.18	22.8		0.17	57.3302
	0.19	22.2		0.18	57.63
	0.2	22.3		0.19	57.7297
	0.21	21.8		0.2	57.7295
	0.22	22		0.21	57.7293
	0.23	21.4		0.22	57.829
	0.24	21.5		0.23	57.7288
	0.25	21		0.24	57.9286
	0.26	21		0.25	57.8283
	0.27	20.5		0.26	57.9281
	0.28	20.5		0.27	57.8279
	0.29	19.9		0.28	57.9276
	0.3	19.9		0.29	58.1274
	0.31	19.2		0.3	57.9272
	0.32	19.1		0.31	57.9269
	0.33	18.1		0.32	57.9267
	0.34	17.6		0.33	57.9265
	0.35	16.1		0.34	58.0262
	0.36	14		0.35	57.926
	0.37	6.49		0.36	58.0258
	0.38	-47.2		0.37	57.9255
	0.39	-70.7		0.38	58.0253
	0.4	-88.5		0.39	57.9251
	0.41	-93.1		0.4	57.8248
	0.42	-94		0.41	57.9246
	0.43	-92.2		0.42	58.0244
	0.44	-88.8		0.43	57.9241
	0.45	-85.9		0.44	58.0239
	0.46	-82.5		0.45	58.0237
	0.47	-79.8		0.46	58.0234
	0.48	-76.7		0.47	58.0232
	0.49	-74.4		0.48	58.123
	0.5	-71.6		0.49	57.9227
	0.51	-69.5		0.5	58.0225
	0.52	-67		0.51	57.1223
	0.53	-65.1		0.52	52.922
	0.54	-62.7		0.53	42.4218
	0.55	-61.2		0.54	24.1216
	0.56	-58.9		0.55	5.12132
	0.57	-57.4		0.56	2.42109
	0.58	-55.4		0.57	1.52086
	0.59	-54		0.58	1.22062
	0.6	-52.2		0.59	0.82039
	0.61	-50.9		0.6	0.82016
	0.62	-49.2		0.61	0.61992
	0.63	-48		0.62	0.61969
	0.64	-46.4		0.63	0.41946
	0.65	-45.4		0.64	0.41922
	0.66	-44.1		0.65	0.31899
	0.67	-43		0.66	0.31876
	0.68	-41.6		0.67	0.31852
	0.69	-40.8		0.68	0.31829
	0.7	-39.5		0.69	0.21806
	0.71	-38.8		0.7	0.31782
	0.72	-37.5		0.71	0.21759
	0.73	-36.8		0.72	0.31736
	0.74	-35.6		0.73	0.21712
	0.75	-35.1		0.74	0.21689
	0.76	-34		0.75	0.11666
	0.77	-32.5		0.76	0.21642
	0.78	-26		0.77	0.11619
	0.79	-6.8		0.78	0.21596
	0.8	33.1		0.79	0.11572
	0.81	90.2		0.8	0.21549
	0.82	98.1		0.81	0.11526
	0.83	95.9		0.82	0.21502
	0.84	93		0.83	0.11479
	0.85	89.3		0.84	0.01456
	0.86	86.4		0.85	0.11432
	0.87	82.9		0.86	0.21409
	0.88	80.3		0.87	0.11386
	0.89	77.2		0.88	0.21362
	0.9	75		0.89	0.11339
	0.91	72.2		0.9	0.21316
	0.92	70.3		0.91	0.11292
	0.93	67.9		0.92	0.21269
	0.94	66.2		0.93	0.21246
	0.95	64		0.94	0.21222
	0.96	62.7		0.95	0.21199
	0.97	60.7		0.96	0.21176
	0.98	59.5		0.97	0.11152
	0.99	57.5		0.98	0.21129
	1	56.6		0.99	0.11106
	1.01	54.9		1	0.21082
	1.02	54		1.01	0.11059
	1.03	52.4		1.02	0.21036
	1.04	51.7		1.03	0.11012
	1.05	50.2		1.04	0.20989
	1.06	49.5		1.05	0.10966
	1.07	48.2		1.06	0.20942
	1.08	47.5		1.07	0.10919
	1.09	46.3		1.08	0.20896
	1.1	45.7		1.09	0.10872
	1.11	44.6		1.1	0.20849
	1.12	44.1		1.11	0.10826
	1.13	42.9		1.12	0.30802
	1.14	42.5		1.13	0.10779
	1.15	41.4		1.14	0.20756
	1.16	41.1		1.15	0.10732
	1.17	40.1		1.16	0.50709
	1.18	39.7		1.17	0.20686
	1.19	38.8		1.18	0.20662
	1.2	38.5		1.19	0.20639
	1.21	37.5		1.2	0.30616
	1.22	37.3		1.21	0.10592
	1.23	36.4		1.22	0.30569
	1.24	36.2		1.23	0.10546
	1.25	35.4		1.24	0.30522
	1.26	35.2		1.25	0.10499
	1.27	34.3		1.26	0.20476
	1.28	34.2		1.27	0.20452
	1.29	33.4		1.28	0.20429
	1.3	33.2		1.29	0.10406
	1.31	32.4		1.3	0.30382
	1.32	32.3		1.31	0.00359
	1.33	31.6		1.32	0.30336
	1.34	31.5		1.33	0.00312
	1.35	30.8		1.34	0.30289
	1.36	30.8		1.35	0.10266
	1.37	30.1		1.36	0.20242
	1.38	30		1.37	0.30219
	1.39	29.3		1.38	0.30196
	1.4	29.3		1.39	0.20172
	1.41	28.6		1.4	0.30149
	1.42	28.8		1.41	0.20126
	1.43	28		1.42	0.30102
	1.44	28		1.43	0.20079
	1.45	27.4		1.44	0.30056
	1.46	27.4		1.45	0.20032
	1.47	26.8		1.46	0.30009
	1.48	26.8		1.47	0.29986
	1.49	26.2		1.48	0.09962
	1.5	26.2		1.49	0.29939
	1.51	25.7		1.5	0.39916
	1.52	25.7		1.51	0.29892
	1.53	25.2		1.52	0.49869
	1.54	25.2		1.53	0.49846
	1.55	24.7		1.54	0.59822
	1.56	24.7		1.55	0.49799
	1.57	24.2		1.56	0.79776
	1.58	24.2		1.57	0.79752
	1.59	23.7		1.58	1.09729
	1.6	23.8		1.59	1.29706
	1.61	23.3		1.6	1.89682
	1.62	23.4		1.61	2.89659
	1.63	22.8		1.62	7.09636
	1.64	22.9		1.63	31.0961
	1.65	22.4		1.64	42.3959
	1.66	22.5		1.65	50.1957
	1.67	22		1.66	54.2954
	1.68	22.1		1.67	56.3952
	1.69	21.6		1.68	57.495
	1.7	21.7		1.69	57.6947
	1.71	21.2		1.7	57.8945
	1.72	21.2		1.71	57.7943
	1.73	20.7		1.72	57.994
	1.74	20.6		1.73	57.8938
	1.75	20.3		1.74	57.9936
	1.76	20.4		1.75	57.8933
	1.77	19.8		1.76	57.9931
	1.78	19.9		1.77	57.8929
	1.79	19.4		1.78	58.0926
	1.8	19.3		1.79	57.9924
	1.81	18.6		1.8	58.0922
	1.82	18.6		1.81	57.9919
	1.83	17.8		1.82	58.0917
	1.84	17.5		1.83	57.9915
	1.85	16.5		1.84	57.9912
	1.86	15.6		1.85	57.991
	1.87	13		1.86	57.9908
	1.88	6.68		1.87	57.9905
	1.89	-45.9		1.88	58.0903
	1.9	-70.1		1.89	57.9901
	1.91	-89.2		1.9	58.0898
	1.92	-93.4		1.91	57.9896
	1.93	-95.2		1.92	58.1894
	1.94	-93		1.93	57.9891
	1.95	-90.2		1.94	58.0889
	1.96	-86.8		1.95	58.0887
	1.97	-83.9		1.96	58.1884
	1.98	-80.7		1.97	57.9882
	1.99	-78.1		1.98	58.188
	2	-75.3		1.99	57.9877
	2.01	-73.1		2	57.9875
	2.02	-70.4		2.01	58.0873
	2.03	-68.4		2.02	57.487
	2.04	-66		2.03	53.3868
	2.05	-64.2		2.04	43.4866
	2.06	-61.9		2.05	25.2863
	2.07	-60.3		2.06	5.68609
	2.08	-58.2		2.07	2.58586
	2.09	-56.8		2.08	1.78562
	2.1	-54.8		2.09	1.28539
	2.11	-53.5		2.1	1.08516
	2.12	-51.7		2.11	0.78492
	2.13	-50.5		2.12	0.88469
	2.14	-48.9		2.13	0.58446
	2.15	-47.8		2.14	0.68422
	2.16	-46.3		2.15	0.48399
	2.17	-45.3		2.16	0.48376
	2.18	-43.8		2.17	0.48352
	2.19	-43		2.18	0.48329
	2.2	-41.7		2.19	0.38306
	2.21	-40.8		2.2	0.48282
	2.22	-39.6		2.21	0.28259
	2.23	-38.9		2.22	0.38236
	2.24	-37.7		2.23	0.28212
	2.25	-37		2.24	0.38189
	2.26	-36.1		2.25	0.28166
	2.27	-35.2		2.26	0.28142
	2.28	-33.4		2.27	0.18119
	2.29	-28.2		2.28	0.28096
	2.3	-9.75		2.29	0.28072
	2.31	28.7		2.3	0.28049
	2.32	87.6		2.31	0.28026
	2.33	96.4		2.32	0.28002
	2.34	94.9		2.33	0.07979
	2.35	91.4		2.34	0.37956
	2.36	88.4		2.35	0.27932
	2.37	84.8		2.36	0.27909
	2.38	81.8		2.37	0.27886
	2.39	78.7		2.38	0.27862
	2.4	76.3		2.39	0.17839
	2.41	73.4		2.4	0.27816
	2.42	71.3		2.41	0.27792
	2.43	68.6		2.42	0.27769
	2.44	66.7		2.43	0.17746
	2.45	64.5		2.44	0.47722
	2.46	62.9		2.45	0.27699
	2.47	60.8		2.46	0.27676
	2.48	59.5		2.47	0.27652
	2.49	57.6		2.48	0.27629
	2.5	56.4		2.49	0.27606
	2.51	54.7		2.5	0.27582
	2.52	53.6		2.51	0.27559
	2.53	52.1		2.52	0.37536
	2.54	51.1		2.53	0.27512
	2.55	49.7		2.54	0.37489
	2.56	48.9		2.55	0.27466
	2.57	47.6		2.56	0.37442
	2.58	46.8		2.57	0.27419
	2.59	45.7		2.58	0.37396
	2.6	44.9		2.59	0.27372
	2.61	43.8		2.6	0.27349
	2.62	43.2		2.61	0.27326
	2.63	42.1		2.62	0.27302
	2.64	41.6		2.63	0.27279
	2.65	40.6		2.64	0.27256
	2.66	40.1		2.65	0.27232
	2.67	39.1		2.66	0.27209
	2.68	38.7		2.67	0.27186
	2.69	37.8		2.68	0.27162
	2.7	37.8		2.69	0.27139
	2.71	36.5		2.7	0.27116
	2.72	36.2		2.71	0.27092
	2.73	35.3		2.72	0.37069
	2.74	35.1		2.73	0.27046
	2.75	34.2		2.74	0.37022
	2.76	34		2.75	0.26999
	2.77	33.2		2.76	0.06976
	2.78	33		2.77	0.26952
	2.79	32.2		2.78	0.36929
	2.8	32		2.79	0.26906
	2.81	31.2		2.8	0.36882
	2.82	31.1		2.81	0.26859
	2.83	30.4		2.82	0.36836
	2.84	30.3		2.83	0.26812
	2.85	29.6		2.84	0.36789
	2.86	29.4		2.85	0.26766
	2.87	28.8		2.86	0.36742
	2.88	28.7		2.87	0.46719
	2.89	28		2.88	0.36696
	2.9	28		2.89	0.26672
	2.91	27.4		2.9	0.36649
	2.92	27.3		2.91	0.26626
	2.93	26.7		2.92	0.36602
	2.94	26.7		2.93	0.26579
	2.95	26.1		2.94	0.36556
	2.96	26.1		2.95	0.26532
	2.97	25.5		2.96	0.36509
	2.98	25.5		2.97	0.56486
	2.99	24.9		2.98	0.46462
	3	24.9		2.99	0.36439
	3.01	24.3		3	0.46416
	3.02	24.2		3.01	0.46392
	3.03	23.8		3.02	0.56369
	3.04	23.8		3.03	0.46346
	3.05	23.3		3.04	0.66322
	3.06	23.4		3.05	0.56299
	3.07	22.8		3.06	0.76276
	3.08	22.8		3.07	0.76252
	3.09	22.4		3.08	0.96229
	3.1	22.4		3.09	1.06206
	3.11	21.9		3.1	1.46182
	3.12	22		3.11	1.86159
	3.13	21.6		3.12	2.96136
	3.14	21.6		3.13	6.56112
	3.15	21.1		3.14	30.5609
	3.16	21.2		3.15	41.4607
	3.17	20.7		3.16	50.1604
	3.18	20.8		3.17	54.1602
	3.19	20.3		3.18	56.46
	3.2	20.4		3.19	57.3597
	3.21	19.9		3.2	57.7595
	3.22	20		3.21	57.8593
	3.23	19.5		3.22	57.959
	3.24	19.6		3.23	57.8588
	3.25	19.1		3.24	58.0586
	3.26	19.2		3.25	57.9583
	3.27	18.6		3.26	58.0581
	3.28	18.7		3.27	57.9579
	3.29	18.2		3.28	58.2576
	3.3	18.2		3.29	57.9574
	3.31	17.6		3.3	58.1572
	3.32	17.6		3.31	57.9569
	3.33	17		3.32	58.1567
	3.34	16.5		3.33	57.9565
	3.35	16		3.34	58.1562
	3.36	15.5		3.35	58.056
	3.37	14.1		3.36	58.1558
	3.38	12.1		3.37	58.0555
	3.39	5.81		3.38	58.1553
	3.4	-44.7		3.39	58.1551
	3.41	-69.8		3.4	58.1548
	3.42	-89.8		3.41	58.0546
	3.43	-94.5		3.42	58.1544
	3.44	-95.9		3.43	58.0541
	3.45	-94.4		3.44	58.1539
	3.46	-91.1		3.45	58.0537
	3.47	-88.2		3.46	58.1534
	3.48	-84.8		3.47	58.0532
	3.49	-82		3.48	58.153
	3.5	-79		3.49	58.1527
	3.51	-76.6		3.5	58.1525
	3.52	-73.8		3.51	58.0523
	3.53	-71.7		3.52	58.152
	3.54	-69.2		3.53	57.4518
	3.55	-67.2		3.54	53.8516
	3.56	-64.9		3.55	44.3513
	3.57	-63.2		3.56	26.5511
	3.58	-61		3.57	6.05086
	3.59	-59.5		3.58	2.75062
	3.6	-57.5		3.59	1.75039
	3.61	-56		3.6	1.45016
	3.62	-54.2		3.61	1.14992
	3.63	-52.9		3.62	1.04969
	3.64	-51.2		3.63	0.74946
	3.65	-50		3.64	0.74922
	3.66	-48.5		3.65	0.64899
	3.67	-47.5		3.66	0.64876
	3.68	-46		3.67	0.54852
	3.69	-45.1		3.68	0.54829
	3.7	-43.7		3.69	0.44806
	3.71	-42.8		3.7	0.54782
	3.72	-41.5		3.71	0.44759
	3.73	-40.7		3.72	0.34736
	3.74	-39.5		3.73	0.34712
	3.75	-38.9		3.74	0.44689
	3.76	-37.7		3.75	0.34666
	3.77	-36.9		3.76	0.34642
	3.78	-35.8		3.77	0.24619
	3.79	-34.6		3.78	0.44596
	3.8	-29.5		3.79	0.24572
	3.81	-12.4		3.8	0.44549
	3.82	25.6		3.81	0.34526
	3.83	84.7		3.82	0.34502
	3.84	95.6		3.83	0.34479
	3.85	93.8		3.84	0.44456
	3.86	90.8		3.85	0.34432
	3.87	87.3		3.86	0.44409
	3.88	84.2		3.87	0.24386
	3.89	80.5		3.88	0.44362
	3.9	77.8		3.89	0.24339
	3.91	74.8		3.9	0.44316
	3.92	72.3		3.91	0.24292
	3.93	69.4		3.92	0.44269
	3.94	67.2		3.93	0.24246
	3.95	64.6		3.94	0.34222
	3.96	62.6		3.95	0.34199
	3.97	60.3		3.96	0.44176
	3.98	59		3.97	0.24152
	3.99	56.7		3.98	0.44129
	4	55.3		3.99	0.34106
	4.01	53.5		4	0.44082
	4.02	52.4		4.01	0.24059
	4.03	50.8		4.02	0.44036
	4.04	49.8		4.03	0.34012
	4.05	48.2		4.04	0.23989
	4.06	47.3		4.05	0.33966
	4.07	46		4.06	0.43942
	4.08	45.2		4.07	0.23919
	4.09	43.9		4.08	0.43896
	4.1	43.2		4.09	0.33872
	4.11	42		4.1	0.43849
	4.12	41.4		4.11	0.33826
	4.13	40.3		4.12	0.43802
	4.14	39.8		4.13	0.33779
	4.15	38.7		4.14	0.43756
	4.16	38.2		4.15	0.23732
	4.17	37.3		4.16	0.43709
	4.18	36.8		4.17	0.33686
	4.19	35.9		4.18	0.43662
	4.2	35.6		4.19	0.33639
	4.21	34.7		4.2	0.43616
	4.22	34.4		4.21	0.33592
	4.23	33.5		4.22	0.43569
	4.24	33.2		4.23	0.33546
	4.25	32.4		4.24	0.43522
	4.26	32.2		4.25	0.33499
	4.27	31.4		4.26	0.43476
	4.28	31.2		4.27	0.23452
	4.29	30.4		4.28	0.43429
	4.3	30.2		4.29	0.33406
	4.31	29.5		4.3	0.43382
	4.32	29.3		4.31	0.33359
	4.33	28.6		4.32	0.43336
	4.34	28.5		4.33	0.33312
	4.35	27.8		4.34	0.43289
	4.36	27.7		4.35	0.33266
	4.37	27.1		4.36	0.53242
	4.38	27		4.37	0.33219
	4.39	26.3		4.38	0.43196
	4.4	26.3		4.39	0.33172
	4.41	25.9		4.4	0.43149
	4.42	25.7		4.41	0.33126
	4.43	25		4.42	0.43102
	4.44	25		4.43	0.33079
	4.45	24.5		4.44	0.43056
	4.46	24.5		4.45	0.33032
	4.47	23.9		4.46	0.53009
	4.48	23.9		4.47	0.32986
	4.49	23.3		4.48	0.52962
	4.5	23.4		4.49	0.42939
	4.51	22.8		4.5	0.52916
	4.52	22.8		4.51	0.52892
	4.53	22.3		4.52	0.62869
	4.54	22.4		4.53	0.52846
	4.55	21.8		4.54	0.62822
	4.56	21.9		4.55	0.62799
	4.57	21.4		4.56	0.82776
	4.58	21.4		4.57	0.72752
	4.59	20.9		4.58	1.02729
	4.6	21		4.59	1.02706
	4.61	20.5		4.6	1.32682
	4.62	20.7		4.61	1.42659
	4.63	20.1		4.62	2.02636
	4.64	20.2		4.63	2.92612
	4.65	19.7		4.64	6.22589
	4.66	19.8		4.65	29.6257
	4.67	19.3		4.66	40.7254
	4.68	19.4		4.67	50.0252
	4.69	18.9		4.68	54.025
	4.7	19.1		4.69	56.4247
	4.71	18.6		4.7	57.5245
	4.72	18.7		4.71	57.7243
	4.73	18		4.72	58.024
	4.74	18.3		4.73	57.9238
	4.75	17.8		4.74	58.0236
	4.76	17.9		4.75	57.9233
	4.77	17.4		4.76	58.1231
	4.78	17.5		4.77	58.0229
	4.79	17		4.78	58.1226
	4.8	17		4.79	58.0224
	4.81	16.4		4.8	58.1222
	4.82	16.5		4.81	58.0219
	4.83	15.9		4.82	58.1217
	4.84	15.8		4.83	58.0215
	4.85	15.1		4.84	58.2212
	4.86	14.8		4.85	58.021
	4.87	13.9		4.86	58.2208
	4.88	13		4.87	58.1205
	4.89	10.6		4.88	58.1203
	4.9	5.35		4.89	58.1201
	4.91	-43.6		4.9	58.2198
	4.92	-69.5		4.91	58.1196
	4.93	-90.5		4.92	58.2194
	4.94	-95		4.93	58.1191
	4.95	-97.1		4.94	58.2189
	4.96	-95		4.95	58.2187
	4.97	-92.2		4.96	58.2184
	4.98	-88.7		4.97	58.1182
	4.99	-85.8		4.98	58.218
	5	-82.5		4.99	58.0177
	5.01	-79.9		5	58.3175
	5.02	-77		5.01	58.1173
	5.03	-74.7		5.02	58.317
	5.04	-72.1		5.03	58.1168
	5.05	-70		5.04	57.6166
	5.06	-67.6		5.05	54.2163
	5.07	-65.7		5.06	45.2161
	5.08	-63.5		5.07	27.7159
	5.09	-61.8		5.08	6.61562
	5.1	-59.8		5.09	2.81539
	5.11	-58.3		5.1	2.01516
	5.12	-56.4		5.11	1.31492
	5.13	-55		5.12	1.31469
	5.14	-53.3		5.13	1.01446
	5.15	-52		5.14	1.01422
	5.16	-50.4		5.15	0.81399
	5.17	-49.3		5.16	0.81376
	5.18	-47.8		5.17	0.71352
	5.19	-46.8		5.18	0.71329
	5.2	-45.4		5.19	0.61305
	5.21	-44.4		5.2	0.71282
	5.22	-43.1		5.21	0.51259
	5.23	-42.3		5.22	0.51235
	5.24	-41		5.23	0.51212
	5.25	-40.5		5.24	0.51189
	5.26	-39.1		5.25	0.41165
	5.27	-38.5		5.26	0.51142
	5.28	-37.3		5.27	0.41119
	5.29	-36.7		5.28	0.51095
	5.3	-35		5.29	0.41072
	5.31	-30.9		5.3	0.51049
	5.32	-14.4		5.31	0.41025
	5.33	22.1		5.32	0.61002
	5.34	81.8		5.33	0.40979
	5.35	94.4		5.34	0.50955
	5.36	93.2		5.35	0.40932
	5.37	89.7		5.36	0.50909
	5.38	86.5		5.37	0.40885
	5.39	82.8		5.38	0.50862
	5.4	79.9		5.39	0.40839
	5.41	76.6		5.4	0.50815
	5.42	74		5.41	0.40792
	5.43	71.1		5.42	0.50769
	5.44	68.9		5.43	0.30745
	5.45	66.2		5.44	0.50722
	5.46	64.3		5.45	0.30699
	5.47	62		5.46	0.50675
	5.48	60.3		5.47	0.40652
	5.49	58.3		5.48	0.50629
	5.5	56.9		5.49	0.40605
	5.51	55		5.5	0.50582
	5.52	53.8		5.51	0.40559
	5.53	52		5.52	0.50535
	5.54	51		5.53	0.40512
	5.55	49.4		5.54	0.50489
	5.56	48.4		5.55	0.40465
	5.57	47		5.56	0.50442
	5.58	46.5		5.57	0.40419
	5.59	44.8		5.58	0.50395
	5.6	44.1		5.59	0.40372
	5.61	42.8		5.6	0.50349
	5.62	42.2		5.61	0.40325
	5.63	41		5.62	0.50302
	5.64	40.5		5.63	0.40279
	5.65	39.3		5.64	0.50255
	5.66	38.9		5.65	0.40232
	5.67	37.8		5.66	0.50209
	5.68	37.4		5.67	0.40185
	5.69	36.5		5.68	0.50162
	5.7	36		5.69	0.40139
	5.71	35.1		5.7	0.50115
	5.72	34.7		5.71	0.40092
	5.73	33.8		5.72	0.50069
	5.74	33.6		5.73	0.40045
	5.75	32.6		5.74	0.50022
	5.76	32.4		5.75	0.19999
	5.77	31.6		5.76	0.49975
	5.78	31.4		5.77	0.39952
	5.79	30.6		5.78	0.49929
	5.8	30.4		5.79	0.39905
	5.81	29.6		5.8	0.49882
	5.82	29.5		5.81	0.29859
	5.83	28.7		5.82	0.49835
	5.84	28.6		5.83	0.29812
	5.85	27.9		5.84	0.39789
	5.86	27.8		5.85	0.29765
	5.87	27		5.86	0.49742
	5.88	27		5.87	0.29719
	5.89	26.3		5.88	0.39695
	5.9	26.3		5.89	0.29672
	5.91	25.6		5.9	0.39649
	5.92	25.5		5.91	0.29625
	5.93	25		5.92	0.49602
	5.94	24.9		5.93	0.29579
	5.95	24.2		5.94	0.39555
	5.96	24.2		5.95	0.39532
	5.97	23.7		5.96	0.69509
	5.98	23.7		5.97	0.39485
	5.99	23.1		5.98	0.49462
	6	23.1		5.99	0.39439
	6.01	22.4		6	0.49415
	6.02	22.6		6.01	0.49392
	6.03	22		6.02	0.59369
	6.04	22		6.03	0.49345
	6.05	21.5		6.04	0.59322
	6.06	21.5		6.05	0.59299
	6.07	21		6.06	0.69275
	6.08	21		6.07	0.59252
	6.09	20.5		6.08	0.89229
	6.1	20.6		6.09	0.79205
	6.11	20		6.1	1.09182
	6.12	20		6.11	1.19159
	6.13	19.6		6.12	1.49135
	6.14	19.7		6.13	1.89112
	6.15	19.3		6.14	2.89089
	6.16	19.4		6.15	5.79065
	6.17	18.8		6.16	28.5904
	6.18	18.9		6.17	40.0902
	6.19	18.4		6.18	49.7899
	6.2	18.5		6.19	53.6897
	6.21	18		6.2	56.3895
	6.22	18.3		6.21	57.3892
	6.23	17.7		6.22	57.689
	6.24	17.8		6.23	57.7888
	6.25	17.3		6.24	57.9885
	6.26	17.4		6.25	57.8883
	6.27	16.9		6.26	58.0881
	6.28	17		6.27	57.8879
	6.29	16.4		6.28	57.8876
	6.3	16.5		6.29	57.9874
	6.31	16		6.3	57.9871
	6.32	16		6.31	57.8869
	6.33	15.3		6.32	58.0867
	6.34	15.4		6.33	57.9864
	6.35	14.8		6.34	58.1862
	6.36	14.6		6.35	57.986
	6.37	13.8		6.36	58.0857
	6.38	13.4		6.37	57.9855
	6.39	12		6.38	57.9853
	6.4	10.3		6.39	57.9851
	6.41	4.9		6.4	58.1848
	6.42	-41.2		6.41	57.9846
	6.43	-69.3		6.42	58.0844
	6.44	-90.1		6.43	57.9841
	6.45	-95.3		6.44	58.0839
	6.46	-97.2		6.45	58.0836
	6.47	-95.6		6.46	58.1834
	6.48	-92.3		6.47	58.0832
	6.49	-89.3		6.48	58.1829
	6.5	-85.8		6.49	57.9827
	6.51	-83		6.5	58.1825
	6.52	-79.9		6.51	58.0823
	6.53	-77.2		6.52	58.082
	6.54	-74.6		6.53	58.0818
	6.55	-72.5		6.54	58.0816
	6.56	-69.9		6.55	57.4813
	6.57	-68		6.56	54.5811
	6.58	-65.6		6.57	45.7809
	6.59	-63.8		6.58	28.7806
	6.6	-61.6		6.59	6.88039
	6.61	-60.1		6.6	3.18015
	6.62	-58.1		6.61	1.87992
	6.63	-56.7		6.62	1.47969
	6.64	-54.8		6.63	1.07945
	6.65	-53.6		6.64	1.07922
	6.66	-51.8		6.65	0.77899
	6.67	-50.7		6.66	0.77875
	6.68	-49.1		6.67	0.57852
	6.69	-48.1		6.68	0.67829
	6.7	-46.5		6.69	0.47805
	6.71	-45.7		6.7	0.57782
	6.72	-44.3		6.71	0.17759
	6.73	-43.4		6.72	0.47735
	6.74	-42.1		6.73	0.27712
	6.75	-41.3		6.74	0.37689
	6.76	-40.1		6.75	0.27665
	6.77	-39.4		6.76	0.37642
	6.78	-38.3		6.77	0.27619
	6.79	-37.6		6.78	0.37595
	6.8	-36.5		6.79	0.17572
	6.81	-35.4		6.8	0.37549
	6.82	-31.3		6.81	0.17525
	6.83	-16.1		6.82	0.17502
	6.84	19.4		6.83	0.17479
	6.85	78.6		6.84	0.27455
	6.86	94.5		6.85	0.17432
	6.87	92.6		6.86	0.27409
	6.88	89.6		6.87	0.17385
	6.89	85.8		6.88	0.27362
	6.9	82.7		6.89	0.17339
	6.91	79.1		6.9	0.27315
	6.92	76.4		6.91	0.17292
	6.93	73.3		6.92	0.27269
	6.94	70.9		6.93	0.27245
	6.95	68.1		6.94	0.27222
	6.96	66.2		6.95	0.17199
	6.97	63.6		6.96	0.17175
	6.98	61.9		6.97	0.17152
	6.99	59.7		6.98	0.17129
	7	58.3		6.99	0.07105
	7.01	56.2		7	0.17082
	7.02	55		7.01	0.07059
	7.03	53.1		7.02	0.17035
	7.04	52		7.03	-0.12988
	7.05	50.3		7.04	0.16989
	7.06	49.4		7.05	0.06965
	7.07	47.8		7.06	0.16942
	7.08	47.1		7.07	0.06919
	7.09	45.6		7.08	0.16895
	7.1	44.9		7.09	0.06872
	7.11	43.6		7.1	0.06849
	7.12	42.9		7.11	0.06825
	7.13	41.7		7.12	0.16802
	7.14	41.1		7.13	0.06779
	7.15	40		7.14	0.16755
	7.16	39.5		7.15	0.06732
	7.17	38.4		7.16	0.16709
	7.18	38		7.17	0.06685
	7.19	36.9		7.18	0.16662
	7.2	36.5		7.19	0.06639
	7.21	35.5		7.2	0.16615
	7.22	35.1		7.21	0.16592
	7.23	34.2		7.22	0.16569
	7.24	33.9		7.23	0.06545
	7.25	33		7.24	0.16522
	7.26	32.7		7.25	0.06499
	7.27	31.9		7.26	0.16475
	7.28	31.6		7.27	0.16452
	7.29	30.7		7.28	0.16429
	7.3	30.6		7.29	0.06405
	7.31	29.8		7.3	0.16382
	7.32	29.6		7.31	0.16359
	7.33	28.9		7.32	0.16335
	7.34	28.7		7.33	0.16312
	7.35	28		7.34	0.26289
	7.36	27.9		7.35	-0.13735
	7.37	27.1		7.36	0.26242
	7.38	27.1		7.37	0.16219
	7.39	26.3		7.38	0.16195
	7.4	26.1		7.39	0.16172
	7.41	25.6		7.4	0.26149
	7.42	25.5		7.41	0.16125
	7.43	24.9		7.42	0.26102
	7.44	24.9		7.43	0.16079
	7.45	24.2		7.44	0.26055
	7.46	24.2		7.45	0.16032
	7.47	23.5		7.46	0.16009
	7.48	23.5		7.47	0.15985
	7.49	22.9		7.48	0.25962
	7.5	23		7.49	0.15939
	7.51	22.3		7.5	0.25915
	7.52	22.4		7.51	0.15892
	7.53	21.8		7.52	0.35869
	7.54	21.8		7.53	0.25845
	7.55	21.3		7.54	0.35822
	7.56	21.3		7.55	0.25799
	7.57	20.8		7.56	0.45775
	7.58	20.8		7.57	0.35752
	7.59	20.3		7.58	0.55729
	7.6	20.3		7.59	0.45705
	7.61	19.6		7.6	0.65682
	7.62	19.9		7.61	0.75659
	7.63	19.4		7.62	1.05635
	7.64	19.5		7.63	1.15612
	7.65	19		7.64	1.65589
	7.66	19		7.65	2.45565
	7.67	18.5		7.66	5.25542
	7.68	18.6		7.67	27.2552
	7.69	18.1		7.68	39.1549
	7.7	18.2		7.69	49.2547
	7.71	17.7		7.7	53.3545
	7.72	17.8		7.71	56.0543
	7.73	17.2		7.72	57.154
	7.74	17.3		7.73	57.4538
	7.75	16.8		7.74	57.6536
	7.76	16.9		7.75	57.5533
	7.77	16.4		7.76	57.7531
	7.78	16.4		7.77	57.6529
	7.79	16		7.78	57.8526
	7.8	16		7.79	57.6524
	7.81	15.4		7.8	57.7522
	7.82	15.5		7.81	57.7519
	7.83	15		7.82	57.8517
	7.84	15		7.83	57.7514
	7.85	14.4		7.84	57.8512
	7.86	14.2		7.85	57.751
	7.87	13.6		7.86	57.8507
	7.88	13.4		7.87	57.8505
	7.89	12.4		7.88	57.8503
	7.9	11.6		7.89	57.7501
	7.91	9.43		7.9	57.8498
	7.92	4.97		7.91	57.7496
	7.93	-39.1		7.92	57.8494
	7.94	-68.6		7.93	57.7491
	7.95	-90.2		7.94	57.9489
	7.96	-95.1		7.95	57.7486
	7.97	-97.8		7.96	57.9484
	7.98	-95.8		7.97	57.8482
	7.99	-93		7.98	58.048
	8	-89.3		7.99	57.8477
	8.01	-86.4		8	57.9475
	8.02	-83.1		8.01	57.8473
	8.03	-80.3		8.02	57.947
	8.04	-77.4		8.03	57.8468
	8.05	-75		8.04	57.8466
	8.06	-72.4		8.05	57.7463
	8.07	-70.3		8.06	57.4461
	8.08	-67.8		8.07	54.5459
	8.09	-65.9		8.08	46.4456
	8.1	-63.7		8.09	29.5454
	8.11	-62		8.1	7.54515
	8.12	-59.9		8.11	2.84492
	8.13	-58.3		8.12	1.84469
	8.14	-56.5		8.13	1.24445
	8.15	-55.1		8.14	1.04422
	8.16	-53.4		8.15	0.74399
	8.17	-52.1		8.16	0.74375
	8.18	-50.5		8.17	0.54352
	8.19	-49.5		8.18	0.54329
	8.2	-47.9		8.19	0.44305
	8.21	-47		8.2	0.44282
	8.22	-45.5		8.21	0.34259
	8.23	-44.6		8.22	0.34235
	8.24	-43.2		8.23	0.24212
	8.25	-42.5		8.24	0.34189
	8.26	-41.1		8.25	0.14165
	8.27	-40.5		8.26	0.24142
	8.28	-39.3		8.27	0.14119
	8.29	-38.6		8.28	0.24095
	8.3	-37.5		8.29	0.14072
	8.31	-36.9		8.3	0.24049
	8.32	-35.4		8.31	0.14025
	8.33	-32.1		8.32	0.24002
	8.34	-17.5		8.33	0.13979
	8.35	16.3		8.34	0.23955
	8.36	74.6		8.35	0.13932
	8.37	93.6		8.36	0.23909
	8.38	92.7		8.37	0.13885
	8.39	89.1		8.38	0.23862
	8.4	86		8.39	0.13839
	8.41	82.2		8.4	0.23815
	8.42	79.1		8.41	0.13792
	8.43	75.7		8.42	0.23769
	8.44	73.1		8.43	0.13745
	8.45	70.1		8.44	0.23722
	8.46	67.8		8.45	0.13699
	8.47	65.1		8.46	0.23675
	8.48	63.2		8.47	0.13652
	8.49	60.9		8.48	0.23629
	8.5	59.2		8.49	0.13605
	8.51	57.1		8.5	0.23582
	8.52	55.6		8.51	0.13559
	8.53	53.7		8.52	0.23535
	8.54	52.4		8.53	0.13512
	8.55	50.6		8.54	0.23489
	8.56	49.5		8.55	0.13465
	8.57	48		8.56	0.23442
	8.58	46.8		8.57	0.13419
	8.59	45.3		8.58	0.23395
	8.6	44.5		8.59	0.13372
	8.61	43		8.6	0.23349
	8.62	42.3		8.61	0.13325
	8.63	40.9		8.62	0.23302
	8.64	40.2		8.63	0.13279
	8.65	39		8.64	0.23255
	8.66	38.5		8.65	0.13232
	8.67	37.3		8.66	0.23209
	8.68	36.6		8.67	0.03185
	8.69	35.7		8.68	0.13162
	8.7	35.3		8.69	0.13139
	8.71	34.2		8.7	0.23115
	8.72	33.7		8.71	0.13092
	8.73	32.8		8.72	0.23069
	8.74	32.4		8.73	0.13045
	8.75	31.5		8.74	0.13022
	8.76	31.2		8.75	0.12999
	8.77	30.2		8.76	0.22975
	8.78	30		8.77	0.12952
	8.79	29.1		8.78	0.22929
	8.8	29		8.79	0.12905
	8.81	28.1		8.8	0.22882
	8.82	27.9		8.81	0.12859
	8.83	27.1		8.82	0.22835
	8.84	26.9		8.83	0.12812
	8.85	26.2		8.84	0.22789
	8.86	25.9		8.85	0.12765
	8.87	25.4		8.86	0.22742
	8.88	25		8.87	0.12719
	8.89	24.8		8.88	0.22695
	8.9	24.4		8.89	0.12672
	8.91	23.7		8.9	0.22649
	8.92	23.6		8.91	0.12625
	8.93	23		8.92	0.22602
	8.94	22.9		8.93	0.12579
	8.95	22.3		8.94	0.22555
	8.96	22.2		8.95	0.22532
	8.97	21.6		8.96	0.22509
	8.98	21.6		8.97	0.12485
	8.99	21		8.98	0.32462
	9	20.8		8.99	0.12439
	9.01	20.4		9	0.32415
	9.02	20.5		9.01	0.22392
	9.03	19.8		9.02	0.22369
	9.04	19.9		9.03	0.22345
	9.05	19.3		9.04	0.32322
	9.06	19.4		9.05	0.32299
	9.07	18.8		9.06	0.42275
	9.08	18.9		9.07	0.32252
	9.09	18.4		9.08	0.42229
	9.1	18.5		9.09	0.42205
	9.11	17.9		9.1	0.62182
	9.12	18		9.11	0.62159
	9.13	17.5		9.12	0.92135
	9.14	17.6		9.13	0.92112
	9.15	17.1		9.14	1.22089
	9.16	17.2		9.15	1.62065
	9.17	16.7		9.16	2.52042
	9.18	16.8		9.17	4.92019
	9.19	16.3		9.18	26.42
	9.2	16.4		9.19	38.2197
	9.21	16		9.2	49.1195
	9.22	16.1		9.21	53.1193
	9.23	15.6		9.22	56.119
	9.24	15.7		9.23	57.1188
	9.25	15.2		9.24	57.5185
	9.26	15.4		9.25	57.5183
	9.27	14.9		9.26	57.8181
	9.28	15		9.27	57.6178
	9.29	14.5		9.28	57.7176
	9.3	14.7		9.29	57.7174
	9.31	14.1		9.3	57.8171
	9.32	14.2		9.31	57.7169
	9.33	13.7		9.32	57.8167
	9.34	13.8		9.33	57.7165
	9.35	13.2		9.34	57.8162
	9.36	13.3		9.35	57.716
	9.37	12.6		9.36	57.8158
	9.38	12.5		9.37	57.8155
	9.39	11.8		9.38	57.8153
	9.4	11.4		9.39	57.715
	9.41	10.1		9.4	57.9148
	9.42	8.62		9.41	57.7146
	9.43	4		9.42	57.8143
	9.44	-35.7		9.43	57.8141
	9.45	-68.9		9.44	57.8139
	9.46	-89.9		9.45	57.8137
	9.47	-95.7		9.46	57.9134
	9.48	-97.9		9.47	57.7132
	9.49	-96.3		9.48	57.813
	9.5	-93		9.49	57.8127
	9.51	-89.8		9.5	57.9125
	9.52	-85.9		9.51	57.8122
	9.53	-83.2		9.52	57.912
	9.54	-80		9.53	57.8118
	9.55	-77.4		9.54	57.9115
	9.56	-74.5		9.55	57.8113
	9.57	-72.3		9.56	57.9111
	9.58	-69.6		9.57	57.4109
	9.59	-67.6		9.58	55.0106
	9.6	-65.2		9.59	47.0104
	9.61	-63.5		9.6	30.8102
	9.62	-61.3		9.61	7.80992
	9.63	-59.8		9.62	3.00969
	9.64	-57.7		9.63	1.80945
	9.65	-56.2		9.64	1.40922
	9.66	-54.4		9.65	1.00899
	9.67	-53.1		9.66	0.90875
	9.68	-51.3		9.67	0.70852
	9.69	-50.2		9.68	0.60829
	9.7	-48.6		9.69	0.50805
	9.71	-47.6		9.7	0.70782
	9.72	-46.1		9.71	0.30759
	9.73	-45.3		9.72	0.40735
	9.74	-43.8		9.73	0.30712
	9.75	-42.9		9.74	0.40689
	9.76	-41.6		9.75	0.30665
	9.77	-40.9		9.76	0.30642
	9.78	-39.7		9.77	0.20619
	9.79	-39		9.78	0.30595
	9.8	-37.8		9.79	0.20572
	9.81	-37.2		9.8	0.20549
	9.82	-36.1		9.81	0.10525
	9.83	-35.3		9.82	0.20502
	9.84	-31.7		9.83	0.10479
	9.85	-18.6		9.84	0.30455
	9.86	14.9		9.85	0.20432
	9.87	69		9.86	0.20409
	9.88	93.7		9.87	0.10385
	9.89	92.2		9.88	0.30362
	9.9	89		9.89	0.10339
	9.91	85		9.9	0.20315
	9.92	81.7		9.91	0.20292
	9.93	77.7		9.92	0.20269
	9.94	74.8		9.93	0.10245
	9.95	71.5		9.94	0.20222
	9.96	68.8		9.95	0.10199
	9.97	66.1		9.96	0.20175
	9.98	63.9		9.97	0.20152
	9.99	61.3		9.98	0.20129
	10	59.5		9.99	0.10105
	10.01	57.1		10	0.20082
	10.02	55.6		10.01	0.10059
	10.03	53.5		10.02	0.20035
	10.04	52.1		10.03	0.10012
	10.05	50.2		10.04	0.19989
	10.06	49		10.05	0.09965
	10.07	47.5		10.06	0.19942
	10.08	46.3		10.07	0.19919
	10.09	44.7		10.08	0.19895
	10.1	43.8		10.09	0.09872
	10.11	42.3		10.1	0.19849
	10.12	41.5		10.11	0.09825
	10.13	40.2		10.12	0.19802
	10.14	39.5		10.13	0.09779
	10.15	38.2		10.14	0.19755
	10.16	37.6		10.15	0.09732
	10.17	36.4		10.16	0.19709
	10.18	35.9		10.17	0.09685
	10.19	34.8		10.18	0.19662
	10.2	34.4		10.19	0.09639
	10.21	33.4		10.2	0.19615
	10.22	32.9		10.21	0.09592
	10.23	32		10.22	0.19569
	10.24	31.6		10.23	0.09545
	10.25	30.7		10.24	0.19522
	10.26	30.4		10.25	0.09499
	10.27	29.6		10.26	0.19475
	10.28	29.4		10.27	0.19452
	10.29	28.4		10.28	0.19429
	10.3	28.2		10.29	0.19405
	10.31	27.5		10.3	0.19382
	10.32	27.2		10.31	0.19359
	10.33	26.5		10.32	0.19335
	10.34	26.3		10.33	0.09312
	10.35	25.6		10.34	0.19289
	10.36	25.5		10.35	0.09265
	10.37	24.8		10.36	0.19242
	10.38	24.7		10.37	0.19219
	10.39	24		10.38	0.19195
	10.4	23.9		10.39	0.09172
	10.41	23.3		10.4	0.19149
	10.42	23.2		10.41	0.19125
	10.43	22.6		10.42	0.19102
	10.44	22.6		10.43	0.19079
	10.45	22		10.44	0.29055
	10.46	21.9		10.45	0.19032
	10.47	21.3		10.46	0.29009
	10.48	21.3		10.47	0.18985
	10.49	20.7		10.48	0.28962
	10.5	20.8		10.49	0.18939
	10.51	20.1		10.5	0.28915
	10.52	20.2		10.51	0.18892
	10.53	19.6		10.52	0.28869
	10.54	19.6		10.53	0.28845
	10.55	19.1		10.54	0.38822
	10.56	19.2		10.55	0.28799
	10.57	18.6		10.56	0.38775
	10.58	18.7		10.57	0.38752
	10.59	18.2		10.58	0.38729
	10.6	18.4		10.59	0.38705
	10.61	17.8		10.6	0.58682
	10.62	17.9		10.61	0.58659
	10.63	17.4		10.62	0.78635
	10.64	17.5		10.63	0.78612
	10.65	17		10.64	0.98589
	10.66	17.1		10.65	1.18565
	10.67	16.6		10.66	1.78542
	10.68	16.7		10.67	2.38519
	10.69	16.2		10.68	4.78495
	10.7	16.3		10.69	25.1847
	10.71	15.8		10.7	37.7845
	10.72	16		10.71	48.7843
	10.73	15.5		10.72	52.984
	10.74	15.7		10.73	55.9838
	10.75	15.2		10.74	57.1835
	10.76	15.3		10.75	57.4833
	10.77	14.8		10.76	57.5831
	10.78	15		10.77	57.5829
	10.79	14.5		10.78	57.7826
	10.8	14.6		10.79	57.6824
	10.81	14.2		10.8	57.7822
	10.82	14.2		10.81	57.7819
	10.83	13.7		10.82	57.7817
	10.84	13.8		10.83	57.7814
	10.85	13.3		10.84	57.7812
	10.86	13.3		10.85	57.781
	10.87	12.7		10.86	57.8807
	10.88	12.7		10.87	57.6805
	10.89	12		10.88	57.7803
	10.9	11.9		10.89	57.7801
	10.91	10.9		10.9	57.8798
	10.92	10.3		10.91	57.7796
	10.93	8.2		10.92	57.8794
	10.94	4.42		10.93	57.7791
	10.95	-31.2		10.94	57.8789
	10.96	-68		10.95	57.7786
	10.97	-89.7		10.96	57.8784
	10.98	-95.3		10.97	57.7782
	10.99	-98.4		10.98	57.8779
	11	-96.4		10.99	57.7777
	11.01	-93.6		11	57.8775
	11.02	-89.8		11.01	57.7773
	11.03	-86.7		11.02	57.877
	11.04	-83.3		11.03	57.7768
	11.05	-80.6		11.04	57.8766
	11.06	-77.6		11.05	57.8763
	11.07	-75.3		11.06	57.8761
	11.08	-72.5		11.07	57.7758
	11.09	-70.4		11.08	57.4756
	11.1	-67.9		11.09	55.2754
	11.11	-66		11.1	47.8751
	11.12	-63.7		11.11	31.8749
	11.13	-62.2		11.12	8.77469
	11.14	-60.1		11.13	3.07445
	11.15	-58.7		11.14	1.97422
	11.16	-56.8		11.15	1.37399
	11.17	-55.4		11.16	1.17375
	11.18	-53.6		11.17	0.97352
	11.19	-52.5		11.18	0.77329
	11.2	-50.8		11.19	0.67305
	11.21	-49.8		11.2	0.57282
	11.22	-48.2		11.21	0.47259
	11.23	-47.2		11.22	0.47235
	11.24	-45.7		11.23	0.37212
	11.25	-44.9		11.24	0.37189
	11.26	-43.6		11.25	0.37165
	11.27	-42.8		11.26	0.27142
	11.28	-41.5		11.27	0.17119
	11.29	-40.8		11.28	0.47095
	11.3	-39.6		11.29	0.27072
	11.31	-38.9		11.3	0.27049
	11.32	-37.8		11.31	0.27025
	11.33	-37.2		11.32	0.27002
	11.34	-35.7		11.33	0.26979
	11.35	-33.1		11.34	0.26955
	11.36	-19.7		11.35	0.16932
	11.37	11.6		11.36	0.26909
	11.38	64.4		11.37	0.16885
	11.39	93		11.38	0.26862
	11.4	92.9		11.39	0.16839
	11.41	89.4		11.4	0.26815
	11.42	86.4		11.41	0.26792
	11.43	82.7		11.42	0.26769
	11.44	79.6		11.43	0.16745
	11.45	75.9		11.44	0.26722
	11.46	73.2		11.45	0.16699
	11.47	70		11.46	0.26675
	11.48	67.6		11.47	0.16652
	11.49	64.8		11.48	0.26629
	11.5	62.8		11.49	0.16605
	11.51	60.2		11.5	0.26582
	11.52	58.6		11.51	0.16559
	11.53	56.3		11.52	0.26535
	11.54	54.9		11.53	0.16512
	11.55	52.8		11.54	0.26489
	11.56	51.5		11.55	0.16465
	11.57	49.7		11.56	0.26442
	11.58	48.5		11.57	0.16419
	11.59	46.8		11.58	0.26395
	11.6	45.9		11.59	0.16372
	11.61	44.3		11.6	0.26349
	11.62	43.5		11.61	0.16325
	11.63	42.1		11.62	0.36302
	11.64	41.3		11.63	0.16279
	11.65	40		11.64	0.26255
	11.66	39.3		11.65	0.16232
	11.67	38.1		11.66	0.26209
	11.68	37.5		11.67	0.16185
	11.69	36.3		11.68	0.26162
	11.7	35.8		11.69	0.16139
	11.71	34.8		11.7	0.26115
	11.72	34.3		11.71	0.16092
	11.73	33.2		11.72	0.26069
	11.74	32.9		11.73	0.16045
	11.75	31.9		11.74	0.26022
	11.76	31.6		11.75	0.15999
	11.77	30.6		11.76	0.25975
	11.78	30.3		11.77	0.15952
	11.79	29.4		11.78	0.15929
	11.8	29.2		11.79	0.15905
	11.81	28.3		11.8	0.25882
	11.82	28.1		11.81	0.15859
	11.83	27.3		11.82	0.25835
	11.84	27.1		11.83	0.15812
	11.85	26.3		11.84	0.25789
	11.86	26.1		11.85	0.15765
	11.87	25.5		11.86	0.25742
	11.88	25.1		11.87	0.15719
	11.89	24.6		11.88	0.25695
	11.9	24.5		11.89	0.15672
	11.91	23.8		11.9	0.25649
	11.92	23.7		11.91	0.15625
	11.93	23		11.92	0.25602
	11.94	23		11.93	0.25579
	11.95	22.4		11.94	0.35555
	11.96	22.4		11.95	0.25532
	11.97	21.7		11.96	0.25509
	11.98	21.7		11.97	0.25485
	11.99	21		11.98	0.25462
	12	21.1		11.99	0.15439
	12.01	20.6		12	0.25415
	12.02	20.6		12.01	0.25392
	12.03	20		12.02	0.35369
	12.04	20		12.03	0.25345
	12.05	19.5		12.04	0.35322
	12.06	19.6		12.05	0.15299
	12.07	19		12.06	0.35275
	12.08	19.1		12.07	0.35252
	12.09	18.5		12.08	0.35229
	12.1	18.6		12.09	0.35205
	12.11	18.1		12.1	0.55182
	12.12	18.2		12.11	0.55159
	12.13	17.6		12.12	0.65135
	12.14	17.7		12.13	0.65112
	12.15	17.2		12.14	0.85089
	12.16	17.4		12.15	0.95065
	12.17	16.9		12.16	1.25042
	12.18	17		12.17	1.65019
	12.19	16.5		12.18	2.44995
	12.2	16.8		12.19	4.44972
	12.21	16.1		12.2	24.2495
	12.22	16.3		12.21	37.0493
	12.23	15.8		12.22	48.649
	12.24	15.9		12.23	52.7488
	12.25	15.4		12.24	55.9485
	12.26	15.5		12.25	57.1483
	12.27	15.1		12.26	57.4481
	12.28	15.2		12.27	57.5478
	12.29	14.7		12.28	57.6476
	12.3	14.9		12.29	57.6474
	12.31	14.4		12.3	57.6472
	12.32	14.5		12.31	57.7469
	12.33	14		12.32	57.7467
	12.34	14.1		12.33	57.7465
	12.35	13.5		12.34	57.7462
	12.36	13.6		12.35	57.746
	12.37	13.1		12.36	57.8458
	12.38	13.1		12.37	57.7455
	12.39	12.4		12.38	57.8453
	12.4	12.4		12.39	57.745
	12.41	11.7		12.4	57.8448
	12.42	11.4		12.41	57.8446
	12.43	10		12.42	57.8443
	12.44	8.75		12.43	57.7441
	12.45	4.58		12.44	57.8439
	12.46	-25.9		12.45	57.8436
	12.47	-66.8		12.46	58.0434
	12.48	-88.1		12.47	57.7432
	12.49	-94.8		12.48	57.843
	12.5	-97.3		12.49	57.8427
	12.51	-96		12.5	57.8425
	12.52	-92.5		12.51	57.8422
	12.53	-89.3		12.52	57.842
	12.54	-85.6		12.53	57.8418
	12.55	-82.7		12.54	57.9415
	12.56	-79.4		12.55	57.8413
	12.57	-76.8		12.56	57.8411
	12.58	-73.9		12.57	57.9408
	12.59	-71.7		12.58	57.8406
	12.6	-69		12.59	57.6404
	12.61	-67		12.6	55.6401
	12.62	-64.6		12.61	48.5399
	12.63	-62.9		12.62	33.0397
	12.64	-60.6		12.63	9.63945
	12.65	-59.1		12.64	3.33922
	12.66	-57.1		12.65	1.93899
	12.67	-55.7		12.66	1.43875
	12.68	-53.8		12.67	1.13852
	12.69	-52.5		12.68	0.93829
	12.7	-50.8		12.69	1.03805
	12.71	-49.7		12.7	0.63782
	12.72	-47.9		12.71	0.63759
	12.73	-47.1		12.72	0.53735
	12.74	-45.6		12.73	0.53712
	12.75	-44.8		12.74	0.53689
	12.76	-43.3		12.75	0.43665
	12.77	-42.5		12.76	0.33642
	12.78	-41.2		12.77	0.33619
	12.79	-40.5		12.78	0.43595
	12.8	-39.3		12.79	0.33572
	12.81	-38.7		12.8	0.33549
	12.82	-37.6		12.81	0.33525
	12.83	-36.8		12.82	0.33502
	12.84	-35.9		12.83	0.23479
	12.85	-35.2		12.84	0.33455
	12.86	-32.1		12.85	0.23432
	12.87	-20		12.86	0.23409
	12.88	10.7		12.87	0.23385
	12.89	60.5		12.88	0.33362
	12.9	93.3		12.89	0.23339
	12.91	92.5		12.9	0.23315
	12.92	89.4		12.91	0.23292
	12.93	85.4		12.92	0.23269
	12.94	82		12.93	0.23245
	12.95	78.1		12.94	0.23222
	12.96	75.2		12.95	0.23199
	12.97	71.8		12.96	0.23175
	12.98	69.4		12.97	0.23152
	12.99	66.4		12.98	0.23129
	13	64.3		12.99	0.23105
	13.01	61.7		13	0.23082
	13.02	59.9		13.01	0.13059
	13.03	57.6		13.02	0.23035
	13.04	56.1		13.03	0.23012
	13.05	54		13.04	0.22989
	13.06	52.7		13.05	0.22965
	13.07	50.8		13.06	0.22942
	13.08	49.6		13.07	0.22919
	13.09	47.9		13.08	0.22895
	13.1	46.9		13.09	0.22872
	13.11	45.4		13.1	0.22849
	13.12	44.5		13.11	0.22825
	13.13	43		13.12	0.32802
	13.14	42.3		13.13	0.22779
	13.15	40.9		13.14	0.32755
	13.16	40.3		13.15	0.22732
	13.17	39		13.16	0.22709
	13.18	38.4		13.17	0.22685
	13.19	37.2		13.18	0.22662
	13.2	36.7		13.19	0.22639
	13.21	35.6		13.2	0.22615
	13.22	35.2		13.21	0.22592
	13.23	34.1		13.22	0.22569
	13.24	33.7		13.23	0.22545
	13.25	32.7		13.24	0.22522
	13.26	32.4		13.25	0.22499
	13.27	31.5		13.26	0.22475
	13.28	31.2		13.27	0.22452
	13.29	30.3		13.28	0.22429
	13.3	30		13.29	0.22405
	13.31	29.2		13.3	0.22382
	13.32	29		13.31	0.22359
	13.33	28.2		13.32	0.22335
	13.34	28		13.33	0.52312
	13.35	27.2		13.34	0.22289
	13.36	27		13.35	0.22265
	13.37	26.3		13.36	0.22242
	13.38	26.2		13.37	0.22219
	13.39	25.5		13.38	0.22195
	13.4	25.4		13.39	0.22172
	13.41	24.7		13.4	0.32149
	13.42	24.6		13.41	0.22125
	13.43	23.9		13.42	0.22102
	13.44	23.9		13.43	0.22079
	13.45	23.2		13.44	0.32055
	13.46	23.2		13.45	0.32032
	13.47	22.6		13.46	0.32009
	13.48	22.6		13.47	0.21985
	13.49	21.9		13.48	0.21962
	13.5	21.9		13.49	0.21939
	13.51	21.4		13.5	0.31915
	13.52	21.4		13.51	0.31892
	13.53	20.8		13.52	0.31869
	13.54	20.8		13.53	0.31845
	13.55	20.3		13.54	0.31822
	13.56	20.3		13.55	0.31799
	13.57	19.7		13.56	0.31775
	13.58	19.8		13.57	0.31752
	13.59	19.3		13.58	0.41729
	13.6	19.3		13.59	0.41705
	13.61	18.8		13.6	0.51682
	13.62	18.9		13.61	0.51659
	13.63	18.4		13.62	0.51635
	13.64	18.5		13.63	0.61612
	13.65	18		13.64	0.71589
	13.66	18.1		13.65	1.01565
	13.67	17.5		13.66	1.01542
	13.68	17.7		13.67	1.21519
	13.69	17.2		13.68	1.71495
	13.7	17.3		13.69	2.31472
	13.71	16.8		13.7	4.31449
	13.72	16.9		13.71	23.1142
	13.73	16.4		13.72	36.514
	13.74	16.5		13.73	48.2138
	13.75	16.1		13.74	52.6135
	13.76	16.2		13.75	55.8133
	13.77	15.7		13.76	57.1131
	13.78	15.8		13.77	57.5129
	13.79	15.4		13.78	57.6126
	13.8	15.4		13.79	57.7124
	13.81	15.1		13.8	57.6121
	13.82	15.1		13.81	57.7119
	13.83	14.7		13.82	57.7117
	13.84	14.9		13.83	57.7114
	13.85	14.3		13.84	57.7112
	13.86	14.2		13.85	57.811
	13.87	13.8		13.86	57.8107
	13.88	13.9		13.87	57.8105
	13.89	13.3		13.88	57.8103
	13.9	13.3		13.89	57.81
	13.91	12.6		13.9	57.8098
	13.92	12.4		13.91	57.8096
	13.93	11.5		13.92	57.8094
	13.94	10.9		13.93	57.8091
	13.95	8.91		13.94	57.8089
	13.96	5.52		13.95	57.8087
	13.97	-20.7		13.96	57.8084
	13.98	-65.7		13.97	57.8082
	13.99	-87.2		13.98	57.8079
	14	-94.2		13.99	57.8077
	14.01	-97.5		14	57.8075
	14.02	-95.7		14.01	57.8073
	14.03	-92.9		14.02	57.807
	14.04	-89		14.03	57.8068
	14.05	-85.9		14.04	57.9066
	14.06	-82.3		14.05	57.8063
	14.07	-79.6		14.06	57.9061
	14.08	-76.5		14.07	57.9059
	14.09	-74.1		14.08	57.9056
	14.1	-71.2		14.09	57.8054
	14.11	-69.3		14.1	57.6052
	14.12	-66.6		14.11	55.9049
	14.13	-64.7		14.12	49.1047
	14.14	-62.4		14.13	34.1044
	14.15	-60.7		14.14	10.7042
	14.16	-58.6		14.15	3.40399
	14.17	-57.1		14.16	2.00375
	14.18	-55.1		14.17	1.50352
	14.19	-53.8		14.18	1.10329
	14.2	-52		14.19	1.00305
	14.21	-50.8		14.2	0.80282
	14.22	-49.1		14.21	0.70259
	14.23	-48		14.22	0.60235
	14.24	-46.5		14.23	0.60212
	14.25	-45.5		14.24	0.50189
	14.26	-44.1		14.25	0.50165
	14.27	-43.2		14.26	0.50142
	14.28	-41.9		14.27	0.40119
	14.29	-41.1		14.28	0.40095
	14.3	-39.9		14.29	0.30072
	14.31	-39.2		14.3	0.30049
	14.32	-38		14.31	0.30025
	14.33	-37.4		14.32	0.30002
	14.34	-36.4		14.33	0.29979
	14.35	-35.8		14.34	0.29955
	14.36	-34.5		14.35	0.29932
	14.37	-32.3		14.36	0.29909
	14.38	-20.1		14.37	0.29885
	14.39	8.59		14.38	0.29862
	14.4	57.1		14.39	0.29839
	14.41	93.1		14.4	0.29815
	14.42	93.3		14.41	0.29792
	14.43	89.5		14.42	0.29769
	14.44	86.1		14.43	0.29745
	14.45	82.2		14.44	0.29722
	14.46	78.9		14.45	0.29699
	14.47	75.1		14.46	0.29675
	14.48	72.3		14.47	0.29652
	14.49	69.2		14.48	0.29629
	14.5	66.8		14.49	0.29605
	14.51	64		14.5	0.29582
	14.52	62		14.51	0.29559
	14.53	59.6		14.52	0.29535
	14.54	57.8		14.53	0.29512
	14.55	55.7		14.54	0.29489
	14.56	54.2		14.55	0.29465
	14.57	52.2		14.56	0.29442
	14.58	51		14.57	0.19419
	14.59	49.2		14.58	0.29395
	14.6	48.1		14.59	0.29372
	14.61	46.4		14.6	0.29349
	14.62	45.4		14.61	0.49325
	14.63	44		14.62	0.29302
	14.64	43.1		14.63	0.29279
	14.65	41.7		14.64	0.19255
	14.66	41		14.65	0.29232
	14.67	39.7		14.66	0.29209
	14.68	39		14.67	0.29185
	14.69	37.8		14.68	0.29162
	14.7	37.2		14.69	0.29139
	14.71	36.1		14.7	0.29115
	14.72	35.6		14.71	0.29092
	14.73	34.5		14.72	0.19069
	14.74	34		14.73	0.29045
	14.75	33		14.74	0.29022
	14.76	32.6		14.75	0.28999
	14.77	31.7		14.76	0.28975
	14.78	31.3		14.77	0.28952
	14.79	30.4		14.78	0.28929
	14.8	30.1		14.79	0.28905
	14.81	29.2		14.8	0.28882
	14.82	28.9		14.81	0.28859
	14.83	28.1		14.82	0.28835
	14.84	27.9		14.83	0.28812
	14.85	27.1		14.84	0.28789
	14.86	26.9		14.85	0.28765
	14.87	26.6		14.86	0.28742
	14.88	25.9		14.87	0.28719
	14.89	25.2		14.88	0.28695
	14.9	25		14.89	0.28672
	14.91	24.4		14.9	0.28649
	14.92	24.2		14.91	0.28625
	14.93	23.6		14.92	0.28602
	14.94	23.4		14.93	0.38579
	14.95	22.8		14.94	0.28555
	14.96	22.7		14.95	0.28532
	14.97	22.1		14.96	0.28509
	14.98	22		14.97	0.28485
	14.99	21.4		14.98	0.28462
	15	21.3		14.99	0.38439
	15.01	20.8		15	0.28415
	15.02	20.7		15.01	0.28392
	15.03	20.2		15.02	0.38369
	15.04	20.1		15.03	0.28345
	15.05	19.6		15.04	0.18322
	15.06	19.6		15.05	0.38299
	15.07	19		15.06	0.38275
	15.08	19		15.07	0.48252
	15.09	18.5		15.08	0.38229
	15.1	18.5		15.09	0.48205
	15.11	18		15.1	0.48182
	15.12	18.1		15.11	0.48159
	15.13	17.6		15.12	0.58135
	15.14	17.6		15.13	0.58112
	15.15	17.1		15.14	0.68089
	15.16	17.2		15.15	0.78065
	15.17	16.8		15.16	0.88042
	15.18	16.8		15.17	1.08019
	15.19	16.4		15.18	1.17995
	15.2	16.4		15.19	1.67972
	15.21	16		15.2	2.27949
	15.22	16.1		15.21	4.17925
	15.23	15.6		15.22	21.679
	15.24	15.7		15.23	36.0788
	15.25	15.2		15.24	47.7786
	15.26	15.3		15.25	52.3783
	15.27	14.9		15.26	55.7781
	15.28	15.1		15.27	57.0778
	15.29	14.6		15.28	57.4776
	15.3	14.4		15.29	57.6774
	15.31	14.2		15.3	57.5772
	15.32	14.3		15.31	57.7769
	15.33	13.9		15.32	57.6767
	15.34	14		15.33	57.7764
	15.35	13.5		15.34	57.6762
	15.36	13.6		15.35	57.776
	15.37	13.1		15.36	57.7758
	15.38	13.2		15.37	57.7755
	15.39	12.7		15.38	57.7753
	15.4	12.7		15.39	57.7751
	15.41	12		15.4	57.7748
	15.42	12		15.41	57.8746
	15.43	11.3		15.42	57.7743
	15.44	11		15.43	57.7741
	15.45	9.85		15.44	57.7739
	15.46	8.59		15.45	57.8736
	15.47	4.87		15.46	57.7734
	15.48	-15.9		15.47	57.8732
	15.49	-65.9		15.48	57.873
	15.5	-86.2		15.49	57.8727
	15.51	-94.4		15.5	57.7725
	15.52	-97.3		15.51	57.8723
	15.53	-96.1		15.52	57.772
	15.54	-92.7		15.53	57.8718
	15.55	-89.4		15.54	57.8715
	15.56	-85.7		15.55	57.8713
	15.57	-82.6		15.56	57.9711
	15.58	-79.3		15.57	57.8708
	15.59	-76.7		15.58	57.8706
	15.6	-73.7		15.59	57.8704
	15.61	-71.4		15.6	57.8702
	15.62	-68.8		15.61	57.6699
	15.63	-66.8		15.62	56.1697
	15.64	-64.4		15.63	49.8695
	15.65	-62.6		15.64	35.0692
	15.66	-60.4		15.65	12.069
	15.67	-58.8		15.66	3.56875
	15.68	-56.8		15.67	2.16852
	15.69	-55.4		15.68	1.46829
	15.7	-53.6		15.69	1.16805
	15.71	-52.5		15.7	0.96782
	15.72	-50.6		15.71	0.86759
	15.73	-49.5		15.72	0.66735
	15.74	-47.9		15.73	0.66712
	15.75	-46.8		15.74	0.56689
	15.76	-45.4		15.75	0.56665
	15.77	-44.5		15.76	0.46642
	15.78	-43.2		15.77	0.46619
	15.79	-42.4		15.78	0.46595
	15.8	-41.1		15.79	0.46572
	15.81	-40.4		15.8	0.36549
	15.82	-39.3		15.81	0.36525
	15.83	-38.7		15.82	0.36502
	15.84	-37.6		15.83	0.36479
	15.85	-37		15.84	0.36455
	15.86	-36		15.85	0.36432
	15.87	-35.3		15.86	0.26409
	15.88	-32.8		15.87	0.36385
	15.89	-21.8		15.88	0.26362
	15.9	5.94		15.89	0.26339
	15.91	52.8		15.9	0.26315
	15.92	92.1		15.91	0.36292
	15.93	92.1		15.92	0.26269
	15.94	88.9		15.93	0.36245
	15.95	84.7		15.94	0.26222
	15.96	81.3		15.95	0.36199
	15.97	77.4		15.96	0.26175
	15.98	74.3		15.97	0.36152
	15.99	70.9		15.98	0.26129
	16	68.3		15.99	0.36105
	16.01	65.4		16	0.26082
	16.02	63.2		16.01	0.36059
	16.03	60.6		16.02	0.26035
	16.04	58.7		16.03	0.36012
	16.05	56.5		16.04	0.25989
	16.06	54.8		16.05	0.35965
	16.07	52.9		16.06	0.25942
	16.08	51.5		16.07	0.35919
	16.09	49.7		16.08	0.25895
	16.1	48.5		16.09	0.35872
	16.11	46.8		16.1	0.25849
	16.12	45.7		16.11	0.35825
	16.13	44.3		16.12	0.25802
	16.14	43.3		16.13	0.25779
	16.15	42		16.14	0.25755
	16.16	41.2		16.15	0.35732
	16.17	39.9		16.16	0.25709
	16.18	39.2		16.17	0.35685
	16.19	38.1		16.18	0.25662
	16.2	37.4		16.19	0.35639
	16.21	36.3		16.2	0.25615
	16.22	35.8		16.21	0.15592
	16.23	34.8		16.22	0.25569
	16.24	34.2		16.23	0.25545
	16.25	33.3		16.24	0.25522
	16.26	32.5		16.25	0.35499
	16.27	31.4		16.26	0.25475
	16.28	30.6		16.27	0.35452
	16.29	29.5		16.28	0.25429
	16.3	28.9		16.29	0.35405
	16.31	27.9		16.3	0.25382
	16.32	27.3		16.31	0.35359
	16.33	26.4		16.32	0.25335
	16.34	25.9		16.33	0.35312
	16.35	25		16.34	0.25289
	16.36	24.6		16.35	0.35265
	16.37	23.8		16.36	0.25242
	16.38	23.5		16.37	0.35219
	16.39	22.7		16.38	0.25195
	16.4	22.4		16.39	0.35172
	16.41	21.7		16.4	0.25149
	16.42	21.4		16.41	0.25125
	16.43	20.8		16.42	0.25102
	16.44	20.6		16.43	0.35079
	16.45	19.9		16.44	0.25055
	16.46	19.8		16.45	0.35032
	16.47	19.2		16.46	0.25009
	16.48	19		16.47	0.34985
	16.49	18.5		16.48	0.24962
	16.5	18.4		16.49	0.34939
	16.51	17.8		16.5	0.24915
	16.52	17.7		16.51	0.34892
	16.53	17.2		16.52	0.24869
	16.54	17.1		16.53	0.34845
	16.55	16.6		16.54	0.34822
	16.56	16.5		16.55	0.34799
	16.57	16.1		16.56	0.34775
	16.58	15.9		16.57	0.44752
	16.59	15.6		16.58	0.34729
	16.6	15.6		16.59	0.44705
	16.61	15.2		16.6	0.44682
	16.62	15.2		16.61	0.54659
	16.63	14.8		16.62	0.44635
	16.64	14.8		16.63	0.64612
	16.65	14.3		16.64	0.84589
	16.66	14.3		16.65	0.74565
	16.67	14		16.66	0.74542
	16.68	14.1		16.67	0.94519
	16.69	13.6		16.68	1.04495
	16.7	13.7		16.69	1.34472
	16.71	13.3		16.7	1.64449
	16.72	13.4		16.71	2.34425
	16.73	13.1		16.72	3.94402
	16.74	13.1		16.73	19.9438
	16.75	12.8		16.74	35.4436
	16.76	12.8		16.75	47.4433
	16.77	12.4		16.76	52.1431
	16.78	12.5		16.77	55.7428
	16.79	12.1		16.78	56.9426
	16.8	12.3		16.79	57.4424
	16.81	11.9		16.8	57.5421
	16.82	12		16.81	57.6419
	16.83	11.7		16.82	57.6417
	16.84	11.7		16.83	57.7415
	16.85	11.4		16.84	57.4412
	16.86	11.4		16.85	57.841
	16.87	11.1		16.86	57.7407
	16.88	11.1		16.87	57.8405
	16.89	10.7		16.88	57.7403
	16.9	10.8		16.89	57.84
	16.91	10.3		16.9	57.7398
	16.92	10.2		16.91	57.8396
	16.93	9.72		16.92	57.7394
	16.94	9.49		16.93	57.8391
	16.95	8.75		16.94	57.7389
	16.96	8.14		16.95	57.8387
	16.97	6.49		16.96	57.8384
	16.98	3.48		16.97	57.8382
	16.99	-13.5		16.98	57.8379
	17	-66.5		16.99	57.8377
	17.01	-86.7		17	57.8375
	17.02	-95.6		17.01	57.9372
	17.03	-99		17.02	57.837
	17.04	-97.6		17.03	57.8368
	17.05	-94.7		17.04	57.8366
	17.06	-91		17.05	57.9363
	17.07	-87.6		17.06	57.8361
	17.08	-84.2		17.07	57.9359
	17.09	-81.3		17.08	57.8356
	17.1	-78.5		17.09	57.9354
	17.11	-75.7		17.1	57.8351
	17.12	-73		17.11	57.9349
	17.13	-70.7		17.12	57.6347
	17.14	-68.2		17.13	56.4344
	17.15	-66.2		17.14	50.3342
	17.16	-64		17.15	36.134
	17.17	-62.2		17.16	14.2338
	17.18	-60.2		17.17	3.93352
	17.19	-58.6		17.18	2.13329
	17.2	-56.7		17.19	1.63305
	17.21	-55.3		17.2	1.23282
	17.22	-53.6		17.21	1.03259
	17.23	-52.4		17.22	0.83235
	17.24	-50.8		17.23	0.83212
	17.25	-49.5		17.24	0.63189
	17.26	-48.1		17.25	0.73165
	17.27	-47.1		17.26	0.53142
	17.28	-45.7		17.27	0.63119
	17.29	-44.8		17.28	0.53095
	17.3	-43.6		17.29	0.53072
	17.31	-42.7		17.3	0.43049
	17.32	-41.6		17.31	0.43025
	17.33	-40.8		17.32	0.33002
	17.34	-39.7		17.33	0.42979
	17.35	-39		17.34	0.32955
	17.36	-38		17.35	0.42932
	17.37	-37.3		17.36	0.32909
	17.38	-36.3		17.37	0.42885
	17.39	-34.2		17.38	0.32862
	17.4	-23.5		17.39	0.42839
	17.41	2.67		17.4	0.22815
	17.42	48.8		17.41	0.32792
	17.43	90.5		17.42	0.32769
	17.44	91.6		17.43	0.42745
	17.45	88.1		17.44	0.32722
	17.46	84.5		17.45	0.42699
	17.47	80.6		17.46	0.22675
	17.48	77.1		17.47	0.32652
	17.49	73.4		17.48	0.32629
	17.5	70.4		17.49	0.42605
	17.51	67.1		17.5	0.32582
	17.52	64.5		17.51	0.32559
	17.53	61.6		17.52	0.32535
	17.54	59.4		17.53	0.42512
	17.55	56.8		17.54	0.32489
	17.56	54.8		17.55	0.42465
	17.57	52.6		17.56	0.32442
	17.58	50.8		17.57	0.32419
	17.59	48.8		17.58	0.32395
	17.6	47.3		17.59	0.32372
	17.61	45.5		17.6	0.52349
	17.62	44.1		17.61	0.32325
	17.63	42.4		17.62	0.32302
	17.64	41.3		17.63	0.32279
	17.65	39.8		17.64	0.22255
	17.66	38.7		17.65	0.32232
	17.67	37.3		17.66	0.22209
	17.68	36.4		17.67	0.42185
	17.69	35.1		17.68	0.22162
	17.7	34.3		17.69	0.32139
	17.71	33.1		17.7	0.22115
	17.72	32.3		17.71	0.32092
	17.73	31.3		17.72	0.32069
	17.74	30.6		17.73	0.32045
	17.75	29.5		17.74	0.32022
	17.76	28.9		17.75	0.31999
	17.77	28		17.76	0.21975
	17.78	27.4		17.77	0.31952
	17.79	26.5		17.78	0.31929
	17.8	26.1		17.79	0.41905
	17.81	25.2		17.8	0.31882
	17.82	24.8		17.81	0.31859
	17.83	24		17.82	0.31835
	17.84	23.6		17.83	0.31812
	17.85	22.9		17.84	0.21789
	17.86	22.4		17.85	0.31765
	17.87	21.9		17.86	0.31742
	17.88	21.6		17.87	0.31719
	17.89	21		17.88	0.31695
	17.9	20.7		17.89	0.41672
	17.91	20.1		17.9	0.31649
	17.92	19.9		17.91	0.41625
	17.93	19.4		17.92	0.21602
	17.94	19.1		17.93	0.41579
	17.95	18.6		17.94	0.31555
	17.96	18.4		17.95	0.41532
	17.97	17.8		17.96	0.31509
	17.98	17.7		17.97	0.41485
	17.99	17.3		17.98	0.31462
	18	17.1		17.99	0.41439
	18.01	16.7		18	0.31415
	18.02	16.5		18.01	0.41392
	18.03	16.1		18.02	0.31369
	18.04	16		18.03	0.41345
	18.05	15.6		18.04	0.31322
	18.06	15.5		18.05	0.41299
	18.07	15.1		18.06	0.31275
	18.08	15.1		18.07	0.41252
	18.09	14.7		18.08	0.31229
	18.1	14.6		18.09	0.41205
	18.11	14.3		18.1	0.41182
	18.12	14.2		18.11	0.51159
	18.13	13.9		18.12	0.41135
	18.14	13.9		18.13	0.71112
	18.15	13.5		18.14	0.61089
	18.16	13.5		18.15	0.71065
	18.17	13.2		18.16	0.71042
	18.18	13.1		18.17	0.81019
	18.19	12.9		18.18	0.90995
	18.2	12.9		18.19	1.10972
	18.21	12.6		18.2	1.20949
	18.22	12.6		18.21	1.70925
	18.23	12.3		18.22	2.20902
	18.24	12.3		18.23	3.90879
	18.25	12		18.24	18.0085
	18.26	12		18.25	35.1083
	18.27	11.8		18.26	46.8081
	18.28	11.8		18.27	52.0078
	18.29	11.3		18.28	55.5076
	18.3	11.6		18.29	57.0074
	18.31	11.3		18.3	57.4072
	18.32	11.3		18.31	57.7069
	18.33	11		18.32	57.6067
	18.34	11		18.33	57.7064
	18.35	10.8		18.34	57.6062
	18.36	10.8		18.35	57.806
	18.37	10.5		18.36	57.7058
	18.38	10.5		18.37	57.8055
	18.39	10.3		18.38	57.7053
	18.4	10.2		18.39	57.8051
	18.41	9.85		18.4	57.8048
	18.42	9.78		18.41	57.9046
	18.43	9.36		18.42	57.8043
	18.44	9.17		18.43	57.9041
	18.45	8.65		18.44	57.6039
	18.46	8.27		18.45	57.8036
	18.47	7.29		18.46	57.8034
	18.48	6.1		18.47	57.9032
	18.49	2.96		18.48	57.703
	18.5	-10.7		18.49	57.8027
	18.51	-65.7		18.5	57.8025
	18.52	-85.5		18.51	57.9023
	18.53	-95.5		18.52	57.802
	18.54	-98.5		18.53	57.9018
	18.55	-97.5		18.54	57.8015
	18.56	-94.2		18.55	57.9013
	18.57	-90.8		18.56	57.8011
	18.58	-87.1		18.57	57.9008
	18.59	-83.9		18.58	57.8006
	18.6	-80.7		18.59	57.9004
	18.61	-77.9		18.6	57.8002
	18.62	-74.9		18.61	57.8999
	18.63	-72.5		18.62	57.7997
	18.64	-70		18.63	57.7995
	18.65	-67.8		18.64	56.4992
	18.66	-65.6		18.65	50.799
	18.67	-63.6		18.66	36.9988
	18.68	-61.5		18.67	15.7985
	18.69	-59.8		18.68	3.89829
	18.7	-58		18.69	2.29805
	18.71	-56.3		18.7	1.49782
	18.72	-54.6		18.71	1.39759
	18.73	-53.3		18.72	0.99735
	18.74	-51.6		18.73	0.99712
	18.75	-50.3		18.74	0.79689
	18.76	-48.9		18.75	0.79665
	18.77	-47.8		18.76	0.59642
	18.78	-46.5		18.77	0.59619
	18.79	-45.4		18.78	0.49595
	18.8	-44.2		18.79	0.59572
	18.81	-43.5		18.8	0.49549
	18.82	-42		18.81	0.49525
	18.83	-41.1		18.82	0.39502
	18.84	-40.1		18.83	0.49479
	18.85	-39.4		18.84	0.39455
	18.86	-38.4		18.85	0.39432
	18.87	-37.7		18.86	0.29409
	18.88	-36.8		18.87	0.39385
	18.89	-36		18.88	0.39362
	18.9	-33.8		18.89	0.39339
	18.91	-24.1		18.9	0.29315
	18.92	1.18		18.91	0.49292
	18.93	45.5		18.92	0.29269
	18.94	90.4		18.93	0.39245
	18.95	91.6		18.94	0.29222
	18.96	88.3		18.95	0.39199
	18.97	84.2		18.96	0.29175
	18.98	80.4		18.97	0.39152
	18.99	76.6		18.98	0.29129
	19	73.2		18.99	0.39105
	19.01	69.8		19	0.29082
	19.02	66.9		19.01	0.39059
	19.03	64		19.02	0.29035
	19.04	61.5		19.03	0.39012
	19.05	58.9		19.04	0.28989
	19.06	56.8		19.05	0.38965
	19.07	54.5		19.06	0.28942
	19.08	52.6		19.07	0.38919
	19.09	50.6		19.08	0.28895
	19.1	48.9		19.09	0.38872
	19.11	47.1		19.1	0.38849
	19.12	45.6		19.11	0.38825
	19.13	44		19.12	0.28802
	19.14	42.6		19.13	0.38779
	19.15	41.2		19.14	0.28755
	19.16	40.1		19.15	0.38732
	19.17	38.7		19.16	0.28709
	19.18	37.7		19.17	0.38685
	19.19	36.5		19.18	0.28662
	19.2	35.6		19.19	0.38639
	19.21	34.4		19.2	0.28615
	19.22	33.6		19.21	0.38592
	19.23	32.6		19.22	0.38569
	19.24	31.8		19.23	0.38545
	19.25	30.9		19.24	0.28522
	19.26	30.1		19.25	0.38499
	19.27	29.3		19.26	0.28475
	19.28	28.7		19.27	0.38452
	19.29	27.8		19.28	0.38429
	19.3	27.2		19.29	0.38405
	19.31	26.5		19.3	0.28382
	19.32	26		19.31	0.48359
	19.33	25.3		19.32	0.28335
	19.34	24.9		19.33	0.38312
	19.35	24.2		19.34	0.28289
	19.36	23.7		19.35	0.38265
	19.37	23.2		19.36	0.28242
	19.38	22.8		19.37	0.38219
	19.39	22.2		19.38	0.28195
	19.4	21.8		19.39	0.38172
	19.41	21.3		19.4	0.28149
	19.42	21		19.41	0.38125
	19.43	20.5		19.42	0.38102
	19.44	20.1		19.43	0.38079
	19.45	19.7		19.44	0.28055
	19.46	19.4		19.45	0.38032
	19.47	19		19.46	0.28009
	19.48	18.7		19.47	0.37985
	19.49	18.3		19.48	0.27962
	19.5	18.1		19.49	0.37939
	19.51	17.6		19.5	0.27915
	19.52	17.4		19.51	0.37892
	19.53	17.1		19.52	0.47869
	19.54	16.9		19.53	0.47845
	19.55	16.5		19.54	0.37822
	19.56	16.3		19.55	0.47798
	19.57	15.9		19.56	0.37775
	19.58	15.9		19.57	0.47752
	19.59	15.5		19.58	0.37728
	19.6	15.4		19.59	0.47705
	19.61	15.1		19.6	0.37682
	19.62	15		19.61	0.47658
	19.63	14.7		19.62	0.47635
	19.64	14.5		19.63	0.77612
	19.65	14.2		19.64	0.47588
	19.66	14.2		19.65	0.67565
	19.67	13.9		19.66	0.57542
	19.68	13.8		19.67	0.77518
	19.69	13.5		19.68	0.77495
	19.7	13.4		19.69	0.97472
	19.71	13.2		19.7	0.97448
	19.72	13.1		19.71	1.27425
	19.73	12.9		19.72	1.57402
	19.74	12.8		19.73	2.37378
	19.75	12.6		19.74	3.67355
	19.76	12.5		19.75	15.9733
	19.77	12.3		19.76	34.5731
	19.78	12.2		19.77	46.4729
	19.79	12		19.78	51.7726
	19.8	11.9		19.79	55.4724
	19.81	11.7		19.8	56.8721
	19.82	11.7		19.81	57.4719
	19.83	11.5		19.82	57.5717
	19.84	11.4		19.83	57.6715
				19.84	57.6712
				19.85	57.771
				19.86	57.6707
				19.87	57.7705
				19.88	57.7703
				19.89	57.77
				19.9	57.6698
				19.91	57.8696
				19.92	57.7694
				19.93	57.8691
				19.94	57.7689
				19.95	57.8687
[truncated: 909 more rows]

## Sheet: b
	Time	Voltage		Time	Charge
	s	V		s	nC
		MG/PTFE			MG/PTFE
		Voltage (V) - Plot 0
	0	84		0	0.148
	0.01	84.1		0.01	0.31
	0.02	83.8		0.02	0.213
	0.03	83.9		0.03	0.342
	0.04	83.5		0.04	0.245
	0.05	83.6		0.05	0.278
	0.06	83.3		0.06	0.245
	0.07	83.4		0.07	0.278
	0.08	83.1		0.08	0.213
	0.09	83.2		0.09	0.342
	0.1	82.8		0.1	0.213
	0.11	83		0.11	0.31
	0.12	82.5		0.12	0.019
	0.13	82.7		0.13	0.375
	0.14	82.4		0.14	0.148
	0.15	82.5		0.15	0.342
	0.16	82.2		0.16	0.245
	0.17	82.4		0.17	0.342
	0.18	81.9		0.18	0.181
	0.19	82.1		0.19	0.342
	0.2	81.7		0.2	0.213
	0.21	81.9		0.21	0.31
	0.22	81.5		0.22	0.213
	0.23	81.7		0.23	0.633
	0.24	81.3		0.24	0.213
	0.25	81.5		0.25	0.342
	0.26	81.1		0.26	0.245
	0.27	81.3		0.27	0.342
	0.28	80.9		0.28	0.213
	0.29	81.1		0.29	0.31
	0.3	80.8		0.3	0.213
	0.31	80.9		0.31	0.342
	0.32	80.6		0.32	0.245
	0.33	80.7		0.33	0.31
	0.34	80.4		0.34	0.245
	0.35	80.6		0.35	0.31
	0.36	80.2		0.36	0.245
	0.37	80.3		0.37	0.31
	0.38	80.1		0.38	0.278
	0.39	80.2		0.39	0.342
	0.4	79.9		0.4	0.245
	0.41	80.1		0.41	0.342
	0.42	79.7		0.42	0.278
	0.43	79.9		0.43	0.342
	0.44	79.5		0.44	0.31
	0.45	79.7		0.45	0.407
	0.46	79.4		0.46	0.31
	0.47	79.6		0.47	0.439
	0.48	79.2		0.48	0.342
	0.49	79.4		0.49	0.472
	0.5	79		0.5	0.407
	0.51	79.2		0.51	0.569
	0.52	78.9		0.52	0.472
	0.53	79.1		0.53	0.666
	0.54	78.7		0.54	0.633
	0.55	78.9		0.55	0.795
	0.56	78.5		0.56	0.795
	0.57	78.8		0.57	1.12
	0.58	78.4		0.58	1.31
	0.59	78.6		0.59	1.96
	0.6	78.2		0.6	3.09
	0.61	78.5		0.61	11.6
	0.62	78.1		0.62	42.8
	0.63	78.3		0.63	50.7
	0.64	78		0.64	52.1
	0.65	78.1		0.65	53
	0.66	77.8		0.66	53.1
	0.67	78		0.67	53.4
	0.68	77.7		0.68	53.5
	0.69	77.9		0.69	53.6
	0.7	77.5		0.7	53.5
	0.71	77.7		0.71	53.7
	0.72	77.3		0.72	53.6
	0.73	77.5		0.73	53.8
	0.74	77.2		0.74	53.7
	0.75	77.3		0.75	53.8
	0.76	77		0.76	53.7
	0.77	77.2		0.77	53.8
	0.78	76.8		0.78	53.7
	0.79	77		0.79	53.8
	0.8	76.6		0.8	53.7
	0.81	76.8		0.81	53.8
	0.82	76.4		0.82	53.8
	0.83	76.5		0.83	53.9
	0.84	76.1		0.84	53.7
	0.85	76.2		0.85	53.7
	0.86	75.8		0.86	53.9
	0.87	75.9		0.87	53.9
	0.88	75.4		0.88	53.8
	0.89	75.4		0.89	53.9
	0.9	74.8		0.9	53.8
	0.91	74.7		0.91	53.9
	0.92	73.6		0.92	53.8
	0.93	73.1		0.93	53.9
	0.94	71.2		0.94	53.9
	0.95	67.6		0.95	53.9
	0.96	41.4		0.96	53.9
	0.97	-33.4		0.97	54
	0.98	-49.3		0.98	53.9
	0.99	-51.4		0.99	54
	1	-52.4		1	53.9
	1.01	-52.6		1.01	53.8
	1.02	-52.9		1.02	53.3
	1.03	-52.6		1.03	52.6
	1.04	-52.7		1.04	46.4
	1.05	-52.3		1.05	14
	1.06	-52.4		1.06	3.35
	1.07	-52		1.07	1.93
	1.08	-52.1		1.08	1.41
	1.09	-51.7		1.09	1.18
	1.1	-51.9		1.1	0.892
	1.11	-51.5		1.11	0.827
	1.12	-51.6		1.12	0.666
	1.13	-51.3		1.13	0.666
	1.14	-51.4		1.14	0.504
	1.15	-51		1.15	0.601
	1.16	-51.2		1.16	0.407
	1.17	-50.8		1.17	0.536
	1.18	-51		1.18	0.407
	1.19	-50.6		1.19	0.601
	1.2	-50.8		1.2	0.342
	1.21	-50.5		1.21	0.472
	1.22	-50.7		1.22	0.342
	1.23	-50.3		1.23	0.407
	1.24	-50.4		1.24	0.31
	1.25	-50.1		1.25	0.407
	1.26	-50.2		1.26	0.31
	1.27	-49.9		1.27	0.407
	1.28	-50		1.28	0.278
	1.29	-49.7		1.29	0.375
	1.3	-49.8		1.3	0.375
	1.31	-49.5		1.31	0.375
	1.32	-49.7		1.32	0.278
	1.33	-49.4		1.33	0.342
	1.34	-49.5		1.34	0.278
	1.35	-49.2		1.35	0.375
	1.36	-48.9		1.36	0.245
	1.37	-47.9		1.37	0.342
	1.38	-46.4		1.38	0.278
	1.39	-32.6		1.39	0.407
	1.4	47.9		1.4	0.278
	1.41	75.5		1.41	0.342
	1.42	78.6		1.42	0.245
	1.43	79.8		1.43	0.407
	1.44	80		1.44	0.245
	1.45	80.3		1.45	0.375
	1.46	80.2		1.46	0.278
	1.47	80.5		1.47	0.342
	1.48	80.1		1.48	0.278
	1.49	80.3		1.49	0.342
	1.5	80		1.5	0.278
	1.51	80.1		1.51	0.31
	1.52	79.8		1.52	0.278
	1.53	80		1.53	0.407
	1.54	79.5		1.54	0.278
	1.55	79.7		1.55	0.342
	1.56	79.2		1.56	0.278
	1.57	79.5		1.57	0.375
	1.58	79.1		1.58	0.245
	1.59	79.3		1.59	0.375
	1.6	78.8		1.6	0.245
	1.61	79		1.61	0.375
	1.62	78.6		1.62	0.342
	1.63	78.8		1.63	0.375
	1.64	78.4		1.64	0.245
	1.65	78.6		1.65	0.375
	1.66	78.2		1.66	0.278
	1.67	78.2		1.67	0.407
	1.68	78		1.68	0.245
	1.69	78.1		1.69	0.407
	1.7	77.8		1.7	0.245
	1.71	78		1.71	0.375
	1.72	77.6		1.72	0.278
	1.73	77.7		1.73	0.439
	1.74	77.4		1.74	0.31
	1.75	77.5		1.75	0.342
	1.76	77.2		1.76	0.278
	1.77	77.3		1.77	0.342
	1.78	77		1.78	0.278
	1.79	77.1		1.79	0.407
	1.8	76.8		1.8	0.245
	1.81	76.9		1.81	0.342
	1.82	76.6		1.82	0.213
	1.83	76.8		1.83	0.148
	1.84	76.4		1.84	0.31
	1.85	76.6		1.85	0.375
	1.86	76.2		1.86	0.278
	1.87	76.4		1.87	0.375
	1.88	76.2		1.88	0.31
	1.89	76.3		1.89	0.375
	1.9	75.9		1.9	0.278
	1.91	76.1		1.91	0.375
	1.92	75.7		1.92	0.31
	1.93	75.9		1.93	0.504
	1.94	75.6		1.94	0.375
	1.95	75.8		1.95	0.439
	1.96	75.4		1.96	0.342
	1.97	75.6		1.97	0.439
	1.98	75.2		1.98	0.375
	1.99	75.4		1.99	0.472
	2	75.1		2	0.342
	2.01	75.3		2.01	0.504
	2.02	74.9		2.02	0.407
	2.03	75.1		2.03	0.601
	2.04	74.8		2.04	0.342
	2.05	75		2.05	0.633
	2.06	74.7		2.06	0.601
	2.07	74.8		2.07	0.73
	2.08	74.5		2.08	0.73
	2.09	74.7		2.09	0.957
	2.1	74.4		2.1	0.989
	2.11	74.6		2.11	1.34
	2.12	74.2		2.12	1.7
	2.13	74.4		2.13	2.74
	2.14	74.1		2.14	6.29
	2.15	74.3		2.15	42.2
	2.16	73.9		2.16	48.3
	2.17	74.1		2.17	51.9
	2.18	73.7		2.18	52.6
	2.19	73.9		2.19	53.2
	2.2	73.6		2.2	53.3
	2.21	73.8		2.21	53.6
	2.22	73.5		2.22	53.6
	2.23	73.7		2.23	53.7
	2.24	73.3		2.24	53.6
	2.25	73.5		2.25	53.7
	2.26	73.1		2.26	53.6
	2.27	73.4		2.27	53.8
	2.28	73		2.28	53.7
	2.29	73.2		2.29	53.8
	2.3	72.8		2.3	53.8
	2.31	73.3		2.31	53.8
	2.32	72.7		2.32	53.8
	2.33	72.8		2.33	53.9
	2.34	72.5		2.34	53.8
	2.35	72.6		2.35	53.9
	2.36	72.2		2.36	53.8
	2.37	72.4		2.37	53.9
	2.38	72		2.38	53.8
	2.39	72		2.39	53.9
	2.4	71.6		2.4	53.8
	2.41	71.7		2.41	54
	2.42	71.2		2.42	53.9
	2.43	71.1		2.43	54
	2.44	70.5		2.44	53.9
	2.45	70.2		2.45	54.2
	2.46	69.1		2.46	53.6
	2.47	68		2.47	54
	2.48	64.9		2.48	53.8
	2.49	54.2		2.49	54
	2.5	-35.9		2.5	53.9
	2.51	-48.6		2.51	54
	2.52	-54.5		2.52	53.9
	2.53	-55.5		2.53	54
	2.54	-56.1		2.54	53.8
	2.55	-56.1		2.55	53.6
	2.56	-56.2		2.56	52.8
	2.57	-55.9		2.57	49.7
	2.58	-55.9		2.58	25
	2.59	-55.6		2.59	4.51
	2.6	-55.7		2.6	2.12
	2.61	-55.2		2.61	1.64
	2.62	-55.3		2.62	1.18
	2.63	-55		2.63	1.09
	2.64	-55.1		2.64	0.827
	2.65	-54.7		2.65	0.795
	2.66	-54.9		2.66	0.666
	2.67	-54.6		2.67	0.698
	2.68	-54.7		2.68	0.504
	2.69	-54.3		2.69	0.569
	2.7	-54.4		2.7	0.472
	2.71	-54.1		2.71	0.569
	2.72	-54.2		2.72	0.439
	2.73	-53.8		2.73	0.504
	2.74	-54		2.74	0.407
	2.75	-53.7		2.75	0.472
	2.76	-53.8		2.76	0.407
	2.77	-53.5		2.77	0.472
	2.78	-53.6		2.78	0.375
	2.79	-53.3		2.79	0.73
	2.8	-53.5		2.8	0.342
	2.81	-53.1		2.81	0.439
	2.82	-53.2		2.82	0.342
	2.83	-53		2.83	0.439
	2.84	-53		2.84	0.375
	2.85	-52.8		2.85	0.407
	2.86	-52.9		2.86	0.342
	2.87	-52.6		2.87	0.439
	2.88	-52.7		2.88	0.342
	2.89	-52.2		2.89	0.439
	2.9	-51.7		2.9	0.472
	2.91	-50.2		2.91	0.407
	2.92	-43.4		2.92	0.342
	2.93	16.2		2.93	0.407
	2.94	68.7		2.94	0.31
	2.95	74.5		2.95	0.439
	2.96	75.4		2.96	0.342
	2.97	76.2		2.97	0.407
	2.98	76.1		2.98	0.31
	2.99	76.5		2.99	0.407
	3	76.2		3	0.342
	3.01	76.5		3.01	0.342
	3.02	76		3.02	0.342
	3.03	76.3		3.03	0.472
	3.04	76		3.04	0.375
	3.05	76		3.05	0.439
	3.06	75.7		3.06	0.342
	3.07	76		3.07	0.407
	3.08	75.4		3.08	0.31
	3.09	75.8		3.09	0.407
	3.1	75.2		3.1	0.375
	3.11	75.4		3.11	0.472
	3.12	75.1		3.12	0.342
	3.13	75.2		3.13	0.472
	3.14	75		3.14	0.31
	3.15	75		3.15	0.439
	3.16	74.4		3.16	0.31
	3.17	74.8		3.17	0.407
	3.18	74.4		3.18	0.342
	3.19	74.6		3.19	0.439
	3.2	74.2		3.2	0.31
	3.21	74.4		3.21	0.439
	3.22	74		3.22	0.278
	3.23	74.2		3.23	0.439
	3.24	73.8		3.24	0.31
	3.25	74		3.25	0.439
	3.26	73.6		3.26	0.375
	3.27	73.7		3.27	0.407
	3.28	73.4		3.28	0.342
	3.29	73.6		3.29	0.439
	3.3	73.2		3.3	0.342
	3.31	73.4		3.31	0.439
	3.32	73.1		3.32	0.342
	3.33	73.3		3.33	0.439
	3.34	72.9		3.34	0.375
	3.35	73		3.35	0.439
	3.36	72.7		3.36	0.342
	3.37	72.8		3.37	0.472
	3.38	72.5		3.38	0.375
	3.39	72.7		3.39	0.407
	3.4	72.4		3.4	0.342
	3.41	72.5		3.41	0.439
	3.42	72.2		3.42	0.342
	3.43	72.4		3.43	0.569
	3.44	72		3.44	0.375
	3.45	72.2		3.45	0.439
	3.46	71.9		3.46	0.375
	3.47	72		3.47	0.504
	3.48	71.4		3.48	0.375
	3.49	71.9		3.49	0.472
	3.5	71.5		3.5	0.407
	3.51	71.7		3.51	0.536
	3.52	71.4		3.52	0.472
	3.53	71.5		3.53	0.536
	3.54	71.2		3.54	0.601
	3.55	71.4		3.55	0.569
	3.56	71.1		3.56	0.536
	3.57	71.3		3.57	0.666
	3.58	70.9		3.58	0.601
	3.59	71.1		3.59	0.73
	3.6	70.8		3.6	0.698
	3.61	71		3.61	0.86
	3.62	70.6		3.62	0.86
	3.63	70.8		3.63	1.09
	3.64	70.5		3.64	1.25
	3.65	70.7		3.65	1.73
	3.66	70.4		3.66	2.38
	3.67	70.5		3.67	4.61
	3.68	70.3		3.68	34.4
	3.69	70.4		3.69	45
	3.7	70.1		3.7	51.6
	3.71	70.3		3.71	52.6
	3.72	70		3.72	53.1
	3.73	70.1		3.73	53.4
	3.74	69.8		3.74	53.5
	3.75	70		3.75	53.7
	3.76	69.7		3.76	53.6
	3.77	69.8		3.77	53.8
	3.78	69.5		3.78	53.6
	3.79	69.7		3.79	53.8
	3.8	69.2		3.8	53.7
	3.81	69.5		3.81	53.8
	3.82	69.2		3.82	53.8
	3.83	69.4		3.83	53.8
	3.84	69.1		3.84	53.9
	3.85	69.2		3.85	53.9
	3.86	68.9		3.86	53.8
	3.87	69		3.87	53.9
	3.88	68.7		3.88	53.8
	3.89	68.8		3.89	53.9
	3.9	68.4		3.9	53.8
	3.91	68.6		3.91	53.9
	3.92	68.1		3.92	53.9
	3.93	68.2		3.93	54
	3.94	67.7		3.94	53.9
	3.95	67.8		3.95	53.9
	3.96	67.2		3.96	53.9
	3.97	67.1		3.97	54
	3.98	66.4		3.98	53.9
	3.99	65.9		3.99	54
	4	64.5		4	53.9
	4.01	62.5		4.01	54
	4.02	55.6		4.02	53.9
	4.03	-22.9		4.03	54
	4.04	-44.4		4.04	53.9
	4.05	-56.8		4.05	54
	4.06	-58.5		4.06	53.9
	4.07	-58.8		4.07	54
	4.08	-59.3		4.08	53.7
	4.09	-59.1		4.09	53.2
	4.1	-59.1		4.1	51.6
	4.11	-58.6		4.11	35.8
	4.12	-58.8		4.12	6.32
	4.13	-58.4		4.13	2.64
	4.14	-58.5		4.14	1.73
	4.15	-58.2		4.15	1.41
	4.16	-58.2		4.16	1.12
	4.17	-57.8		4.17	1.02
	4.18	-57.9		4.18	0.86
	4.19	-57.6		4.19	0.86
	4.2	-57.7		4.2	0.698
	4.21	-57.3		4.21	0.698
	4.22	-57.4		4.22	0.601
	4.23	-57.2		4.23	0.666
	4.24	-57.2		4.24	0.569
	4.25	-56.9		4.25	0.601
	4.26	-57		4.26	0.504
	4.27	-56.7		4.27	0.569
	4.28	-56.9		4.28	0.342
	4.29	-56.5		4.29	0.536
	4.3	-56.7		4.3	0.407
	4.31	-56.3		4.31	0.504
	4.32	-56.4		4.32	0.407
	4.33	-56.2		4.33	0.569
	4.34	-56.2		4.34	0.472
	4.35	-55.9		4.35	0.569
	4.36	-56		4.36	0.407
	4.37	-55.7		4.37	0.504
	4.38	-55.8		4.38	0.375
	4.39	-55.5		4.39	0.439
	4.4	-55.6		4.4	0.342
	4.41	-55.3		4.41	0.472
	4.42	-55.3		4.42	0.375
	4.43	-54.5		4.43	0.504
	4.44	-53.6		4.44	0.407
	4.45	-50.5		4.45	0.472
	4.46	-13.7		4.46	0.407
	4.47	60.8		4.47	0.472
	4.48	70.2		4.48	0.407
	4.49	72.1		4.49	0.472
	4.5	72.5		4.5	0.472
	4.51	73.1		4.51	0.504
	4.52	73		4.52	0.407
	4.53	73.2		4.53	0.472
	4.54	73		4.54	0.407
	4.55	73.3		4.55	0.472
	4.56	72.8		4.56	0.375
	4.57	73		4.57	0.504
	4.58	72.6		4.58	0.342
	4.59	72.8		4.59	0.504
	4.6	72.5		4.6	0.407
	4.61	72.6		4.61	0.504
	4.62	72.3		4.62	0.439
	4.63	72.4		4.63	0.472
	4.64	72.1		4.64	0.375
	4.65	72.2		4.65	0.472
	4.66	71.8		4.66	0.407
	4.67	72		4.67	0.472
	4.68	71.7		4.68	0.375
	4.69	71.7		4.69	0.504
	4.7	71.4		4.7	0.375
	4.71	71.5		4.71	0.666
	4.72	71.3		4.72	0.375
	4.73	71.4		4.73	0.504
	4.74	71		4.74	0.407
	4.75	71.2		4.75	0.504
	4.76	70.6		4.76	0.407
	4.77	71		4.77	0.504
	4.78	70.6		4.78	0.472
	4.79	70.8		4.79	0.472
	4.8	70.4		4.8	0.439
	4.81	70.6		4.81	0.472
	4.82	70.3		4.82	0.504
	4.83	70.4		4.83	0.472
	4.84	70.1		4.84	0.375
	4.85	70.3		4.85	0.472
	4.86	69.9		4.86	0.407
	4.87	70		4.87	0.504
	4.88	69.8		4.88	0.407
	4.89	69.9		4.89	0.504
	4.9	69.6		4.9	0.407
	4.91	69.7		4.91	0.472
	4.92	69.5		4.92	0.439
	4.93	69.6		4.93	0.536
	4.94	69.3		4.94	0.439
	4.95	69.4		4.95	0.536
	4.96	69.1		4.96	0.439
	4.97	69.3		4.97	0.536
	4.98	69		4.98	0.472
	4.99	69.1		4.99	0.569
	5	68.8		5	0.504
	5.01	68.9		5.01	0.536
	5.02	68.6		5.02	0.407
	5.03	68.8		5.03	0.601
	5.04	68.5		5.04	0.536
	5.05	68.6		5.05	0.569
	5.06	68.3		5.06	0.504
	5.07	68.4		5.07	0.601
	5.08	68		5.08	0.536
	5.09	68.3		5.09	0.666
	5.1	68.1		5.1	0.569
	5.11	68.2		5.11	0.763
	5.12	67.9		5.12	0.698
	5.13	68.1		5.13	0.827
	5.14	67.7		5.14	0.892
	5.15	67.9		5.15	0.989
	5.16	67.6		5.16	1.02
	5.17	67.7		5.17	1.38
	5.18	67.4		5.18	1.6
	5.19	67.9		5.19	2.28
	5.2	67.3		5.2	3.64
	5.21	67.4		5.21	19.4
	5.22	67.2		5.22	43.2
	5.23	67.3		5.23	51.2
	5.24	67.1		5.24	52.4
	5.25	67.2		5.25	53.1
	5.26	66.9		5.26	53.3
	5.27	67.1		5.27	53.5
	5.28	66.8		5.28	53.6
	5.29	67		5.29	53.7
	5.3	66.5		5.3	53.7
	5.31	66.8		5.31	53.8
	5.32	66.5		5.32	53.7
	5.33	66.7		5.33	53.8
	5.34	66.4		5.34	53.8
	5.35	66.5		5.35	53.8
	5.36	66.2		5.36	53.8
	5.37	66.4		5.37	53.9
	5.38	66.1		5.38	53.8
	5.39	66.2		5.39	53.9
	5.4	65.7		5.4	53.8
	5.41	66		5.41	54
	5.42	65.7		5.42	53.8
	5.43	65.8		5.43	54
	5.44	65.4		5.44	53.8
	5.45	65.5		5.45	54
	5.46	65.1		5.46	53.9
	5.47	65.1		5.47	54
	5.48	64.7		5.48	53.9
	5.49	64.6		5.49	54
	5.5	64		5.5	53.9
	5.51	64.2		5.51	54
	5.52	63.1		5.52	53.9
	5.53	62.2		5.53	54
	5.54	60.3		5.54	54
	5.55	55.9		5.55	54.1
	5.56	10.9		5.56	54
	5.57	-42.7		5.57	54
	5.58	-58.9		5.58	53.9
	5.59	-60.6		5.59	54.1
	5.6	-61.4		5.6	53.9
	5.61	-61.6		5.61	53.8
	5.62	-61.8		5.62	53.3
	5.63	-61.6		5.63	52.5
	5.64	-61.6		5.64	43.8
	5.65	-61.2		5.65	10.2
	5.66	-61.3		5.66	3.12
	5.67	-61		5.67	2.25
	5.68	-60.9		5.68	1.47
	5.69	-60.6		5.69	1.31
	5.7	-60.6		5.7	1.02
	5.71	-60.3		5.71	0.989
	5.72	-60.4		5.72	0.827
	5.73	-60.2		5.73	0.86
	5.74	-60.1		5.74	0.698
	5.75	-59.9		5.75	0.763
	5.76	-59.9		5.76	0.633
	5.77	-59.6		5.77	0.666
	5.78	-59.7		5.78	0.601
	5.79	-59.4		5.79	0.698
	5.8	-59.5		5.8	0.569
	5.81	-59		5.81	0.633
	5.82	-59.3		5.82	0.536
	5.83	-59		5.83	0.633
	5.84	-59.1		5.84	0.504
	5.85	-58.8		5.85	0.601
	5.86	-58.9		5.86	0.536
	5.87	-58.6		5.87	0.601
	5.88	-58.7		5.88	0.439
	5.89	-58.4		5.89	0.536
	5.9	-58.5		5.9	0.504
	5.91	-58.3		5.91	0.536
	5.92	-58.3		5.92	0.472
	5.93	-58.1		5.93	0.569
	5.94	-58.2		5.94	0.472
	5.95	-57.9		5.95	0.569
	5.96	-57.4		5.96	0.472
	5.97	-56.3		5.97	0.569
	5.98	-54.6		5.98	0.472
	5.99	-35.1		5.99	0.569
	6	48.3		6	0.472
	6.01	66.2		6.01	0.536
	6.02	68.7		6.02	0.504
	6.03	69.6		6.03	0.569
	6.04	69.8		6.04	0.472
	6.05	70.2		6.05	0.569
	6.06	70.1		6.06	0.472
	6.07	70.2		6.07	0.569
	6.08	70		6.08	0.504
	6.09	70.1		6.09	0.569
	6.1	69.8		6.1	0.375
	6.11	69.9		6.11	0.569
	6.12	69.6		6.12	0.472
	6.13	69.7		6.13	0.601
	6.14	69.3		6.14	0.472
	6.15	69.4		6.15	0.601
	6.16	69.2		6.16	0.472
	6.17	69.3		6.17	0.569
	6.18	69		6.18	0.504
	6.19	69		6.19	0.569
	6.2	68.7		6.2	0.472
	6.21	68.8		6.21	0.536
	6.22	68.5		6.22	0.472
	6.23	68.6		6.23	0.569
	6.24	68.3		6.24	0.472
	6.25	68.4		6.25	0.569
	6.26	68.2		6.26	0.472
	6.27	68.2		6.27	0.569
	6.28	67.9		6.28	0.439
	6.29	68		6.29	0.569
	6.3	67.7		6.3	0.472
	6.31	67.8		6.31	0.601
	6.32	67.5		6.32	0.504
	6.33	67.6		6.33	0.569
	6.34	67.4		6.34	0.472
	6.35	67.4		6.35	0.536
	6.36	67.2		6.36	0.504
	6.37	67.3		6.37	0.536
	6.38	67		6.38	0.472
	6.39	67.1		6.39	0.536
	6.4	66.9		6.4	0.504
	6.41	67		6.41	0.569
	6.42	66.7		6.42	0.536
	6.43	66.8		6.43	0.569
	6.44	66.5		6.44	0.472
	6.45	66.6		6.45	0.601
	6.46	66.3		6.46	0.472
	6.47	66.5		6.47	0.601
	6.48	66.1		6.48	0.504
	6.49	66.3		6.49	0.601
	6.5	66.1		6.5	0.504
	6.51	66.1		6.51	0.601
	6.52	65.9		6.52	0.504
	6.53	66		6.53	0.439
	6.54	65.7		6.54	0.536
	6.55	65.8		6.55	0.666
	6.56	65.6		6.56	0.536
	6.57	65.7		6.57	0.633
	6.58	65.5		6.58	0.569
	6.59	65.6		6.59	0.666
	6.6	65.3		6.6	0.601
	6.61	65.4		6.61	0.73
	6.62	65.1		6.62	0.633
	6.63	65.3		6.63	0.472
	6.64	65		6.64	0.698
	6.65	65.1		6.65	0.795
	6.66	64.9		6.66	0.827
	6.67	65		6.67	0.957
	6.68	64.8		6.68	0.989
	6.69	64.9		6.69	1.18
	6.7	64.6		6.7	1.22
	6.71	64.8		6.71	1.64
	6.72	64.5		6.72	2.06
	6.73	64.6		6.73	3.19
	6.74	64.4		6.74	8.75
	6.75	64.5		6.75	43.2
	6.76	64.2		6.76	50.2
	6.77	64.4		6.77	52.2
	6.78	64.1		6.78	52.9
	6.79	64.3		6.79	53.4
	6.8	64		6.8	53.4
	6.81	64.1		6.81	53.7
	6.82	63.9		6.82	53.7
	6.83	63.9		6.83	53.8
	6.84	63.7		6.84	53.7
	6.85	63.8		6.85	53.8
	6.86	63.6		6.86	53.8
	6.87	63.7		6.87	53.8
	6.88	63.5		6.88	53.9
	6.89	63.5		6.89	53.9
	6.9	63.3		6.9	53.8
	6.91	63.4		6.91	53.9
	6.92	63.1		6.92	53.9
	6.93	63.2		6.93	54
	6.94	63		6.94	53.9
	6.95	63		6.95	54
	6.96	62.7		6.96	53.9
	6.97	62.8		6.97	54
	6.98	62.4		6.98	54
	6.99	62.5		6.99	54
	7	62.1		7	53.9
	7.01	62.1		7.01	54
	7.02	61.7		7.02	54
	7.03	61.6		7.03	54
	7.04	61		7.04	54
	7.05	60.6		7.05	54.1
	7.06	59.6		7.06	54
	7.07	58.2		7.07	54
	7.08	54.8		7.08	54.1
	7.09	38.6		7.09	54
	7.1	-45.1		7.1	54
	7.11	-59.3		7.11	54.1
	7.12	-62.7		7.12	54
	7.13	-63.6		7.13	54.1
	7.14	-64		7.14	53.8
	7.15	-64		7.15	53.6
	7.16	-64.1		7.16	52.7
	7.17	-63.7		7.17	48.2
	7.18	-63.7		7.18	18.7
	7.19	-63.5		7.19	4
	7.2	-63.4		7.2	2.19
	7.21	-63.1		7.21	1.7
	7.22	-63.1		7.22	1.34
	7.23	-62.7		7.23	1.18
	7.24	-62.7		7.24	0.989
	7.25	-62.5		7.25	0.989
	7.26	-62.6		7.26	0.827
	7.27	-62.3		7.27	0.892
	7.28	-62.3		7.28	0.763
	7.29	-62.1		7.29	0.763
	7.3	-62.1		7.3	0.666
	7.31	-61.9		7.31	0.73
	7.32	-61.9		7.32	0.633
	7.33	-61.6		7.33	0.666
	7.34	-61.6		7.34	0.601
	7.35	-61.4		7.35	0.633
	7.36	-61.5		7.36	0.601
	7.37	-61.3		7.37	0.666
	7.38	-61.3		7.38	0.536
	7.39	-61.1		7.39	0.601
	7.4	-61.1		7.4	0.504
	7.41	-60.6		7.41	0.601
	7.42	-60.7		7.42	0.569
	7.43	-60.6		7.43	0.633
	7.44	-60.6		7.44	0.536
	7.45	-60.4		7.45	0.601
	7.46	-60.5		7.46	0.536
	7.47	-60.3		7.47	0.601
	7.48	-60.3		7.48	0.569
	7.49	-59.7		7.49	0.601
	7.5	-59.1		7.5	0.536
	7.51	-57.5		7.51	0.633
	7.52	-47.4		7.52	0.536
	7.53	22.8		7.53	0.601
	7.54	61.4		7.54	0.504
	7.55	65.7		7.55	0.569
	7.56	66.5		7.56	0.536
	7.57	67.1		7.57	0.601
	7.58	67.2		7.58	0.536
	7.59	67.5		7.59	0.601
	7.6	67.3		7.6	0.504
	7.61	67.4		7.61	0.601
	7.62	67.2		7.62	0.536
	7.63	67.2		7.63	0.633
	7.64	67		7.64	0.569
	7.65	67.1		7.65	0.633
	7.66	66.8		7.66	0.569
	7.67	66.9		7.67	0.601
	7.68	66.6		7.68	0.569
	7.69	66.7		7.69	0.601
	7.7	66.4		7.7	0.472
	7.71	66.5		7.71	0.633
	7.72	66.1		7.72	0.536
	7.73	66.2		7.73	0.633
	7.74	66		7.74	0.536
	7.75	66.1		7.75	0.569
	7.76	65.8		7.76	0.569
	7.77	65.8		7.77	0.601
	7.78	65.5		7.78	0.536
	7.79	65.6		7.79	0.633
	7.8	65.3		7.8	0.569
	7.81	65.4		7.81	0.601
	7.82	65.1		7.82	0.569
	7.83	65.2		7.83	0.633
	7.84	64.9		7.84	0.569
	7.85	65		7.85	0.633
	7.86	64.8		7.86	0.536
	7.87	64.8		7.87	0.633
	7.88	64.5		7.88	0.536
	7.89	64.6		7.89	0.601
	7.9	64.4		7.9	0.536
	7.91	64.4		7.91	0.601
	7.92	64.2		7.92	0.569
	7.93	64.2		7.93	0.601
	7.94	64		7.94	0.569
	7.95	64		7.95	0.601
	7.96	63.9		7.96	0.601
	7.97	64		7.97	0.601
	7.98	63.7		7.98	0.569
	7.99	63.8		7.99	0.569
	8	63.5		8	0.536
	8.01	63.6		8.01	0.633
	8.02	63.4		8.02	0.73
	8.03	63.5		8.03	0.666
	8.04	63.2		8.04	0.569
	8.05	63.3		8.05	0.633
	8.06	63.1		8.06	0.569
	8.07	63.3		8.07	0.601
	8.08	63		8.08	0.601
	8.09	63		8.09	0.633
	8.1	62.8		8.1	0.569
	8.11	62.9		8.11	0.698
	8.12	62.7		8.12	0.633
	8.13	62.7		8.13	0.666
	8.14	62.6		8.14	0.666
	8.15	62.6		8.15	0.763
	8.16	62.4		8.16	0.73
	8.17	62.5		8.17	0.795
	8.18	62.3		8.18	0.795
	8.19	62.3		8.19	0.892
	8.2	62.1		8.2	0.892
	8.21	62.2		8.21	1.02
	8.22	62		8.22	1.12
	8.23	62.1		8.23	1.41
	8.24	61.9		8.24	1.51
	8.25	61.9		8.25	1.96
	8.26	61.7		8.26	2.8
	8.27	61.8		8.27	5.68
	8.28	61.6		8.28	40.1
	8.29	61.7		8.29	47
	8.3	61.5		8.3	51.9
	8.31	61.6		8.31	52.8
	8.32	61.4		8.32	53.2
	8.33	61.5		8.33	53.6
	8.34	61.3		8.34	53.6
	8.35	61.4		8.35	53.8
	8.36	61.2		8.36	53.8
	8.37	61.2		8.37	53.8
	8.38	61		8.38	53.8
	8.39	60.9		8.39	53.9
	8.4	60.9		8.4	53.8
	8.41	60.9		8.41	53.9
	8.42	60.7		8.42	53.9
	8.43	60.8		8.43	54
	8.44	60.6		8.44	53.9
	8.45	60.7		8.45	54
	8.46	60.4		8.46	53.9
	8.47	60.4		8.47	53.9
	8.48	60.2		8.48	53.9
	8.49	60.2		8.49	54
	8.5	60		8.5	54
	8.51	60		8.51	54
	8.52	59.7		8.52	53.9
	8.53	59.7		8.53	54
	8.54	59.4		8.54	54
	8.55	59.3		8.55	54
	8.56	58.8		8.56	54
	8.57	58.6		8.57	54.1
	8.58	58		8.58	54
	8.59	57.4		8.59	54.1
	8.6	56		8.6	54.1
	8.61	53.6		8.61	54.1
	8.62	44.9		8.62	54.1
	8.63	-42.1		8.63	54.1
	8.64	-55.7		8.64	54
	8.65	-64.2		8.65	54.1
	8.66	-65.7		8.66	54.1
	8.67	-65.9		8.67	54
	8.68	-66.3		8.68	53.7
	8.69	-66.3		8.69	53.1
	8.7	-65.9		8.7	50.9
	8.71	-65.8		8.71	29.6
	8.72	-65.7		8.72	5.35
	8.73	-65.5		8.73	2.54
	8.74	-65.4		8.74	1.83
	8.75	-65.2		8.75	1.51
	8.76	-65.1		8.76	1.25
	8.77	-64.9		8.77	0.989
	8.78	-64.9		8.78	0.989
	8.79	-64.7		8.79	0.957
	8.8	-64.7		8.8	0.86
	8.81	-64.4		8.81	0.827
	8.82	-64.4		8.82	0.795
	8.83	-64.1		8.83	0.795
	8.84	-64.2		8.84	0.73
	8.85	-63.9		8.85	0.73
	8.86	-63.9		8.86	0.666
	8.87	-63.7		8.87	0.633
	8.88	-63.7		8.88	0.73
	8.89	-63.5		8.89	0.666
	8.9	-63.5		8.9	0.666
	8.91	-63.3		8.91	0.666
	8.92	-63.3		8.92	0.633
	8.93	-63		8.93	0.666
	8.94	-63		8.94	0.601
	8.95	-62.8		8.95	0.633
	8.96	-62.9		8.96	0.601
	8.97	-62.6		8.97	0.633
	8.98	-62.7		8.98	0.342
	8.99	-62.5		8.99	0.633
	9	-62.5		9	0.633
	9.01	-62.3		9.01	0.633
	9.02	-62.1		9.02	0.633
	9.03	-61.4		9.03	0.601
	9.04	-60.2		9.04	0.601
	9.05	-55.5		9.05	0.633
	9.06	-6.71		9.06	0.633
	9.07	55.6		9.07	0.633
	9.08	62.5		9.08	0.601
	9.09	63.9		9.09	0.633
	9.1	64.4		9.1	0.569
	9.11	64.8		9.11	0.633
	9.12	64.8		9.12	0.601
	9.13	64.9		9.13	0.633
	9.14	64.7		9.14	0.601
	9.15	64.8		9.15	0.601
	9.16	64.7		9.16	0.601
	9.17	64.7		9.17	0.666
	9.18	64.4		9.18	0.633
	9.19	64.5		9.19	0.763
	9.2	64.3		9.2	0.504
	9.21	64.2		9.21	0.633
	9.22	64		9.22	0.536
	9.23	64		9.23	0.504
	9.24	63.8		9.24	0.763
	9.25	63.8		9.25	0.536
	9.26	63.6		9.26	0.601
	9.27	63.6		9.27	0.73
	9.28	63.4		9.28	0.633
	9.29	63.4		9.29	0.569
	9.3	63.2		9.3	0.795
	9.31	63.2		9.31	0.633
	9.32	63		9.32	0.536
	9.33	63		9.33	0.633
	9.34	62.8		9.34	0.601
	9.35	62.7		9.35	0.633
	9.36	62.7		9.36	0.633
	9.37	62.7		9.37	0.601
	9.38	62.5		9.38	0.633
	9.39	62.5		9.39	0.601
	9.4	62.3		9.4	0.633
	9.41	62.3		9.41	0.763
	9.42	62.1		9.42	0.569
	9.43	62.2		9.43	0.666
	9.44	61.9		9.44	0.601
	9.45	62		9.45	0.633
	9.46	61.8		9.46	0.633
	9.47	61.8		9.47	0.633
	9.48	61.7		9.48	0.601
	9.49	61.7		9.49	0.633
	9.5	61.5		9.5	0.633
	9.51	61.6		9.51	0.569
	9.52	61.3		9.52	0.569
	9.53	61.4		9.53	0.666
	9.54	61.2		9.54	0.666
	9.55	61.2		9.55	0.633
	9.56	61.1		9.56	0.601
	9.57	61.1		9.57	0.666
	9.58	60.9		9.58	0.666
	9.59	61		9.59	0.666
	9.6	60.8		9.6	0.666
	9.61	60.8		9.61	0.666
	9.62	60.6		9.62	0.472
	9.63	60.7		9.63	0.763
	9.64	60.5		9.64	0.73
	9.65	60.5		9.65	0.73
	9.66	60.4		9.66	0.73
	9.67	60.5		9.67	0.763
	9.68	60.3		9.68	0.73
	9.69	60.3		9.69	0.795
	9.7	60.1		9.7	0.827
	9.71	60.2		9.71	0.86
	9.72	60		9.72	0.924
	9.73	60		9.73	1.02
	9.74	59.9		9.74	1.09
	9.75	59.9		9.75	1.18
	9.76	59.7		9.76	1.28
	9.77	59.8		9.77	1.47
	9.78	59.6		9.78	1.8
	9.79	59.7		9.79	2.51
	9.8	59.5		9.8	4.38
	9.81	59.6		9.81	28.1
	9.82	59.4		9.82	44.1
	9.83	59.4		9.83	51.6
	9.84	59.3		9.84	52.6
	9.85	59.3		9.85	53.2
	9.86	59.2		9.86	53.5
	9.87	59.2		9.87	53.7
	9.88	59.1		9.88	53.8
	9.89	59		9.89	53.8
	9.9	58.9		9.9	53.8
	9.91	58.9		9.91	53.8
	9.92	58.8		9.92	53.9
	9.93	58.8		9.93	53.9
	9.94	58.6		9.94	53.8
	9.95	58.6		9.95	53.9
	9.96	58.5		9.96	54
	9.97	58.5		9.97	53.9
	9.98	58.4		9.98	53.9
	9.99	58.4		9.99	54
	10	58.1		10	54
	10.01	58.2		10.01	54
	10.02	58		10.02	54
	10.03	58		10.03	53.8
	10.04	57.7		10.04	54.1
	10.05	57.7		10.05	54
	10.06	57.4		10.06	54
	10.07	57.3		10.07	54
	10.08	57		10.08	54.1
	10.09	56.9		10.09	54
	10.1	56.5		10.1	54.1
	10.11	56.1		10.11	54.1
	10.12	55.3		10.12	54.1
	10.13	54.3		10.13	54.1
	10.14	52.2		10.14	54.1
	10.15	46.9		10.15	54
	10.16	-17.4		10.16	54.1
	10.17	-50.7		10.17	54.1
	10.18	-65.6		10.18	54.1
	10.19	-67.2		10.19	54.1
	10.2	-67.7		10.2	54.1
	10.21	-68		10.21	53.8
	10.22	-68		10.22	53.3
	10.23	-67.8		10.23	52.2
	10.24	-67.7		10.24	40.1
	10.25	-67.4		10.25	7.81
	10.26	-67.3		10.26	3.12
	10.27	-67.1		10.27	2.02
	10.28	-67		10.28	1.64
	10.29	-66.8		10.29	1.34
	10.3	-66.7		10.3	1.25
	10.31	-66.5		10.31	1.09
	10.32	-66.4		10.32	1.02
	10.33	-66.3		10.33	0.957
	10.34	-66.2		10.34	0.892
	10.35	-66		10.35	0.86
	10.36	-66		10.36	0.827
	10.37	-65.8		10.37	0.698
	10.38	-65.7		10.38	0.795
	10.39	-65.6		10.39	0.73
	10.4	-65.5		10.4	0.763
	10.41	-65.4		10.41	0.698
	10.42	-65.3		10.42	0.698
	10.43	-65.2		10.43	0.73
	10.44	-65.1		10.44	0.73
	10.45	-64.9		10.45	0.666
	10.46	-64.9		10.46	0.698
	10.47	-64.8		10.47	0.698
	10.48	-64.7		10.48	0.601
	10.49	-64.5		10.49	0.666
	10.5	-64.4		10.5	0.698
	10.51	-64.3		10.51	0.633
	10.52	-64.3		10.52	0.73
	10.53	-64.1		10.53	0.666
	10.54	-64.1		10.54	0.666
	10.55	-63.9		10.55	0.633
	10.56	-63.3		10.56	0.666
	10.57	-62.3		10.57	0.666
	10.58	-60		10.58	0.666
	10.59	-32.2		10.59	0.698
	10.6	47.5		10.6	0.698
	10.61	59.6		10.61	0.666
	10.62	61.5		10.62	0.666
	10.63	62.4		10.63	0.633
	10.64	62.6		10.64	0.666
	10.65	62.8		10.65	0.666
	10.66	62.7		10.66	0.698
	10.67	62.8		10.67	0.633
	10.68	62.7		10.68	0.698
	10.69	62.7		10.69	0.569
	10.7	62.5		10.7	0.666
	10.71	62.5		10.71	0.666
	10.72	62.4		10.72	0.633
	10.73	62.3		10.73	0.666
	10.74	62.3		10.74	0.698
	10.75	62.1		10.75	0.666
	10.76	61.9		10.76	0.698
	10.77	61.8		10.77	0.633
	10.78	61.7		10.78	0.698
	10.79	61.7		10.79	0.666
	10.8	61.5		10.8	0.601
	10.81	61.5		10.81	0.633
	10.82	61.3		10.82	0.698
	10.83	61.3		10.83	0.666
	10.84	61.1		10.84	0.698
	10.85	61.1		10.85	0.666
	10.86	60.9		10.86	0.666
	10.87	60.9		10.87	0.666
	10.88	60.7		10.88	0.666
	10.89	60.7		10.89	0.633
	10.9	60.6		10.9	0.763
	10.91	60.5		10.91	0.698
	10.92	60.4		10.92	0.698
	10.93	60.3		10.93	0.666
	10.94	60.2		10.94	0.666
	10.95	60.2		10.95	0.698
	10.96	60.1		10.96	0.666
	10.97	60		10.97	0.666
	10.98	59.9		10.98	0.666
	10.99	59.9		10.99	0.633
	11	59.7		11	0.698
	11.01	59.7		11.01	0.73
	11.02	59.6		11.02	0.698
	11.03	59.5		11.03	0.698
	11.04	59.4		11.04	0.73
	11.05	59.4		11.05	0.698
	11.06	59.5		11.06	0.73
	11.07	59.3		11.07	0.698
	11.08	59.2		11.08	0.698
	11.09	59.1		11.09	0.698
	11.1	59		11.1	0.763
	11.11	59		11.11	0.73
	11.12	58.9		11.12	0.73
	11.13	58.8		11.13	0.698
	11.14	58.7		11.14	0.763
	11.15	58.7		11.15	0.763
	11.16	58.6		11.16	0.73
	11.17	58.6		11.17	0.73
	11.18	58.5		11.18	0.763
	11.19	58.5		11.19	0.763
	11.2	58.3		11.2	0.827
	11.21	58.3		11.21	0.795
	11.22	58.2		11.22	0.536
	11.23	58.2		11.23	0.892
	11.24	58.1		11.24	0.924
	11.25	58.1		11.25	0.957
	11.26	57.9		11.26	1.05
	11.27	57.9		11.27	1.12
	11.28	57.8		11.28	1.18
	11.29	57.8		11.29	1.28
	11.3	57.7		11.3	1.54
	11.31	57.7		11.31	1.83
	11.32	57.6		11.32	2.38
	11.33	57.6		11.33	3.8
	11.34	57.4		11.34	14.1
	11.35	57.5		11.35	43.3
	11.36	57.4		11.36	51.1
	11.37	57.4		11.37	52.5
	11.38	57.5		11.38	53.2
	11.39	57.2		11.39	53.5
	11.4	57.1		11.4	53.7
	11.41	57.1		11.41	53.8
	11.42	57		11.42	53.8
	11.43	57		11.43	53.8
	11.44	56.9		11.44	53.9
	11.45	56.9		11.45	53.9
	11.46	56.8		11.46	53.9
	11.47	56.7		11.47	53.9
	11.48	56.6		11.48	54
	11.49	56.6		11.49	54
	11.5	56.5		11.5	54
	11.51	56.4		11.51	54
	11.52	56.4		11.52	54.1
	11.53	56.3		11.53	54
	11.54	56.1		11.54	54.1
	11.55	56.1		11.55	54.1
	11.56	55.9		11.56	54.1
	11.57	55.9		11.57	54.1
	11.58	55.7		11.58	54.1
	11.59	55.7		11.59	54.1
	11.6	55.3		11.6	54.2
	11.61	55.2		11.61	54.1
	11.62	54.9		11.62	54.1
	11.63	54.6		11.63	54.1
	11.64	54.2		11.64	54.2
	11.65	53.6		11.65	54.2
	11.66	52.7		11.66	54.2
	11.67	51.1		11.67	54.2
	11.68	47.2		11.68	54.1
	11.69	17.4		11.69	54.1
	11.7	-51.1		11.7	54.3
	11.71	-66.3		11.71	54.2
	11.72	-68.4		11.72	54.2
	11.73	-69.2		11.73	54.1
	11.74	-69.6		11.74	54
	11.75	-69.5		11.75	53.5
	11.76	-69.5		11.76	52.8
	11.77	-69.2		11.77	46.1
	11.78	-69.1		11.78	13
	11.79	-69		11.79	3.64
	11.8	-68.8		11.8	2.31
	11.81	-68.6		11.81	1.8
	11.82	-68.5		11.82	1.54
	11.83	-68.2		11.83	1.31
	11.84	-68.1		11.84	1.22
	11.85	-68		11.85	1.09
	11.86	-68		11.86	1.15
	11.87	-67.8		11.87	0.957
	11.88	-67.7		11.88	0.989
	11.89	-67.6		11.89	0.892
	11.9	-67.5		11.9	0.924
	11.91	-67.3		11.91	0.86
	11.92	-67.2		11.92	0.892
	11.93	-67		11.93	0.827
	11.94	-66.9		11.94	0.827
	11.95	-66.8		11.95	0.795
	11.96	-66.8		11.96	0.86
	11.97	-66.7		11.97	0.892
	11.98	-66.6		11.98	0.827
	11.99	-66.4		11.99	0.73
	12	-66.3		12	0.795
	12.01	-66.2		12.01	0.73
	12.02	-66.2		12.02	0.795
	12.03	-66.1		12.03	0.73
	12.04	-66		12.04	0.763
	12.05	-65.9		12.05	0.763
	12.06	-65.8		12.06	0.795
	12.07	-65.7		12.07	0.763
	12.08	-65.6		12.08	0.795
	12.09	-65		12.09	0.73
	12.1	-64.3		12.1	0.795
	12.11	-62.5		12.11	0.763
	12.12	-48.2		12.12	0.827
	12.13	32.2		12.13	0.73
	12.14	56.3		12.14	0.827
	12.15	59.4		12.15	0.73
	12.16	60.2		12.16	0.795
	12.17	60.7		12.17	0.763
	12.18	60.8		12.18	0.763
	12.19	60.9		12.19	0.763
	12.2	60.9		12.2	0.827
	12.21	60.9		12.21	0.763
	12.22	60.8		12.22	0.795
	12.23	60.6		12.23	0.763
	12.24	60.6		12.24	0.795
	12.25	60.6		12.25	0.73
	12.26	60.4		12.26	0.827
	12.27	60.3		12.27	0.73
	12.28	60.2		12.28	0.86
	12.29	60.1		12.29	0.569
	12.3	60		12.3	0.795
	12.31	59.9		12.31	0.73
	12.32	59.8		12.32	0.795
	12.33	59.7		12.33	0.73
	12.34	59.7		12.34	0.795
	12.35	59.6		12.35	0.763
	12.36	59.4		12.36	0.827
	12.37	59.3		12.37	0.763
	12.38	59.2		12.38	0.795
	12.39	59.1		12.39	0.763
	12.4	59		12.4	0.827
	12.41	59		12.41	0.73
	12.42	58.8		12.42	0.827
	12.43	58.8		12.43	0.763
	12.44	58.7		12.44	0.795
	12.45	58.6		12.45	0.763
	12.46	58.5		12.46	0.827
	12.47	58.5		12.47	0.795
	12.48	58.3		12.48	0.795
	12.49	58.3		12.49	0.795
	12.5	58.1		12.5	0.795
	12.51	58.1		12.51	0.795
	12.52	58		12.52	0.795
	12.53	57.9		12.53	0.763
	12.54	57.9		12.54	0.827
	12.55	57.8		12.55	0.763
	12.56	57.7		12.56	0.795
	12.57	57.7		12.57	0.763
	12.58	57.5		12.58	0.827
	12.59	57.5		12.59	0.763
	12.6	57.4		12.6	0.86
	12.61	57.4		12.61	0.795
	12.62	57.3		12.62	0.827
	12.63	57.2		12.63	0.795
	12.64	57.1		12.64	0.827
	12.65	57.1		12.65	0.763
	12.66	57		12.66	0.86
	12.67	57		12.67	0.827
	12.68	56.8		12.68	0.892
	12.69	56.8		12.69	0.827
	12.7	56.7		12.7	0.892
	12.71	56.7		12.71	0.86
	12.72	56.6		12.72	0.827
	12.73	56.5		12.73	0.892
	12.74	56.5		12.74	0.957
	12.75	56.4		12.75	0.957
	12.76	56.4		12.76	1.02
	12.77	56.4		12.77	0.989
	12.78	56.2		12.78	1.09
	12.79	56.2		12.79	1.05
	12.8	56.1		12.8	1.15
	12.81	56.1		12.81	1.22
	12.82	56		12.82	1.41
	12.83	56		12.83	1.51
	12.84	55.8		12.84	1.83
	12.85	55.8		12.85	2.19
	12.86	55.7		12.86	3.25
	12.87	55.7		12.87	7.17
	12.88	55.6		12.88	42.9
	12.89	55.6		12.89	49.3
	12.9	55.5		12.9	52.3
	12.91	55.5		12.91	53
	12.92	55.4		12.92	53.7
	12.93	55.3		12.93	53.6
	12.94	55.3		12.94	53.9
	12.95	55.2		12.95	53.8
	12.96	55.2		12.96	54
	12.97	55.2		12.97	53.9
	12.98	55		12.98	54
	12.99	55		12.99	54
	13	55		13	54.1
	13.01	54.9		13.01	54
	13.02	54.8		13.02	54.1
	13.03	54.7		13.03	54.1
	13.04	54.6		13.04	54.1
	13.05	54.5		13.05	54.1
	13.06	54.4		13.06	54.1
	13.07	54.3		13.07	54.1
	13.08	54.2		13.08	54.2
	13.09	54.3		13.09	54.1
	13.1	54		13.1	54.2
	13.11	53.9		13.11	54.1
	13.12	53.8		13.12	54.2
	13.13	53.6		13.13	54.2
	13.14	53.4		13.14	54.2
	13.15	53.2		13.15	54.1
	13.16	52.9		13.16	54.2
	13.17	52.5		13.17	54.2
	13.18	52		13.18	54.2
	13.19	51.2		13.19	54.2
	13.2	49.8		13.2	54.3
	13.21	46.9		13.21	54.2
	13.22	35.3		13.22	54.2
	13.23	-51.8		13.23	54.2
	13.24	-64.7		13.24	54.3
	13.25	-69.4		13.25	54.2
	13.26	-70.5		13.26	54.2
	13.27	-70.9		13.27	54.1
	13.28	-71.1		13.28	53.9
	13.29	-71		13.29	53.1
	13.3	-70.8		13.3	49.8
	13.31	-70.6		13.31	23.5
	13.32	-70.4		13.32	4.74
	13.33	-70.3		13.33	2.54
	13.34	-70.1		13.34	2.06
	13.35	-70		13.35	1.6
	13.36	-69.8		13.36	1.57
	13.37	-69.7		13.37	1.28
	13.38	-69.6		13.38	1.25
	13.39	-69.4		13.39	1.12
	13.4	-69.2		13.4	1.15
	13.41	-69.1		13.41	1.02
	13.42	-69.1		13.42	1.05
	13.43	-68.8		13.43	0.924
	13.44	-68.7		13.44	0.989
	13.45	-68.5		13.45	0.924
	13.46	-68.5		13.46	1.02
	13.47	-68.4		13.47	0.86
	13.48	-68.3		13.48	0.892
	13.49	-68.2		13.49	0.827
	13.5	-68.1		13.5	0.892
	13.51	-68		13.51	0.86
	13.52	-67.9		13.52	0.892
	13.53	-67.8		13.53	0.827
	13.54	-67.7		13.54	0.892
	13.55	-67.6		13.55	0.827
	13.56	-67.5		13.56	0.892
	13.57	-67.4		13.57	0.633
	13.58	-67.3		13.58	0.86
	13.59	-67.2		13.59	0.827
	13.6	-67.1		13.6	0.86
	13.61	-67		13.61	0.795
	13.62	-66.7		13.62	0.86
	13.63	-65.9		13.63	0.795
	13.64	-64.6		13.64	0.86
	13.65	-57.1		13.65	0.795
	13.66	4.03		13.66	0.86
	13.67	52.2		13.67	0.763
	13.68	57.2		13.68	0.989
	13.69	58.4		13.69	0.827
	13.7	58.8		13.7	0.86
	13.71	59.1		13.71	0.795
	13.72	59.2		13.72	0.892
	13.73	59.1		13.73	0.827
	13.74	59.1		13.74	0.86
	13.75	59.1		13.75	0.827
	13.76	59		13.76	0.86
	13.77	58.9		13.77	0.827
	13.78	58.8		13.78	0.892
	13.79	58.8		13.79	0.763
	13.8	58.6		13.8	0.892
	13.81	58.5		13.81	0.795
	13.82	58.4		13.82	0.892
	13.83	58.2		13.83	0.795
	13.84	58.2		13.84	0.86
	13.85	58.2		13.85	0.827
	13.86	58		13.86	0.892
	13.87	58		13.87	0.827
	13.88	57.8		13.88	0.86
	13.89	57.7		13.89	0.569
	13.9	57.6		13.9	0.892
	13.91	57.6		13.91	0.795
	13.92	57.4		13.92	0.86
	13.93	57.4		13.93	0.795
	13.94	57.4		13.94	0.892
	13.95	57.2		13.95	0.795
	13.96	57.1		13.96	0.86
	13.97	57		13.97	0.795
	13.98	56.9		13.98	0.892
	13.99	56.8		13.99	0.763
	14	56.7		14	0.957
	14.01	56.7		14.01	0.795
	14.02	56.5		14.02	0.892
	14.03	56.5		14.03	0.795
	14.04	56.4		14.04	0.86
	14.05	56.4		14.05	0.795
	14.06	56.3		14.06	0.86
	14.07	56.2		14.07	0.763
	14.08	56.1		14.08	0.86
	14.09	56.1		14.09	0.795
	14.1	55.9		14.1	0.892
	14.11	55.9		14.11	0.795
	14.12	55.8		14.12	0.924
	14.13	55.8		14.13	0.763
	14.14	55.7		14.14	0.892
	14.15	55.6		14.15	0.763
	14.16	55.6		14.16	0.924
	14.17	55.5		14.17	0.827
	14.18	55.4		14.18	0.892
	14.19	55.3		14.19	0.86
	14.2	55.3		14.2	0.924
	14.21	55.2		14.21	0.924
	14.22	55.1		14.22	0.957
	14.23	55.1		14.23	0.86
	14.24	55		14.24	0.957
	14.25	54.9		14.25	0.827
	14.26	54.7		14.26	0.989
	14.27	54.8		14.27	0.86
	14.28	54.7		14.28	1.09
	14.29	54.8		14.29	0.989
	14.3	54.7		14.3	1.05
	14.31	54.6		14.31	1.05
	14.32	54.5		14.32	1.22
	14.33	54.5		14.33	1.18
	14.34	54.4		14.34	1.28
	14.35	54.4		14.35	1.38
	14.36	54.3		14.36	1.57
	14.37	54.2		14.37	1.73
	14.38	54.2		14.38	2.19
	14.39	54.1		14.39	2.83
	14.4	54		14.4	5.29
	14.41	54		14.41	36.6
	14.42	53.9		14.42	45.8
	14.43	53.9		14.43	51.9
	14.44	53.8		14.44	53
	14.45	53.8		14.45	53.4
	14.46	53.7		14.46	53.7
	14.47	53.7		14.47	53.8
	14.48	53.6		14.48	54
	14.49	53.6		14.49	53.9
	14.5	53.4		14.5	54
	14.51	53.4		14.51	53.9
	14.52	53.3		14.52	54.2
	14.53	53.3		14.53	54
	14.54	53.2		14.54	54.1
	14.55	53.2		14.55	54
	14.56	53.1		14.56	54.1
	14.57	53.1		14.57	54.1
	14.58	52.8		14.58	54.2
	14.59	52.9		14.59	54.1
	14.6	52.8		14.6	54.2
	14.61	52.7		14.61	54.1
	14.62	52.6		14.62	54.2
	14.63	52.5		14.63	54.2
	14.64	52.3		14.64	54.2
	14.65	52.2		14.65	54.2
	14.66	52		14.66	54.2
	14.67	51.9		14.67	54.2
	14.68	51.7		14.68	54.2
	14.69	51.5		14.69	54.2
	14.7	51		14.7	54.2
	14.71	50.6		14.71	54.2
	14.72	49.9		14.72	54.2
	14.73	48.7		14.73	54.2
	14.74	46.4		14.74	54.3
	14.75	39.6		14.75	54.2
	14.76	-40.7		14.76	54.3
	14.77	-58.7		14.77	54.2
	14.78	-70.1		14.78	54.3
	14.79	-71.6		14.79	54.2
	14.8	-72.2		14.8	54.2
	14.81	-72.3		14.81	53.9
	14.82	-72.3		14.82	53.5
	14.83	-72.1		14.83	51.9
	14.84	-72		14.84	34.8
	14.85	-71.8		14.85	6.36
	14.86	-71.6		14.86	3.03
	14.87	-71.4		14.87	2.15
	14.88	-71.3		14.88	1.8
	14.89	-71.1		14.89	1.51
	14.9	-70.9		14.9	1.44
	14.91	-70.8		14.91	1.25
	14.92	-70.6		14.92	1.28
	14.93	-70.4		14.93	1.09
	14.94	-70.5		14.94	1.12
	14.95	-70.3		14.95	1.05
	14.96	-70.2		14.96	1.02
	14.97	-70.1		14.97	0.957
	14.98	-70		14.98	1.02
	14.99	-69.8		14.99	0.892
	15	-69.8		15	0.989
	15.01	-69.6		15.01	0.892
	15.02	-69.5		15.02	1.02
	15.03	-69.4		15.03	0.892
	15.04	-69.3		15.04	0.957
	15.05	-69.2		15.05	0.86
	15.06	-69.1		15.06	0.924
	15.07	-69		15.07	0.892
	15.08	-68.9		15.08	0.892
	15.09	-68.8		15.09	0.827
	15.1	-68.7		15.1	0.924
	15.11	-68.6		15.11	0.86
	15.12	-68.4		15.12	0.957
	15.13	-68.3		15.13	0.827
	15.14	-68.3		15.14	0.892
	15.15	-68		15.15	0.827
	15.16	-67.4		15.16	0.924
	15.17	-66.3		15.17	0.569
	15.18	-63.1		15.18	0.892
	15.19	-24.1		15.19	0.86
	15.2	46.4		15.2	0.924
	15.21	55.1		15.21	0.827
	15.22	56.2		15.22	0.924
	15.23	57.3		15.23	0.795
	15.24	57.5		15.24	0.924
	15.25	57.6		15.25	0.827
	15.26	57.6		15.26	0.924
	15.27	57.6		15.27	0.795
	15.28	57.5		15.28	0.924
	15.29	57.5		15.29	0.827
	15.3	57.4		15.3	0.892
	15.31	57.4		15.31	0.827
	15.32	57.2		15.32	0.924
	15.33	57.1		15.33	0.86
	15.34	57.1		15.34	0.924
	15.35	57		15.35	0.827
	15.36	56.8		15.36	0.957
	15.37	56.8		15.37	0.827
	15.38	56.7		15.38	0.924
	15.39	56.6		15.39	0.73
	15.4	56.4		15.4	0.924
	15.41	56.4		15.41	0.86
	15.42	56.3		15.42	0.924
	15.43	56.3		15.43	0.827
	15.44	56		15.44	0.924
	15.45	56		15.45	0.795
	15.46	55.9		15.46	0.924
	15.47	55.8		15.47	0.827
	15.48	55.7		15.48	0.924
	15.49	55.7		15.49	1.05
	15.5	55.5		15.5	0.924
	15.51	55.4		15.51	0.86
	15.52	55.4		15.52	0.924
	15.53	55.3		15.53	0.827
	15.54	55.2		15.54	0.957
	15.55	55.1		15.55	0.827
	15.56	55.1		15.56	0.924
	15.57	55		15.57	0.827
	15.58	54.9		15.58	0.924
	15.59	54.9		15.59	0.827
	15.6	54.7		15.6	1.12
	15.61	54.7		15.61	0.827
	15.62	54.6		15.62	0.957
	15.63	54.6		15.63	0.86
	15.64	54.5		15.64	0.957
	15.65	54.5		15.65	0.86
	15.66	54.3		15.66	0.924
	15.67	54.2		15.67	0.86
	15.68	54.2		15.68	0.957
	15.69	54.1		15.69	0.86
	15.7	54		15.7	0.957
	15.71	54		15.71	0.827
	15.72	53.9		15.72	0.957
	15.73	53.9		15.73	0.86
	15.74	53.8		15.74	0.957
	15.75	53.7		15.75	0.892
	15.76	53.6		15.76	1.02
	15.77	53.6		15.77	0.892
	15.78	53.5		15.78	1.05
	15.79	53.5		15.79	0.957
	15.8	53.4		15.8	1.05
	15.81	53.4		15.81	1.05
	15.82	53.3		15.82	1.12
	15.83	53.3		15.83	0.989
	15.84	53.2		15.84	1.18
	15.85	53.1		15.85	1.12
	15.86	53.1		15.86	1.25
	15.87	53		15.87	1.25
	15.88	52.9		15.88	1.44
	15.89	52.9		15.89	1.44
	15.9	52.8		15.9	1.73
	15.91	52.8		15.91	1.99
	15.92	52.7		15.92	2.77
	15.93	52.7		15.93	4.16
	15.94	52.6		15.94	21.8
	15.95	52.6		15.95	43.7
	15.96	52.5		15.96	51.7
	15.97	52.4		15.97	52.7
	15.98	52.4		15.98	53.4
	15.99	52.3		15.99	53.6
	16	52.2		16	53.8
	16.01	52.2		16.01	53.9
	16.02	52.1		16.02	54
	16.03	52.1		16.03	54
	16.04	52		16.04	54.1
	16.05	52		16.05	54
	16.06	51.9		16.06	54.1
	16.07	51.9		16.07	54.1
	16.08	51.6		16.08	54.2
	16.09	51.7		16.09	54.1
	16.1	51.7		16.1	54.2
	16.11	51.6		16.11	54.1
	16.12	51.5		16.12	54.2
	16.13	51.4		16.13	54.2
	16.14	51.3		16.14	54.2
	16.15	51.2		16.15	54.1
	16.16	51.1		16.16	54.2
	16.17	51		16.17	54.2
	16.18	50.9		16.18	54.2
	16.19	50.8		16.19	54.2
	16.2	50.5		16.2	54.2
	16.21	50.3		16.21	54.2
	16.22	50.1		16.22	54.2
	16.23	49.8		16.23	54.2
	16.24	49.3		16.24	54.3
	16.25	48.8		16.25	54.2
	16.26	47.7		16.26	54.3
	16.27	45.9		16.27	54.2
	16.28	41.2		16.28	54.3
	16.29	-7.71		16.29	54.2
	16.3	-55.5		16.3	54.3
	16.31	-70.8		16.31	54.2
	16.32	-72.5		16.32	54.3
	16.33	-73.2		16.33	54.3
	16.34	-73.5		16.34	54
	16.35	-73.4		16.35	53.7
	16.36	-73.3		16.36	52.7
	16.37	-73.1		16.37	43.2
	16.38	-73		16.38	9.72
	16.39	-72.8		16.39	3.41
	16.4	-72.6		16.4	2.44
	16.41	-72.4		16.41	1.86
	16.42	-72.3		16.42	1.7
	16.43	-72.1		16.43	1.44
	16.44	-72		16.44	1.44
	16.45	-71.7		16.45	1.22
	16.46	-71.8		16.46	1.25
	16.47	-71.6		16.47	1.09
	16.48	-71.5		16.48	1.18
	16.49	-71.3		16.49	1.02
	16.5	-71.2		16.5	1.12
	16.51	-71.1		16.51	1.02
	16.52	-71		16.52	1.09
	16.53	-70.9		16.53	0.989
	16.54	-70.8		16.54	1.05
	16.55	-70.7		16.55	0.924
	16.56	-70.6		16.56	0.957
	16.57	-70.4		16.57	0.957
	16.58	-70.4		16.58	0.957
	16.59	-70.5		16.59	0.892
	16.6	-69.9		16.6	0.957
	16.61	-70		16.61	0.892
	16.62	-69.9		16.62	1.02
	16.63	-69.8		16.63	0.892
	16.64	-69.7		16.64	1.02
	16.65	-69.6		16.65	0.892
	16.66	-69.6		16.66	0.957
	16.67	-69.4		16.67	1.05
	16.68	-69.2		16.68	0.892
	16.69	-68.7		16.69	0.924
	16.7	-67.8		16.7	0.924
	16.71	-65.8		16.71	0.827
	16.72	-44.9		16.72	1.02
	16.73	36.8		16.73	0.86
	16.74	52.6		16.74	0.957
	16.75	55		16.75	0.86
	16.76	55.7		16.76	0.924
	16.77	56.1		16.77	0.892
	16.78	56.2		16.78	0.989
	16.79	56.4		16.79	0.892
	16.8	56.2		16.8	0.957
	16.81	56.3		16.81	0.827
	16.82	56.1		16.82	0.957
	16.83	56.2		16.83	0.86
	16.84	56		16.84	0.924
	16.85	56		16.85	0.86
	16.86	55.8		16.86	0.989
	16.87	55.8		16.87	0.86
	16.88	55.6		16.88	0.892
	16.89	55.6		16.89	0.86
	16.9	55.4		16.9	0.957
	16.91	55.4		16.91	0.892
	16.92	55.2		16.92	0.957
	16.93	55.3		16.93	0.892
	16.94	55.1		16.94	0.957
	16.95	55		16.95	0.86
	16.96	54.9		16.96	0.924
	16.97	54.8		16.97	0.827
	16.98	54.6		16.98	0.957
	16.99	54.6		16.99	0.892
	17	54.5		17	0.957
	17.01	54.5		17.01	0.86
	17.02	54.3		17.02	0.924
	17.03	54.3		17.03	0.86
	17.04	54.2		17.04	0.989
	17.05	54.1		17.05	0.892
	17.06	54		17.06	0.924
	17.07	54		17.07	0.86
	17.08	53.8		17.08	0.924
	17.09	53.8		17.09	0.827
	17.1	53.7		17.1	0.957
	17.11	53.6		17.11	0.86
	17.12	53.5		17.12	0.957
	17.13	53.5		17.13	0.892
	17.14	53.4		17.14	0.957
	17.15	53.3		17.15	0.86
	17.16	53.2		17.16	0.989
	17.17	53.2		17.17	0.86
	17.18	53.1		17.18	0.957
	17.19	53		17.19	0.827
	17.2	53		17.2	1.22
	17.21	52.9		17.21	0.86
	17.22	52.8		17.22	0.957
	17.23	52.8		17.23	0.827
	17.24	52.7		17.24	0.957
	17.25	52.4		17.25	0.86
	17.26	52.5		17.26	0.924
	17.27	52.5		17.27	0.892
	17.28	52.4		17.28	0.989
	17.29	52.4		17.29	0.892
	17.3	52.3		17.3	1.18
	17.31	52.3		17.31	0.827
	17.32	52.2		17.32	1.02
	17.33	52.1		17.33	0.924
	17.34	52		17.34	1.05
	17.35	52		17.35	1.02
	17.36	51.9		17.36	1.15
	17.37	51.9		17.37	1.05
	17.38	51.8		17.38	1.22
	17.39	51.8		17.39	1.12
	17.4	51.7		17.4	1.31
	17.41	51.7		17.41	1.57
	17.42	51.6		17.42	1.51
	17.43	51.6		17.43	1.64
	17.44	51.4		17.44	1.99
	17.45	51.4		17.45	2.38
	17.46	51.3		17.46	3.61
	17.47	51.3		17.47	9.75
	17.48	51.2		17.48	43.4
	17.49	51.2		17.49	50.7
	17.5	51.1		17.5	52.5
	17.51	51.1		17.51	53.1
	17.52	51		17.52	53.6
	17.53	51		17.53	53.7
	17.54	50.9		17.54	53.9
	17.55	50.9		17.55	53.9
	17.56	50.8		17.56	54.1
	17.57	50.6		17.57	53.9
	17.58	50.7		17.58	54.1
	17.59	50.6		17.59	54
	17.6	50.6		17.6	54.1
	17.61	50.6		17.61	54
	17.62	50.4		17.62	54.2
	17.63	50.4		17.63	54.1
	17.64	50.3		17.64	54.2
	17.65	50.3		17.65	54.1
	17.66	50.1		17.66	54.2
	17.67	50.1		17.67	54.1
	17.68	49.7		17.68	54.2
	17.69	49.9		17.69	54.1
	17.7	49.7		17.7	54.2
	17.71	49.6		17.71	54.2
	17.72	49.4		17.72	54.2
	17.73	49.3		17.73	54.2
	17.74	49.1		17.74	54.3
	17.75	48.9		17.75	54.2
	17.76	48.5		17.76	54.3
	17.77	48.2		17.77	54.2
	17.78	47.6		17.78	54.3
	17.79	46.7		17.79	54.2
	17.8	45.2		17.8	54.3
	17.81	41.9		17.81	54.2
	17.82	24.1		17.82	54.3
	17.83	-56.3		17.83	54
	17.84	-70.6		17.84	54.3
	17.85	-72.9		17.85	54.2
	17.86	-74.2		17.86	54.3
	17.87	-74.5		17.87	54
	17.88	-74.7		17.88	53.8
	17.89	-74.4		17.89	53
	17.9	-74.3		17.9	47.9
	17.91	-74		17.91	17.7
	17.92	-73.9		17.92	4.26
	17.93	-73.6		17.93	2.51
	17.94	-73.6		17.94	2.09
	17.95	-73.4		17.95	1.67
	17.96	-73.2		17.96	1.57
	17.97	-73		17.97	1.34
	17.98	-72.8		17.98	1.34
	17.99	-72.8		17.99	1.22
	18	-72.8		18	1.25
	18.01	-72.6		18.01	1.12
	18.02	-72.5		18.02	1.15
	18.03	-72.3		18.03	0.989
	18.04	-72.1		18.04	1.09
	18.05	-71.9		18.05	1.15
	18.06	-72		18.06	1.02
	18.07	-71.8		18.07	0.957
	18.08	-71.8		18.08	1.02
	18.09	-71.6		18.09	0.924
	18.1	-71.5		18.1	0.989
	18.11	-71.4		18.11	0.892
	18.12	-71.3		18.12	0.957
	18.13	-71.1		18.13	0.892
	18.14	-71.1		18.14	0.989
	18.15	-70.9		18.15	0.892
	18.16	-70.9		18.16	0.989
	18.17	-70.7		18.17	0.892
	18.18	-70.7		18.18	0.957
	18.19	-70.4		18.19	0.86
	18.2	-70.5		18.2	0.989
	18.21	-70.2		18.21	0.892
	18.22	-69.9		18.22	0.989
	18.23	-69.2		18.23	0.892
	18.24	-67.7		18.24	0.924
	18.25	-56.6		18.25	0.86
	18.26	15.5		18.26	0.957
	18.27	49.7		18.27	0.892
	18.28	53.4		18.28	0.957
	18.29	54.4		18.29	0.924
	18.3	54.7		18.3	0.957
	18.31	55.1		18.31	0.827
	18.32	54.9		18.32	0.957
	18.33	55.1		18.33	0.892
	18.34	55		18.34	0.957
	18.35	55		18.35	0.86
	18.36	54.9		18.36	0.957
	18.37	54.9		18.37	0.892
	18.38	54.7		18.38	0.957
	18.39	54.7		18.39	0.892
	18.4	54.5		18.4	0.957
	18.41	54.5		18.41	0.86
	18.42	54.3		18.42	0.957
	18.43	54.3		18.43	0.892
	18.44	54.1		18.44	0.957
	18.45	54.1		18.45	0.892
	18.46	53.9		18.46	0.924
	18.47	53.9		18.47	0.892
	18.48	53.7		18.48	1.18
	18.49	53.7		18.49	0.86
	18.5	53.5		18.5	0.957
	18.51	53.5		18.51	0.86
	18.52	53.3		18.52	0.924
	18.53	53.1		18.53	0.86
	18.54	53.1		18.54	0.924
	18.55	53.1		18.55	0.86
	18.56	53		18.56	0.924
	18.57	53		18.57	0.86
	18.58	52.8		18.58	0.957
	18.59	52.8		18.59	0.827
	18.6	52.7		18.6	0.957
	18.61	52.7		18.61	0.86
	18.62	52.5		18.62	0.957
	18.63	52.5		18.63	0.892
	18.64	52.5		18.64	0.924
	18.65	52.4		18.65	0.86
	18.66	52.2		18.66	0.957
	18.67	52.2		18.67	0.86
	18.68	52		18.68	0.989
	18.69	52		18.69	0.892
	18.7	51.9		18.7	0.957
	18.71	51.9		18.71	0.86
	18.72	51.7		18.72	0.924
	18.73	51.8		18.73	0.892
	18.74	51.6		18.74	0.957
	18.75	51.6		18.75	0.86
	18.76	51.5		18.76	0.924
	18.77	51.5		18.77	0.86
	18.78	51.3		18.78	0.957
	18.79	51.4		18.79	0.892
	18.8	51.2		18.8	0.924
	18.81	51.2		18.81	0.892
	18.82	51.1		18.82	1.02
	18.83	51.1		18.83	0.924
	18.84	51		18.84	1.05
	18.85	51.2		18.85	0.957
	18.86	50.8		18.86	1.02
	18.87	50.9		18.87	0.989
	18.88	50.7		18.88	1.05
	18.89	50.8		18.89	1.09
	18.9	50.6		18.9	1.12
	18.91	50.6		18.91	0.924
	18.92	50.5		18.92	1.22
	18.93	50.5		18.93	1.22
	18.94	50.4		18.94	1.34
	18.95	50.4		18.95	1.38
	18.96	50.2		18.96	1.64
	18.97	50.3		18.97	1.83
	18.98	50.1		18.98	2.28
	18.99	50.1		18.99	3.09
	19	50		19	6.26
	19.01	50		19.01	41.3
	19.02	49.9		19.02	47.9
	19.03	50		19.03	52.1
	19.04	49.8		19.04	53.1
	19.05	49.9		19.05	53.4
	19.06	49.7		19.06	53.7
	19.07	49.7		19.07	53.8
	19.08	49.5		19.08	53.9
	19.09	49.6		19.09	53.9
	19.1	49.4		19.1	54
	19.11	49.5		19.11	54.1
	19.12	49.3		19.12	54
	19.13	49.4		19.13	54
	19.14	49.2		19.14	54.1
	19.15	49.2		19.15	54.1
	19.16	49.1		19.16	54.1
	19.17	49.2		19.17	54.1
	19.18	48.9		19.18	54.2
	19.19	49		19.19	54.1
	19.2	48.8		19.2	54.2
	19.21	48.8		19.21	54.1
	19.22	48.6		19.22	54.2
	19.23	48.6		19.23	54.2
	19.24	48.3		19.24	54.1
	19.25	48.3		19.25	54.1
	19.26	48		19.26	54.2
	19.27	47.9		19.27	54.2
	19.28	47.9		19.28	54.2
	19.29	47.4		19.29	54.2
	19.3	47		19.3	54.2
	19.31	46.6		19.31	54.2
	19.32	45.7		19.32	54.2
	19.33	44.6		19.33	54.2
	19.34	41.9		19.34	54.3
	19.35	33		19.35	54.2
	19.36	-53.7		19.36	54.2
	19.37	-66.4		19.37	54.2
	19.38	-73.6		19.38	54.2
	19.39	-74.9		19.39	54.2
	19.4	-75.4		19.4	54.2
	19.41	-75.5		19.41	53.8
	19.42	-75.5		19.42	53.3
	19.43	-75.2		19.43	50.9
	19.44	-75.1		19.44	28.2
	19.45	-74.9		19.45	5.35
	19.46	-74.8		19.46	2.86
	19.47	-74.5		19.47	2.09
	19.48	-74.5		19.48	1.86
	19.49	-74.2		19.49	1.57
	19.5	-74.2		19.5	1.47
	19.51	-73.9		19.51	1.31
	19.52	-73.9		19.52	1.28
	19.53	-73.6		19.53	1.18
	19.54	-73.7		19.54	1.18
	19.55	-73.4		19.55	1.31
	19.56	-73.4		19.56	1.12
	19.57	-73.2		19.57	1.02
	19.58	-73.1		19.58	1.05
	19.59	-73		19.59	0.989
	19.6	-72.9		19.6	1.05
	19.61	-72.7		19.61	0.989
	19.62	-72.6		19.62	1.02
	19.63	-72.4		19.63	0.924
	19.64	-72.4		19.64	0.957
	19.65	-72.2		19.65	0.924
	19.66	-72.2		19.66	0.957
	19.67	-71.9		19.67	0.957
	19.68	-72		19.68	0.989
	19.69	-71.8		19.69	0.892
	19.7	-71.7		19.7	0.989
	19.71	-71.5		19.71	0.892
	19.72	-71.5		19.72	0.957
	19.73	-71.3		19.73	0.924
	19.74	-71.3		19.74	0.924
	19.75	-71		19.75	0.924
	19.76	-70.4		19.76	1.22
	19.77	-69.1		19.77	0.924
	19.78	-64		19.78	0.957
	19.79	-12.2		19.79	0.892
	19.8	45.3		19.8	0.924
	19.81	52.1		19.81	0.892
	19.82	53		19.82	0.924
	19.83	53.6		19.83	0.892
	19.84	53.8		19.84	0.957
	19.85	54		19.85	0.892
	19.86	53.9		19.86	0.957
	19.87	54		19.87	0.957
	19.88	53.8		19.88	0.957
	19.89	53.9		19.89	0.924
	19.9	53.6		19.9	0.957
	19.91	53.7		19.91	0.957
	19.92	53.7		19.92	0.957
	19.93	53.5		19.93	0.924
	19.94	53.2		19.94	0.957
	19.95	53.3		19.95	0.924
[truncated: 5,136 more rows]

## Sheet: c
	Time	Voltage			Time	Charge
	s	V			s	nC
		MG/Kapton				MG/Kapton
		Voltage (V) - Plot 0			time
	0	15.4			0	52.4
	0.01	15.4			0.01	52.4
	0.02	15.2			0.02	52.2
	0.03	15.2			0.03	52.4
	0.04	15.1			0.04	52.4
	0.05	15.1			0.05	52.4
	0.06	14.9			0.06	52.4
	0.07	14.9			0.07	52.4
	0.08	14.7			0.08	52.4
	0.09	14.7			0.09	52.4
	0.1	14.6			0.1	52.4
	0.11	14.5			0.11	52.4
	0.12	14.3			0.12	52.4
	0.13	14.3			0.13	52.5
	0.14	14.2			0.14	52.4
	0.15	14.1			0.15	52.5
	0.16	13.9			0.16	52.4
	0.17	13.9			0.17	52.5
	0.18	13.7			0.18	52.4
	0.19	13.4			0.19	52.5
	0.2	13.4			0.2	52.4
	0.21	13.2			0.21	52.5
	0.22	12.9			0.22	52.4
	0.23	12.6			0.23	52.4
	0.24	12			0.24	52.2
	0.25	10.9			0.25	51.1
	0.26	7.42			0.26	47.7
	0.27	-57.2			0.27	23.5
	0.28	-72.1			0.28	4
	0.29	-81			0.29	2.54
	0.3	-81.9			0.3	2.22
	0.31	-81.4			0.31	2.02
	0.32	-80.8			0.32	1.89
	0.33	-80			0.33	1.8
	0.34	-79.4			0.34	1.73
	0.35	-78.6			0.35	1.77
	0.36	-78			0.36	1.54
	0.37	-77.4			0.37	1.67
	0.38	-76.9			0.38	1.64
	0.39	-76.4			0.39	1.6
	0.4	-75.9			0.4	1.64
	0.41	-75.5			0.41	1.6
	0.42	-75.1			0.42	1.6
	0.43	-74.5			0.43	1.64
	0.44	-74.3			0.44	1.57
	0.45	-73.7			0.45	1.57
	0.46	-73.5			0.46	1.6
	0.47	-72.9			0.47	1.57
	0.48	-72.7			0.48	1.54
	0.49	-72.4			0.49	1.6
	0.5	-72.2			0.5	1.57
	0.51	-71.7			0.51	1.57
	0.52	-71.4			0.52	1.51
	0.53	-71.1			0.53	1.6
	0.54	-70.9			0.54	1.54
	0.55	-70.5			0.55	1.57
	0.56	-70.3			0.56	1.57
	0.57	-70			0.57	1.28
	0.58	-69.8			0.58	1.54
	0.59	-69.4			0.59	1.57
	0.6	-69.2			0.6	1.6
	0.61	-69			0.61	1.57
	0.62	-68.8			0.62	1.57
	0.63	-68.5			0.63	1.64
	0.64	-68.2			0.64	1.54
	0.65	-68			0.65	1.6
	0.66	-67.4			0.66	1.57
	0.67	-66.3			0.67	1.6
	0.68	-63.9			0.68	1.6
	0.69	-47.9			0.69	1.57
	0.7	25.2			0.7	1.54
	0.71	34.5			0.71	1.6
	0.72	34.4			0.72	1.6
	0.73	33.6			0.73	1.64
	0.74	32.7			0.74	1.57
	0.75	32			0.75	1.6
	0.76	31.1			0.76	1.6
	0.77	30.5			0.77	1.6
	0.78	29.8			0.78	1.6
	0.79	29.3			0.79	1.57
	0.8	28.6			0.8	1.57
	0.81	28.2			0.81	1.6
	0.82	27.7			0.82	1.57
	0.83	27.1			0.83	1.6
	0.84	26.8			0.84	1.6
	0.85	26.5			0.85	1.6
	0.86	26			0.86	1.57
	0.87	25.7			0.87	1.6
	0.88	25.3			0.88	1.67
	0.89	25			0.89	1.8
	0.9	24.6			0.9	1.67
	0.91	24.5			0.91	1.57
	0.92	24			0.92	1.67
	0.93	23.9			0.93	1.54
	0.94	23.6			0.94	1.67
	0.95	23.3			0.95	1.57
	0.96	23			0.96	1.57
	0.97	22.9			0.97	1.64
	0.98	22.5			0.98	1.7
	0.99	22.4			0.99	1.7
	1	22.1			1	1.7
	1.01	22			1.01	1.64
	1.02	21.7			1.02	1.54
	1.03	21.6			1.03	1.7
	1.04	21.4			1.04	1.54
	1.05	21.3			1.05	1.6
	1.06	21			1.06	1.6
	1.07	20.9			1.07	1.67
	1.08	20.6			1.08	1.64
	1.09	20.6			1.09	1.64
	1.1	20.3			1.1	1.64
	1.11	20.3			1.11	1.67
	1.12	19.9			1.12	1.64
	1.13	19.9			1.13	1.64
	1.14	19.7			1.14	1.64
	1.15	19.9			1.15	1.67
	1.16	19.4			1.16	1.64
	1.17	19.4			1.17	1.67
	1.18	19.1			1.18	1.67
	1.19	19.1			1.19	1.67
	1.2	18.8			1.2	1.7
	1.21	18.8			1.21	1.77
	1.22	18.6			1.22	1.7
	1.23	18.5			1.23	1.7
	1.24	18.3			1.24	1.73
	1.25	18.4			1.25	1.73
	1.26	18			1.26	1.77
	1.27	18.1			1.27	1.8
	1.28	17.9			1.28	1.8
	1.29	17.9			1.29	1.83
	1.3	17.6			1.3	1.86
	1.31	17.7			1.31	1.89
	1.32	17.4			1.32	2.22
	1.33	17.5			1.33	2.06
	1.34	17.2			1.34	2.22
	1.35	17.3			1.35	2.48
	1.36	17			1.36	3.09
	1.37	17.1			1.37	6
	1.38	16.8			1.38	42
	1.39	16.9			1.39	47.2
	1.4	16.6			1.4	50.7
	1.41	16.7			1.41	51.8
	1.42	16.5			1.42	52.2
	1.43	16.5			1.43	52.4
	1.44	16.3			1.44	52.4
	1.45	16.3			1.45	52.4
	1.46	16.1			1.46	52.5
	1.47	16.3			1.47	52.5
	1.48	15.9			1.48	52.5
	1.49	16			1.49	52.5
	1.5	15.7			1.5	52.6
	1.51	15.8			1.51	52.5
	1.52	15.6			1.52	52.5
	1.53	15.7			1.53	52.5
	1.54	15.4			1.54	52.6
	1.55	15.5			1.55	52.6
	1.56	15.2			1.56	52.6
	1.57	15.3			1.57	52.6
	1.58	15.2			1.58	52.6
	1.59	15.2			1.59	52.6
	1.6	14.9			1.6	52.6
	1.61	15			1.61	52.6
	1.62	14.7			1.62	52.9
	1.63	14.8			1.63	52.8
	1.64	14.6			1.64	52.6
	1.65	14.6			1.65	52.6
	1.66	14.4			1.66	52.7
	1.67	14.4			1.67	52.6
	1.68	14.3			1.68	52.6
	1.69	14.2			1.69	52.6
	1.7	14			1.7	52.6
	1.71	14			1.71	52.6
	1.72	13.7			1.72	52.6
	1.73	13.7			1.73	52.7
	1.74	13.3			1.74	52.6
	1.75	13.2			1.75	52.6
	1.76	12.7			1.76	52.6
	1.77	12.3			1.77	52.2
	1.78	11.1			1.78	51.4
	1.79	8.1			1.79	48.6
	1.8	-43.2			1.8	29.1
	1.81	-71.2			1.81	4.58
	1.82	-80.8			1.82	2.83
	1.83	-81.6			1.83	2.44
	1.84	-81.5			1.84	2.22
	1.85	-80.7			1.85	1.99
	1.86	-80.1			1.86	2.06
	1.87	-79.2			1.87	1.96
	1.88	-78.6			1.88	1.96
	1.89	-77.9			1.89	1.89
	1.9	-77.5			1.9	1.86
	1.91	-76.8			1.91	1.83
	1.92	-76.4			1.92	1.83
	1.93	-75.7			1.93	1.83
	1.94	-75.4			1.94	1.83
	1.95	-74.8			1.95	1.8
	1.96	-74.6			1.96	1.7
	1.97	-74			1.97	1.8
	1.98	-73.7			1.98	1.77
	1.99	-73.2			1.99	1.8
	2	-73			2	1.8
	2.01	-72.5			2.01	1.73
	2.02	-72.3			2.02	1.8
	2.03	-71.9			2.03	1.8
	2.04	-71.7			2.04	1.73
	2.05	-71.2			2.05	1.77
	2.06	-71.1			2.06	1.8
	2.07	-70.7			2.07	1.77
	2.08	-70.5			2.08	1.77
	2.09	-70.1			2.09	1.77
	2.1	-70.1			2.1	1.8
	2.11	-69.6			2.11	1.77
	2.12	-69.4			2.12	1.77
	2.13	-69.1			2.13	1.73
	2.14	-68.9			2.14	1.83
	2.15	-68.5			2.15	1.73
	2.16	-68.4			2.16	1.77
	2.17	-68.1			2.17	1.41
	2.18	-68			2.18	1.8
	2.19	-67.3			2.19	1.73
	2.2	-66.4			2.2	1.77
	2.21	-64			2.21	1.77
	2.22	-51.7			2.22	1.8
	2.23	21.7			2.23	1.77
	2.24	34.3			2.24	1.77
	2.25	34.7			2.25	1.8
	2.26	33.7			2.26	1.8
	2.27	33.1			2.27	1.77
	2.28	32.1			2.28	1.83
	2.29	31.5			2.29	1.73
	2.3	30.6			2.3	1.77
	2.31	30.2			2.31	1.8
	2.32	29.2			2.32	1.8
	2.33	29			2.33	1.8
	2.34	28.3			2.34	1.83
	2.35	28			2.35	1.8
	2.36	27.3			2.36	1.8
	2.37	27.1			2.37	1.83
	2.38	26.5			2.38	1.77
	2.39	26.3			2.39	1.73
	2.4	25.8			2.4	1.8
	2.41	25.6			2.41	1.8
	2.42	25.1			2.42	1.8
	2.43	24.7			2.43	1.73
	2.44	24.5			2.44	1.8
	2.45	24.4			2.45	1.8
	2.46	23.9			2.46	1.86
	2.47	23.8			2.47	1.77
	2.48	23.4			2.48	1.83
	2.49	23.3			2.49	1.99
	2.5	22.9			2.5	1.86
	2.51	22.9			2.51	1.77
	2.52	22.5			2.52	1.83
	2.53	22.4			2.53	1.73
	2.54	22			2.54	1.83
	2.55	22			2.55	1.77
	2.56	21.6			2.56	1.86
	2.57	21.7			2.57	1.8
	2.58	21.3			2.58	1.83
	2.59	21.3			2.59	1.8
	2.6	20.9			2.6	1.96
	2.61	20.9			2.61	1.77
	2.62	20.6			2.62	1.83
	2.63	20.6			2.63	1.8
	2.64	20.3			2.64	1.86
	2.65	20.3			2.65	1.8
	2.66	19.9			2.66	1.8
	2.67	20			2.67	1.83
	2.68	19.6			2.68	1.83
	2.69	19.7			2.69	1.8
	2.7	19.4			2.7	1.86
	2.71	19.4			2.71	1.96
	2.72	19.1			2.72	1.86
	2.73	19.2			2.73	1.89
	2.74	18.9			2.74	1.89
	2.75	18.9			2.75	1.83
	2.76	18.6			2.76	1.89
	2.77	18.7			2.77	1.89
	2.78	18.4			2.78	1.96
	2.79	18.5			2.79	1.89
	2.8	18.1			2.8	1.96
	2.81	18.3			2.81	1.8
	2.82	17.9			2.82	1.99
	2.83	18			2.83	2.06
	2.84	17.7			2.84	2.09
	2.85	17.8			2.85	2.15
	2.86	17.4			2.86	2.25
	2.87	17.5			2.87	2.35
	2.88	17.3			2.88	2.64
	2.89	17.4			2.89	3.16
	2.9	17.2			2.9	5.45
	2.91	17.2			2.91	41.7
	2.92	17			2.92	46.5
	2.93	17			2.93	50.7
	2.94	16.7			2.94	51.8
	2.95	16.7			2.95	52.3
	2.96	16.4			2.96	52.5
	2.97	16.6			2.97	52.6
	2.98	16.2			2.98	52.6
	2.99	16.5			2.99	52.6
	3	16.1			3	52.6
	3.01	16.2			3.01	52.6
	3.02	15.8			3.02	52.7
	3.03	16.1			3.03	52.7
	3.04	15.8			3.04	52.7
	3.05	15.9			3.05	52.7
	3.06	15.6			3.06	52.7
	3.07	15.6			3.07	52.7
	3.08	15.4			3.08	52.7
	3.09	15.6			3.09	52.7
	3.1	15.3			3.1	52.8
	3.11	15.4			3.11	52.7
	3.12	15.1			3.12	52.8
	3.13	15.2			3.13	52.7
	3.14	15			3.14	52.8
	3.15	15.1			3.15	52.7
	3.16	14.8			3.16	52.7
	3.17	14.9			3.17	52.7
	3.18	15			3.18	52.8
	3.19	14.7			3.19	52.8
	3.2	14.4			3.2	52.8
	3.21	14.5			3.21	52.8
	3.22	14.2			3.22	52.8
	3.23	14.3			3.23	52.7
	3.24	13.9			3.24	52.7
	3.25	14			3.25	52.7
	3.26	13.7			3.26	52.7
	3.27	13.7			3.27	52.7
	3.28	13.2			3.28	52.7
	3.29	13.1			3.29	52.6
	3.3	12.3			3.3	52.3
	3.31	11.6			3.31	51.5
	3.32	8.81			3.32	49.3
	3.33	-29.4			3.33	33
	3.34	-70.6			3.34	5.13
	3.35	-80.3			3.35	2.9
	3.36	-81.6			3.36	2.48
	3.37	-81.2			3.37	2.22
	3.38	-80.7			3.38	2.19
	3.39	-79.9			3.39	1.99
	3.4	-79.4			3.4	1.93
	3.41	-78.6			3.41	1.89
	3.42	-78.1			3.42	1.89
	3.43	-77.4			3.43	1.86
	3.44	-77			3.44	1.7
	3.45	-76.4			3.45	1.93
	3.46	-76.1			3.46	1.8
	3.47	-75.5			3.47	1.83
	3.48	-75			3.48	1.77
	3.49	-74.8			3.49	1.77
	3.5	-74.5			3.5	1.8
	3.51	-73.9			3.51	1.7
	3.52	-73.7			3.52	1.73
	3.53	-73.2			3.53	1.67
	3.54	-73.1			3.54	1.73
	3.55	-72.6			3.55	1.7
	3.56	-72.4			3.56	1.41
	3.57	-72			3.57	1.67
	3.58	-71.8			3.58	1.73
	3.59	-71.3			3.59	1.64
	3.6	-71.3			3.6	1.7
	3.61	-70.8			3.61	1.64
	3.62	-70.7			3.62	1.64
	3.63	-70.3			3.63	1.64
	3.64	-70.2			3.64	1.67
	3.65	-69.8			3.65	1.6
	3.66	-69.8			3.66	1.67
	3.67	-69.3			3.67	1.64
	3.68	-69.2			3.68	1.64
	3.69	-68.9			3.69	1.64
	3.7	-68.8			3.7	1.67
	3.71	-68.3			3.71	1.6
	3.72	-68.1			3.72	1.67
	3.73	-67			3.73	1.6
	3.74	-65.2			3.74	1.64
	3.75	-55.3			3.75	1.57
	3.76	13.8			3.76	1.64
	3.77	33.9			3.77	1.57
	3.78	34.3			3.78	1.6
	3.79	33.8			3.79	1.57
	3.8	32.8			3.8	1.64
	3.81	32.4			3.81	1.51
	3.82	31.4			3.82	1.6
	3.83	31.1			3.83	1.57
	3.84	30.2			3.84	1.6
	3.85	29.8			3.85	1.54
	3.86	29.1			3.86	1.57
	3.87	28.8			3.87	1.57
	3.88	28.1			3.88	1.77
	3.89	27.9			3.89	1.54
	3.9	27.2			3.9	1.57
	3.91	27.2			3.91	1.54
	3.92	26.4			3.92	1.6
	3.93	26.3			3.93	1.54
	3.94	25.8			3.94	1.57
	3.95	25.8			3.95	1.51
	3.96	25.2			3.96	1.54
	3.97	25.1			3.97	1.54
	3.98	24.6			3.98	1.54
	3.99	24.7			3.99	1.47
	4	24.1			4	1.57
	4.01	24.1			4.01	1.51
	4.02	23.7			4.02	1.57
	4.03	23.6			4.03	1.51
	4.04	23.2			4.04	1.57
	4.05	23.2			4.05	1.47
	4.06	22.8			4.06	1.57
	4.07	22.8			4.07	1.54
	4.08	22.3			4.08	1.57
	4.09	22.5			4.09	1.54
	4.1	22			4.1	1.57
	4.11	22.1			4.11	1.54
	4.12	21.7			4.12	1.51
	4.13	21.7			4.13	1.54
	4.14	21.4			4.14	1.57
	4.15	21.4			4.15	1.51
	4.16	21			4.16	1.57
	4.17	21.1			4.17	1.51
	4.18	20.7			4.18	1.57
	4.19	20.8			4.19	1.51
	4.2	20.4			4.2	1.57
	4.21	20.5			4.21	1.51
	4.22	20.1			4.22	1.57
	4.23	20.2			4.23	1.47
	4.24	19.8			4.24	1.6
	4.25	19.8			4.25	1.51
	4.26	19.6			4.26	1.57
	4.27	19.7			4.27	1.51
	4.28	19.3			4.28	1.6
	4.29	19.5			4.29	1.54
	4.3	19.1			4.3	1.6
	4.31	19.2			4.31	1.67
	4.32	18.8			4.32	1.64
	4.33	19			4.33	1.64
	4.34	18.6			4.34	1.67
	4.35	18.8			4.35	1.6
	4.36	18.4			4.36	1.73
	4.37	18.5			4.37	1.67
	4.38	18.2			4.38	1.83
	4.39	18.3			4.39	1.83
	4.4	18			4.4	2.06
	4.41	18.2			4.41	2.31
	4.42	17.8			4.42	2.74
	4.43	17.9			4.43	4.51
	4.44	17.6			4.44	40.2
	4.45	17.7			4.45	45.2
	4.46	17.9			4.46	50.1
	4.47	17.6			4.47	51.3
	4.48	17.2			4.48	51.9
	4.49	17.4			4.49	52
	4.5	17			4.5	52.2
	4.51	17.3			4.51	52.3
	4.52	16.8			4.52	52.3
	4.53	17			4.53	52.2
	4.54	16.7			4.54	52.3
	4.55	16.9			4.55	52.2
	4.56	16.5			4.56	52.3
	4.57	16.8			4.57	52.2
	4.58	16.4			4.58	52.3
	4.59	16.5			4.59	52.3
	4.6	16.2			4.6	52.3
	4.61	16.3			4.61	52.4
	4.62	16			4.62	52.2
	4.63	16.2			4.63	52.2
	4.64	15.8			4.64	52.4
	4.65	16			4.65	52.3
	4.66	15.7			4.66	52.3
	4.67	15.8			4.67	52.3
	4.68	15.5			4.68	52.3
	4.69	15.7			4.69	52.2
	4.7	15.3			4.7	52.3
	4.71	15.6			4.71	52.2
	4.72	15.2			4.72	52.4
	4.73	15.4			4.73	52.3
	4.74	15			4.74	52.3
	4.75	15.2			4.75	52.2
	4.76	14.7			4.76	52.4
	4.77	14.9			4.77	52.3
	4.78	14.6			4.78	52.3
	4.79	14.6			4.79	52.3
	4.8	14.1			4.8	52.4
	4.81	14.2			4.81	52.2
	4.82	13.5			4.82	52.3
	4.83	13.3			4.83	51.8
	4.84	12.1			4.84	51.3
	4.85	10.2			4.85	49.6
	4.86	-15.7			4.86	36.4
	4.87	-69.9			4.87	5.35
	4.88	-79.5			4.88	2.74
	4.89	-81.3			4.89	2.19
	4.9	-81.4			4.9	2.02
	4.91	-80.6			4.91	1.83
	4.92	-80.1			4.92	1.77
	4.93	-79.2			4.93	1.67
	4.94	-78.7			4.94	1.67
	4.95	-77.9			4.95	1.51
	4.96	-77.6			4.96	1.6
	4.97	-76.8			4.97	1.51
	4.98	-76.6			4.98	1.57
	4.99	-75.9			4.99	1.47
	5	-75.6			5	1.54
	5.01	-75			5.01	1.47
	5.02	-74.7			5.02	1.51
	5.03	-74.2			5.03	1.41
	5.04	-74			5.04	1.51
	5.05	-73.4			5.05	1.6
	5.06	-73.3			5.06	1.47
	5.07	-72.7			5.07	1.44
	5.08	-72.6			5.08	1.47
	5.09	-71.9			5.09	1.38
	5.1	-72			5.1	1.44
	5.11	-71.5			5.11	1.34
	5.12	-71.4			5.12	1.47
	5.13	-70.9			5.13	1.38
	5.14	-70.9			5.14	1.44
	5.15	-70.4			5.15	1.38
	5.16	-70.3			5.16	1.15
	5.17	-69.8			5.17	1.34
	5.18	-69.8			5.18	1.47
	5.19	-69.6			5.19	1.38
	5.2	-69.3			5.2	1.47
	5.21	-68.9			5.21	1.34
	5.22	-68.9			5.22	1.41
	5.23	-68.4			5.23	1.38
	5.24	-68.4			5.24	1.44
	5.25	-67.8			5.25	1.38
	5.26	-67			5.26	1.47
	5.27	-65.5			5.27	1.34
	5.28	-57.4			5.28	1.44
	5.29	3.74			5.29	1.34
	5.3	33.5			5.3	1.41
	5.31	34.7			5.31	1.34
	5.32	33.8			5.32	1.44
	5.33	33.4			5.33	1.34
	5.34	32.4			5.34	1.41
	5.35	31.9			5.35	1.31
	5.36	31			5.36	1.44
	5.37	30.6			5.37	1.34
	5.38	29.8			5.38	1.47
	5.39	29.5			5.39	1.38
	5.4	28.7			5.4	1.41
	5.41	28.5			5.41	1.34
	5.42	27.7			5.42	1.41
	5.43	27.7			5.43	1.34
	5.44	27.1			5.44	1.44
	5.45	26.9			5.45	1.34
	5.46	26.3			5.46	1.44
	5.47	26.2			5.47	1.38
	5.48	25.6			5.48	1.09
	5.49	25.7			5.49	1.34
	5.5	25			5.5	1.41
	5.51	25			5.51	1.34
	5.52	24.5			5.52	1.44
	5.53	24.7			5.53	1.31
	5.54	24			5.54	1.41
	5.55	24			5.55	1.34
	5.56	23.5			5.56	1.41
	5.57	23.6			5.57	1.34
	5.58	23.1			5.58	1.44
	5.59	23.2			5.59	1.31
	5.6	22.7			5.6	1.41
	5.61	22.8			5.61	1.31
	5.62	22.3			5.62	1.38
	5.63	22.4			5.63	1.34
	5.64	21.8			5.64	1.44
	5.65	22			5.65	1.34
	5.66	21.6			5.66	1.41
	5.67	21.7			5.67	1.34
	5.68	21.2			5.68	1.41
	5.69	21.3			5.69	1.15
	5.7	20.9			5.7	1.47
	5.71	21.1			5.71	1.31
	5.72	20.6			5.72	1.41
	5.73	20.7			5.73	1.34
	5.74	20.7			5.74	1.38
	5.75	20.5			5.75	1.34
	5.76	20.1			5.76	1.38
	5.77	20.2			5.77	1.34
	5.78	19.8			5.78	1.41
	5.79	20			5.79	1.31
	5.8	19.5			5.8	1.67
	5.81	19.7			5.81	1.34
	5.82	19.3			5.82	1.44
	5.83	19.5			5.83	1.34
	5.84	19.1			5.84	1.47
	5.85	19.2			5.85	1.41
	5.86	18.8			5.86	1.57
	5.87	19			5.87	1.38
	5.88	18.6			5.88	1.6
	5.89	18.8			5.89	1.41
	5.9	18.4			5.9	1.6
	5.91	18.5			5.91	1.64
	5.92	18.2			5.92	1.73
	5.93	18.4			5.93	1.73
	5.94	17.9			5.94	2.12
	5.95	18.2			5.95	2.44
	5.96	17.7			5.96	3.96
	5.97	18			5.97	37.5
	5.98	17.5			5.98	44.1
	5.99	17.8			5.99	49.6
	6	17.4			6	51.1
	6.01	17.6			6.01	51.6
	6.02	17.2			6.02	51.9
	6.03	17.4			6.03	52
	6.04	17			6.04	52.1
	6.05	17.3			6.05	52
	6.06	16.9			6.06	52.1
	6.07	17.1			6.07	52
	6.08	16.7			6.08	52.1
	6.09	16.9			6.09	52
	6.1	16.5			6.1	52.1
	6.11	16.7			6.11	52
	6.12	16.3			6.12	52.2
	6.13	16.6			6.13	52.1
	6.14	16.2			6.14	52.2
	6.15	16.4			6.15	52.1
	6.16	16			6.16	52.2
	6.17	16.4			6.17	52.1
	6.18	15.9			6.18	52.2
	6.19	16.1			6.19	52.1
	6.2	15.7			6.2	52.2
	6.21	15.9			6.21	52.2
	6.22	15.5			6.22	52.3
	6.23	15.7			6.23	52.1
	6.24	15.3			6.24	52.2
	6.25	15.6			6.25	52.1
	6.26	15.2			6.26	52.2
	6.27	15.4			6.27	52.1
	6.28	14.9			6.28	52.2
	6.29	15.1			6.29	52.1
	6.3	14.7			6.3	52.2
	6.31	14.9			6.31	52.1
	6.32	14.4			6.32	52.2
	6.33	14.5			6.33	52.1
	6.34	14			6.34	52.2
	6.35	14			6.35	52.1
	6.36	13.1			6.36	51.9
	6.37	12.6			6.37	51.1
	6.38	10.4			6.38	49.6
	6.39	-4.22			6.39	39
	6.4	-69.8			6.4	6.2
	6.41	-78.7			6.41	2.64
	6.42	-81.3			6.42	2.12
	6.43	-81			6.43	1.83
	6.44	-80.7			6.44	1.6
	6.45	-79.9			6.45	1.57
	6.46	-79.4			6.46	1.6
	6.47	-78.3			6.47	1.44
	6.48	-78.1			6.48	1.51
	6.49	-77.3			6.49	1.41
	6.5	-77			6.5	1.51
	6.51	-76.3			6.51	1.38
	6.52	-76			6.52	1.44
	6.53	-75.3			6.53	1.38
	6.54	-75.1			6.54	1.44
	6.55	-74.5			6.55	1.44
	6.56	-74.3			6.56	1.44
	6.57	-73.7			6.57	1.31
	6.58	-73.5			6.58	1.38
	6.59	-72.9			6.59	1.25
	6.6	-72.9			6.6	1.38
	6.61	-72.3			6.61	1.25
	6.62	-72.2			6.62	1.38
	6.63	-71.7			6.63	1.28
	6.64	-71.6			6.64	1.41
	6.65	-71.1			6.65	1.25
	6.66	-71			6.66	1.34
	6.67	-70.5			6.67	1.25
	6.68	-70.5			6.68	1.34
	6.69	-70			6.69	1.28
	6.7	-70			6.7	1.34
	6.71	-69.4			6.71	1.25
	6.72	-69.4			6.72	1.31
	6.73	-69			6.73	1.25
	6.74	-69			6.74	1.34
	6.75	-68.5			6.75	1.22
	6.76	-68.5			6.76	1.57
	6.77	-68.1			6.77	1.25
	6.78	-68			6.78	1.38
	6.79	-66.9			6.79	1.28
	6.8	-65.5			6.8	1.34
	6.81	-58.6			6.81	1.22
	6.82	-5.77			6.82	1.31
	6.83	33.5			6.83	1.25
	6.84	34.7			6.84	1.34
	6.85	34.3			6.85	1.28
	6.86	33.3			6.86	1.38
	6.87	32.9			6.87	1.18
	6.88	31.8			6.88	1.31
	6.89	31.4			6.89	1.25
	6.9	30.5			6.9	1.34
	6.91	30.3			6.91	1.22
	6.92	29.3			6.92	1.34
	6.93	29.2			6.93	1.22
	6.94	28.3			6.94	1.38
	6.95	28.2			6.95	1.22
	6.96	27.5			6.96	1.31
	6.97	27.4			6.97	1.22
	6.98	26.7			6.98	1.38
	6.99	26.7			6.99	1.25
	7	26			7	1.34
	7.01	26.1			7.01	1.25
	7.02	25.2			7.02	1.34
	7.03	25.4			7.03	1.25
	7.04	24.9			7.04	1.38
	7.05	24.9			7.05	1.22
	7.06	24.3			7.06	1.34
	7.07	24.4			7.07	1.25
	7.08	23.8			7.08	1.47
	7.09	23.9			7.09	1.22
	7.1	23.4			7.1	1.34
	7.11	23.5			7.11	1.22
	7.12	22.9			7.12	1.34
	7.13	23.1			7.13	1.22
	7.14	22.6			7.14	1.34
	7.15	22.7			7.15	1.25
	7.16	22.2			7.16	1.34
	7.17	22.3			7.17	1.25
	7.18	21.8			7.18	1.34
	7.19	22			7.19	1.34
	7.2	21.5			7.2	1.34
	7.21	21.6			7.21	1.22
	7.22	21.1			7.22	1.38
	7.23	21.3			7.23	1.25
	7.24	20.7			7.24	1.34
	7.25	21			7.25	1.22
	7.26	20.5			7.26	1.34
	7.27	20.7			7.27	1.22
	7.28	20.3			7.28	1.34
	7.29	20.4			7.29	1.25
	7.3	20			7.3	1.34
	7.31	20.2			7.31	1.22
	7.32	19.7			7.32	1.38
	7.33	19.9			7.33	1.28
	7.34	19.5			7.34	1.38
	7.35	19.6			7.35	1.28
	7.36	19.2			7.36	1.38
	7.37	19.5			7.37	1.25
	7.38	19			7.38	1.41
	7.39	19.2			7.39	1.28
	7.4	18.8			7.4	1.96
	7.41	19			7.41	1.38
	7.42	18.5			7.42	1.51
	7.43	18.7			7.43	1.51
	7.44	18.3			7.44	1.57
	7.45	18.9			7.45	1.6
	7.46	18.1			7.46	1.8
	7.47	18.4			7.47	1.93
	7.48	17.9			7.48	2.41
	7.49	18.2			7.49	3.54
	7.5	17.8			7.5	32.9
	7.51	17.9			7.51	42.9
	7.52	17.5			7.52	49.4
	7.53	17.8			7.53	50.9
	7.54	17.4			7.54	51.6
	7.55	17.6			7.55	51.7
	7.56	17.3			7.56	51.9
	7.57	17.4			7.57	51.9
	7.58	17			7.58	52
	7.59	17.2			7.59	51.9
	7.6	16.8			7.6	52.1
	7.61	17.1			7.61	51.9
	7.62	16.7			7.62	52
	7.63	16.9			7.63	52
	7.64	16.5			7.64	52
	7.65	16.7			7.65	52
	7.66	16.3			7.66	52
	7.67	16.6			7.67	52
	7.68	16.2			7.68	52.1
	7.69	16.4			7.69	52
	7.7	16			7.7	52.1
	7.71	16.3			7.71	52
	7.72	15.9			7.72	52.1
	7.73	16.1			7.73	51.9
	7.74	15.7			7.74	52.1
	7.75	15.9			7.75	52
	7.76	15.5			7.76	52.1
	7.77	15.8			7.77	52
	7.78	15.3			7.78	52.1
	7.79	15.5			7.79	52
	7.8	15.2			7.8	52.1
	7.81	15.3			7.81	52
	7.82	14.9			7.82	52.2
	7.83	15.2			7.83	52
	7.84	14.6			7.84	52.1
	7.85	14.8			7.85	52
	7.86	14.3			7.86	52.1
	7.87	14.5			7.87	52
	7.88	13.7			7.88	52.1
	7.89	13.6			7.89	51.9
	7.9	12.5			7.9	51.2
	7.91	11.2			7.91	49.7
	7.92	1.25			7.92	41.3
	7.93	-69.9			7.93	7.13
	7.94	-77.9			7.94	2.8
	7.95	-80.9			7.95	2.02
	7.96	-81.2			7.96	1.86
	7.97	-80.5			7.97	1.57
	7.98	-80			7.98	1.6
	7.99	-79.1			7.99	1.44
	8	-78.7			8	1.51
	8.01	-77.9			8.01	1.31
	8.02	-77.5			8.02	1.44
	8.03	-76.7			8.03	1.31
	8.04	-76.4			8.04	1.18
	8.05	-75.7			8.05	1.34
	8.06	-75.5			8.06	1.38
	8.07	-74.8			8.07	1.31
	8.08	-74.9			8.08	1.34
	8.09	-74			8.09	1.22
	8.1	-73.8			8.1	1.34
	8.11	-73.3			8.11	1.22
	8.12	-73.1			8.12	1.34
	8.13	-72.5			8.13	1.22
	8.14	-72.4			8.14	1.28
	8.15	-71.9			8.15	1.28
	8.16	-71.8			8.16	1.28
	8.17	-71.3			8.17	1.22
	8.18	-71			8.18	1.31
	8.19	-70.7			8.19	1.22
	8.2	-70.6			8.2	1.31
	8.21	-70.1			8.21	1.15
	8.22	-70.1			8.22	1.31
	8.23	-69.6			8.23	1.18
	8.24	-69.6			8.24	1.31
	8.25	-69.1			8.25	1.15
	8.26	-69.2			8.26	1.34
	8.27	-68.6			8.27	1.18
	8.28	-68.6			8.28	1.31
	8.29	-68.1			8.29	1.18
	8.3	-68.1			8.3	1.28
	8.31	-67.6			8.31	1.22
	8.32	-67			8.32	1.28
	8.33	-65.4			8.33	1.18
	8.34	-60.2			8.34	1.31
	8.35	-15.4			8.35	1.18
	8.36	32.7			8.36	1.28
	8.37	35.1			8.37	1.18
	8.38	34.3			8.38	1.28
	8.39	33.8			8.39	1.18
	8.4	32.8			8.4	1.28
	8.41	32.6			8.41	1.22
	8.42	31.4			8.42	1.25
	8.43	31			8.43	1.28
	8.44	30.1			8.44	1.25
	8.45	29.9			8.45	1.25
	8.46	29.1			8.46	1.28
	8.47	28.9			8.47	1.31
	8.48	28.1			8.48	1.25
	8.49	28			8.49	1.18
	8.5	27.3			8.5	1.28
	8.51	27.2			8.51	1.18
	8.52	26.5			8.52	1.31
	8.53	26.5			8.53	1.15
	8.54	26			8.54	1.28
	8.55	25.9			8.55	1.15
	8.56	25.3			8.56	1.31
	8.57	25.3			8.57	1.18
	8.58	24.7			8.58	1.28
	8.59	24.8			8.59	1.15
	8.6	24.2			8.6	1.28
	8.61	24.3			8.61	1.18
	8.62	23.6			8.62	1.25
	8.63	23.8			8.63	1.18
	8.64	23.3			8.64	1.28
	8.65	23.4			8.65	1.15
	8.66	22.9			8.66	1.31
	8.67	23			8.67	1.18
	8.68	22.5			8.68	1.28
	8.69	22.6			8.69	1.15
	8.7	22.1			8.7	1.28
	8.71	22.3			8.71	1.18
	8.72	21.7			8.72	1.25
	8.73	22			8.73	1.15
	8.74	21.5			8.74	1.28
	8.75	21.6			8.75	1.18
	8.76	21.1			8.76	1.28
	8.77	21.3			8.77	1.15
	8.78	20.8			8.78	1.28
	8.79	21			8.79	1.51
	8.8	20.6			8.8	1.28
	8.81	20.7			8.81	1.15
	8.82	20.3			8.82	1.31
	8.83	20.4			8.83	1.15
	8.84	20.1			8.84	1.34
	8.85	20.2			8.85	1.22
	8.86	19.7			8.86	1.31
	8.87	19.9			8.87	1.18
	8.88	19.6			8.88	1.31
	8.89	19.7			8.89	1.22
	8.9	19.2			8.9	1.38
	8.91	19.4			8.91	1.25
	8.92	19			8.92	1.34
	8.93	19.2			8.93	1.25
	8.94	18.8			8.94	1.41
	8.95	19			8.95	1.34
	8.96	18.6			8.96	1.51
	8.97	18.8			8.97	1.41
	8.98	18.4			8.98	1.6
	8.99	18.6			8.99	1.64
	9	18.2			9	1.93
	9.01	18.4			9.01	2.22
	9.02	18			9.02	3.32
	9.03	18.2			9.03	24.3
	9.04	17.8			9.04	42.3
	9.05	18.3			9.05	49
	9.06	17.6			9.06	50.8
	9.07	17.8			9.07	51.4
	9.08	17.4			9.08	51.8
	9.09	17.6			9.09	51.7
	9.1	17.2			9.1	51.9
	9.11	17.5			9.11	51.8
	9.12	17			9.12	51.9
	9.13	17.3			9.13	51.8
	9.14	16.9			9.14	52
	9.15	17.1			9.15	51.9
	9.16	16.7			9.16	52
	9.17	17			9.17	51.9
	9.18	16.5			9.18	52
	9.19	16.8			9.19	51.9
	9.2	16.4			9.2	51.9
	9.21	16.6			9.21	51.9
	9.22	16.2			9.22	52
	9.23	16.4			9.23	51.9
	9.24	16.1			9.24	52
	9.25	16.3			9.25	51.9
	9.26	16.2			9.26	52
	9.27	16.1			9.27	52
	9.28	15.7			9.28	52
	9.29	15.9			9.29	51.9
	9.3	15.5			9.3	52.1
	9.31	15.8			9.31	51.9
	9.32	15.4			9.32	52
	9.33	15.6			9.33	51.9
	9.34	15.1			9.34	52.1
	9.35	15.3			9.35	52
	9.36	14.9			9.36	52.1
	9.37	15.1			9.37	51.9
	9.38	14.6			9.38	52
	9.39	14.8			9.39	51.9
	9.4	14.2			9.4	52
	9.41	14.2			9.41	52
	9.42	13.5			9.42	52
	9.43	13.1			9.43	51.2
	9.44	11.1			9.44	49.9
	9.45	4.45			9.45	43.2
	9.46	-70			9.46	9.07
	9.47	-76.3			9.47	2.8
	9.48	-81			9.48	2.12
	9.49	-81			9.49	1.73
	9.5	-80.7			9.5	1.7
	9.51	-79.8			9.51	1.47
	9.52	-79.3			9.52	1.47
	9.53	-78.4			9.53	1.34
	9.54	-78			9.54	1.28
	9.55	-77.3			9.55	1.28
	9.56	-76.9			9.56	1.38
	9.57	-76.2			9.57	1.25
	9.58	-75.9			9.58	1.34
	9.59	-75.2			9.59	1.22
	9.6	-75			9.6	1.34
	9.61	-74.3			9.61	1.18
	9.62	-74.1			9.62	1.31
	9.63	-73.5			9.63	1.18
	9.64	-73.4			9.64	1.28
	9.65	-72.8			9.65	1.15
	9.66	-72.7			9.66	1.25
	9.67	-72.1			9.67	1.15
	9.68	-72.1			9.68	1.25
	9.69	-71.5			9.69	1.18
	9.7	-71.5			9.7	1.28
	9.71	-70.9			9.71	1.15
	9.72	-70.9			9.72	1.28
	9.73	-70.3			9.73	1.15
	9.74	-70.3			9.74	1.25
	9.75	-69.8			9.75	1.38
	9.76	-69.8			9.76	1.28
	9.77	-69.2			9.77	1.15
	9.78	-69.2			9.78	1.28
	9.79	-68.9			9.79	1.12
	9.8	-68.8			9.8	1.25
	9.81	-68.3			9.81	1.15
	9.82	-68.2			9.82	1.22
	9.83	-67.9			9.83	1.15
	9.84	-67.8			9.84	1.25
	9.85	-66.7			9.85	1.15
	9.86	-65.7			9.86	1.34
	9.87	-60.9			9.87	1.12
	9.88	-25.4			9.88	1.22
	9.89	32.3			9.89	1.15
	9.9	34.9			9.9	1.25
	9.91	34.7			9.91	1.15
	9.92	33.7			9.92	1.28
	9.93	33.3			9.93	1.09
	9.94	32.3			9.94	1.22
	9.95	31.9			9.95	1.12
	9.96	30.9			9.96	1.25
	9.97	30.6			9.97	1.15
	9.98	29.7			9.98	1.25
	9.99	29.5			9.99	1.12
	10	28.7			10	1.25
	10.01	28.8			10.01	1.12
	10.02	27.8			10.02	1.25
	10.03	27.8			10.03	1.18
	10.04	27.1			10.04	1.25
	10.05	27.1			10.05	1.15
	10.06	26.4			10.06	1.22
	10.07	26.3			10.07	1.02
	10.08	25.8			10.08	1.28
	10.09	25.8			10.09	1.12
	10.1	25.2			10.1	1.25
	10.11	25.2			10.11	1.12
	10.12	24.4			10.12	1.28
	10.13	24.7			10.13	1.12
	10.14	24.1			10.14	1.28
	10.15	24.2			10.15	1.12
	10.16	23.7			10.16	1.25
	10.17	23.8			10.17	1.12
	10.18	23.2			10.18	1.25
	10.19	23.3			10.19	1.12
	10.2	22.8			10.2	1.25
	10.21	22.9			10.21	1.15
	10.22	22.4			10.22	1.25
	10.23	22.6			10.23	1.12
	10.24	22.1			10.24	1.22
	10.25	22.2			10.25	1.12
	10.26	21.7			10.26	1.25
	10.27	21.9			10.27	1.12
	10.28	21.4			10.28	1.22
	10.29	21.6			10.29	1.15
	10.3	21.1			10.3	1.28
	10.31	21.3			10.31	1.12
	10.32	20.9			10.32	1.25
	10.33	21.1			10.33	1.12
	10.34	20.4			10.34	1.25
	10.35	20.6			10.35	1.12
	10.36	20.2			10.36	1.28
	10.37	20.4			10.37	1.15
	10.38	19.9			10.38	1.22
	10.39	20.1			10.39	1.15
	10.4	19.8			10.4	1.28
	10.41	19.9			10.41	1.15
	10.42	19.6			10.42	1.25
	10.43	19.7			10.43	1.18
	10.44	19.1			10.44	1.31
	10.45	19.5			10.45	1.22
	10.46	19			10.46	1.34
	10.47	19.2			10.47	1.28
	10.48	18.8			10.48	1.41
	10.49	19			10.49	1.34
	10.5	18.6			10.5	1.15
	10.51	18.8			10.51	1.47
	10.52	18.4			10.52	1.7
	10.53	18.6			10.53	1.73
	10.54	18.2			10.54	2.22
	10.55	18.4			10.55	2.99
	10.56	18			10.56	17.9
	10.57	18.2			10.57	41.7
	10.58	17.8			10.58	48.7
	10.59	18			10.59	50.6
	10.6	17.6			10.6	51.3
	10.61	17.8			10.61	51.6
	10.62	17.4			10.62	51.8
	10.63	17.6			10.63	51.7
	10.64	17.2			10.64	51.9
	10.65	17.9			10.65	51.7
	10.66	17.1			10.66	51.9
	10.67	17.4			10.67	51.8
	10.68	16.9			10.68	51.9
	10.69	17.1			10.69	51.8
	10.7	16.8			10.7	51.9
	10.71	17			10.71	51.8
	10.72	16.6			10.72	52
	10.73	16.8			10.73	51.8
	10.74	16.4			10.74	51.9
	10.75	16.6			10.75	51.8
	10.76	16.2			10.76	52
	10.77	16.5			10.77	51.8
	10.78	16.1			10.78	52
	10.79	16.3			10.79	51.9
	10.8	15.9			10.8	51.9
	10.81	16.1			10.81	51.6
	10.82	15.7			10.82	52
	10.83	15.9			10.83	51.8
	10.84	15.5			10.84	52
	10.85	15.7			10.85	52
	10.86	15.3			10.86	52
	10.87	15.5			10.87	51.8
	10.88	15.2			10.88	51.9
	10.89	15.4			10.89	51.9
	10.9	14.9			10.9	51.9
	10.91	15.1			10.91	51.8
	10.92	14.5			10.92	52.1
	10.93	14.6			10.93	51.9
	10.94	14.1			10.94	52
	10.95	13.9			10.95	51.6
	10.96	13			10.96	51.2
	10.97	11.8			10.97	49.9
	10.98	6			10.98	44.7
	10.99	-68.8			10.99	12
	11	-75.3			11	2.99
	11.01	-80.5			11.01	2.02
	11.02	-81.1			11.02	1.83
	11.03	-80.5			11.03	1.54
	11.04	-80			11.04	1.54
	11.05	-79.1			11.05	1.41
	11.06	-78.7			11.06	1.44
	11.07	-77.7			11.07	1.28
	11.08	-77.5			11.08	1.38
	11.09	-76.6			11.09	1.25
	11.1	-76.4			11.1	1.34
	11.11	-75.7			11.11	1.22
	11.12	-75.4			11.12	1.31
	11.13	-74.7			11.13	1.18
	11.14	-74.5			11.14	1.34
	11.15	-73.9			11.15	1.15
	11.16	-73.7			11.16	1.25
	11.17	-73.3			11.17	1.15
	11.18	-73			11.18	1.25
	11.19	-72.4			11.19	1.15
	11.2	-72.3			11.2	1.25
	11.21	-71.8			11.21	1.12
	11.22	-71.7			11.22	1.25
	11.23	-71.2			11.23	1.12
	11.24	-71.1			11.24	1.22
	11.25	-70.6			11.25	1.02
	11.26	-70.5			11.26	1.25
	11.27	-70			11.27	1.12
	11.28	-70			11.28	1.25
	11.29	-69.5			11.29	1.12
	11.3	-69.5			11.3	1.25
	11.31	-68.9			11.31	1.12
	11.32	-68.9			11.32	1.22
	11.33	-68.5			11.33	1.12
	11.34	-68.5			11.34	1.22
	11.35	-68			11.35	1.22
	11.36	-68			11.36	1.22
	11.37	-67.5			11.37	1.15
	11.38	-67			11.38	1.22
	11.39	-65.6			11.39	1.12
	11.4	-61.9			11.4	1.22
	11.41	-34.5			11.41	1.12
	11.42	30.8			11.42	1.18
	11.43	35.4			11.43	1.09
	11.44	34.7			11.44	1.25
	11.45	34.2			11.45	1.12
	11.46	33.2			11.46	1.41
	11.47	32.7			11.47	1.09
	11.48	31.7			11.48	1.25
	11.49	31.4			11.49	1.09
	11.5	30.5			11.5	1.22
	11.51	30.3			11.51	1.12
	11.52	29.4			11.52	1.22
	11.53	29.2			11.53	1.09
	11.54	28.5			11.54	1.22
	11.55	28.3			11.55	1.12
	11.56	27.6			11.56	1.18
	11.57	27.5			11.57	1.09
	11.58	26.9			11.58	1.25
	11.59	26.8			11.59	1.12
	11.6	26.2			11.6	1.18
	11.61	26.3			11.61	1.12
	11.62	25.6			11.62	1.18
	11.63	25.6			11.63	1.12
	11.64	25.1			11.64	1.22
	11.65	25			11.65	1.12
	11.66	24.5			11.66	1.22
	11.67	24.5			11.67	1.09
	11.68	24			11.68	1.22
	11.69	24.1			11.69	1.12
	11.7	23.6			11.7	1.18
	11.71	23.7			11.71	1.12
	11.72	23			11.72	1.22
	11.73	23.3			11.73	1.09
	11.74	22.8			11.74	1.25
	11.75	22.9			11.75	1.12
	11.76	22.4			11.76	1.25
	11.77	22.5			11.77	1.12
	11.78	22.1			11.78	0.892
	11.79	22.2			11.79	1.12
	11.8	21.7			11.8	1.22
	11.81	21.8			11.81	1.09
	11.82	21.4			11.82	1.22
	11.83	21.5			11.83	1.12
	11.84	21.1			11.84	1.25
	11.85	21.3			11.85	1.15
	11.86	20.8			11.86	1.22
	11.87	20.9			11.87	1.09
	11.88	20.5			11.88	1.22
	11.89	20.7			11.89	1.12
	11.9	20.3			11.9	1.22
	11.91	20.4			11.91	1.15
	11.92	20			11.92	1.25
	11.93	20.1			11.93	1.18
	11.94	19.7			11.94	1.28
	11.95	19.9			11.95	1.15
	11.96	19.5			11.96	1.31
	11.97	19.7			11.97	1.18
	11.98	19.3			11.98	1.34
	11.99	19.5			11.99	1.25
	12	19			12	1.28
	12.01	19.2			12.01	1.28
	12.02	18.8			12.02	1.41
	12.03	19			12.03	1.34
	12.04	18.6			12.04	1.57
	12.05	18.8			12.05	1.54
	12.06	18.4			12.06	1.83
	12.07	18.6			12.07	2.02
	12.08	18.2			12.08	2.96
	12.09	18.4			12.09	12.4
	12.1	18			12.1	41.2
	12.11	18.2			12.11	48.1
	12.12	17.8			12.12	50.4
	12.13	18			12.13	51.2
	12.14	17.6			12.14	51.6
	12.15	17.9			12.15	51.6
	12.16	17.5			12.16	51.8
	12.17	17.6			12.17	51.7
	12.18	17.3			12.18	51.8
	12.19	17.5			12.19	51.9
	12.2	17.1			12.2	51.9
	12.21	17.3			12.21	51.8
	12.22	17			12.22	51.8
	12.23	17.2			12.23	51.7
	12.24	16.8			12.24	51.9
	12.25	17			12.25	51.8
	12.26	16.6			12.26	51.9
	12.27	16.8			12.27	51.8
	12.28	16.5			12.28	51.9
	12.29	16.6			12.29	51.8
	12.3	16.3			12.3	51.9
	12.31	16.4			12.31	51.8
	12.32	16.1			12.32	51.9
	12.33	16.3			12.33	51.9
	12.34	15.9			12.34	51.9
	12.35	16.1			12.35	51.8
	12.36	15.7			12.36	51.9
	12.37	15.9			12.37	51.9
	12.38	15.6			12.38	51.9
	12.39	15.8			12.39	51.8
	12.4	15.4			12.4	51.9
	12.41	15.5			12.41	51.8
	12.42	15.2			12.42	51.9
	12.43	15.3			12.43	51.8
	12.44	14.9			12.44	51.9
	12.45	15			12.45	51.8
	12.46	14.5			12.46	51.9
	12.47	14.4			12.47	51.8
	12.48	13.8			12.48	51.8
	12.49	13.4			12.49	51.2
	12.5	11.9			12.5	50.2
	12.51	7.62			12.51	45.7
	12.52	-66.3			12.52	16.1
	12.53	-73.6			12.53	3.12
	12.54	-80.5			12.54	2.12
	12.55	-80.9			12.55	1.7
	12.56	-80.7			12.56	1.64
	12.57	-79.8			12.57	1.41
	12.58	-79.3			12.58	1.47
	12.59	-78.4			12.59	1.28
	12.6	-78			12.6	1.38
	12.61	-77.2			12.61	1.28
	12.62	-76.8			12.62	1.31
	12.63	-76.1			12.63	1.18
	12.64	-75.8			12.64	1.31
	12.65	-75.1			12.65	1.18
	12.66	-74.9			12.66	1.31
	12.67	-74.3			12.67	1.15
	12.68	-74.1			12.68	1.25
	12.69	-73.5			12.69	1.15
	12.7	-73.3			12.7	1.22
	12.71	-72.7			12.71	1.12
	12.72	-72.6			12.72	1.22
	12.73	-72.1			12.73	1.15
	12.74	-71.9			12.74	1.44
	12.75	-71.4			12.75	1.12
	12.76	-71.3			12.76	1.25
	12.77	-70.9			12.77	1.09
	12.78	-70.7			12.78	1.22
	12.79	-70.2			12.79	1.12
	12.8	-70.2			12.8	1.18
	12.81	-69.7			12.81	1.09
	12.82	-69.6			12.82	1.25
	12.83	-69.1			12.83	1.12
	12.84	-69.1			12.84	1.18
	12.85	-68.7			12.85	1.12
	12.86	-68.5			12.86	1.15
	12.87	-68.2			12.87	1.09
	12.88	-68.3			12.88	1.22
	12.89	-67.7			12.89	1.05
	12.9	-67.8			12.9	1.22
	12.91	-66.9			12.91	1.12
	12.92	-65.9			12.92	1.18
	12.93	-62.5			12.93	1.12
	12.94	-40.7			12.94	1.18
	12.95	29.7			12.95	1.09
	12.96	35.1			12.96	1.15
	12.97	35.1			12.97	1.12
	12.98	34.2			12.98	1.18
	12.99	33.6			12.99	1.09
	13	32.3			13	1.22
	13.01	32.2			13.01	1.09
	13.02	31.3			13.02	1.15
	13.03	30.9			13.03	1.09
	13.04	30.1			13.04	1.18
	13.05	29.9			13.05	1.09
	13.06	29.1			13.06	1.54
	13.07	28.9			13.07	1.09
	13.08	28.2			13.08	1.18
	13.09	28.1			13.09	1.12
	13.1	27.4			13.1	1.18
	13.11	27.1			13.11	1.09
	13.12	26.7			13.12	1.18
	13.13	26.6			13.13	1.09
	13.14	26.1			13.14	1.18
	13.15	26			13.15	1.09
	13.16	25.5			13.16	1.22
	13.17	25.5			13.17	1.02
	13.18	25			13.18	1.22
	13.19	24.9			13.19	1.05
	13.2	24.4			13.2	1.18
	13.21	24.5			13.21	1.09
	13.22	23.9			13.22	1.15
	13.23	24			13.23	1.02
	13.24	23.5			13.24	1.22
	13.25	23.6			13.25	1.09
	13.26	23.1			13.26	1.18
	13.27	23.2			13.27	1.05
	13.28	22.8			13.28	1.18
	13.29	22.8			13.29	1.12
	13.3	22.4			13.3	1.15
	13.31	22.4			13.31	1.09
	13.32	21.8			13.32	1.22
	13.33	22.1			13.33	1.12
	13.34	21.7			13.34	1.22
	13.35	21.8			13.35	1.05
	13.36	21.4			13.36	1.18
	13.37	21.5			13.37	1.18
	13.38	21.1			13.38	1.41
	13.39	21.2			13.39	1.15
	13.4	20.8			13.4	1.25
	13.41	20.9			13.41	1.09
	13.42	20.6			13.42	1.22
	13.43	20.6			13.43	1.15
	13.44	20.3			13.44	1.25
	13.45	20.4			13.45	1.12
	13.46	20			13.46	1.22
	13.47	20.1			13.47	1.12
	13.48	19.7			13.48	1.25
	13.49	19.8			13.49	1.34
	13.5	19.6			13.5	1.28
	13.51	19.7			13.51	1.18
	13.52	19.3			13.52	1.31
	13.53	19.4			13.53	1.22
	13.54	19.1			13.54	1.38
	13.55	19.2			13.55	1.28
	13.56	18.8			13.56	1.44
	13.57	19			13.57	1.44
	13.58	18.6			13.58	1.64
	13.59	18.7			13.59	1.64
	13.6	18.5			13.6	2.09
	13.61	18.5			13.61	2.7
	13.62	18.3			13.62	7.91
	13.63	18.3			13.63	41
	13.64	18			13.64	47.6
	13.65	18.2			13.65	50.1
	13.66	17.9			13.66	51.1
	13.67	18			13.67	51.4
	13.68	17.7			13.68	51.7
	13.69	17.8			13.69	51.6
	13.7	17.5			13.7	51.7
	13.71	17.6			13.71	51.7
	13.72	17.3			13.72	51.8
	13.73	17.5			13.73	51.7
	13.74	17.2			13.74	51.8
	13.75	17.1			13.75	51.7
	13.76	17			13.76	51.8
	13.77	17.1			13.77	51.7
	13.78	16.8			13.78	51.8
	13.79	17			13.79	51.5
	13.8	16.7			13.8	52
	13.81	16.8			13.81	51.7
	13.82	16.5			13.82	51.9
	13.83	16.6			13.83	51.8
	13.84	16.3			13.84	51.9
	13.85	16.5			13.85	51.8
	13.86	16.2			13.86	51.9
	13.87	16.3			13.87	51.8
	13.88	16			13.88	51.9
	13.89	16.1			13.89	51.8
	13.9	15.8			13.9	51.8
	13.91	16			13.91	51.8
	13.92	15.6			13.92	51.9
	13.93	15.8			13.93	51.8
	13.94	15.4			13.94	51.9
	13.95	15.5			13.95	51.8
	13.96	15.1			13.96	51.8
	13.97	15.2			13.97	51.8
	13.98	14.9			13.98	51.9
	13.99	14.8			13.99	51.8
	14	14.3			14	51.9
	14.01	14.2			14.01	51.7
	14.02	13.3			14.02	51.2
	14.03	12.4			14.03	50.4
	14.04	8.49			14.04	46.6
	14.05	-60.9			14.05	20.4
	14.06	-72.4			14.06	3.45
	14.07	-80.1			14.07	2.02
	14.08	-81			14.08	1.83
	14.09	-80.5			14.09	1.54
	14.1	-80			14.1	1.54
	14.11	-79.1			14.11	1.34
	14.12	-78.6			14.12	1.41
	14.13	-77.8			14.13	1.22
	14.14	-77.3			14.14	1.31
	14.15	-76.6			14.15	1.22
	14.16	-76.2			14.16	1.28
	14.17	-75.6			14.17	1.12
	14.18	-75.3			14.18	1.28
	14.19	-74.6			14.19	1.12
	14.2	-74.4			14.2	1.25
	14.21	-73.8			14.21	1.12
	14.22	-73.6			14.22	1.22
	14.23	-73.1			14.23	1.09
	14.24	-72.9			14.24	1.25
	14.25	-72.4			14.25	1.09
	14.26	-72.2			14.26	1.22
	14.27	-71.7			14.27	1.09
	14.28	-71.5			14.28	1.18
	14.29	-71.1			14.29	1.05
	14.3	-71			14.3	1.18
	14.31	-70.5			14.31	1.09
	14.32	-70.3			14.32	1.15
	14.33	-69.9			14.33	1.09
	14.34	-69.8			14.34	0.989
	14.35	-69.4			14.35	1.09
	14.36	-69.2			14.36	1.22
	14.37	-68.9			14.37	1.09
	14.38	-68.7			14.38	1.18
	14.39	-68.4			14.39	1.05
	14.4	-68.3			14.4	1.18
	14.41	-68			14.41	1.05
	14.42	-67.8			14.42	1.15
	14.43	-67.5			14.43	1.09
	14.44	-67			14.44	1.15
	14.45	-65.8			14.45	1.34
	14.46	-63.3			14.46	1.18
	14.47	-45.3			14.47	1.05
	14.48	27.3			14.48	1.15
	14.49	35.3			14.49	1.09
	14.5	35			14.5	1.18
	14.51	34.6			14.51	1.02
	14.52	33.6			14.52	1.18
	14.53	33			14.53	1.09
	14.54	32.2			14.54	1.18
	14.55	31.7			14.55	1.09
	14.56	30.9			14.56	1.15
	14.57	30.5			14.57	1.09
	14.58	29.7			14.58	1.12
	14.59	29.5			14.59	1.05
	14.6	29			14.6	1.15
	14.61	28.5			14.61	1.12
	14.62	28			14.62	1.18
	14.63	27.7			14.63	1.02
	14.64	27.2			14.64	1.15
	14.65	27			14.65	1.09
	14.66	26.5			14.66	1.18
	14.67	26.4			14.67	1.05
	14.68	25.9			14.68	1.18
	14.69	25.8			14.69	1.05
	14.7	25.3			14.7	1.18
	14.71	25.2			14.71	1.05
	14.72	24.8			14.72	1.18
	14.73	24.8			14.73	0.989
	14.74	24.4			14.74	1.15
	14.75	24.3			14.75	1.05
	14.76	23.9			14.76	1.18
	14.77	23.9			14.77	1.25
	14.78	23.5			14.78	1.15
	14.79	23.4			14.79	1.05
	14.8	23.1			14.8	1.18
	14.81	23.1			14.81	1.05
	14.82	22.8			14.82	1.18
	14.83	22.7			14.83	1.05
	14.84	22.4			14.84	1.22
	14.85	22.3			14.85	1.09
	14.86	22			14.86	1.18
	14.87	22			14.87	1.05
	14.88	21.7			14.88	1.25
	14.89	21.7			14.89	1.09
	14.9	21.4			14.9	1.18
	14.91	21.4			14.91	1.09
	14.92	21.1			14.92	1.15
	14.93	21.1			14.93	1.09
	14.94	20.8			14.94	1.18
	14.95	20.8			14.95	1.05
	14.96	20.6			14.96	1.22
	14.97	20.6			14.97	1.09
	14.98	20.3			14.98	1.09
	14.99	20.4			14.99	1.15
	15	20			15	1.18
	15.01	20.1			15.01	1.18
	15.02	19.8			15.02	1.25
	15.03	19.4			15.03	1.15
	15.04	19.6			15.04	1.25
	15.05	19.6			15.05	1.18
	15.06	19.4			15.06	1.31
	15.07	19.4			15.07	1.25
	15.08	19.1			15.08	1.38
	15.09	19.2			15.09	1.34
	15.1	18.9			15.1	1.51
	15.11	18.9			15.11	1.47
	15.12	18.7			15.12	1.7
	15.13	18.8			15.13	1.93
	15.14	18.6			15.14	2.64
	15.15	18.5			15.15	5.9
	15.16	18.3			15.16	41.2
	15.17	18.4			15.17	46.7
	15.18	18.1			15.18	50.1
	15.19	18.2			15.19	50.9
	15.2	17.9			15.2	51.5
	15.21	18			15.21	51.5
	15.22	17.7			15.22	51.7
	15.23	17.8			15.23	51.7
	15.24	17.7			15.24	51.7
	15.25	17.7			15.25	51.7
	15.26	17.4			15.26	51.8
	15.27	17.5			15.27	51.6
	15.28	17.2			15.28	51.8
	15.29	17.3			15.29	51.7
	15.3	17.1			15.3	51.8
	15.31	17.1			15.31	51.7
	15.32	16.8			15.32	51.8
	15.33	17			15.33	51.7
	15.34	16.7			15.34	51.8
	15.35	17			15.35	51.7
	15.36	16.7			15.36	51.8
	15.37	16.6			15.37	51.7
	15.38	16.4			15.38	51.9
	15.39	16.5			15.39	51.8
	15.4	16.2			15.4	51.9
	15.41	16.3			15.41	51.7
	15.42	16.1			15.42	51.8
	15.43	16.1			15.43	51.8
	15.44	15.9			15.44	51.8
	15.45	15.9			15.45	51.7
	15.46	15.5			15.46	51.8
	15.47	15.7			15.47	51.7
	15.48	15.4			15.48	51.8
	15.49	15.4			15.49	51.7
	15.5	15.2			15.5	51.7
	15.51	15.2			15.51	51.8
	15.52	14.8			15.52	51.8
	15.53	14.7			15.53	51.8
	15.54	14.1			15.54	51.8
	15.55	13.7			15.55	51.3
	15.56	12.5			15.56	50.7
	15.57	9.46			15.57	47.3
	15.58	-49.3			15.58	25.2
	15.59	-70.7			15.59	3.67
	15.6	-80			15.6	2.22
	15.61	-80.7			15.61	1.73
	15.62	-80.6			15.62	1.77
	15.63	-79.9			15.63	1.41
	15.64	-79.2			15.64	1.44
	15.65	-78.4			15.65	1.28
	15.66	-77.8			15.66	1.34
	15.67	-77.1			15.67	1.22
	15.68	-76.7			15.68	1.31
	15.69	-76.1			15.69	1.18
	15.7	-75.7			15.7	1.28
	15.71	-75.2			15.71	1.15
	15.72	-74.8			15.72	1.28
	15.73	-74.3			15.73	1.12
	15.74	-74			15.74	1.25
	15.75	-73.4			15.75	1.09
	15.76	-72.9			15.76	1.18
	15.77	-72.8			15.77	1.12
	15.78	-72.4			15.78	1.15
	15.79	-72			15.79	1.05
	15.8	-71.8			15.8	1.15
	15.81	-71.3			15.81	1.12
	15.82	-71.2			15.82	1.18
	15.83	-70.7			15.83	0.989
	15.84	-70.5			15.84	1.22
	15.85	-70.2			15.85	1.02
	15.86	-70			15.86	1.22
	15.87	-69.6			15.87	1.12
	15.88	-69.5			15.88	1.12
	15.89	-69.2			15.89	1.05
	15.9	-69			15.9	1.18
	15.91	-68.6			15.91	1.09
	15.92	-68.5			15.92	1.25
	15.93	-68.1			15.93	1.09
	15.94	-68			15.94	1.12
	15.95	-67.7			15.95	0.924
	15.96	-67.5			15.96	1.15
	15.97	-66.9			15.97	1.09
	15.98	-65.9			15.98	1.15
	15.99	-63.6			15.99	1.05
	16	-49.4			16	1.15
	16.01	24.3			16.01	1.09
	16.02	35.1			16.02	1.18
	16.03	35.4			16.03	1.05
	16.04	34.6			16.04	1.12
	16.05	33.9			16.05	1.18
	16.06	33.1			16.06	1.15
	16.07	32.5			16.07	1.05
	16.08	31.6			16.08	1.18
	16.09	31.2			16.09	1.05
	16.1	30.7			16.1	1.15
	16.11	30			16.11	1.02
	16.12	29.4			16.12	1.18
	16.13	29.1			16.13	1.09
	16.14	28.5			16.14	1.15
	16.15	28.2			16.15	1.05
	16.16	27.7			16.16	1.05
	16.17	27.5			16.17	1.02
	16.18	27			16.18	1.15
	16.19	26.8			16.19	1.02
	16.2	26.4			16.2	1.18
	16.21	26.2			16.21	1.05
	16.22	25.8			16.22	1.15
	16.23	25.6			16.23	1.05
	16.24	25.2			16.24	1.15
	16.25	25.1			16.25	1.09
	16.26	24.7			16.26	1.22
	16.27	24.6			16.27	1.02
	16.28	24.3			16.28	1.15
	16.29	24.1			16.29	1.09
	16.3	23.9			16.3	1.15
	16.31	23.7			16.31	1.09
	16.32	23.4			16.32	1.18
	16.33	23.3			16.33	1.09
	16.34	23			16.34	1.18
	16.35	22.9			16.35	1.05
	16.36	22.7			16.36	1.15
	16.37	22.6			16.37	1.25
	16.38	22.3			16.38	1.12
	16.39	22.3			16.39	1.09
	16.4	21.9			16.4	1.18
	16.41	21.9			16.41	1.05
	16.42	21.7			16.42	1.15
	16.43	21.7			16.43	1.05
	16.44	21.4			16.44	1.18
	16.45	21.3			16.45	1.05
	16.46	21.1			16.46	1.18
	16.47	21.1			16.47	1.09
	16.48	20.8			16.48	1.02
	16.49	20.8			16.49	1.09
	16.5	20.6			16.5	1.18
	16.51	20.5			16.51	1.09
	16.52	20.3			16.52	1.22
	16.53	20.3			16.53	1.12
	16.54	20.1			16.54	1.22
	16.55	20			16.55	1.15
	16.56	19.8			16.56	1.25
	16.57	19.8			16.57	1.18
	16.58	19.6			16.58	1.28
	16.59	19.6			16.59	1.18
	16.6	19.4			16.6	1.31
	16.61	19.4			16.61	1.22
	16.62	19.2			16.62	1.41
	16.63	19.1			16.63	1.34
	16.64	18.9			16.64	1.57
	16.65	18.9			16.65	1.57
	16.66	18.8			16.66	1.96
	16.67	18.7			16.67	2.44
	16.68	18.5			16.68	5.03
	16.69	18.5			16.69	41.2
	16.7	18.4			16.7	46
	16.71	18.3			16.71	49.8
	16.72	18.2			16.72	51
	16.73	18.2			16.73	51.3
	16.74	18			16.74	51.6
	16.75	18			16.75	51.6
	16.76	17.8			16.76	51.7
	16.77	17.8			16.77	51.6
	16.78	17.6			16.78	52
	16.79	17.6			16.79	51.6
	16.8	17.5			16.8	51.7
	16.81	17.5			16.81	51.6
	16.82	17.3			16.82	51.7
	16.83	17.3			16.83	51.7
	16.84	17.1			16.84	51.8
	16.85	17.1			16.85	51.6
	16.86	17			16.86	51.8
	16.87	17			16.87	51.7
	16.88	16.8			16.88	51.8
	16.89	16.8			16.89	51.8
	16.9	16.6			16.9	51.8
	16.91	16.7			16.91	51.7
	16.92	16.5			16.92	51.8
	16.93	16.5			16.93	51.7
	16.94	16.3			16.94	51.8
	16.95	16.3			16.95	51.7
	16.96	16.1			16.96	51.9
	16.97	16.1			16.97	51.7
	16.98	15.9			16.98	51.8
	16.99	15.9			16.99	51.7
	17	15.7			17	51.8
	17.01	15.7			17.01	51.7
	17.02	15.4			17.02	51.8
	17.03	15.4			17.03	51.7
	17.04	15.2			17.04	51.8
	17.05	15			17.05	51.7
	17.06	14.5			17.06	51.8
	17.07	14.4			17.07	51.7
	17.08	13.8			17.08	51.4
	17.09	12.9			17.09	50.6
	17.1	10.1			17.1	48
	17.11	-34.9			17.11	29.9
	17.12	-69.7			17.12	3.9
	17.13	-79.6			17.13	2.15
	17.14	-80.7			17.14	1.89
	17.15	-80.7			17.15	1.57
	17.16	-79.9			17.16	1.54
	17.17	-79.1			17.17	1.38
	17.18	-78.5			17.18	1.38
	17.19	-77.8			17.19	1.25
	17.2	-77.2			17.2	1.34
	17.21	-76.6			17.21	1.18
	17.22	-76.2			17.22	1.25
	17.23	-75.6			17.23	1.25
	17.24	-75.2			17.24	1.25
	17.25	-74.7			17.25	1.15
	17.26	-74.3			17.26	1.25
	17.27	-73.8			17.27	1.09
	17.28	-73.5			17.28	1.18
	17.29	-73			17.29	1.09
	17.3	-72.7			17.3	1.22
	17.31	-72.3			17.31	1.09
	17.32	-72.1			17.32	1.18
	17.33	-71.6			17.33	1.05
	17.34	-71.3			17.34	1.22
	17.35	-71			17.35	1.05
	17.36	-70.8			17.36	1.18
	17.37	-70.4			17.37	1.05
	17.38	-70.2			17.38	1.18
	17.39	-69.9			17.39	1.05
	17.4	-69.7			17.4	1.18
	17.41	-69.3			17.41	1.05
	17.42	-69.1			17.42	1.15
	17.43	-68.9			17.43	1.05
	17.44	-68.6			17.44	1.22
	17.45	-68.4			17.45	1.05
	17.46	-68.2			17.46	1.22
	17.47	-67.8			17.47	1.02
	17.48	-67.6			17.48	1.15
	17.49	-67.4			17.49	1.05
	17.5	-67			17.5	1.18
	17.51	-65.9			17.51	1.02
	17.52	-64.1			17.52	1.15
	17.53	-52.8			17.53	1.09
	17.54	19.1			17.54	1.15
	17.55	35.1			17.55	1.02
	17.56	35.5			17.56	1.18
	17.57	34.8			17.57	1.02
	17.58	34			17.58	1.15
	17.59	33.6			17.59	1.05
	17.6	32.6			17.6	1.18
	17.61	31.9			17.61	1.05
	17.62	31.2			17.62	1.18
	17.63	30.7			17.63	1.05
	17.64	30.1			17.64	1.15
	17.65	29.6			17.65	1.28
	17.66	29.2			17.66	1.18
	17.67	28.8			17.67	1.05
	17.68	28.2			17.68	1.15
	17.69	28			17.69	1.09
	17.7	27.8			17.7	1.15
	17.71	27.2			17.71	1.05
	17.72	26.8			17.72	1.18
	17.73	26.6			17.73	1.05
	17.74	26.2			17.74	1.18
	17.75	26.1			17.75	1.02
	17.76	25.7			17.76	1.22
	17.77	25.5			17.77	1.02
	17.78	25.1			17.78	1.15
	17.79	24.9			17.79	1.05
	17.8	24.6			17.8	1.18
	17.81	24.5			17.81	1.02
	17.82	24.1			17.82	1.12
	17.83	24			17.83	1.02
	17.84	23.8			17.84	1.15
	17.85	23.5			17.85	1.09
	17.86	23.4			17.86	1.18
	17.87	23.3			17.87	1.05
	17.88	22.9			17.88	1.15
	17.89	22.9			17.89	1.05
	17.9	22.6			17.9	1.15
	17.91	22.5			17.91	1.02
	17.92	22.3			17.92	1.15
	17.93	22.2			17.93	1.05
	17.94	22			17.94	1.15
	17.95	21.9			17.95	1.09
	17.96	21.7			17.96	1.15
	17.97	21.6			17.97	1.25
	17.98	21.4			17.98	1.18
	17.99	21.3			17.99	1.09
	18	21.1			18	1.15
	18.01	21			18.01	1.05
	18.02	20.9			18.02	1.18
	18.03	20.7			18.03	1.09
	18.04	20.5			18.04	1.15
	18.05	20.5			18.05	1.09
	18.06	20.3			18.06	1.18
	18.07	20.2			18.07	1.12
	18.08	20			18.08	1.38
	18.09	20			18.09	1.15
	18.1	19.8			18.1	1.25
	18.11	19.7			18.11	1.15
	18.12	19.6			18.12	1.31
	18.13	19.6			18.13	1.22
	18.14	19.4			18.14	1.34
	18.15	19.3			18.15	1.28
	18.16	19.2			18.16	1.44
	18.17	19.1			18.17	1.44
	18.18	18.9			18.18	1.67
	18.19	18.9			18.19	1.83
	18.2	18.8			18.2	2.41
	18.21	18.7			18.21	4.32
	18.22	18.6			18.22	40.2
	18.23	18.5			18.23	45
	18.24	18.3			18.24	49.7
	18.25	18.3			18.25	50.8
	18.26	18.2			18.26	51.4
	18.27	18.1			18.27	51.5
	18.28	18			18.28	51.7
	18.29	18			18.29	51.6
	18.3	17.8			18.3	51.7
	18.31	17.8			18.31	51.6
	18.32	17.6			18.32	51.8
	18.33	17.6			18.33	51.6
	18.34	17.2			18.34	51.6
	18.35	17.4			18.35	51.6
	18.36	17.4			18.36	51.7
	18.37	17.3			18.37	51.6
	18.38	17.2			18.38	51.7
	18.39	17.1			18.39	51.6
	18.4	17			18.4	51.7
	18.41	17			18.41	51.7
	18.42	16.9			18.42	51.8
	18.43	16.8			18.43	51.7
	18.44	16.6			18.44	51.7
	18.45	16.7			18.45	51.7
	18.46	16.5			18.46	51.8
	18.47	16.4			18.47	51.7
	18.48	16.3			18.48	51.8
	18.49	16.3			18.49	51.6
	18.5	16.2			18.5	51.9
	18.51	16			18.51	51.7
	18.52	16			18.52	51.8
	18.53	15.9			18.53	51.7
	18.54	15.7			18.54	51.8
	18.55	15.5			18.55	51.7
	18.56	15.4			18.56	51.8
	18.57	15.3			18.57	51.7
	18.58	15.1			18.58	51.8
	18.59	14.9			18.59	51.7
	18.6	14.5			18.6	51.9
	18.61	14			18.61	51.3
	18.62	13.1			18.62	50.7
	18.63	10.7			18.63	48.5
	18.64	-21			18.64	33.9
	18.65	-69.2			18.65	4.64
	18.66	-79.2			18.66	2.35
	18.67	-80.6			18.67	1.77
	18.68	-80.5			18.68	1.64
	18.69	-79.8			18.69	1.47
	18.7	-79.1			18.7	1.47
	18.71	-78.5			18.71	1.28
	18.72	-77.8			18.72	1.44
	18.73	-77.2			18.73	1.18
	18.74	-76.7			18.74	1.31
	18.75	-76			18.75	1.15
	18.76	-75.7			18.76	1.25
	18.77	-75.1			18.77	1.15
	18.78	-74.7			18.78	1.22
	18.79	-74.2			18.79	1.12
	18.8	-73.8			18.8	1.18
	18.81	-73.4			18.81	1.12
	18.82	-73			18.82	1.18
	18.83	-72.7			18.83	1.12
	18.84	-72.3			18.84	1.18
	18.85	-72			18.85	1.09
	18.86	-71.7			18.86	1.22
	18.87	-71.3			18.87	1.09
	18.88	-71			18.88	1.18
	18.89	-70.6			18.89	1.09
	18.9	-70.4			18.9	1.15
	18.91	-70.2			18.91	1.05
	18.92	-69.8			18.92	1.15
	18.93	-69.6			18.93	1.02
	18.94	-69.3			18.94	1.15
	18.95	-69.1			18.95	1.05
	18.96	-68.8			18.96	1.15
	18.97	-68.5			18.97	1.02
	18.98	-68.3			18.98	1.15
	18.99	-68.1			18.99	1.05
	19	-67.8			19	1.12
	19.01	-67.6			19.01	1.02
	19.02	-67.4			19.02	1.15
	19.03	-67			19.03	1.02
	19.04	-65.9			19.04	0.924
	19.05	-64.2			19.05	1.05
	19.06	-55.2			19.06	1.18
	19.07	9.46			19.07	1.05
	19.08	34.9			19.08	1.15
	19.09	35.5			19.09	1.05
	19.1	34.9			19.1	1.15
	19.11	34.2			19.11	1.05
	19.12	33.5			19.12	1.15
	19.13	32.7			19.13	1.05
	19.14	32			19.14	1.18
	19.15	31.4			19.15	1.02
	19.16	30.8			19.16	1.18
	19.17	30.3			19.17	1.05
	19.18	29.8			19.18	1.15
	19.19	29.1			19.19	1.05
	19.2	28.8			19.2	1.15
	19.21	28.4			19.21	1.02
	19.22	28.1			19.22	1.15
	19.23	27.7			19.23	1.05
	19.24	27.3			19.24	1.15
	19.25	27			19.25	1.05
	19.26	26.7			19.26	1.15
	19.27	26.4			19.27	1.05
	19.28	26.1			19.28	1.15
	19.29	25.8			19.29	1.02
	19.3	25.6			19.3	1.15
	19.31	25.2			19.31	1.05
	19.32	25			19.32	1.15
	19.33	24.8			19.33	1.09
	19.34	24.5			19.34	1.12
	19.35	24.3			19.35	1.02
	19.36	24.1			19.36	1.09
	19.37	23.9			19.37	1.02
	19.38	23.7			19.38	1.15
	19.39	23.5			19.39	1.02
	19.4	23.3			19.4	1.15
	19.41	23			19.41	1.02
	19.42	22.9			19.42	1.15
	19.43	22.7			19.43	1.05
	19.44	22.6			19.44	1.15
	19.45	22.4			19.45	1.02
	19.46	22.3			19.46	1.15
	19.47	22.1			19.47	1.12
	19.48	22			19.48	1.15
	19.49	21.7			19.49	1.05
	19.5	21.7			19.5	1.18
	19.51	21.5			19.51	1.09
	19.52	21.4			19.52	1.18
	19.53	21.2			19.53	1.05
	19.54	21.1			19.54	1.18
	19.55	20.9			19.55	1.09
	19.56	20.8			19.56	1.18
	19.57	20.7			19.57	1.15
	19.58	20.6			19.58	1.15
	19.59	20.4			19.59	1.09
	19.6	20.3			19.6	1.22
	19.61	20.2			19.61	1.12
	19.62	20.2			19.62	1.22
	19.63	19.9			19.63	1.15
	19.64	19.9			19.64	1.25
	19.65	19.7			19.65	1.18
	19.66	19.6			19.66	1.31
	19.67	19.5			19.67	1.25
	19.68	19.5			19.68	1.7
	19.69	19.3			19.69	1.34
	19.7	19.2			19.7	1.54
	19.71	19.1			19.71	1.54
	19.72	19			19.72	1.89
	19.73	18.9			19.73	2.22
	19.74	18.8			19.74	3.96
	19.75	18.6			19.75	38.2
	19.76	18.6			19.76	44.1
	19.77	18.5			19.77	49.4
	19.78	18.4			19.78	51
	19.79	18.3			19.79	51.2
	19.8	18.2			19.8	51.5
	19.81	18.1			19.81	51.5
	19.82	18.1			19.82	51.6
	19.83	17.9			19.83	51.6
	19.84	17.8			19.84	51.7
	19.85	17.7			19.85	51.5
	19.86	17.7			19.86	51.7
	19.87	17.6			19.87	51.6
	19.88	17.5			19.88	51.7
	19.89	17.4			19.89	51.6
	19.9	17.4			19.9	51.7
	19.91	17.3			19.91	51.6
	19.92	17.2			19.92	51.7
	19.93	17.1			19.93	51.7
	19.94	17			19.94	51.7
	19.95	16.9			19.95	51.6
[truncated: 10,515 more rows]

## Sheet: d
		Time	Voltage			Time	Charge
		s	V			s	nC
			MG/PET				MG/PET
			Voltage (V) - Plot 0			Time	--
		0	9.57			0	-0.15516
		0.01	9.66			0.01	-0.05489
		0.02	9.42			0.02	-0.19462
		0.03	9.5			0.03	-0.10435
		0.04	9.25			0.04	-0.28409
		0.05	9.35			0.05	-0.27382
		0.06	9.1			0.06	-0.82355
		0.07	9.2			0.07	-5.31328
		0.08	8.96			0.08	-7.36301
		0.09	9.06			0.09	-8.85074
		0.1	8.82			0.1	-9.49108
		0.11	8.92			0.11	-9.57821
		0.12	8.67			0.12	-9.78194
		0.13	8.7			0.13	-9.68067
		0.14	8.19			0.14	-9.8164
		0.15	7.11			0.15	-9.70013
		0.16	1.99			0.16	-9.83186
		0.17	-7.02			0.17	-9.7126
		0.18	-8.91			0.18	-9.86433
		0.19	-8.74			0.19	-9.72806
		0.2	-8.87			0.2	-9.84779
		0.21	-8.52			0.21	-9.73052
		0.22	-8.62			0.22	-9.85325
		0.23	-8.26			0.23	-9.73298
		0.24	-8.37			0.24	-9.84972
		0.25	-8.02			0.25	-9.73245
		0.26	-8.14			0.26	-9.85518
		0.27	-7.8			0.27	-9.73591
		0.28	-7.94			0.28	-9.85464
		0.29	-7.6			0.29	-9.74137
		0.3	-7.76			0.3	-9.8581
		0.31	-7.42			0.31	-9.73784
		0.32	-7.57			0.32	-9.86657
		0.33	-7.24			0.33	-9.7503
		0.34	-7.4			0.34	-9.87903
		0.35	-7.08			0.35	-9.75276
		0.36	-7.24			0.36	-9.87849
		0.37	-6.93			0.37	-9.76223
		0.38	-7.09			0.38	-9.88096
		0.39	-6.78			0.39	-9.76169
		0.4	-6.95			0.4	-9.88742
		0.41	-6.67			0.41	-9.76415
		0.42	-6.82			0.42	-9.88988
		0.43	-6.51			0.43	-9.76961
		0.44	-6.7			0.44	-9.88935
		0.45	-6.39			0.45	-9.75708
		0.46	-6.58			0.46	-9.76281
		0.47	-6.27			0.47	-9.30014
		0.48	-6.47			0.48	-7.70227
		0.49	-6.16			0.49	-3.632
		0.5	-6.36			0.5	-0.74173
		0.51	-6.05			0.51	-0.30147
		0.52	-6.25			0.52	-0.3412
		0.53	-5.95			0.53	-0.18093
		0.54	-6.16			0.54	-0.27066
		0.55	-5.85			0.55	-0.13039
		0.56	-6.05			0.56	-0.25012
		0.57	-5.76			0.57	-0.11985
		0.58	-5.96			0.58	-0.22959
		0.59	-5.67			0.59	-0.10932
		0.6	-5.87			0.6	-0.21905
		0.61	-5.58			0.61	-0.09878
		0.62	-5.85			0.62	-0.21851
		0.63	-5.49			0.63	-0.09824
		0.64	-5.71			0.64	-0.21798
		0.65	-5.41			0.65	-0.09771
		0.66	-5.63			0.66	-0.21744
		0.67	-5.34			0.67	-0.09717
		0.68	-5.55			0.68	-0.2169
		0.69	-5.26			0.69	-0.09663
		0.7	-5.48			0.7	-0.21636
		0.71	-5.18			0.71	-0.0961
		0.72	-5.41			0.72	-0.21583
		0.73	-5.11			0.73	-0.11556
		0.74	-5.33			0.74	-0.21529
		0.75	-5.05			0.75	-0.09502
		0.76	-5.27			0.76	-0.22475
		0.77	-4.98			0.77	-0.09448
		0.78	-5.21			0.78	-0.22422
		0.79	-4.91			0.79	-0.09395
		0.8	-5.14			0.8	-0.22368
		0.81	-4.85			0.81	-0.10341
		0.82	-5.08			0.82	-0.22314
		0.83	-4.79			0.83	-0.10287
		0.84	-5.02			0.84	-0.2226
		0.85	-4.73			0.85	-0.10234
		0.86	-4.97			0.86	-0.22207
		0.87	-4.67			0.87	-0.1018
		0.88	-4.91			0.88	-0.22153
		0.89	-4.62			0.89	-0.10126
		0.9	-4.86			0.9	-0.23099
		0.91	-4.57			0.91	-0.11073
		0.92	-4.8			0.92	-0.23046
		0.93	-4.51			0.93	-0.11019
		0.94	-4.74			0.94	-0.22992
		0.95	-4.47			0.95	-0.10965
		0.96	-4.71			0.96	-0.22938
		0.97	-4.42			0.97	-0.10911
		0.98	-4.66			0.98	-0.23885
		0.99	-4.37			0.99	-0.11858
		1	-4.61			1	-0.23831
		1.01	-4.32			1.01	-0.11804
		1.02	-4.56			1.02	-0.23777
		1.03	-4.27			1.03	-0.1175
		1.04	-4.51			1.04	-0.23723
		1.05	-4.24			1.05	-0.14697
		1.06	-4.48			1.06	-0.2367
		1.07	-4.18			1.07	-0.11643
		1.08	-4.43			1.08	-0.23616
		1.09	-4.14			1.09	-0.11589
		1.1	-4.39			1.1	-0.23562
		1.11	-4.09			1.11	-0.11535
		1.12	-4.35			1.12	-0.24509
		1.13	-4.05			1.13	-0.12482
		1.14	-4.3			1.14	-0.24455
		1.15	-4			1.15	-0.12428
		1.16	-4.25			1.16	-0.23401
		1.17	-3.95			1.17	-0.12374
		1.18	-4.2			1.18	-0.24348
		1.19	-3.89			1.19	-0.12321
		1.2	-4.13			1.2	-0.24294
		1.21	-3.81			1.21	-0.12267
		1.22	-4.04			1.22	-0.2524
		1.23	-3.69			1.23	-0.13213
		1.24	-3.87			1.24	-0.25186
		1.25	-3.42			1.25	-0.1216
		1.26	-3.29			1.26	-0.25133
		1.27	0.354			1.27	-0.13106
		1.28	7.91			1.28	-0.25079
		1.29	10.9			1.29	-0.13052
		1.3	11.6			1.3	-0.25025
		1.31	12.1			1.31	-0.12998
		1.32	11.9			1.32	-0.24972
		1.33	12			1.33	-0.12945
		1.34	11.6			1.34	-0.24918
		1.35	11.7			1.35	-0.13891
		1.36	11.4			1.36	-0.25864
		1.37	11.4			1.37	-0.14837
		1.38	11.1			1.38	-0.2481
		1.39	11.2			1.39	-0.13784
		1.4	10.9			1.4	-0.24757
		1.41	11			1.41	-0.1373
		1.42	10.6			1.42	-0.25703
		1.43	10.7			1.43	-0.14676
		1.44	10.4			1.44	-0.25649
		1.45	10.5			1.45	-0.14622
		1.46	10.2			1.46	-0.26596
		1.47	10.3			1.47	-0.15569
		1.48	10			1.48	-0.26542
		1.49	10.1			1.49	-0.15515
		1.5	9.82			1.5	-0.27488
		1.51	9.95			1.51	-0.16461
		1.52	9.64			1.52	-0.29435
		1.53	9.78			1.53	-0.17408
		1.54	9.47			1.54	-0.31381
		1.55	9.62			1.55	-0.21354
		1.56	9.31			1.56	-0.36327
		1.57	9.46			1.57	-0.293
		1.58	9.16			1.58	-0.52273
		1.59	9.31			1.59	-0.74247
		1.6	9.01			1.6	-5.2222
		1.61	9.17			1.61	-7.06193
		1.62	8.88			1.62	-9.01066
		1.63	9.03			1.63	-9.45969
		1.64	8.74			1.64	-9.79612
		1.65	8.9			1.65	-9.76985
		1.66	8.55			1.66	-9.91859
		1.67	8.45			1.67	-9.81132
		1.68	7.15			1.68	-9.93005
		1.69	3.05			1.69	-9.81678
		1.7	-6.37			1.7	-9.94251
		1.71	-8.55			1.71	-9.82624
		1.72	-8.97			1.72	-9.94897
		1.73	-8.56			1.73	-9.83171
		1.74	-8.74			1.74	-9.95144
		1.75	-8.32			1.75	-9.83117
		1.76	-8.48			1.76	-9.9509
		1.77	-8.07			1.77	-9.83463
		1.78	-8.24			1.78	-9.93736
		1.79	-7.83			1.79	-9.8301
		1.8	-8.02			1.8	-9.95683
		1.81	-7.62			1.81	-9.83656
		1.82	-7.81			1.82	-9.95929
		1.83	-7.41			1.83	-9.84202
		1.84	-7.61			1.84	-9.96475
		1.85	-7.22			1.85	-9.84848
		1.86	-7.43			1.86	-9.96822
		1.87	-7.04			1.87	-9.84795
		1.88	-7.26			1.88	-9.96768
		1.89	-6.87			1.89	-9.86341
		1.9	-7.08			1.9	-9.97314
		1.91	-6.71			1.91	-9.86587
		1.92	-6.93			1.92	-9.9756
		1.93	-6.54			1.93	-9.85934
		1.94	-6.78			1.94	-9.97507
		1.95	-6.39			1.95	-9.8588
		1.96	-6.62			1.96	-9.97153
		1.97	-6.24			1.97	-9.85526
		1.98	-6.48			1.98	-9.96799
		1.99	-6.11			1.99	-9.74772
		2	-6.34			2	-9.57946
		2.01	-5.97			2.01	-8.03119
		2.02	-6.2			2.02	-4.37092
		2.03	-5.83			2.03	-0.83065
		2.04	-6.07			2.04	-0.58038
		2.05	-5.7			2.05	-0.37011
		2.06	-5.95			2.06	-0.43985
		2.07	-5.57			2.07	-0.28958
		2.08	-5.83			2.08	-0.38931
		2.09	-5.45			2.09	-0.24904
		2.1	-5.7			2.1	-0.35877
		2.11	-5.33			2.11	-0.2485
		2.12	-5.59			2.12	-0.35823
		2.13	-5.22			2.13	-0.23797
		2.14	-5.49			2.14	-0.3477
		2.15	-5.13			2.15	-0.22743
		2.16	-5.39			2.16	-0.33716
		2.17	-5.02			2.17	-0.22689
		2.18	-5.28			2.18	-0.33662
		2.19	-4.92			2.19	-0.21635
		2.2	-5.19			2.2	-0.33609
		2.21	-4.82			2.21	-0.21582
		2.22	-5.09			2.22	-0.33555
		2.23	-4.73			2.23	-0.22528
		2.24	-5			2.24	-0.33501
		2.25	-4.63			2.25	-0.21474
		2.26	-4.9			2.26	-0.33447
		2.27	-4.53			2.27	-0.21421
		2.28	-4.8			2.28	-0.33394
		2.29	-4.43			2.29	-0.21367
		2.3	-4.72			2.3	-0.3334
		2.31	-4.35			2.31	-0.22313
		2.32	-4.64			2.32	-0.33286
		2.33	-4.27			2.33	-0.2226
		2.34	-4.56			2.34	-0.33233
		2.35	-4.2			2.35	-0.21206
		2.36	-4.49			2.36	-0.33179
		2.37	-4.13			2.37	-0.21152
		2.38	-4.42			2.38	-0.33125
		2.39	-4.06			2.39	-0.22098
		2.4	-4.35			2.4	-0.33072
		2.41	-3.99			2.41	-0.21045
		2.42	-4.29			2.42	-0.32018
		2.43	-3.93			2.43	-0.20991
		2.44	-4.24			2.44	-0.33964
		2.45	-3.87			2.45	-0.19937
		2.46	-4.18			2.46	-0.3091
		2.47	-3.82			2.47	-0.19884
		2.48	-4.11			2.48	-0.30857
		2.49	-3.77			2.49	-0.1983
		2.5	-4.07			2.5	-0.30803
		2.51	-3.72			2.51	-0.19776
		2.52	-4.02			2.52	-0.30749
		2.53	-3.67			2.53	-0.19722
		2.54	-3.96			2.54	-0.30696
		2.55	-3.61			2.55	-0.19669
		2.56	-3.92			2.56	-0.30642
		2.57	-3.57			2.57	-0.19615
		2.58	-3.88			2.58	-0.30588
		2.59	-3.53			2.59	-0.19561
		2.6	-3.85			2.6	-0.30535
		2.61	-3.49			2.61	-0.19508
		2.62	-3.8			2.62	-0.30481
		2.63	-3.45			2.63	-0.19454
		2.64	-3.77			2.64	-0.30427
		2.65	-3.4			2.65	-0.194
		2.66	-3.73			2.66	-0.30373
		2.67	-3.38			2.67	-0.19347
		2.68	-3.69			2.68	-0.3032
		2.69	-3.34			2.69	-0.19293
		2.7	-3.65			2.7	-0.30266
		2.71	-3.29			2.71	-0.19239
		2.72	-3.6			2.72	-0.30212
		2.73	-3.24			2.73	-0.20185
		2.74	-3.53			2.74	-0.30159
		2.75	-3.15			2.75	-0.20132
		2.76	-3.43			2.76	-0.31105
		2.77	-2.99			2.77	-0.20078
		2.78	-3.18			2.78	-0.31051
		2.79	-2.5			2.79	-0.20024
		2.8	-0.616			2.8	-0.31997
		2.81	8.5			2.81	-0.19971
		2.82	10.7			2.82	-0.30944
		2.83	12.2			2.83	-0.19917
		2.84	12.3			2.84	-0.3189
		2.85	12.6			2.85	-0.20863
		2.86	12.3			2.86	-0.31836
		2.87	12.4			2.87	-0.2081
		2.88	12			2.88	-0.30783
		2.89	12.1			2.89	-0.20756
		2.9	11.7			2.9	-0.31729
		2.91	11.8			2.91	-0.20702
		2.92	11.5			2.92	-0.31675
		2.93	11.6			2.93	-0.20648
		2.94	11.2			2.94	-0.31622
		2.95	11.4			2.95	-0.20595
		2.96	11			2.96	-0.31568
		2.97	11.2			2.97	-0.21541
		2.98	10.8			2.98	-0.32514
		2.99	11			2.99	-0.21487
		3	10.6			3	-0.3246
		3.01	10.8			3.01	-0.22434
		3.02	10.4			3.02	-0.32407
		3.03	10.6			3.03	-0.2238
		3.04	10.2			3.04	-0.33353
		3.05	10.4			3.05	-0.23326
		3.06	10			3.06	-0.34299
		3.07	10.2			3.07	-0.25272
		3.08	9.86			3.08	-0.38246
		3.09	10			3.09	-0.30219
		3.1	9.68			3.1	-0.45192
		3.11	9.87			3.11	-0.44165
		3.12	9.51			3.12	-0.83138
		3.13	9.7			3.13	-4.67111
		3.14	9.35			3.14	-7.08084
		3.15	9.54			3.15	-8.87858
		3.16	9.2			3.16	-9.53531
		3.17	9.39			3.17	-9.69604
		3.18	9.04			3.18	-9.87377
		3.19	9.19			3.19	-9.8025
		3.2	8.6			3.2	-9.91223
		3.21	7.94			3.21	-9.81197
		3.22	3.88			3.22	-9.9217
		3.23	-4.54			3.23	-9.81743
		3.24	-8.43			3.24	-9.91816
		3.25	-8.25			3.25	-9.81689
		3.26	-8.53			3.26	-9.92062
		3.27	-8.07			3.27	-9.81335
		3.28	-8.3			3.28	-9.91709
		3.29	-7.82			3.29	-9.81282
		3.3	-8.08			3.3	-9.90955
		3.31	-7.61			3.31	-9.80928
		3.32	-7.87			3.32	-9.90301
		3.33	-7.41			3.33	-9.80174
		3.34	-7.67			3.34	-9.89847
		3.35	-7.22			3.35	-9.79821
		3.36	-7.5			3.36	-9.89794
		3.37	-7.05			3.37	-9.80467
		3.38	-7.33			3.38	-9.9044
		3.39	-6.89			3.39	-9.80713
		3.4	-7.19			3.4	-9.90686
		3.41	-6.74			3.41	-9.80959
		3.42	-7.02			3.42	-9.90933
		3.43	-6.6			3.43	-9.80906
		3.44	-6.89			3.44	-9.90879
		3.45	-6.47			3.45	-9.80552
		3.46	-6.76			3.46	-9.90525
		3.47	-6.35			3.47	-9.80198
		3.48	-6.64			3.48	-9.90172
		3.49	-6.23			3.49	-9.79745
		3.5	-6.53			3.5	-9.89118
		3.51	-6.13			3.51	-9.79391
		3.52	-6.43			3.52	-9.80364
		3.53	-6.03			3.53	-9.46337
		3.54	-6.33			3.54	-8.3441
		3.55	-5.92			3.55	-4.61984
		3.56	-6.23			3.56	-0.97957
		3.57	-5.83			3.57	-0.4293
		3.58	-6.13			3.58	-0.42903
		3.59	-5.73			3.59	-0.27876
		3.6	-6.04			3.6	-0.33849
		3.61	-5.6			3.61	-0.21822
		3.62	-5.95			3.62	-0.31796
		3.63	-5.54			3.63	-0.20769
		3.64	-5.85			3.64	-0.28742
		3.65	-5.46			3.65	-0.18715
		3.66	-5.77			3.66	-0.27688
		3.67	-5.38			3.67	-0.17661
		3.68	-5.7			3.68	-0.26634
		3.69	-5.3			3.69	-0.16608
		3.7	-5.62			3.7	-0.25581
		3.71	-5.23			3.71	-0.15554
		3.72	-5.54			3.72	-0.26527
		3.73	-5.15			3.73	-0.145
		3.74	-5.47			3.74	-0.24473
		3.75	-5.08			3.75	-0.14447
		3.76	-5.4			3.76	-0.2342
		3.77	-5.01			3.77	-0.13393
		3.78	-5.33			3.78	-0.23366
		3.79	-4.94			3.79	-0.14339
		3.8	-5.26			3.8	-0.23312
		3.81	-4.86			3.81	-0.13285
		3.82	-5.19			3.82	-0.22259
		3.83	-4.8			3.83	-0.13232
		3.84	-5.12			3.84	-0.21205
		3.85	-4.74			3.85	-0.14178
		3.86	-5.07			3.86	-0.22151
		3.87	-4.68			3.87	-0.14124
		3.88	-5.01			3.88	-0.21097
		3.89	-4.63			3.89	-0.14071
		3.9	-4.95			3.9	-0.21044
		3.91	-4.57			3.91	-0.13017
		3.92	-4.89			3.92	-0.2199
		3.93	-4.48			3.93	-0.12963
		3.94	-4.84			3.94	-0.20936
		3.95	-4.46			3.95	-0.12909
		3.96	-4.79			3.96	-0.20883
		3.97	-4.41			3.97	-0.13856
		3.98	-4.74			3.98	-0.19829
		3.99	-4.37			3.99	-0.13802
		4	-4.7			4	-0.21775
		4.01	-4.32			4.01	-0.13748
		4.02	-4.65			4.02	-0.19722
		4.03	-4.27			4.03	-0.13695
		4.04	-4.62			4.04	-0.20668
		4.05	-4.23			4.05	-0.12641
		4.06	-4.56			4.06	-0.20614
		4.07	-4.19			4.07	-0.11587
		4.08	-4.52			4.08	-0.1956
		4.09	-4.15			4.09	-0.10534
		4.1	-4.48			4.1	-0.19507
		4.11	-4.11			4.11	-0.0948
		4.12	-4.44			4.12	-0.18453
		4.13	-4.07			4.13	-0.08426
		4.14	-4.36			4.14	-0.17399
		4.15	-4.02			4.15	-0.08372
		4.16	-4.35			4.16	-0.16346
		4.17	-3.97			4.17	-0.07319
		4.18	-4.29			4.18	-0.15292
		4.19	-3.9			4.19	-0.06265
		4.2	-4.23			4.2	-0.15238
		4.21	-3.85			4.21	-0.05211
		4.22	-4.18			4.22	-0.14184
		4.23	-3.8			4.23	-0.05158
		4.24	-4.13			4.24	-0.13131
		4.25	-3.74			4.25	-0.04104
		4.26	-4.06			4.26	-0.13077
		4.27	-3.67			4.27	-0.0405
		4.28	-3.97			4.28	-0.13023
		4.29	-3.56			4.29	-0.03997
		4.3	-3.8			4.3	-0.1197
		4.31	-3.3			4.31	-0.02943
		4.32	-3.34			4.32	-0.11916
		4.33	-1.49			4.33	-0.02889
		4.34	7.67			4.34	-0.10862
		4.35	10.2			4.35	-0.01835
		4.36	11.6			4.36	-0.12809
		4.37	12.2			4.37	-0.01782
		4.38	12			4.38	-0.10755
		4.39	12.2			4.39	-0.01728
		4.4	11.8			4.4	-0.09701
		4.41	11.9			4.41	-0.01674
		4.42	11.5			4.42	-0.09647
		4.43	11.6			4.43	-0.01621
		4.44	11.2			4.44	-0.09594
		4.45	11.4			4.45	-0.01567
		4.46	11			4.46	-0.0954
		4.47	11.2			4.47	-0.01513
		4.48	10.8			4.48	-0.09486
		4.49	11			4.49	-0.01459
		4.5	10.6			4.5	-0.09433
		4.51	10.8			4.51	-0.01406
		4.52	10.4			4.52	-0.09379
		4.53	10.6			4.53	-0.01352
		4.54	10.2			4.54	-0.09325
		4.55	10.4			4.55	-0.01298
		4.56	10			4.56	-0.09271
		4.57	10.2			4.57	0.00755
		4.58	9.86			4.58	-0.11218
		4.59	10.1			4.59	-0.03191
		4.6	9.7			4.6	-0.13164
		4.61	9.9			4.61	-0.07137
		4.62	9.55			4.62	-0.1811
		4.63	9.75			4.63	-0.15084
		4.64	9.4			4.64	-0.31057
		4.65	9.59			4.65	-0.4803
		4.66	9.23			4.66	-3.99003
		4.67	9.42			4.67	-6.62976
		4.68	9.07			4.68	-8.65949
		4.69	9.27			4.69	-9.18352
		4.7	8.92			4.7	-9.53296
		4.71	9.12			4.71	-9.57069
		4.72	8.75			4.72	-9.68442
		4.73	8.71			4.73	-9.62515
		4.74	7.66			4.74	-9.70588
		4.75	4.7			4.75	-9.63461
		4.76	-3.98			4.76	-9.71834
		4.77	-8.22			4.77	-9.63408
		4.78	-8.81			4.78	-9.73781
		4.79	-8.38			4.79	-9.65254
		4.8	-8.61			4.8	-9.73027
		4.81	-8.14			4.81	-9.656
		4.82	-8.39			4.82	-9.73673
		4.83	-7.94			4.83	-9.65846
		4.84	-8.2			4.84	-9.7452
		4.85	-7.75			4.85	-9.66393
		4.86	-8.01			4.86	-9.74466
		4.87	-7.57			4.87	-9.67039
		4.88	-7.86			4.88	-9.74712
		4.89	-7.41			4.89	-9.67985
		4.9	-7.68			4.9	-9.74359
		4.91	-7.25			4.91	-9.67932
		4.92	-7.54			4.92	-9.75605
		4.93	-7.12			4.93	-9.67878
		4.94	-7.41			4.94	-9.75551
		4.95	-7.01			4.95	-9.68124
		4.96	-7.31			4.96	-9.75797
		4.97	-6.91			4.97	-9.68371
		4.98	-7.2			4.98	-9.75444
		4.99	-6.79			4.99	-9.68317
		5	-7.11			5	-9.7609
		5.01	-6.67			5.01	-9.68263
		5.02	-6.96			5.02	-9.75636
		5.03	-6.54			5.03	-9.68509
		5.04	-6.82			5.04	-9.75283
		5.05	-6.42			5.05	-9.61056
		5.06	-6.7			5.06	-9.47729
		5.07	-6.29			5.07	-8.39402
		5.08	-6.58			5.08	-5.07875
		5.09	-6.16			5.09	-0.93848
		5.1	-6.45			5.1	-0.45821
		5.11	-6.04			5.11	-0.27795
		5.12	-6.31			5.12	-0.28768
		5.13	-5.91			5.13	-0.18741
		5.14	-6.19			5.14	-0.23714
		5.15	-5.79			5.15	-0.15687
		5.16	-6.1			5.16	-0.2166
		5.17	-5.71			5.17	-0.13634
		5.18	-6.01			5.18	-0.19607
		5.19	-5.62			5.19	-0.1258
		5.2	-5.92			5.2	-0.18553
		5.21	-5.54			5.21	-0.12526
		5.22	-5.83			5.22	-0.18499
		5.23	-5.44			5.23	-0.11472
		5.24	-5.74			5.24	-0.17446
		5.25	-5.35			5.25	-0.10419
		5.26	-5.66			5.26	-0.17392
		5.27	-5.27			5.27	-0.10365
		5.28	-5.58			5.28	-0.17338
		5.29	-5.2			5.29	-0.10311
		5.3	-5.5			5.3	-0.16284
		5.31	-5.11			5.31	-0.10258
		5.32	-5.44			5.32	-0.17231
		5.33	-5.05			5.33	-0.10204
		5.34	-5.35			5.34	-0.17177
		5.35	-4.97			5.35	-0.1015
		5.36	-5.29			5.36	-0.16123
		5.37	-4.9			5.37	-0.10096
		5.38	-5.21			5.38	-0.1707
		5.39	-4.84			5.39	-0.10043
		5.4	-5.14			5.4	-0.17016
		5.41	-4.77			5.41	-0.09989
		5.42	-5.08			5.42	-0.15962
		5.43	-4.71			5.43	-0.09935
		5.44	-5.02			5.44	-0.15909
		5.45	-4.65			5.45	-0.09882
		5.46	-4.96			5.46	-0.15855
		5.47	-4.58			5.47	-0.09828
		5.48	-4.89			5.48	-0.15801
		5.49	-4.53			5.49	-0.08774
		5.5	-4.84			5.5	-0.15747
		5.51	-4.47			5.51	-0.09721
		5.52	-4.79			5.52	-0.15694
		5.53	-4.4			5.53	-0.08667
		5.54	-4.73			5.54	-0.1564
		5.55	-4.37			5.55	-0.08613
		5.56	-4.67			5.56	-0.15586
		5.57	-4.31			5.57	-0.08559
		5.58	-4.62			5.58	-0.14533
		5.59	-4.26			5.59	-0.08506
		5.6	-4.57			5.6	-0.15479
		5.61	-4.21			5.61	-0.08452
		5.62	-4.52			5.62	-0.15425
		5.63	-4.17			5.63	-0.08398
		5.64	-4.48			5.64	-0.13371
		5.65	-4.12			5.65	-0.08345
		5.66	-4.43			5.66	-0.15318
		5.67	-4.07			5.67	-0.08291
		5.68	-4.38			5.68	-0.15264
		5.69	-4.02			5.69	-0.08237
		5.7	-4.33			5.7	-0.1421
		5.71	-3.97			5.71	-0.08184
		5.72	-4.27			5.72	-0.14157
		5.73	-3.91			5.73	-0.0813
		5.74	-4.22			5.74	-0.14103
		5.75	-3.85			5.75	-0.09076
		5.76	-4.17			5.76	-0.15049
		5.77	-3.8			5.77	-0.08022
		5.78	-4.1			5.78	-0.14996
		5.79	-3.74			5.79	-0.07969
		5.8	-4.03			5.8	-0.14942
		5.81	-3.66			5.81	-0.07915
		5.82	-3.92			5.82	-0.14888
		5.83	-3.5			5.83	-0.08861
		5.84	-3.69			5.84	-0.14834
		5.85	-3.08			5.85	-0.08808
		5.86	-2.28			5.86	-0.13781
		5.87	7.54			5.87	-0.08754
		5.88	9.53			5.88	-0.14727
		5.89	11.7			5.89	-0.087
		5.9	11.9			5.9	-0.14673
		5.91	12.2			5.91	-0.08646
		5.92	11.9			5.92	-0.1462
		5.93	12			5.93	-0.08593
		5.94	11.6			5.94	-0.14566
		5.95	11.7			5.95	-0.09539
		5.96	11.3			5.96	-0.15512
		5.97	11.5			5.97	-0.09485
		5.98	11.1			5.98	-0.14459
		5.99	11.2			5.99	-0.09432
		6	10.8			6	-0.14405
		6.01	11			6.01	-0.09378
		6.02	10.6			6.02	-0.15351
		6.03	10.8			6.03	-0.10324
		6.04	10.4			6.04	-0.15297
		6.05	10.6			6.05	-0.10271
		6.06	10.2			6.06	-0.15244
		6.07	10.4			6.07	-0.10217
		6.08	10.1			6.08	-0.1619
		6.09	10.2			6.09	-0.12163
		6.1	9.88			6.1	-0.17136
		6.11	10.1			6.11	-0.13109
		6.12	9.72			6.12	-0.19083
		6.13	9.89			6.13	-0.15056
		6.14	9.56			6.14	-0.22029
		6.15	9.74			6.15	-0.20002
		6.16	9.41			6.16	-0.28975
		6.17	9.59			6.17	-0.31948
		6.18	9.27			6.18	-0.56921
		6.19	9.44			6.19	-3.48895
		6.2	9.12			6.2	-6.58868
		6.21	9.31			6.21	-8.53141
		6.22	8.98			6.22	-9.23624
		6.23	9.16			6.23	-9.47887
		6.24	8.85			6.24	-9.6556
		6.25	9.01			6.25	-9.65233
		6.26	8.49			6.26	-9.71707
		6.27	8.08			6.27	-9.6718
		6.28	5.05			6.28	-9.72253
		6.29	-2.61			6.29	-9.68426
		6.3	-8.38			6.3	-9.73499
		6.31	-8.39			6.31	-9.69272
		6.32	-8.63			6.32	-9.74746
		6.33	-8.18			6.33	-9.69919
		6.34	-8.37			6.34	-9.75392
		6.35	-7.92			6.35	-9.69865
		6.36	-8.11			6.36	-9.75338
		6.37	-7.68			6.37	-9.70711
		6.38	-7.88			6.38	-9.74284
		6.39	-7.46			6.39	-9.71358
		6.4	-7.67			6.4	-9.74831
		6.41	-7.25			6.41	-9.71904
		6.42	-7.47			6.42	-9.76777
		6.43	-7.06			6.43	-9.7095
		6.44	-7.29			6.44	-9.76723
		6.45	-6.89			6.45	-9.71496
		6.46	-7.11			6.46	-9.7667
		6.47	-6.72			6.47	-9.72443
		6.48	-6.95			6.48	-9.76616
		6.49	-6.55			6.49	-9.72989
		6.5	-6.8			6.5	-9.77162
		6.51	-6.42			6.51	-9.72935
		6.52	-6.66			6.52	-9.77108
		6.53	-6.27			6.53	-9.72582
		6.54	-6.52			6.54	-9.77455
		6.55	-6.14			6.55	-9.72828
		6.56	-6.38			6.56	-9.77401
		6.57	-6.02			6.57	-9.73174
		6.58	-6.26			6.58	-9.71447
		6.59	-5.89			6.59	-9.49121
		6.6	-6.14			6.6	-8.64094
		6.61	-5.78			6.61	-5.55767
		6.62	-6.03			6.62	-1.2574
		6.63	-5.67			6.63	-0.49713
		6.64	-5.92			6.64	-0.40686
		6.65	-5.57			6.65	-0.30659
		6.66	-5.82			6.66	-0.31633
		6.67	-5.47			6.67	-0.25606
		6.68	-5.72			6.68	-0.27579
		6.69	-5.36			6.69	-0.22552
		6.7	-5.62			6.7	-0.25525
		6.71	-5.27			6.71	-0.21498
		6.72	-5.53			6.72	-0.25471
		6.73	-5.19			6.73	-0.20445
		6.74	-5.45			6.74	-0.24418
		6.75	-5.1			6.75	-0.20391
		6.76	-5.37			6.76	-0.23364
		6.77	-5.02			6.77	-0.19337
		6.78	-5.28			6.78	-0.2331
		6.79	-4.94			6.79	-0.20283
		6.8	-5.2			6.8	-0.23257
		6.81	-4.86			6.81	-0.1923
		6.82	-5.12			6.82	-0.23203
		6.83	-4.8			6.83	-0.19176
		6.84	-5.06			6.84	-0.23149
		6.85	-4.72			6.85	-0.19122
		6.86	-4.98			6.86	-0.23096
		6.87	-4.66			6.87	-0.19069
		6.88	-4.93			6.88	-0.23042
		6.89	-4.6			6.89	-0.19015
		6.9	-4.87			6.9	-0.22988
		6.91	-4.55			6.91	-0.18961
		6.92	-4.87			6.92	-0.23934
		6.93	-4.51			6.93	-0.18908
		6.94	-4.77			6.94	-0.21881
		6.95	-4.44			6.95	-0.18854
		6.96	-4.69			6.96	-0.21827
		6.97	-4.37			6.97	-0.188
		6.98	-4.64			6.98	-0.21773
		6.99	-4.32			6.99	-0.18746
		7	-4.58			7	-0.2172
		7.01	-4.26			7.01	-0.18693
		7.02	-4.51			7.02	-0.21666
		7.03	-4.2			7.03	-0.19639
		7.04	-4.45			7.04	-0.21612
		7.05	-4.14			7.05	-0.17585
		7.06	-4.4			7.06	-0.21558
		7.07	-4.09			7.07	-0.17532
		7.08	-4.34			7.08	-0.20505
		7.09	-4.03			7.09	-0.17478
		7.1	-4.29			7.1	-0.20451
		7.11	-3.99			7.11	-0.17424
		7.12	-4.24			7.12	-0.20397
		7.13	-3.91			7.13	-0.17371
		7.14	-4.19			7.14	-0.20344
		7.15	-3.89			7.15	-0.17317
		7.16	-4.15			7.16	-0.2029
		7.17	-3.85			7.17	-0.17263
		7.18	-4.1			7.18	-0.20236
		7.19	-3.8			7.19	-0.17209
		7.2	-4.06			7.2	-0.20183
		7.21	-3.76			7.21	-0.17156
		7.22	-4.01			7.22	-0.19129
		7.23	-3.71			7.23	-0.16102
		7.24	-3.97			7.24	-0.21075
		7.25	-3.66			7.25	-0.17048
		7.26	-3.91			7.26	-0.19021
		7.27	-3.62			7.27	-0.16995
		7.28	-3.87			7.28	-0.19968
		7.29	-3.57			7.29	-0.15941
		7.3	-3.81			7.3	-0.18914
		7.31	-3.51			7.31	-0.16887
		7.32	-3.74			7.32	-0.1886
		7.33	-3.44			7.33	-0.15833
		7.34	-3.66			7.34	-0.18807
		7.35	-3.31			7.35	-0.1478
		7.36	-3.51			7.36	-0.18753
		7.37	-3.11			7.37	-0.15726
		7.38	-3.13			7.38	-0.17699
		7.39	-1.97			7.39	-0.14672
		7.4	6.99			7.4	-0.18646
		7.41	9.64			7.41	-0.15619
		7.42	11.7			7.42	-0.17592
		7.43	12.4			7.43	-0.15565
		7.44	12.3			7.44	-0.17538
		7.45	12.4			7.45	-0.15511
		7.46	12			7.46	-0.18484
		7.47	12.1			7.47	-0.15458
		7.48	11.7			7.48	-0.17431
		7.49	11.8			7.49	-0.15404
		7.5	11.5			7.5	-0.17377
		7.51	11.6			7.51	-0.1535
		7.52	11.2			7.52	-0.17323
		7.53	11.3			7.53	-0.15296
		7.54	11			7.54	-0.1827
		7.55	11.1			7.55	-0.16243
		7.56	10.8			7.56	-0.18216
		7.57	10.9			7.57	-0.16189
		7.58	10.6			7.58	-0.19162
		7.59	10.7			7.59	-0.17135
		7.6	10.4			7.6	-0.19108
		7.61	10.5			7.61	-0.18082
		7.62	10.2			7.62	-0.20055
		7.63	10.3			7.63	-0.19028
		7.64	10.1			7.64	-0.21001
		7.65	10.2			7.65	-0.19974
		7.66	9.91			7.66	-0.22947
		7.67	10			7.67	-0.2392
		7.68	9.75			7.68	-0.26894
		7.69	9.86			7.69	-0.28867
		7.7	9.59			7.7	-0.3784
		7.71	9.71			7.71	-0.53813
		7.72	9.44			7.72	-2.83786
		7.73	9.55			7.73	-6.44759
		7.74	9.29			7.74	-8.40633
		7.75	9.41			7.75	-9.13376
		7.76	9.15			7.76	-9.48279
		7.77	9.26			7.77	-9.60852
		7.78	9			7.78	-9.66625
		7.79	8.94			7.79	-9.66898
		7.8	8.21			7.8	-9.67871
		7.81	5.97			7.81	-9.66845
		7.82	-1.5			7.82	-9.69118
		7.83	-7.78			7.83	-9.67791
		7.84	-8.46			7.84	-9.70064
		7.85	-8.16			7.85	-9.68737
		7.86	-8.28			7.86	-9.7031
		7.87	-7.92			7.87	-9.68983
		7.88	-8.07			7.88	-9.70557
		7.89	-7.67			7.89	-9.6963
		7.9	-7.79			7.9	-9.70803
		7.91	-7.44			7.91	-9.69176
		7.92	-7.57			7.92	-9.70749
		7.93	-7.23			7.93	-9.69522
		7.94	-7.37			7.94	-9.70695
		7.95	-7.04			7.95	-9.69469
		7.96	-7.18			7.96	-9.70342
		7.97	-6.85			7.97	-9.69715
		7.98	-7.01			7.98	-9.69688
		7.99	-6.69			7.99	-9.69961
		8	-6.84			8	-9.70934
		8.01	-6.53			8.01	-9.70208
		8.02	-6.69			8.02	-9.71181
		8.03	-6.38			8.03	-9.70454
		8.04	-6.54			8.04	-9.71727
		8.05	-6.24			8.05	-9.708
		8.06	-6.4			8.06	-9.71673
		8.07	-6.11			8.07	-9.70746
		8.08	-6.27			8.08	-9.6942
		8.09	-5.98			8.09	-9.70293
		8.1	-6.14			8.1	-9.71966
		8.11	-5.86			8.11	-9.66439
		8.12	-6.02			8.12	-9.49912
		8.13	-5.74			8.13	-8.70985
		8.14	-5.91			8.14	-5.91658
		8.15	-5.63			8.15	-1.40632
		8.16	-5.8			8.16	-0.48605
		8.17	-5.53			8.17	-0.32578
		8.18	-5.7			8.18	-0.27551
		8.19	-5.43			8.19	-0.23524
		8.2	-5.61			8.2	-0.22497
		8.21	-5.33			8.21	-0.1947
		8.22	-5.51			8.22	-0.19444
		8.23	-5.23			8.23	-0.17417
		8.24	-5.41			8.24	-0.1839
		8.25	-5.15			8.25	-0.16363
		8.26	-5.32			8.26	-0.17336
		8.27	-5.06			8.27	-0.15309
		8.28	-5.23			8.28	-0.16283
		8.29	-4.98			8.29	-0.16256
		8.3	-5.15			8.3	-0.16229
		8.31	-4.91			8.31	-0.16202
		8.32	-5.08			8.32	-0.16175
		8.33	-4.83			8.33	-0.15148
		8.34	-5			8.34	-0.15121
		8.35	-4.75			8.35	-0.15095
		8.36	-4.93			8.36	-0.15068
		8.37	-4.68			8.37	-0.15041
		8.38	-4.86			8.38	-0.15014
		8.39	-4.62			8.39	-0.14987
		8.4	-4.79			8.4	-0.1496
		8.41	-4.54			8.41	-0.14933
		8.42	-4.71			8.42	-0.14907
		8.43	-4.48			8.43	-0.1488
		8.44	-4.66			8.44	-0.14853
		8.45	-4.42			8.45	-0.14826
		8.46	-4.59			8.46	-0.14799
		8.47	-4.36			8.47	-0.14772
		8.48	-4.53			8.48	-0.14745
		8.49	-4.3			8.49	-0.14719
		8.5	-4.47			8.5	-0.14692
		8.51	-4.24			8.51	-0.14665
		8.52	-4.41			8.52	-0.14638
		8.53	-4.19			8.53	-0.14611
		8.54	-4.36			8.54	-0.14584
		8.55	-4.13			8.55	-0.14558
		8.56	-4.31			8.56	-0.14531
		8.57	-4.08			8.57	-0.14504
		8.58	-4.26			8.58	-0.14477
		8.59	-4.03			8.59	-0.1445
		8.6	-4.21			8.6	-0.14423
		8.61	-3.99			8.61	-0.15396
		8.62	-4.16			8.62	-0.1437
		8.63	-3.94			8.63	-0.14343
		8.64	-4.11			8.64	-0.14316
		8.65	-3.89			8.65	-0.14289
		8.66	-4.06			8.66	-0.14262
		8.67	-3.84			8.67	-0.15235
		8.68	-4.01			8.68	-0.14208
		8.69	-3.8			8.69	-0.15182
		8.7	-3.97			8.7	-0.14155
		8.71	-3.76			8.71	-0.15128
		8.72	-3.92			8.72	-0.15101
		8.73	-3.72			8.73	-0.15074
		8.74	-3.87			8.74	-0.14047
		8.75	-3.67			8.75	-0.1502
		8.76	-3.83			8.76	-0.13994
		8.77	-3.63			8.77	-0.14967
		8.78	-3.78			8.78	-0.1394
		8.79	-3.58			8.79	-0.14913
		8.8	-3.74			8.8	-0.14886
		8.81	-3.54			8.81	-0.15859
		8.82	-3.69			8.82	-0.14833
		8.83	-3.48			8.83	-0.14806
		8.84	-3.61			8.84	-0.13779
		8.85	-3.42			8.85	-0.14752
		8.86	-3.56			8.86	-0.13725
		8.87	-3.34			8.87	-0.13698
		8.88	-3.45			8.88	-0.13671
		8.89	-3.19			8.89	-0.14645
		8.9	-3.24			8.9	-0.15618
		8.91	-2.83			8.91	-0.13591
		8.92	-2.28			8.92	-0.13564
		8.93	6.54			8.93	-0.13537
		8.94	9.19			8.94	-0.1251
		8.95	11.9			8.95	-0.13483
		8.96	12.2			8.96	-0.13457
		8.97	12.5			8.97	-0.1343
		8.98	12.3			8.98	-0.15403
		8.99	12.3			8.99	-0.15376
		9	12			9	-0.13349
		9.01	12			9.01	-0.14322
		9.02	11.7			9.02	-0.13295
		9.03	11.7			9.03	-0.14269
		9.04	11.5			9.04	-0.14242
		9.05	11.5			9.05	-0.15215
		9.06	11.2			9.06	-0.17188
		9.07	11.2			9.07	-0.14161
		9.08	11			9.08	-0.14134
		9.09	11			9.09	-0.15108
		9.1	10.8			9.1	-0.14081
		9.11	10.8			9.11	-0.16054
		9.12	10.6			9.12	-0.15027
		9.13	10.6			9.13	-0.16
		9.14	10.4			9.14	-0.15973
		9.15	10.5			9.15	-0.16946
		9.16	10.2			9.16	-0.1592
		9.17	10.3			9.17	-0.17893
		9.18	10.1			9.18	-0.16866
		9.19	10.1			9.19	-0.19839
		9.2	9.91			9.2	-0.19812
		9.21	9.95			9.21	-0.23785
		9.22	9.75			9.22	-0.25758
		9.23	9.79			9.23	-0.33732
		9.24	9.61			9.24	-0.48705
		9.25	9.64			9.25	-2.04678
		9.26	9.47			9.26	-6.33651
		9.27	9.5			9.27	-8.19024
		9.28	9.31			9.28	-9.05707
		9.29	9.36			9.29	-9.4477
		9.3	9.17			9.3	-9.58044
		9.31	9.21			9.31	-9.65417
		9.32	8.87			9.32	-9.6539
		9.33	8.51			9.33	-9.67363
		9.34	6.31			9.34	-9.66336
		9.35	-0.383			9.35	-9.67909
		9.36	-7.73			9.36	-9.65982
		9.37	-8.2			9.37	-9.69456
		9.38	-8.3			9.38	-9.67529
		9.39	-8.04			9.39	-9.69402
		9.4	-8.06			9.4	-9.68075
		9.41	-7.78			9.41	-9.69748
		9.42	-7.8			9.42	-9.67721
		9.43	-7.55			9.43	-9.69995
		9.44	-7.57			9.44	-9.67668
		9.45	-7.33			9.45	-9.69641
		9.46	-7.36			9.46	-9.67614
		9.47	-7.12			9.47	-9.69887
		9.48	-7.17			9.48	-9.6756
		9.49	-6.93			9.49	-9.69533
		9.5	-6.98			9.5	-9.68207
		9.51	-6.76			9.51	-9.6978
		9.52	-6.81			9.52	-9.68453
		9.53	-6.59			9.53	-9.70326
		9.54	-6.65			9.54	-9.68999
		9.55	-6.44			9.55	-9.70972
		9.56	-6.5			9.56	-9.68945
		9.57	-6.29			9.57	-9.71219
		9.58	-6.36			9.58	-9.69292
		9.59	-6.15			9.59	-9.71465
		9.6	-6.22			9.6	-9.68838
		9.61	-6.03			9.61	-9.71411
		9.62	-6.1			9.62	-9.68784
		9.63	-5.91			9.63	-9.71057
		9.64	-5.97			9.64	-9.65831
		9.65	-5.79			9.65	-9.51304
		9.66	-5.86			9.66	-8.83677
		9.67	-5.68			9.67	-6.3555
		9.68	-5.75			9.68	-1.89523
		9.69	-5.58			9.69	-0.53496
		9.7	-5.65			9.7	-0.3547
		9.71	-5.47			9.71	-0.29443
		9.72	-5.54			9.72	-0.23416
		9.73	-5.37			9.73	-0.23389
		9.74	-5.44			9.74	-0.19362
		9.75	-5.28			9.75	-0.20335
		9.76	-5.35			9.76	-0.17308
		9.77	-5.18			9.77	-0.19282
		9.78	-5.26			9.78	-0.16255
		9.79	-5.1			9.79	-0.18228
		9.8	-5.17			9.8	-0.18201
		9.81	-5.02			9.81	-0.18174
		9.82	-5.09			9.82	-0.15147
		9.83	-4.94			9.83	-0.1712
		9.84	-5.01			9.84	-0.15094
		9.85	-4.86			9.85	-0.17067
		9.86	-4.93			9.86	-0.1504
		9.87	-4.79			9.87	-0.17013
		9.88	-4.86			9.88	-0.13986
		9.89	-4.71			9.89	-0.16959
		9.9	-4.78			9.9	-0.14932
		9.91	-4.66			9.91	-0.14906
		9.92	-4.72			9.92	-0.14879
		9.93	-4.58			9.93	-0.16852
		9.94	-4.65			9.94	-0.14825
		9.95	-4.52			9.95	-0.16798
		9.96	-4.58			9.96	-0.13771
		9.97	-4.45			9.97	-0.16745
		9.98	-4.52			9.98	-0.14718
		9.99	-4.39			9.99	-0.16691
		10	-4.45			10	-0.13664
		10.01	-4.32			10.01	-0.16637
		10.02	-4.4			10.02	-0.1461
		10.03	-4.27			10.03	-0.16583
		10.04	-4.34			10.04	-0.14557
		10.05	-4.21			10.05	-0.1653
		10.06	-4.28			10.06	-0.14503
		10.07	-4.16			10.07	-0.17476
		10.08	-4.23			10.08	-0.14449
		10.09	-4.1			10.09	-0.17422
		10.1	-4.17			10.1	-0.14395
		10.11	-4.06			10.11	-0.16369
		10.12	-4.12			10.12	-0.14342
		10.13	-4.01			10.13	-0.16315
		10.14	-4.07			10.14	-0.14288
		10.15	-3.96			10.15	-0.16261
		10.16	-4.02			10.16	-0.14234
		10.17	-3.91			10.17	-0.17207
		10.18	-3.97			10.18	-0.14181
		10.19	-3.86			10.19	-0.17154
		10.2	-3.92			10.2	-0.14127
		10.21	-3.82			10.21	-0.171
		10.22	-3.88			10.22	-0.14073
		10.23	-3.79			10.23	-0.22046
		10.24	-3.83			10.24	-0.1402
		10.25	-3.73			10.25	-0.16993
		10.26	-3.79			10.26	-0.13966
		10.27	-3.69			10.27	-0.16939
		10.28	-3.75			10.28	-0.13912
		10.29	-3.65			10.29	-0.16885
		10.3	-3.7			10.3	-0.13858
		10.31	-3.6			10.31	-0.16832
		10.32	-3.66			10.32	-0.13805
		10.33	-3.56			10.33	-0.16778
		10.34	-3.6			10.34	-0.11751
		10.35	-3.51			10.35	-0.16724
		10.36	-3.56			10.36	-0.13697
		10.37	-3.45			10.37	-0.1667
		10.38	-3.49			10.38	-0.13644
		10.39	-3.38			10.39	-0.16617
		10.4	-3.4			10.4	-0.1359
		10.41	-3.28			10.41	-0.16563
		10.42	-3.26			10.42	-0.13536
		10.43	-3.08			10.43	-0.16509
		10.44	-2.93			10.44	-0.13482
		10.45	-2.25			10.45	-0.16456
		10.46	5.34			10.46	-0.13429
		10.47	9.05			10.47	-0.17402
		10.48	11.8			10.48	-0.13375
		10.49	12.3			10.49	-0.16348
		10.5	12.4			10.5	-0.13321
		10.51	12.4			10.51	-0.17295
		10.52	12.2			10.52	-0.13268
		10.53	12.1			10.53	-0.16241
		10.54	11.9			10.54	-0.13214
		10.55	11.8			10.55	-0.20187
		10.56	11.7			10.56	-0.1316
		10.57	11.6			10.57	-0.16133
		10.58	11.4			10.58	-0.13107
		10.59	11.4			10.59	-0.1708
		10.6	11.2			10.6	-0.13053
		10.61	11.1			10.61	-0.17026
		10.62	11			10.62	-0.13999
		10.63	10.9			10.63	-0.17972
		10.64	10.8			10.64	-0.13945
		10.65	10.7			10.65	-0.17919
		10.66	10.6			10.66	-0.16892
		10.67	10.5			10.67	-0.18865
		10.68	10.4			10.68	-0.14838
		10.69	10.4			10.69	-0.19811
		10.7	10.2			10.7	-0.15784
		10.71	10.2			10.71	-0.20757
		10.72	10.1			10.72	-0.17731
		10.73	10			10.73	-0.22704
		10.74	9.91			10.74	-0.21677
		10.75	9.86			10.75	-0.2865
		10.76	9.75			10.76	-0.30623
		10.77	9.71			10.77	-0.49596
		10.78	9.61			10.78	-1.4057
		10.79	9.56			10.79	-6.26543
		10.8	9.46			10.8	-7.91516
		10.81	9.42			10.81	-9.01919
		10.82	9.32			10.82	-9.39062
		10.83	9.28			10.83	-9.59435
		10.84	9.18			10.84	-9.61708
		10.85	9.01			10.85	-9.67182
		10.86	8.56			10.86	-9.63555
		10.87	6.86			10.87	-9.68028
		10.88	0.432			10.88	-9.64801
		10.89	-7.38			10.89	-9.69274
		10.9	-8.19			10.9	-9.65047
		10.91	-8.15			10.91	-9.6952
		10.92	-8.06			10.92	-9.65694
		10.93	-7.91			10.93	-9.69867
		10.94	-7.81			10.94	-9.6564
		10.95	-7.67			10.95	-9.69813
		10.96	-7.57			10.96	-9.65186
		10.97	-7.44			10.97	-9.71359
		10.98	-7.38			10.98	-9.65832
		10.99	-7.22			10.99	-9.70006
		11	-7.15			11	-9.66079
		11.01	-7.03			11.01	-9.70252
		11.02	-6.95			11.02	-9.66025
		11.03	-6.84			11.03	-9.70898
		11.04	-6.78			11.04	-9.66671
		11.05	-6.68			11.05	-9.71144
		11.06	-6.61			11.06	-9.66618
		11.07	-6.51			11.07	-9.72691
		11.08	-6.46			11.08	-9.66564
		11.09	-6.37			11.09	-9.71337
		11.1	-6.31			11.1	-9.6711
		11.11	-6.23			11.11	-9.71583
		11.12	-6.17			11.12	-9.66757
		11.13	-6.1			11.13	-9.7093
		11.14	-6.05			11.14	-9.66403
		11.15	-5.97			11.15	-9.70876
		11.16	-5.92			11.16	-9.65649
		11.17	-5.85			11.17	-9.68822
		11.18	-5.81			11.18	-9.48795
		11.19	-5.78			11.19	-8.99269
		11.2	-5.69			11.2	-6.73442
		11.21	-5.63			11.21	-2.40415
		11.22	-5.59			11.22	-0.54388
		11.23	-5.52			11.23	-0.38361
		11.24	-5.49			11.24	-0.27334
		11.25	-5.42			11.25	-0.28307
		11.26	-5.38			11.26	-0.21281
		11.27	-5.33			11.27	-0.24254
		11.28	-5.28			11.28	-0.18227
		11.29	-5.24			11.29	-0.222
		11.3	-5.19			11.3	-0.17173
		11.31	-5.15			11.31	-0.21146
		11.32	-5.1			11.32	-0.16119
		11.33	-5.07			11.33	-0.20093
		11.34	-5.02			11.34	-0.14066
		11.35	-4.99			11.35	-0.20039
		11.36	-4.95			11.36	-0.15012
		11.37	-4.91			11.37	-0.19985
		11.38	-4.86			11.38	-0.14958
		11.39	-4.84			11.39	-0.18932
		11.4	-4.79			11.4	-0.14905
		11.41	-4.76			11.41	-0.18878
		11.42	-4.71			11.42	-0.13851
		11.43	-4.69			11.43	-0.18824
		11.44	-4.64			11.44	-0.13797
		11.45	-4.62			11.45	-0.1977
		11.46	-4.57			11.46	-0.13744
		11.47	-4.55			11.47	-0.18717
		11.48	-4.51			11.48	-0.1369
		11.49	-4.49			11.49	-0.18663
		11.5	-4.44			11.5	-0.13636
		11.51	-4.47			11.51	-0.15609
		11.52	-4.38			11.52	-0.13582
		11.53	-4.36			11.53	-0.18556
		11.54	-4.32			11.54	-0.14529
		11.55	-4.31			11.55	-0.19502
		11.56	-4.26			11.56	-0.13475
		11.57	-4.25			11.57	-0.18448
		11.58	-4.21			11.58	-0.13421
		11.59	-4.2			11.59	-0.19394
		11.6	-4.15			11.6	-0.13368
		11.61	-4.14			11.61	-0.19341
		11.62	-4.1			11.62	-0.14314
		11.63	-4.09			11.63	-0.18287
		11.64	-4.04			11.64	-0.1326
		11.65	-4.04			11.65	-0.19233
		11.66	-3.99			11.66	-0.13207
		11.67	-3.99			11.67	-0.1918
		11.68	-3.94			11.68	-0.13153
		11.69	-3.94			11.69	-0.19126
		11.7	-3.89			11.7	-0.13099
		11.71	-3.9			11.71	-0.19072
		11.72	-3.84			11.72	-0.14045
		11.73	-3.85			11.73	-0.19019
		11.74	-3.79			11.74	-0.13992
		11.75	-3.81			11.75	-0.18965
		11.76	-3.75			11.76	-0.13938
		11.77	-3.77			11.77	-0.18911
		11.78	-3.71			11.78	-0.13884
		11.79	-3.73			11.79	-0.18857
		11.8	-3.67			11.8	-0.12831
		11.81	-3.67			11.81	-0.18804
		11.82	-3.62			11.82	-0.13777
		11.83	-3.64			11.83	-0.1875
		11.84	-3.57			11.84	-0.12723
		11.85	-3.6			11.85	-0.18696
		11.86	-3.52			11.86	-0.12669
		11.87	-3.54			11.87	-0.18643
		11.88	-3.46			11.88	-0.13616
		11.89	-3.51			11.89	-0.18589
		11.9	-3.41			11.9	-0.12562
		11.91	-3.43			11.91	-0.18535
		11.92	-3.35			11.92	-0.12508
		11.93	-3.36			11.93	-0.18482
		11.94	-3.24			11.94	-0.13455
		11.95	-3.23			11.95	-0.18428
		11.96	-3.06			11.96	-0.12401
		11.97	-2.91			11.97	-0.19374
		11.98	-2.33			11.98	-0.13347
		11.99	4.24			11.99	-0.1832
		12	8.82			12	-0.13294
		12.01	11.7			12.01	-0.18267
		12.02	12.3			12.02	-0.1324
		12.03	12.4			12.03	-0.18213
		12.04	12.4			12.04	-0.13186
		12.05	12.2			12.05	-0.17159
		12.06	12.2			12.06	-0.13132
		12.07	12			12.07	-0.19106
		12.08	11.9			12.08	-0.13079
		12.09	11.7			12.09	-0.18052
		12.1	11.6			12.1	-0.13025
		12.11	11.4			12.11	-0.18998
		12.12	11.4			12.12	-0.12971
		12.13	11.2			12.13	-0.18944
		12.14	11.2			12.14	-0.13918
		12.15	11			12.15	-0.19891
		12.16	11			12.16	-0.13864
		12.17	10.8			12.17	-0.19837
		12.18	10.8			12.18	-0.1381
		12.19	10.6			12.19	-0.19783
		12.2	10.6			12.2	-0.13757
		12.21	10.4			12.21	-0.2073
		12.22	10.4			12.22	-0.14703
		12.23	10.2			12.23	-0.20676
		12.24	10.2			12.24	-0.16649
		12.25	10.1			12.25	-0.23622
		12.26	10.1			12.26	-0.20595
		12.27	9.92			12.27	-0.26569
		12.28	9.91			12.28	-0.23542
		12.29	9.77			12.29	-0.35515
		12.3	9.76			12.3	-0.42488
		12.31	9.62			12.31	-1.12461
		12.32	9.61			12.32	-6.04434
		12.33	9.47			12.33	-7.70407
		12.34	9.47			12.34	-8.89681
		12.35	9.32			12.35	-9.40754
		12.36	9.33			12.36	-9.53027
		12.37	9.19			12.37	-9.65
		12.38	9.07			12.38	-9.60773
		12.39	8.63			12.39	-9.67246
		12.4	7.16			12.4	-9.61319
		12.41	1.36			12.41	-9.68093
		12.42	-7.04			12.42	-9.62266
		12.43	-8.16			12.43	-9.68739
		12.44	-8.08			12.44	-9.62912
		12.45	-8.07			12.45	-9.69285
		12.46	-7.85			12.46	-9.62858
		12.47	-7.82			12.47	-9.68931
		12.48	-7.6			12.48	-9.62805
		12.49	-7.58			12.49	-9.69478
		12.5	-7.36			12.5	-9.63351
		12.51	-7.35			12.51	-9.69424
		12.52	-7.14			12.52	-9.63297
		12.53	-7.14			12.53	-9.6977
		12.54	-6.95			12.54	-9.63544
		12.55	-6.95			12.55	-9.70317
		12.56	-6.77			12.56	-9.6419
		12.57	-6.78			12.57	-9.69663
		12.58	-6.58			12.58	-9.64136
		12.59	-6.62			12.59	-9.70909
		12.6	-6.44			12.6	-9.64082
		12.61	-6.46			12.61	-9.70856
		12.62	-6.29			12.62	-9.64329
		12.63	-6.32			12.63	-9.70802
		12.64	-6.15			12.64	-9.64275
		12.65	-6.18			12.65	-9.70748
		12.66	-6.01			12.66	-9.64521
		12.67	-6.06			12.67	-9.69994
		12.68	-5.88			12.68	-9.63168
		12.69	-5.93			12.69	-9.70241
		12.7	-5.76			12.7	-9.62514
		12.71	-5.81			12.71	-9.54087
		12.72	-5.64			12.72	-9.0294
		12.73	-5.7			12.73	-7.15333
		12.74	-5.53			12.74	-2.91306
		12.75	-5.59			12.75	-0.6528
		12.76	-5.43			12.76	-0.35253
		12.77	-5.49			12.77	-0.34226
		12.78	-5.32			12.78	-0.23199
		12.79	-5.38			12.79	-0.30172
		12.8	-5.23			12.8	-0.19145
		12.81	-5.29			12.81	-0.24119
		12.82	-5.13			12.82	-0.17092
		12.83	-5.21			12.83	-0.23065
		12.84	-5.05			12.84	-0.16038
		12.85	-5.12			12.85	-0.22011
		12.86	-4.96			12.86	-0.14984
		12.87	-5.04			12.87	-0.21957
		12.88	-4.88			12.88	-0.14931
		12.89	-4.96			12.89	-0.20904
		12.9	-4.77			12.9	-0.14877
		12.91	-4.89			12.91	-0.1985
		12.92	-4.72			12.92	-0.13823
		12.93	-4.81			12.93	-0.20796
		12.94	-4.64			12.94	-0.13769
		12.95	-4.73			12.95	-0.20743
		12.96	-4.57			12.96	-0.13716
		12.97	-4.66			12.97	-0.20689
		12.98	-4.5			12.98	-0.13662
		12.99	-4.59			12.99	-0.20635
		13	-4.43			13	-0.13608
		13.01	-4.53			13.01	-0.19581
		13.02	-4.37			13.02	-0.13555
		13.03	-4.47			13.03	-0.20528
		13.04	-4.31			13.04	-0.14501
		13.05	-4.41			13.05	-0.20474
		13.06	-4.24			13.06	-0.13447
		13.07	-4.35			13.07	-0.2042
		13.08	-4.18			13.08	-0.13394
		13.09	-4.3			13.09	-0.21367
		13.1	-4.13			13.1	-0.1334
		13.11	-4.23			13.11	-0.20313
		13.12	-4.07			13.12	-0.13286
		13.13	-4.18			13.13	-0.20259
		13.14	-4.01			13.14	-0.13232
		13.15	-4.13			13.15	-0.20206
		13.16	-3.96			13.16	-0.13179
		13.17	-4.07			13.17	-0.20152
		13.18	-3.91			13.18	-0.13125
		13.19	-4.02			13.19	-0.20098
		13.2	-3.86			13.2	-0.14071
		13.21	-3.98			13.21	-0.20044
		13.22	-3.83			13.22	-0.14018
		13.23	-3.93			13.23	-0.19991
		13.24	-3.76			13.24	-0.12964
		13.25	-3.89			13.25	-0.19937
		13.26	-3.72			13.26	-0.1291
		13.27	-3.85			13.27	-0.19883
		13.28	-3.68			13.28	-0.12856
		13.29	-3.81			13.29	-0.1983
		13.3	-3.63			13.3	-0.12803
		13.31	-3.76			13.31	-0.19776
		13.32	-3.59			13.32	-0.12749
		13.33	-3.69			13.33	-0.20722
		13.34	-3.54			13.34	-0.13695
		13.35	-3.67			13.35	-0.19669
		13.36	-3.5			13.36	-0.13642
		13.37	-3.62			13.37	-0.19615
		13.38	-3.45			13.38	-0.13588
		13.39	-3.58			13.39	-0.19561
		13.4	-3.4			13.4	-0.12534
		13.41	-3.53			13.41	-0.20507
		13.42	-3.34			13.42	-0.12481
		13.43	-3.48			13.43	-0.20454
		13.44	-3.29			13.44	-0.13427
		13.45	-3.4			13.45	-0.194
		13.46	-3.21			13.46	-0.13373
		13.47	-3.32			13.47	-0.20346
		13.48	-3.08			13.48	-0.13319
		13.49	-3.14			13.49	-0.20293
		13.5	-2.79			13.5	-0.13266
		13.51	-2.49			13.51	-0.20239
		13.52	3.21			13.52	-0.12212
		13.53	8.56			13.53	-0.20185
		13.54	11.6			13.54	-0.12158
		13.55	12.2			13.55	-0.20131
		13.56	12.5			13.56	-0.13105
		13.57	12.4			13.57	-0.20078
		13.58	12.4			13.58	-0.13051
		13.59	12.1			13.59	-0.20024
		13.6	12.1			13.6	-0.11997
		13.61	11.8			13.61	-0.1997
		13.62	11.8			13.62	-0.12944
		13.63	11.6			13.63	-0.19917
		13.64	11.6			13.64	-0.1289
		13.65	11.3			13.65	-0.19863
		13.66	11.3			13.66	-0.12836
		13.67	11.1			13.67	-0.19809
		13.68	11.1			13.68	-0.12782
		13.69	10.9			13.69	-0.19756
		13.7	10.9			13.7	-0.13729
		13.71	10.7			13.71	-0.20702
		13.72	10.7			13.72	-0.13675
		13.73	10.5			13.73	-0.21648
		13.74	10.5			13.74	-0.14621
		13.75	10.3			13.75	-0.19594
		13.76	10.4			13.76	-0.14568
		13.77	10.1			13.77	-0.22541
		13.78	10.2			13.78	-0.15514
		13.79	9.98			13.79	-0.25487
		13.8	10			13.8	-0.2046
		13.81	9.82			13.81	-0.30433
		13.82	9.89			13.82	-0.27406
		13.83	9.67			13.83	-0.4738
		13.84	9.74			13.84	-0.87353
		13.85	9.52			13.85	-5.85326
		13.86	9.6			13.86	-7.35299
		13.87	9.38			13.87	-8.89872
		13.88	9.45			13.88	-9.30545
		13.89	9.23			13.89	-9.57319
		13.9	9.31			13.9	-9.55392
		13.91	9			13.91	-9.66065
		13.92	8.79			13.92	-9.58938
		13.93	7.33			13.93	-9.66311
		13.94	2.43			13.94	-9.59184
		13.95	-6.74			13.95	-9.66257
		13.96	-7.94			13.96	-9.60031
		13.97	-8.19			13.97	-9.67804
		13.98	-7.87			13.98	-9.60677
		13.99	-7.95			13.99	-9.6845
		14	-7.62			14	-9.60923
		14.01	-7.69			14.01	-9.67996
		14.02	-7.37			14.02	-9.60569
		14.03	-7.45			14.03	-9.68643
		14.04	-7.15			14.04	-9.61516
		14.05	-7.24			14.05	-9.69189
		14.06	-6.94			14.06	-9.60762
		14.07	-7.04			14.07	-9.69135
		14.08	-6.75			14.08	-9.61708
		14.09	-6.86			14.09	-9.69381
		14.1	-6.57			14.1	-9.61955
		14.11	-6.7			14.11	-9.70028
		14.12	-6.41			14.12	-9.61601
		14.13	-6.54			14.13	-9.69674
		14.14	-6.26			14.14	-9.62147
		14.15	-6.39			14.15	-9.6962
		14.16	-6.11			14.16	-9.62093
		14.17	-6.25			14.17	-9.69867
		14.18	-5.93			14.18	-9.6204
		14.19	-6.12			14.19	-9.69813
		14.2	-5.84			14.2	-9.61986
		14.21	-5.99			14.21	-9.70059
		14.22	-5.72			14.22	-9.61932
		14.23	-5.87			14.23	-9.69006
		14.24	-5.6			14.24	-9.48379
		14.25	-5.75			14.25	-9.20152
		14.26	-5.48			14.26	-7.44225
		14.27	-5.64			14.27	-3.46198
		14.28	-5.37			14.28	-0.65171
		14.29	-5.53			14.29	-0.44144
		14.3	-5.28			14.3	-0.28118
		14.31	-5.44			14.31	-0.32091
		14.32	-5.17			14.32	-0.22064
		14.33	-5.34			14.33	-0.27037
		14.34	-5.08			14.34	-0.1801
		14.35	-5.25			14.35	-0.24983
		14.36	-4.99			14.36	-0.16956
		14.37	-5.17			14.37	-0.2393
		14.38	-4.9			14.38	-0.15903
		14.39	-5.08			14.39	-0.20876
		14.4	-4.82			14.4	-0.14849
		14.41	-5			14.41	-0.22822
		14.42	-4.74			14.42	-0.14795
		14.43	-4.92			14.43	-0.22768
		14.44	-4.65			14.44	-0.13742
		14.45	-4.84			14.45	-0.21715
		14.46	-4.58			14.46	-0.13688
		14.47	-4.77			14.47	-0.21661
		14.48	-4.5			14.48	-0.14634
		14.49	-4.7			14.49	-0.22607
		14.5	-4.43			14.5	-0.12581
		14.51	-4.63			14.51	-0.21554
		14.52	-4.36			14.52	-0.13527
		14.53	-4.57			14.53	-0.215
		14.54	-4.3			14.54	-0.13473
		14.55	-4.5			14.55	-0.21446
		14.56	-4.24			14.56	-0.13419
		14.57	-4.44			14.57	-0.21393
		14.58	-4.18			14.58	-0.13366
		14.59	-4.38			14.59	-0.21339
		14.6	-4.12			14.6	-0.13312
		14.61	-4.31			14.61	-0.22285
		14.62	-4.06			14.62	-0.13258
		14.63	-4.27			14.63	-0.21231
		14.64	-4			14.64	-0.13205
		14.65	-4.21			14.65	-0.21178
		14.66	-3.95			14.66	-0.14151
		14.67	-4.16			14.67	-0.21124
		14.68	-3.89			14.68	-0.13097
		14.69	-4.11			14.69	-0.2107
		14.7	-3.84			14.7	-0.13043
		14.71	-4.06			14.71	-0.21017
		14.72	-3.78			14.72	-0.1299
		14.73	-4.01			14.73	-0.21963
		14.74	-3.74			14.74	-0.12936
		14.75	-3.97			14.75	-0.21909
		14.76	-3.7			14.76	-0.12882
		14.77	-3.93			14.77	-0.21856
		14.78	-3.65			14.78	-0.12829
		14.79	-3.88			14.79	-0.20802
		14.8	-3.61			14.8	-0.13775
		14.81	-3.84			14.81	-0.21748
		14.82	-3.57			14.82	-0.10721
		14.83	-3.8			14.83	-0.21694
		14.84	-3.52			14.84	-0.12668
		14.85	-3.75			14.85	-0.21641
		14.86	-3.48			14.86	-0.13614
		14.87	-3.71			14.87	-0.21587
		14.88	-3.43			14.88	-0.1356
		14.89	-3.66			14.89	-0.21533
		14.9	-3.39			14.9	-0.13506
		14.91	-3.62			14.91	-0.2148
		14.92	-3.34			14.92	-0.13453
		14.93	-3.56			14.93	-0.22426
		14.94	-3.29			14.94	-0.13399
		14.95	-3.53			14.95	-0.21372
		14.96	-3.24			14.96	-0.13345
		14.97	-3.47			14.97	-0.21318
		14.98	-3.18			14.98	-0.13292
		14.99	-3.39			14.99	-0.21265
		15	-3.09			15	-0.13238
		15.01	-3.27			15.01	-0.21211
		15.02	-2.92			15.02	-0.12184
		15.03	-3			15.03	-0.21157
		15.04	-2.35			15.04	-0.13131
		15.05	1.51			15.05	-0.21104
		15.06	8.57			15.06	-0.12077
		15.07	11.2			15.07	-0.2105
		15.08	12.3			15.08	-0.13023
		15.09	12.3			15.09	-0.21996
		15.1	12.5			15.1	-0.12969
		15.11	12.2			15.11	-0.21943
		15.12	12.3			15.12	-0.12916
		15.13	11.9			15.13	-0.21889
		15.14	12			15.14	-0.09862
		15.15	11.6			15.15	-0.21835
		15.16	11.7			15.16	-0.12808
		15.17	11.4			15.17	-0.20781
		15.18	11.5			15.18	-0.12755
		15.19	11.1			15.19	-0.20728
		15.2	11.2			15.2	-0.13701
		15.21	10.9			15.21	-0.21674
		15.22	11			15.22	-0.13647
		15.23	10.7			15.23	-0.2162
		15.24	10.8			15.24	-0.13593
		15.25	10.5			15.25	-0.20567
		15.26	10.6			15.26	-0.1354
		15.27	10.3			15.27	-0.22513
		15.28	10.5			15.28	-0.14486
		15.29	10.2			15.29	-0.23459
		15.3	10.3			15.3	-0.16432
		15.31	10			15.31	-0.24406
		15.32	10.1			15.32	-0.18379
		15.33	9.85			15.33	-0.28352
		15.34	9.98			15.34	-0.23325
		15.35	9.69			15.35	-0.36298
		15.36	9.83			15.36	-0.39271
		15.37	9.54			15.37	-0.85244
		15.38	9.68			15.38	-5.44218
		15.39	9.39			15.39	-7.16191
		15.4	9.53			15.4	-8.75364
		15.41	9.24			15.41	-9.33537
		15.42	9.39			15.42	-9.4551
		15.43	9.1			15.43	-9.62283
		15.44	9.17			15.44	-9.55756
		15.45	8.63			15.45	-9.6453
		15.46	7.72			15.46	-9.56703
		15.47	2.87			15.47	-9.65376
		15.48	-6			15.48	-9.57649
		15.49	-8.15			15.49	-9.65622
		15.5	-7.95			15.5	-9.58195
		15.51	-8.13			15.51	-9.66868
		15.52	-7.72			15.52	-9.59142
		15.53	-7.88			15.53	-9.66815
		15.54	-7.47			15.54	-9.58788
		15.55	-7.63			15.55	-9.67161
		15.56	-7.24			15.56	-9.58034
		15.57	-7.42			15.57	-9.67707
		15.58	-7.02			15.58	-9.59281
		15.59	-7.2			15.59	-9.67354
		15.6	-6.82			15.6	-9.59527
		15.61	-7.02			15.61	-9.679
		15.62	-6.64			15.62	-9.59173
		15.63	-6.84			15.63	-9.67846
		15.64	-6.47			15.64	-9.59819
		15.65	-6.68			15.65	-9.67493
		15.66	-6.31			15.66	-9.60066
		15.67	-6.52			15.67	-9.67739
		15.68	-6.16			15.68	-9.59712
		15.69	-6.38			15.69	-9.68085
		15.7	-6.02			15.7	-9.59958
		15.71	-6.24			15.71	-9.68331
		15.72	-5.88			15.72	-9.60205
		15.73	-6.11			15.73	-9.68278
		15.74	-5.75			15.74	-9.60151
		15.75	-5.99			15.75	-9.68524
		15.76	-5.63			15.76	-9.59797
		15.77	-5.86			15.77	-9.5687
		15.78	-5.54			15.78	-9.18043
		15.79	-5.75			15.79	-7.82117
		15.8	-5.41			15.8	-3.8809
		15.81	-5.64			15.81	-0.79063
		15.82	-5.3			15.82	-0.37036
		15.83	-5.54			15.83	-0.37009
		15.84	-5.2			15.84	-0.23982
		15.85	-5.45			15.85	-0.29955
		15.86	-5.11			15.86	-0.18929
		15.87	-5.35			15.87	-0.25902
		15.88	-5.02			15.88	-0.16875
		15.89	-5.26			15.89	-0.24848
		15.9	-4.92			15.9	-0.15821
		15.91	-5.18			15.91	-0.23794
		15.92	-4.84			15.92	-0.14768
		15.93	-5.09			15.93	-0.22741
		15.94	-4.75			15.94	-0.14714
		15.95	-5.01			15.95	-0.22687
		15.96	-4.67			15.96	-0.1466
		15.97	-4.94			15.97	-0.22633
		15.98	-4.6			15.98	-0.13606
		15.99	-4.86			15.99	-0.2258
		16	-4.51			16	-0.14553
		16.01	-4.79			16.01	-0.22526
		16.02	-4.45			16.02	-0.14499
		16.03	-4.72			16.03	-0.22472
		16.04	-4.39			16.04	-0.13445
		16.05	-4.65			16.05	-0.22418
		16.06	-4.32			16.06	-0.13392
		16.07	-4.59			16.07	-0.22365
		16.08	-4.25			16.08	-0.13338
		16.09	-4.53			16.09	-0.21311
		16.1	-4.19			16.1	-0.13284
		16.11	-4.46			16.11	-0.22257
		16.12	-4.13			16.12	-0.1423
		16.13	-4.4			16.13	-0.22204
		16.14	-4.07			16.14	-0.13177
		16.15	-4.34			16.15	-0.2215
		16.16	-4.01			16.16	-0.13123
		16.17	-4.29			16.17	-0.22096
		16.18	-3.95			16.18	-0.14069
		16.19	-4.24			16.19	-0.22043
		16.2	-3.9			16.2	-0.13016
		16.21	-4.23			16.21	-0.21989
		16.22	-3.85			16.22	-0.13962
		16.23	-4.13			16.23	-0.20935
		16.24	-3.79			16.24	-0.13908
		16.25	-4.09			16.25	-0.21881
		16.26	-3.75			16.26	-0.13855
		16.27	-4.04			16.27	-0.21828
		16.28	-3.7			16.28	-0.13801
		16.29	-3.99			16.29	-0.21774
		16.3	-3.66			16.3	-0.13747
		16.31	-3.95			16.31	-0.2072
		16.32	-3.6			16.32	-0.13693
		16.33	-3.9			16.33	-0.21667
		16.34	-3.56			16.34	-0.1264
		16.35	-3.86			16.35	-0.22613
		16.36	-3.52			16.36	-0.13586
		16.37	-3.82			16.37	-0.21559
		16.38	-3.47			16.38	-0.13532
		16.39	-3.77			16.39	-0.21505
		16.4	-3.43			16.4	-0.13479
		16.41	-3.72			16.41	-0.21452
		16.42	-3.39			16.42	-0.13425
		16.43	-3.68			16.43	-0.21398
		16.44	-3.34			16.44	-0.12371
		16.45	-3.64			16.45	-0.21344
		16.46	-3.29			16.46	-0.13318
		16.47	-3.59			16.47	-0.21291
		16.48	-3.24			16.48	-0.13264
		16.49	-3.54			16.49	-0.21237
		16.5	-3.18			16.5	-0.1321
		16.51	-3.47			16.51	-0.21183
		16.52	-3.11			16.52	-0.13156
		16.53	-3.38			16.53	-0.1613
		16.54	-3			16.54	-0.13103
		16.55	-3.22			16.55	-0.21076
		16.56	-2.73			16.56	-0.13049
		16.57	-2.69			16.57	-0.21022
		16.58	0.364			16.58	-0.12995
		16.59	8.22			16.59	-0.20968
		16.6	11.2			16.6	-0.12942
		16.61	11.9			16.61	-0.20915
		16.62	12.5			16.62	-0.12888
		16.63	12.3			16.63	-0.20861
		16.64	12.4			16.64	-0.12834
		16.65	12			16.65	-0.20807
		16.66	12.1			16.66	-0.1278
		16.67	11.7			16.67	-0.21754
		16.68	11.9			16.68	-0.12727
		16.69	11.5			16.69	-0.217
		16.7	11.6			16.7	-0.12673
		16.71	11.2			16.71	-0.21646
		16.72	11.4			16.72	-0.12619
		16.73	11			16.73	-0.20593
		16.74	11.2			16.74	-0.14566
		16.75	10.8			16.75	-0.20539
		16.76	10.9			16.76	-0.13512
		16.77	10.6			16.77	-0.21485
		16.78	10.8			16.78	-0.13458
		16.79	10.4			16.79	-0.22431
		16.8	10.6			16.8	-0.14405
		16.81	10.2			16.81	-0.22378
		16.82	10.4			16.82	-0.15351
		16.83	10.1			16.83	-0.24324
		16.84	10.2			16.84	-0.17297
		16.85	9.9			16.85	-0.2827
		16.86	10.1			16.86	-0.19243
		16.87	9.74			16.87	-0.31217
		16.88	9.94			16.88	-0.2719
		16.89	9.6			16.89	-0.45163
		16.9	9.76			16.9	-0.68136
		16.91	9.43			16.91	-5.01109
		16.92	9.63			16.92	-6.86082
		16.93	9.29			16.93	-8.77355
		16.94	9.49			16.94	-9.20029
		16.95	9.15			16.95	-9.50802
		16.96	9.34			16.96	-9.51375
		16.97	8.95			16.97	-9.62048
		16.98	8.9			16.98	-9.55521
		16.99	7.64			16.99	-9.63294
		17	3.92			17	-9.55768
		17.01	-5.2			17.01	-9.64541
		17.02	-7.81			17.02	-9.56714
		17.03	-8.28			17.03	-9.65387
		17.04	-7.84			17.04	-9.5726
		17.05	-8.06			17.05	-9.65033
		17.06	-7.6			17.06	-9.57606
		17.07	-7.81			17.07	-9.6568
		17.08	-7.35			17.08	-9.57553
		17.09	-7.57			17.09	-9.65926
		17.1	-7.12			17.1	-9.58099
		17.11	-7.35			17.11	-9.65872
		17.12	-6.91			17.12	-9.57745
		17.13	-7.16			17.13	-9.65518
		17.14	-6.73			17.14	-9.57392
		17.15	-6.97			17.15	-9.65765
		17.16	-6.55			17.16	-9.57638
		17.17	-6.81			17.17	-9.66311
		17.18	-6.38			17.18	-9.57884
		17.19	-6.65			17.19	-9.66257
		17.2	-6.23			17.2	-9.5813
		17.21	-6.49			17.21	-9.66504
		17.22	-6.07			17.22	-9.58477
		17.23	-6.35			17.23	-9.6645
		17.24	-5.94			17.24	-9.59023
		17.25	-6.21			17.25	-9.66796
		17.26	-5.8			17.26	-9.60269
		17.27	-6.08			17.27	-9.68342
		17.28	-5.68			17.28	-9.58916
		17.29	-5.96			17.29	-9.66289
		17.3	-5.56			17.3	-9.48562
		17.31	-5.84			17.31	-9.32335
		17.32	-5.45			17.32	-7.99108
		17.33	-5.73			17.33	-4.41981
		17.34	-5.34			17.34	-0.79955
		17.35	-5.63			17.35	-0.46928
		17.36	-5.24			17.36	-0.28901
		17.37	-5.53			17.37	-0.32874
		17.38	-5.14			17.38	-0.20847
		17.39	-5.43			17.39	-0.2782
		17.4	-5.05			17.4	-0.18793
		17.41	-5.34			17.41	-0.25767
		17.42	-4.95			17.42	-0.1674
		17.43	-5.25			17.43	-0.24713
		17.44	-4.86			17.44	-0.16686
		17.45	-5.16			17.45	-0.23659
		17.46	-4.78			17.46	-0.15632
		17.47	-5.08			17.47	-0.23605
		17.48	-4.69			17.48	-0.15579
		17.49	-4.97			17.49	-0.23552
		17.5	-4.62			17.5	-0.15525
		17.51	-4.92			17.51	-0.23498
		17.52	-4.54			17.52	-0.14471
		17.53	-4.85			17.53	-0.23444
		17.54	-4.47			17.54	-0.14417
		17.55	-4.78			17.55	-0.22391
		17.56	-4.4			17.56	-0.14364
		17.57	-4.71			17.57	-0.22337
		17.58	-4.33			17.58	-0.1431
		17.59	-4.64			17.59	-0.22283
		17.6	-4.28			17.6	-0.13256
		17.61	-4.58			17.61	-0.2223
		17.62	-4.2			17.62	-0.14203
		17.63	-4.51			17.63	-0.22176
		17.64	-4.14			17.64	-0.14149
		17.65	-4.45			17.65	-0.22122
		17.66	-4.08			17.66	-0.14095
		17.67	-4.39			17.67	-0.22068
		17.68	-4.02			17.68	-0.14042
		17.69	-4.33			17.69	-0.22015
		17.7	-3.96			17.7	-0.13988
		17.71	-4.28			17.71	-0.21961
		17.72	-3.91			17.72	-0.13934
		17.73	-4.22			17.73	-0.21907
		17.74	-3.86			17.74	-0.1388
		17.75	-4.18			17.75	-0.21854
		17.76	-3.8			17.76	-0.13827
		17.77	-4.13			17.77	-0.218
		17.78	-3.76			17.78	-0.13773
		17.79	-4.07			17.79	-0.21746
		17.8	-3.7			17.8	-0.13719
		17.81	-4.03			17.81	-0.19692
		17.82	-3.66			17.82	-0.13666
		17.83	-3.98			17.83	-0.21639
		17.84	-3.61			17.84	-0.14612
		17.85	-3.93			17.85	-0.21585
		17.86	-3.56			17.86	-0.14558
		17.87	-3.89			17.87	-0.21531
		17.88	-3.52			17.88	-0.13505
		17.89	-3.84			17.89	-0.21478
		17.9	-3.48			17.9	-0.14451
		17.91	-3.8			17.91	-0.22424
		17.92	-3.45			17.92	-0.15397
		17.93	-3.76			17.93	-0.2237
		17.94	-3.39			17.94	-0.14343
		17.95	-3.72			17.95	-0.22317
		17.96	-3.35			17.96	-0.1329
		17.97	-3.67			17.97	-0.22263
		17.98	-3.31			17.98	-0.14236
		17.99	-3.63			17.99	-0.22209
		18	-3.26			18	-0.14182
		18.01	-3.58			18.01	-0.21155
		18.02	-3.21			18.02	-0.14129
		18.03	-3.53			18.03	-0.21102
		18.04	-3.14			18.04	-0.14075
		18.05	-3.45			18.05	-0.22048
		18.06	-3.05			18.06	-0.14021
		18.07	-3.34			18.07	-0.21994
		18.08	-2.9			18.08	-0.13967
		18.09	-3.09			18.09	-0.21941
		18.1	-2.42			18.1	-0.13914
		18.11	-1.01			18.11	-0.21887
		18.12	8.41			18.12	-0.1386
		18.13	10.5			18.13	-0.22833
		18.14	12.2			18.14	-0.13806
		18.15	12.3			18.15	-0.2178
		18.16	12.6			18.16	-0.13753
		18.17	12.2			18.17	-0.21726
		18.18	12.3			18.18	-0.13699
		18.19	11.9			18.19	-0.21672
		18.2	12			18.2	-0.13645
		18.21	11.6			18.21	-0.21618
		18.22	11.8			18.22	-0.13592
		18.23	11.3			18.23	-0.21565
		18.24	11.5			18.24	-0.11538
		18.25	11.1			18.25	-0.21511
		18.26	11.3			18.26	-0.14484
		18.27	10.9			18.27	-0.21457
		18.28	11.1			18.28	-0.1443
		18.29	10.7			18.29	-0.22404
		18.3	10.9			18.3	-0.14377
		18.31	10.5			18.31	-0.2235
		18.32	10.7			18.32	-0.14323
		18.33	10.3			18.33	-0.23296
		18.34	10.5			18.34	-0.15269
		18.35	10.2			18.35	-0.24242
		18.36	10.4			18.36	-0.17216
		18.37	10			18.37	-0.24189
		18.38	10.2			18.38	-0.18162
		18.39	9.84			18.39	-0.28135
		18.4	10			18.4	-0.23108
		18.41	9.68			18.41	-0.35081
		18.42	9.87			18.42	-0.36055
		18.43	9.53			18.43	-0.70028
		18.44	9.72			18.44	-4.32001
		18.45	9.38			18.45	-6.74974
		18.46	9.58			18.46	-8.60047
		18.47	9.24			18.47	-9.2182
		18.48	9.44			18.48	-9.39493
		18.49	9.1			18.49	-9.56667
		18.5	9.27			18.5	-9.5274
		18.51	8.69			18.51	-9.61113
		18.52	8.13			18.52	-9.53986
		18.53	4.46			18.53	-9.62059
		18.54	-3.79			18.54	-9.53632
		18.55	-8.03			18.55	-9.61305
		18.56	-7.91			18.56	-9.55479
		18.57	-8.14			18.57	-9.63552
		18.58	-7.68			18.58	-9.55725
		18.59	-7.91			18.59	-9.63198
		18.6	-7.43			18.6	-9.56371
		18.61	-7.66			18.61	-9.63444
		18.62	-7.19			18.62	-9.56017
		18.63	-7.43			18.63	-9.63391
		18.64	-6.98			18.64	-9.55564
		18.65	-7.22			18.65	-9.63337
		18.66	-6.76			18.66	-9.5651
		18.67	-7.04			18.67	-9.63583
		18.68	-6.59			18.68	-9.56756
		18.69	-6.85			18.69	-9.6353
		18.7	-6.42			18.7	-9.56403
		18.71	-6.68			18.71	-9.64176
		18.72	-6.26			18.72	-9.56649
		18.73	-6.53			18.73	-9.64422
		18.74	-6.1			18.74	-9.57295
		18.75	-6.38			18.75	-9.64668
		18.76	-5.96			18.76	-9.56242
		18.77	-6.26			18.77	-9.64615
		18.78	-5.83			18.78	-9.56188
		18.79	-6.1			18.79	-9.63261
		18.8	-5.7			18.8	-9.56134
		18.81	-5.98			18.81	-9.64207
		18.82	-5.58			18.82	-9.5668
		18.83	-5.87			18.83	-9.55454
		18.84	-5.46			18.84	-9.26927
		18.85	-5.75			18.85	-8.273
		18.86	-5.35			18.86	-4.76873
		18.87	-5.65			18.87	-0.97846
		18.88	-5.24			18.88	-0.38819
		18.89	-5.54			18.89	-0.37792
		18.9	-5.14			18.9	-0.25766
		18.91	-5.44			18.91	-0.30739
		18.92	-5.05			18.92	-0.20712
		18.93	-5.34			18.93	-0.26685
		18.94	-4.95			18.94	-0.18658
		18.95	-5.25			18.95	-0.24631
		18.96	-4.86			18.96	-0.16604
		18.97	-5.16			18.97	-0.23578
		18.98	-4.77			18.98	-0.15551
		18.99	-5.08			18.99	-0.22524
		19	-4.69			19	-0.15497
		19.01	-5			19.01	-0.2247
		19.02	-4.61			19.02	-0.15443
		19.03	-4.92			19.03	-0.22417
		19.04	-4.54			19.04	-0.1539
		19.05	-4.85			19.05	-0.22363
		19.06	-4.46			19.06	-0.14336
		19.07	-4.77			19.07	-0.22309
		19.08	-4.39			19.08	-0.14282
		19.09	-4.69			19.09	-0.20255
		19.1	-4.32			19.1	-0.14229
		19.11	-4.63			19.11	-0.21202
		19.12	-4.25			19.12	-0.14175
		19.13	-4.57			19.13	-0.22148
		19.14	-4.19			19.14	-0.15121
		19.15	-4.5			19.15	-0.22094
		19.16	-4.12			19.16	-0.14067
		19.17	-4.44			19.17	-0.22041
		19.18	-4.06			19.18	-0.15014
		19.19	-4.38			19.19	-0.21987
		19.2	-3.99			19.2	-0.1396
		19.21	-4.33			19.21	-0.21933
		19.22	-3.94			19.22	-0.14906
		19.23	-4.27			19.23	-0.21879
		19.24	-3.89			19.24	-0.13853
		19.25	-4.21			19.25	-0.21826
		19.26	-3.83			19.26	-0.14799
		19.27	-4.15			19.27	-0.21772
		19.28	-3.79			19.28	-0.13745
		19.29	-4.1			19.29	-0.21718
		19.3	-3.73			19.3	-0.13692
		19.31	-4.06			19.31	-0.21665
		19.32	-3.68			19.32	-0.14638
		19.33	-4			19.33	-0.21611
		19.34	-3.64			19.34	-0.13584
		19.35	-3.96			19.35	-0.21557
		19.36	-3.59			19.36	-0.1353
		19.37	-3.91			19.37	-0.21504
		19.38	-3.54			19.38	-0.14477
		19.39	-3.86			19.39	-0.2145
		19.4	-3.49			19.4	-0.14423
		19.41	-3.84			19.41	-0.20396
		19.42	-3.45			19.42	-0.14369
		19.43	-3.78			19.43	-0.21342
		19.44	-3.41			19.44	-0.14316
		19.45	-3.74			19.45	-0.20289
		19.46	-3.37			19.46	-0.13262
		19.47	-3.7			19.47	-0.21235
		19.48	-3.32			19.48	-0.14208
		19.49	-3.65			19.49	-0.21181
		19.5	-3.28			19.5	-0.14154
		19.51	-3.6			19.51	-0.21128
		19.52	-3.23			19.52	-0.14101
		19.53	-3.56			19.53	-0.21074
		19.54	-3.18			19.54	-0.14047
		19.55	-3.5			19.55	-0.2102
		19.56	-3.12			19.56	-0.13993
		19.57	-3.44			19.57	-0.20967
		19.58	-3.04			19.58	-0.1394
		19.59	-3.35			19.59	-0.20913
		19.6	-2.94			19.6	-0.13886
		19.61	-3.2			19.61	-0.20859
		19.62	-2.7			19.62	-0.13832
		19.63	-2.77			19.63	-0.21805
		19.64	-1.15			19.64	-0.13779
		19.65	7.87			19.65	-0.20752
		19.66	10.4			19.66	-0.13725
		19.67	11.8			19.67	-0.20698
		19.68	12.5			19.68	-0.13671
		19.69	12.3			19.69	-0.20644
		19.7	12.5			19.7	-0.13617
		19.71	12.1			19.71	-0.20591
		19.72	12.2			19.72	-0.13564
		19.73	11.8			19.73	-0.22537
		19.74	11.9			19.74	-0.1351
		19.75	11.5			19.75	-0.20483
		19.76	11.7			19.76	-0.13456
		19.77	11.3			19.77	-0.20429
		19.78	11.4			19.78	-0.13403
		19.79	11.1			19.79	-0.20376
		19.8	11.2			19.8	-0.14349
		19.81	10.8			19.81	-0.20322
		19.82	11			19.82	-0.14295
		19.83	10.7			19.83	-0.21268
		19.84	10.8			19.84	-0.15242
		19.85	10.5			19.85	-0.21215
		19.86	10.6			19.86	-0.15188
		19.87	10.3			19.87	-0.22161
		19.88	10.5			19.88	-0.16134
		19.89	10.1			19.89	-0.23107
		19.9	10.3			19.9	-0.1708
		19.91	9.94			19.91	-0.25054
		19.92	10.1			19.92	-0.20027
		19.93	9.8			19.93	-0.29
		19.94	9.96			19.94	-0.26973
		19.95	9.63			19.95	-0.41946
[truncated: 14,721 more rows]

## Sheet: e
	Time	Voltage			Time	Charge
	s	V			s	nC
		MG/Nylon				MG/Nylon
		Voltage (V) - Plot 0			Time
	0	-3.53			0	9.62
	0.01	-3.78			0.01	9.7
	0.02	-3.4			0.02	9.81
	0.03	-2.16			0.03	9.89
	0.04	-1.6			0.04	9.96
	0.05	-1.54			0.05	10
	0.06	-1.25			0.06	10.1
	0.07	-1.45			0.07	10.2
	0.08	-1.13			0.08	10.3
	0.09	-1.23			0.09	10.3
	0.1	-0.994			0.1	10.4
	0.11	-1.16			0.11	10.4
	0.12	-0.959			0.12	10.5
	0.13	-1.11			0.13	10.6
	0.14	-0.975			0.14	10.7
	0.15	-1.08			0.15	10.7
	0.16	-0.946			0.16	10.8
	0.17	-1.05			0.17	10.8
	0.18	-0.916			0.18	10.8
	0.19	-1.02			0.19	10.8
	0.2	-0.794			0.2	10.9
	0.21	-1.07			0.21	11
	0.22	-0.842			0.22	11.1
	0.23	-0.975			0.23	11.2
	0.24	-0.849			0.24	11.2
	0.25	-0.965			0.25	11.3
	0.26	-0.829			0.26	11.3
	0.27	-1.07			0.27	11.3
	0.28	-0.807			0.28	11.4
	0.29	-0.939			0.29	11.5
	0.3	-0.774			0.3	11.6
	0.31	-1.05			0.31	11.6
	0.32	-0.826			0.32	11.7
	0.33	-1.06			0.33	11.8
	0.34	-0.784			0.34	11.8
	0.35	-0.942			0.35	11.7
	0.36	-0.716			0.36	11.6
	0.37	-0.981			0.37	11.6
	0.38	-0.752			0.38	11.6
	0.39	-1.02			0.39	11.6
	0.4	-0.761			0.4	11.6
	0.41	-1.02			0.41	11.6
	0.42	-0.771			0.42	11.6
	0.43	-1.03			0.43	11.6
	0.44	-0.904			0.44	11.6
	0.45	-1.83			0.45	11.6
	0.46	-2.96			0.46	11.6
	0.47	-3.21			0.47	11.6
	0.48	-2.92			0.48	11.6
	0.49	-3.16			0.49	11.6
	0.5	-2.89			0.5	11.6
	0.51	-3.13			0.51	11.6
	0.52	-2.86			0.52	11.6
	0.53	-3.12			0.53	11.6
	0.54	-2.85			0.54	11.6
	0.55	-3.11			0.55	11.6
	0.56	-2.82			0.56	11.6
	0.57	-3.1			0.57	11.6
	0.58	-2.83			0.58	11.6
	0.59	-3.09			0.59	11.6
	0.6	-2.83			0.6	11.6
	0.61	-3.09			0.61	11.6
	0.62	-2.83			0.62	11.6
	0.63	-3.09			0.63	11.6
	0.64	-2.83			0.64	11.6
	0.65	-3.08			0.65	11.6
	0.66	-2.83			0.66	11.6
	0.67	-3.1			0.67	11.6
	0.68	-2.84			0.68	11.6
	0.69	-3.09			0.69	11.6
	0.7	-2.84			0.7	11.6
	0.71	-3.1			0.71	11.6
	0.72	-2.85			0.72	11.6
	0.73	-3.11			0.73	11.6
	0.74	-2.86			0.74	11.6
	0.75	-3.12			0.75	11.6
	0.76	-2.87			0.76	11.6
	0.77	-3.13			0.77	11.6
	0.78	-2.88			0.78	11.6
	0.79	-3.13			0.79	11.6
	0.8	-2.89			0.8	11.6
	0.81	-3.15			0.81	11.6
	0.82	-2.89			0.82	11.6
	0.83	-3.15			0.83	11.6
	0.84	-2.9			0.84	11.6
	0.85	-3.17			0.85	11.6
	0.86	-2.91			0.86	11.6
	0.87	-3.17			0.87	11.6
	0.88	-2.92			0.88	11.6
	0.89	-3.19			0.89	11.6
	0.9	-2.93			0.9	11.6
	0.91	-3.19			0.91	11.6
	0.92	-2.94			0.92	11.6
	0.93	-3.21			0.93	11.6
	0.94	-2.95			0.94	11.6
	0.95	-3.22			0.95	11.6
	0.96	-2.96			0.96	11.6
	0.97	-3.23			0.97	11.6
	0.98	-2.97			0.98	11.6
	0.99	-3.24			0.99	11.6
	1	-2.98			1	11.6
	1.01	-3.24			1.01	11.6
	1.02	-2.99			1.02	11.6
	1.03	-3.25			1.03	11.6
	1.04	-3			1.04	11.6
	1.05	-3.26			1.05	11.6
	1.06	-3.01			1.06	11.6
	1.07	-3.27			1.07	11.6
	1.08	-3.02			1.08	11.6
	1.09	-3.3			1.09	11.6
	1.1	-3.03			1.1	11.7
	1.11	-3.3			1.11	11.6
	1.12	-3.04			1.12	11.7
	1.13	-3.3			1.13	11.6
	1.14	-3.05			1.14	11.7
	1.15	-3.32			1.15	11.6
	1.16	-3.06			1.16	11.7
	1.17	-3.33			1.17	11.6
	1.18	-3.06			1.18	11.7
	1.19	-3.33			1.19	11.6
	1.2	-3.09			1.2	11.7
	1.21	-3.34			1.21	11.6
	1.22	-3.08			1.22	11.7
	1.23	-3.35			1.23	11.7
	1.24	-3.09			1.24	11.7
	1.25	-3.36			1.25	11.7
	1.26	-3.1			1.26	11.7
	1.27	-3.37			1.27	11.7
	1.28	-3.11			1.28	11.7
	1.29	-3.38			1.29	11.7
	1.3	-3.12			1.3	11.7
	1.31	-3.38			1.31	11.7
	1.32	-3.13			1.32	11.7
	1.33	-3.4			1.33	11.7
	1.34	-3.14			1.34	11.7
	1.35	-3.41			1.35	11.7
	1.36	-3.16			1.36	11.7
	1.37	-3.43			1.37	11.7
	1.38	-3.17			1.38	11.7
	1.39	-3.45			1.39	11.7
	1.4	-3.19			1.4	11.7
	1.41	-3.46			1.41	11.7
	1.42	-3.2			1.42	11.7
	1.43	-3.47			1.43	11.7
	1.44	-3.21			1.44	11.7
	1.45	-3.48			1.45	11.7
	1.46	-3.22			1.46	11.9
	1.47	-3.49			1.47	12
	1.48	-3.24			1.48	12.2
	1.49	-3.51			1.49	12.3
	1.5	-3.25			1.5	12.5
	1.51	-3.52			1.51	12.5
	1.52	-3.28			1.52	12.6
	1.53	-3.53			1.53	12.7
	1.54	-3.27			1.54	12.8
	1.55	-3.49			1.55	12.9
	1.56	-2.1			1.56	13
	1.57	-2			1.57	13
	1.58	-1.48			1.58	13.1
	1.59	-1.53			1.59	13.2
	1.6	-1.29			1.6	13.3
	1.61	-1.33			1.61	13.3
	1.62	-1.06			1.62	13.4
	1.63	-1.29			1.63	13.5
	1.64	-1.03			1.64	13.5
	1.65	-1.14			1.65	13.6
	1.66	-0.929			1.66	13.7
	1.67	-1.07			1.67	13.7
	1.68	-0.936			1.68	13.8
	1.69	-1.05			1.69	13.8
	1.7	-0.907			1.7	13.9
	1.71	-1.02			1.71	13.9
	1.72	-0.874			1.72	13.9
	1.73	-1.05			1.73	13.9
	1.74	-0.852			1.74	14
	1.75	-0.971			1.75	13.9
	1.76	-0.836			1.76	14
	1.77	-0.962			1.77	13.9
	1.78	-0.823			1.78	14.1
	1.79	-0.942			1.79	14.1
	1.8	-0.807			1.8	14.3
	1.81	-0.926			1.81	14.3
	1.82	-0.794			1.82	14.5
	1.83	-0.959			1.83	14.5
	1.84	-0.716			1.84	14.6
	1.85	-0.997			1.85	14.6
	1.86	-0.758			1.86	14.7
	1.87	-0.923			1.87	14.7
	1.88	-0.742			1.88	14.7
	1.89	-1.02			1.89	14.6
	1.9	-0.781			1.9	14.6
	1.91	-1.06			1.91	14.5
	1.92	-0.819			1.92	14.6
	1.93	-1.08			1.93	14.5
	1.94	-0.842			1.94	14.6
	1.95	-1.14			1.95	14.5
	1.96	-0.887			1.96	14.6
	1.97	-1.03			1.97	14.5
	1.98	-1.45			1.98	14.6
	1.99	-3.15			1.99	14.5
	2	-2.89			2	14.6
	2.01	-3.13			2.01	14.5
	2.02	-2.84			2.02	14.6
	2.03	-3.09			2.03	14.5
	2.04	-2.81			2.04	14.6
	2.05	-3.07			2.05	14.5
	2.06	-2.78			2.06	14.6
	2.07	-3.04			2.07	14.5
	2.08	-2.76			2.08	14.6
	2.09	-3.02			2.09	14.5
	2.1	-2.74			2.1	14.6
	2.11	-3.01			2.11	14.5
	2.12	-2.72			2.12	14.6
	2.13	-2.99			2.13	14.5
	2.14	-2.71			2.14	14.6
	2.15	-2.98			2.15	14.5
	2.16	-2.71			2.16	14.6
	2.17	-2.97			2.17	14.5
	2.18	-2.7			2.18	14.6
	2.19	-2.96			2.19	14.5
	2.2	-2.69			2.2	14.6
	2.21	-2.96			2.21	14.5
	2.22	-2.69			2.22	14.6
	2.23	-2.95			2.23	14.5
	2.24	-2.68			2.24	14.6
	2.25	-2.95			2.25	14.5
	2.26	-2.67			2.26	14.6
	2.27	-2.95			2.27	14.5
	2.28	-2.66			2.28	14.6
	2.29	-2.93			2.29	14.5
	2.3	-2.65			2.3	14.6
	2.31	-2.92			2.31	14.5
	2.32	-2.65			2.32	14.6
	2.33	-2.92			2.33	14.5
	2.34	-2.64			2.34	14.6
	2.35	-2.92			2.35	14.6
	2.36	-2.66			2.36	14.6
	2.37	-2.93			2.37	14.6
	2.38	-2.67			2.38	14.6
	2.39	-2.94			2.39	14.6
	2.4	-2.68			2.4	14.6
	2.41	-2.94			2.41	14.6
	2.42	-2.69			2.42	14.6
	2.43	-2.95			2.43	14.6
	2.44	-2.69			2.44	14.6
	2.45	-2.95			2.45	14.6
	2.46	-2.69			2.46	14.6
	2.47	-2.95			2.47	14.6
	2.48	-2.69			2.48	14.6
	2.49	-2.96			2.49	14.6
	2.5	-2.69			2.5	14.6
	2.51	-2.96			2.51	14.6
	2.52	-2.68			2.52	14.6
	2.53	-2.95			2.53	14.6
	2.54	-2.69			2.54	14.6
	2.55	-2.95			2.55	14.6
	2.56	-2.69			2.56	14.6
	2.57	-2.96			2.57	14.6
	2.58	-2.7			2.58	14.6
	2.59	-2.97			2.59	14.6
	2.6	-2.71			2.6	14.6
	2.61	-2.98			2.61	14.6
	2.62	-2.71			2.62	14.6
	2.63	-2.99			2.63	14.6
	2.64	-2.72			2.64	14.6
	2.65	-2.99			2.65	14.6
	2.66	-2.72			2.66	14.6
	2.67	-3			2.67	14.6
	2.68	-2.73			2.68	14.6
	2.69	-3.01			2.69	14.6
	2.7	-2.75			2.7	14.6
	2.71	-3.01			2.71	14.6
	2.72	-2.74			2.72	14.6
	2.73	-3.02			2.73	14.6
	2.74	-2.75			2.74	14.6
	2.75	-3.02			2.75	14.6
	2.76	-2.76			2.76	14.6
	2.77	-3.03			2.77	14.6
	2.78	-2.76			2.78	14.6
	2.79	-3.03			2.79	14.6
	2.8	-2.76			2.8	14.6
	2.81	-3.04			2.81	14.6
	2.82	-2.76			2.82	14.6
	2.83	-3.04			2.83	14.6
	2.84	-2.77			2.84	14.6
	2.85	-3.04			2.85	14.6
	2.86	-2.77			2.86	14.7
	2.87	-3.05			2.87	14.6
	2.88	-2.78			2.88	14.7
	2.89	-3.06			2.89	14.6
	2.9	-2.79			2.9	14.7
	2.91	-3.08			2.91	14.6
	2.92	-2.8			2.92	14.7
	2.93	-3.06			2.93	14.6
	2.94	-2.8			2.94	14.7
	2.95	-3.08			2.95	14.6
	2.96	-2.8			2.96	14.7
	2.97	-3.08			2.97	14.6
	2.98	-2.81			2.98	14.7
	2.99	-3.09			2.99	14.7
	3	-2.82			3	14.7
	3.01	-3.11			3.01	14.9
	3.02	-2.83			3.02	15.2
	3.03	-3.12			3.03	15.2
	3.04	-2.84			3.04	15.3
	3.05	-3.13			3.05	15.4
	3.06	-2.86			3.06	15.6
	3.07	-3.14			3.07	15.6
	3.08	-2.85			3.08	15.7
	3.09	-2.46			3.09	15.8
	3.1	-1.81			3.1	15.9
	3.11	-1.72			3.11	15.9
	3.12	-1.26			3.12	16.1
	3.13	-1.54			3.13	16.1
	3.14	-1.15			3.14	16.2
	3.15	-1.33			3.15	16.2
	3.16	-1			3.16	16.3
	3.17	-1.3			3.17	16.3
	3.18	-0.952			3.18	16.4
	3.19	-1.06			3.19	16.4
	3.2	-0.907			3.2	16.4
	3.21	-1.03			3.21	16.4
	3.22	-0.858			3.22	16.5
	3.23	-0.991			3.23	16.6
	3.24	-0.852			3.24	16.6
	3.25	-0.965			3.25	16.6
	3.26	-0.826			3.26	16.6
	3.27	-0.952			3.27	16.6
	3.28	-0.807			3.28	16.7
	3.29	-0.933			3.29	16.7
	3.3	-0.8			3.3	16.7
	3.31	-0.916			3.31	16.7
	3.32	-0.771			3.32	16.8
	3.33	-0.923			3.33	16.9
	3.34	-0.761			3.34	17.1
	3.35	-0.884			3.35	17.1
	3.36	-0.758			3.36	17.3
	3.37	-0.907			3.37	17.3
	3.38	-0.635			3.38	17.4
	3.39	-0.923			3.39	17.4
	3.4	-0.716			3.4	17.5
	3.41	-0.855			3.41	17.4
	3.42	-0.671			3.42	17.4
	3.43	-0.955			3.43	17.3
	3.44	-0.69			3.44	17.3
	3.45	-0.997			3.45	17.3
	3.46	-0.739			3.46	17.3
	3.47	-1.01			3.47	17.3
	3.48	-0.761			3.48	17.3
	3.49	-1.04			3.49	17.3
	3.5	-0.836			3.5	17.3
	3.51	-1.22			3.51	17.3
	3.52	-2.76			3.52	17.3
	3.53	-3.03			3.53	17.3
	3.54	-2.72			3.54	17.3
	3.55	-2.94			3.55	17.3
	3.56	-2.68			3.56	17.3
	3.57	-2.93			3.57	17.2
	3.58	-2.64			3.58	17.3
	3.59	-2.91			3.59	17.3
	3.6	-2.61			3.6	17.3
	3.61	-2.87			3.61	17.3
	3.62	-2.59			3.62	17.3
	3.63	-2.86			3.63	17.3
	3.64	-2.57			3.64	17.3
	3.65	-2.83			3.65	17.3
	3.66	-2.56			3.66	17.3
	3.67	-2.83			3.67	17.3
	3.68	-2.54			3.68	17.3
	3.69	-2.82			3.69	17.3
	3.7	-2.54			3.7	17.3
	3.71	-2.81			3.71	17.3
	3.72	-2.53			3.72	17.3
	3.73	-2.8			3.73	17.3
	3.74	-2.53			3.74	17.3
	3.75	-2.8			3.75	17.3
	3.76	-2.51			3.76	17.3
	3.77	-2.8			3.77	17.3
	3.78	-2.51			3.78	17.3
	3.79	-2.79			3.79	17.3
	3.8	-2.51			3.8	17.3
	3.81	-2.79			3.81	17.3
	3.82	-2.51			3.82	17.3
	3.83	-2.79			3.83	17.3
	3.84	-2.5			3.84	17.3
	3.85	-2.78			3.85	17.3
	3.86	-2.5			3.86	17.3
	3.87	-2.76			3.87	17.3
	3.88	-2.5			3.88	17.3
	3.89	-2.78			3.89	17.3
	3.9	-2.5			3.9	17.3
	3.91	-2.78			3.91	17.3
	3.92	-2.5			3.92	17.3
	3.93	-2.78			3.93	17.3
	3.94	-2.5			3.94	17.3
	3.95	-2.79			3.95	17.3
	3.96	-2.51			3.96	17.3
	3.97	-2.79			3.97	17.3
	3.98	-2.51			3.98	17.3
	3.99	-2.79			3.99	17.3
	4	-2.51			4	17.3
	4.01	-2.79			4.01	17.3
	4.02	-2.51			4.02	17.3
	4.03	-2.79			4.03	17.3
	4.04	-2.51			4.04	17.3
	4.05	-2.79			4.05	17.3
	4.06	-2.51			4.06	17.4
	4.07	-2.79			4.07	17.3
	4.08	-2.53			4.08	17.4
	4.09	-2.8			4.09	17.3
	4.1	-2.51			4.1	17.4
	4.11	-2.8			4.11	17.3
	4.12	-2.51			4.12	17.4
	4.13	-2.8			4.13	17.3
	4.14	-2.52			4.14	17.4
	4.15	-2.8			4.15	17.3
	4.16	-2.52			4.16	17.4
	4.17	-2.8			4.17	17.3
	4.18	-2.52			4.18	17.4
	4.19	-2.81			4.19	17.3
	4.2	-2.52			4.2	17.4
	4.21	-2.81			4.21	17.3
	4.22	-2.52			4.22	17.4
	4.23	-2.8			4.23	17.3
	4.24	-2.53			4.24	17.4
	4.25	-2.81			4.25	17.3
	4.26	-2.52			4.26	17.4
	4.27	-2.8			4.27	17.3
	4.28	-2.53			4.28	17.4
	4.29	-2.81			4.29	17.3
	4.3	-2.53			4.3	17.4
	4.31	-2.81			4.31	17.3
	4.32	-2.54			4.32	17.4
	4.33	-2.82			4.33	17.3
	4.34	-2.54			4.34	17.4
	4.35	-2.82			4.35	17.3
	4.36	-2.55			4.36	17.4
	4.37	-2.83			4.37	17.3
	4.38	-2.55			4.38	17.4
	4.39	-2.83			4.39	17.3
	4.4	-2.56			4.4	17.4
	4.41	-2.84			4.41	17.3
	4.42	-2.56			4.42	17.4
	4.43	-2.85			4.43	17.3
	4.44	-2.57			4.44	17.4
	4.45	-2.85			4.45	17.3
	4.46	-2.58			4.46	17.4
	4.47	-2.86			4.47	17.3
	4.48	-2.58			4.48	17.4
	4.49	-2.86			4.49	17.3
	4.5	-2.59			4.5	17.4
	4.51	-2.9			4.51	17.4
	4.52	-2.6			4.52	17.5
	4.53	-2.88			4.53	17.6
	4.54	-2.6			4.54	17.7
	4.55	-2.89			4.55	17.8
	4.56	-2.61			4.56	18.1
	4.57	-2.9			4.57	18.1
	4.58	-2.63			4.58	18.2
	4.59	-2.91			4.59	18.2
	4.6	-2.63			4.6	18.4
	4.61	-2.9			4.61	18.4
	4.62	-2.02			4.62	18.5
	4.63	-2.03			4.63	18.6
	4.64	-1.36			4.64	18.7
	4.65	-1.56			4.65	18.7
	4.66	-1.13			4.66	18.9
	4.67	-1.18			4.67	18.9
	4.68	-0.913			4.68	19
	4.69	-1.22			4.69	19
	4.7	-0.946			4.7	19.1
	4.71	-1.04			4.71	19.1
	4.72	-0.832			4.72	19.2
	4.73	-0.997			4.73	19.2
	4.74	-0.845			4.74	19.3
	4.75	-0.975			4.75	19.2
	4.76	-0.832			4.76	19.3
	4.77	-0.952			4.77	19.4
	4.78	-0.803			4.78	19.5
	4.79	-0.965			4.79	19.4
	4.8	-0.794			4.8	19.5
	4.81	-0.926			4.81	19.4
	4.82	-0.79			4.82	19.5
	4.83	-0.907			4.83	19.4
	4.84	-0.742			4.84	19.5
	4.85	-0.9			4.85	19.4
	4.86	-0.693			4.86	19.6
	4.87	-0.881			4.87	19.7
	4.88	-0.622			4.88	19.9
	4.89	-0.926			4.89	19.9
	4.9	-0.69			4.9	20.1
	4.91	-0.855			4.91	20.1
	4.92	-0.722			4.92	20.2
	4.93	-0.849			4.93	20.1
	4.94	-0.596			4.94	20.2
	4.95	-0.829			4.95	20.1
	4.96	-0.703			4.96	20.1
	4.97	-0.829			4.97	20
	4.98	-0.577			4.98	20.1
	4.99	-0.868			4.99	20
	5	-0.606			5	20.1
	5.01	-0.897			5.01	20
	5.02	-0.645			5.02	20.1
	5.03	-0.968			5.03	20
	5.04	-0.874			5.04	20.1
	5.05	-2.92			5.05	20
	5.06	-2.68			5.06	20.1
	5.07	-2.92			5.07	20
	5.08	-2.61			5.08	20.1
	5.09	-2.87			5.09	20
	5.1	-2.57			5.1	20.1
	5.11	-2.83			5.11	20
	5.12	-2.53			5.12	20.1
	5.13	-2.79			5.13	20
	5.14	-2.5			5.14	20.1
	5.15	-2.8			5.15	20
	5.16	-2.48			5.16	20.1
	5.17	-2.76			5.17	20
	5.18	-2.47			5.18	20.1
	5.19	-2.74			5.19	20
	5.2	-2.45			5.2	20.1
	5.21	-2.72			5.21	20
	5.22	-2.44			5.22	20.1
	5.23	-2.72			5.23	20
	5.24	-2.43			5.24	20.1
	5.25	-2.71			5.25	20
	5.26	-2.42			5.26	20.1
	5.27	-2.7			5.27	20
	5.28	-2.42			5.28	20.1
	5.29	-2.69			5.29	20
	5.3	-2.4			5.3	20.1
	5.31	-2.69			5.31	20
	5.32	-2.4			5.32	20.1
	5.33	-2.68			5.33	20
	5.34	-2.4			5.34	20.1
	5.35	-2.68			5.35	20
	5.36	-2.41			5.36	20.1
	5.37	-2.68			5.37	20
	5.38	-2.39			5.38	20.1
	5.39	-2.68			5.39	20
	5.4	-2.39			5.4	20.1
	5.41	-2.67			5.41	20
	5.42	-2.39			5.42	20.1
	5.43	-2.68			5.43	20
	5.44	-2.39			5.44	20.1
	5.45	-2.67			5.45	20
	5.46	-2.39			5.46	20.1
	5.47	-2.68			5.47	20
	5.48	-2.39			5.48	20.1
	5.49	-2.67			5.49	20
	5.5	-2.39			5.5	20.1
	5.51	-2.67			5.51	20
	5.52	-2.39			5.52	20.1
	5.53	-2.67			5.53	20
	5.54	-2.39			5.54	20.1
	5.55	-2.67			5.55	20
	5.56	-2.39			5.56	20.1
	5.57	-2.67			5.57	20
	5.58	-2.39			5.58	20.1
	5.59	-2.67			5.59	20
	5.6	-2.39			5.6	20.1
	5.61	-2.67			5.61	20
	5.62	-2.39			5.62	20.1
	5.63	-2.67			5.63	20
	5.64	-2.39			5.64	20.1
	5.65	-2.68			5.65	20
	5.66	-2.39			5.66	20.1
	5.67	-2.68			5.67	20
	5.68	-2.4			5.68	20.1
	5.69	-2.68			5.69	20
	5.7	-2.4			5.7	20.1
	5.71	-2.68			5.71	20
	5.72	-2.4			5.72	20.1
	5.73	-2.68			5.73	20
	5.74	-2.4			5.74	20.1
	5.75	-2.68			5.75	20
	5.76	-2.4			5.76	20.1
	5.77	-2.67			5.77	20
	5.78	-2.4			5.78	20.1
	5.79	-2.69			5.79	20
	5.8	-2.39			5.8	20.1
	5.81	-2.68			5.81	20
	5.82	-2.4			5.82	20.1
	5.83	-2.68			5.83	20
	5.84	-2.4			5.84	20.1
	5.85	-2.69			5.85	20
	5.86	-2.41			5.86	20.1
	5.87	-2.69			5.87	20
	5.88	-2.41			5.88	20.1
	5.89	-2.7			5.89	20
	5.9	-2.4			5.9	20.1
	5.91	-2.7			5.91	20
	5.92	-2.41			5.92	20.1
	5.93	-2.7			5.93	20
	5.94	-2.42			5.94	20.2
	5.95	-2.7			5.95	20.1
	5.96	-2.42			5.96	20.2
	5.97	-2.7			5.97	20.1
	5.98	-2.43			5.98	20.2
	5.99	-2.71			5.99	20.1
	6	-2.42			6	20.2
	6.01	-2.72			6.01	20.1
	6.02	-2.44			6.02	20.2
	6.03	-2.72			6.03	20.1
	6.04	-2.46			6.04	20.2
	6.05	-2.74			6.05	20.1
	6.06	-2.46			6.06	20.3
	6.07	-2.74			6.07	20.3
	6.08	-2.47			6.08	20.7
	6.09	-2.74			6.09	20.6
	6.1	-2.48			6.1	20.9
	6.11	-2.73			6.11	20.9
	6.12	-2.49			6.12	21
	6.13	-2.77			6.13	21
	6.14	-2.48			6.14	21.2
	6.15	-1.79			6.15	21.1
	6.16	-1.36			6.16	21.4
	6.17	-1.29			6.17	21.4
	6.18	-1.01			6.18	21.5
	6.19	-1.31			6.19	21.5
	6.2	-0.991			6.2	21.7
	6.21	-1.27			6.21	21.6
	6.22	-0.874			6.22	21.8
	6.23	-1.06			6.23	21.7
	6.24	-0.871			6.24	21.9
	6.25	-0.984			6.25	21.9
	6.26	-0.832			6.26	22
	6.27	-0.978			6.27	21.9
	6.28	-0.813			6.28	22
	6.29	-0.942			6.29	22
	6.3	-0.803			6.3	22.2
	6.31	-0.926			6.31	22.1
	6.32	-0.771			6.32	22.2
	6.33	-0.981			6.33	22.1
	6.34	-0.771			6.34	22.2
	6.35	-0.894			6.35	22.1
	6.36	-0.758			6.36	22.2
	6.37	-0.887			6.37	22.1
	6.38	-0.742			6.38	22.3
	6.39	-0.868			6.39	22.2
	6.4	-0.735			6.4	22.5
	6.41	-0.868			6.41	22.5
	6.42	-0.729			6.42	22.7
	6.43	-0.955			6.43	22.7
	6.44	-0.684			6.44	22.9
	6.45	-0.962			6.45	22.8
	6.46	-0.716			6.46	23
	6.47	-0.842			6.47	22.9
	6.48	-0.71			6.48	22.9
	6.49	-0.832			6.49	22.7
	6.5	-0.564			6.5	22.8
	6.51	-0.845			6.51	22.7
	6.52	-0.587			6.52	22.8
	6.53	-0.861			6.53	22.7
	6.54	-0.613			6.54	22.8
	6.55	-0.894			6.55	22.7
	6.56	-0.755			6.56	22.8
	6.57	-1.15			6.57	22.7
	6.58	-2.59			6.58	22.8
	6.59	-2.92			6.59	22.7
	6.6	-2.62			6.6	22.8
	6.61	-2.86			6.61	22.7
	6.62	-2.56			6.62	22.8
	6.63	-2.81			6.63	22.7
	6.64	-2.52			6.64	22.8
	6.65	-2.78			6.65	22.7
	6.66	-2.49			6.66	22.8
	6.67	-2.75			6.67	22.7
	6.68	-2.47			6.68	22.8
	6.69	-2.73			6.69	22.7
	6.7	-2.44			6.7	22.8
	6.71	-2.71			6.71	22.7
	6.72	-2.43			6.72	22.8
	6.73	-2.7			6.73	22.7
	6.74	-2.41			6.74	22.8
	6.75	-2.65			6.75	22.7
	6.76	-2.4			6.76	22.8
	6.77	-2.67			6.77	22.7
	6.78	-2.38			6.78	22.8
	6.79	-2.66			6.79	22.7
	6.8	-2.38			6.8	22.8
	6.81	-2.65			6.81	22.7
	6.82	-2.37			6.82	22.8
	6.83	-2.64			6.83	22.7
	6.84	-2.36			6.84	22.8
	6.85	-2.63			6.85	22.7
	6.86	-2.35			6.86	22.8
	6.87	-2.62			6.87	22.7
	6.88	-2.35			6.88	22.8
	6.89	-2.62			6.89	22.7
	6.9	-2.35			6.9	22.8
	6.91	-2.62			6.91	22.7
	6.92	-2.34			6.92	22.8
	6.93	-2.62			6.93	22.7
	6.94	-2.34			6.94	22.8
	6.95	-2.61			6.95	22.7
	6.96	-2.34			6.96	22.8
	6.97	-2.61			6.97	22.7
	6.98	-2.34			6.98	22.8
	6.99	-2.61			6.99	22.7
	7	-2.34			7	22.8
	7.01	-2.61			7.01	22.7
	7.02	-2.33			7.02	22.8
	7.03	-2.6			7.03	22.7
	7.04	-2.33			7.04	22.8
	7.05	-2.6			7.05	22.7
	7.06	-2.33			7.06	22.8
	7.07	-2.59			7.07	22.7
	7.08	-2.33			7.08	22.8
	7.09	-2.6			7.09	22.7
	7.1	-2.33			7.1	22.8
	7.11	-2.6			7.11	22.7
	7.12	-2.33			7.12	22.8
	7.13	-2.6			7.13	22.7
	7.14	-2.32			7.14	22.8
	7.15	-2.6			7.15	22.7
	7.16	-2.33			7.16	22.8
	7.17	-2.6			7.17	22.7
	7.18	-2.33			7.18	22.8
	7.19	-2.6			7.19	22.7
	7.2	-2.32			7.2	22.8
	7.21	-2.59			7.21	22.7
	7.22	-2.32			7.22	22.8
	7.23	-2.6			7.23	22.7
	7.24	-2.32			7.24	22.9
	7.25	-2.59			7.25	22.7
	7.26	-2.32			7.26	22.9
	7.27	-2.59			7.27	22.8
	7.28	-2.32			7.28	22.9
	7.29	-2.59			7.29	22.8
	7.3	-2.32			7.3	22.9
	7.31	-2.59			7.31	22.8
	7.32	-2.32			7.32	22.9
	7.33	-2.6			7.33	22.8
	7.34	-2.32			7.34	22.9
	7.35	-2.59			7.35	22.8
	7.36	-2.32			7.36	22.9
	7.37	-2.59			7.37	22.8
	7.38	-2.32			7.38	22.9
	7.39	-2.63			7.39	22.8
	7.4	-2.32			7.4	22.9
	7.41	-2.6			7.41	22.8
	7.42	-2.33			7.42	23
	7.43	-2.6			7.43	22.9
	7.44	-2.32			7.44	23
	7.45	-2.6			7.45	22.9
	7.46	-2.33			7.46	23
	7.47	-2.6			7.47	22.9
	7.48	-2.33			7.48	23
	7.49	-2.6			7.49	22.9
	7.5	-2.33			7.5	23
	7.51	-2.61			7.51	22.9
	7.52	-2.34			7.52	23
	7.53	-2.61			7.53	22.9
	7.54	-2.35			7.54	23
	7.55	-2.62			7.55	22.9
	7.56	-2.36			7.56	23
	7.57	-2.63			7.57	22.9
	7.58	-2.37			7.58	23.1
	7.59	-2.64			7.59	23
	7.6	-2.35			7.6	23.4
	7.61	-2.65			7.61	23.4
	7.62	-2.37			7.62	23.6
	7.63	-2.65			7.63	23.5
	7.64	-2.38			7.64	23.8
	7.65	-2.66			7.65	23.8
	7.66	-2.39			7.66	24
	7.67	-2.65			7.67	24
	7.68	-2.15			7.68	24.2
	7.69	-1.81			7.69	24.1
	7.7	-1.29			7.7	24.3
	7.71	-1.47			7.71	24.2
	7.72	-1.1			7.72	24.4
	7.73	-1.37			7.73	24.4
	7.74	-0.978			7.74	24.5
	7.75	-1.08			7.75	24.5
	7.76	-0.894			7.76	24.7
	7.77	-1.09			7.77	24.6
	7.78	-0.865			7.78	24.7
	7.79	-0.988			7.79	24.6
	7.8	-0.819			7.8	24.7
	7.81	-0.991			7.81	24.6
	7.82	-0.819			7.82	24.8
	7.83	-0.936			7.83	24.7
	7.84	-0.794			7.84	24.9
	7.85	-0.91			7.85	24.8
	7.86	-0.716			7.86	24.9
	7.87	-0.91			7.87	25
	7.88	-0.764			7.88	25.2
	7.89	-0.884			7.89	25.1
	7.9	-0.748			7.9	25.2
	7.91	-0.861			7.91	25.1
	7.92	-0.742			7.92	25.2
	7.93	-0.861			7.93	25.1
	7.94	-0.732			7.94	25.2
	7.95	-0.907			7.95	25.1
	7.96	-0.658			7.96	25.3
	7.97	-0.942			7.97	25.4
	7.98	-0.645			7.98	25.6
	7.99	-0.874			7.99	25.5
	8	-0.71			8	25.7
	8.01	-0.832			8.01	25.5
	8.02	-0.671			8.02	25.5
	8.03	-0.959			8.03	25.4
	8.04	-0.706			8.04	25.5
	8.05	-0.968			8.05	25.4
	8.06	-0.719			8.06	25.5
	8.07	-0.988			8.07	25.4
	8.08	-0.735			8.08	25.5
	8.09	-0.913			8.09	25.4
	8.1	-0.865			8.1	25.5
	8.11	-2.77			8.11	25.4
	8.12	-2.68			8.12	25.5
	8.13	-2.91			8.13	25.4
	8.14	-2.59			8.14	25.5
	8.15	-2.85			8.15	25.4
	8.16	-2.56			8.16	25.5
	8.17	-2.8			8.17	25.4
	8.18	-2.53			8.18	25.5
	8.19	-2.78			8.19	25.4
	8.2	-2.49			8.2	25.5
	8.21	-2.75			8.21	25.3
	8.22	-2.48			8.22	25.4
	8.23	-2.72			8.23	25.3
	8.24	-2.43			8.24	25.4
	8.25	-2.7			8.25	25.3
	8.26	-2.43			8.26	25.4
	8.27	-2.69			8.27	25.3
	8.28	-2.42			8.28	25.4
	8.29	-2.67			8.29	25.3
	8.3	-2.4			8.3	25.4
	8.31	-2.65			8.31	25.3
	8.32	-2.38			8.32	25.4
	8.33	-2.64			8.33	25.3
	8.34	-2.37			8.34	25.4
	8.35	-2.66			8.35	25.3
	8.36	-2.36			8.36	25.4
	8.37	-2.62			8.37	25.3
	8.38	-2.35			8.38	25.4
	8.39	-2.61			8.39	25.2
	8.4	-2.35			8.4	25.3
	8.41	-2.61			8.41	25.2
	8.42	-2.34			8.42	25.3
	8.43	-2.59			8.43	25.2
	8.44	-2.34			8.44	25.3
	8.45	-2.59			8.45	25.2
	8.46	-2.33			8.46	25.3
	8.47	-2.59			8.47	25.2
	8.48	-2.32			8.48	25.2
	8.49	-2.58			8.49	25.1
	8.5	-2.3			8.5	25.3
	8.51	-2.56			8.51	25.1
	8.52	-2.31			8.52	25.2
	8.53	-2.57			8.53	25.1
	8.54	-2.3			8.54	25.2
	8.55	-2.56			8.55	25.1
	8.56	-2.3			8.56	25.3
	8.57	-2.56			8.57	25.1
	8.58	-2.29			8.58	25.3
	8.59	-2.56			8.59	25.2
	8.6	-2.29			8.6	25.3
	8.61	-2.55			8.61	25.2
	8.62	-2.29			8.62	25.3
	8.63	-2.54			8.63	25.2
	8.64	-2.28			8.64	25.3
	8.65	-2.54			8.65	25.2
	8.66	-2.28			8.66	25.3
	8.67	-2.56			8.67	25.2
	8.68	-2.28			8.68	25.3
	8.69	-2.53			8.69	25.2
	8.7	-2.28			8.7	25.3
	8.71	-2.53			8.71	25.2
	8.72	-2.27			8.72	25.3
	8.73	-2.53			8.73	25.2
	8.74	-2.27			8.74	25.3
	8.75	-2.52			8.75	25.2
	8.76	-2.27			8.76	25.3
	8.77	-2.52			8.77	25.2
	8.78	-2.26			8.78	25.3
	8.79	-2.52			8.79	25.2
	8.8	-2.26			8.8	25.4
	8.81	-2.51			8.81	25.2
	8.82	-2.26			8.82	25.4
	8.83	-2.51			8.83	25.3
	8.84	-2.25			8.84	25.4
	8.85	-2.51			8.85	25.3
	8.86	-2.25			8.86	25.4
	8.87	-2.5			8.87	25.3
	8.88	-2.25			8.88	25.4
	8.89	-2.5			8.89	25.3
	8.9	-2.24			8.9	25.4
	8.91	-2.49			8.91	25.3
	8.92	-2.23			8.92	25.4
	8.93	-2.48			8.93	25.3
	8.94	-2.22			8.94	25.4
	8.95	-2.48			8.95	25.3
	8.96	-2.22			8.96	25.4
	8.97	-2.47			8.97	25.3
	8.98	-2.22			8.98	25.4
	8.99	-2.48			8.99	25.3
	9	-2.22			9	25.4
	9.01	-2.47			9.01	25.3
	9.02	-2.22			9.02	25.4
	9.03	-2.47			9.03	25.3
	9.04	-2.22			9.04	25.4
	9.05	-2.48			9.05	25.3
	9.06	-2.23			9.06	25.5
	9.07	-2.48			9.07	25.4
	9.08	-2.24			9.08	25.5
	9.09	-2.49			9.09	25.4
	9.1	-2.25			9.1	25.5
	9.11	-2.5			9.11	25.4
	9.12	-2.25			9.12	25.6
	9.13	-2.5			9.13	25.5
	9.14	-2.26			9.14	25.6
	9.15	-2.51			9.15	25.8
	9.16	-2.26			9.16	26
	9.17	-2.52			9.17	25.9
	9.18	-2.28			9.18	26.1
	9.19	-2.53			9.19	26.2
	9.2	-2.28			9.2	26.4
	9.21	-2.34			9.21	26.4
	9.22	-1.51			9.22	26.6
	9.23	-1.56			9.23	26.6
	9.24	-1.2			9.24	26.8
	9.25	-1.42			9.25	26.7
	9.26	-1.14			9.26	26.9
	9.27	-1.28			9.27	26.9
	9.28	-0.981			9.28	27.1
	9.29	-1.05			9.29	27
	9.3	-0.813			9.3	27.1
	9.31	-0.978			9.31	27
	9.32	-0.774			9.32	27.2
	9.33	-0.946			9.33	27.1
	9.34	-0.742			9.34	27.2
	9.35	-0.949			9.35	27.2
	9.36	-0.803			9.36	27.4
	9.37	-0.981			9.37	27.4
	9.38	-0.774			9.38	27.5
	9.39	-0.894			9.39	27.5
	9.4	-0.752			9.4	27.6
	9.41	-0.891			9.41	27.6
	9.42	-0.748			9.42	27.8
	9.43	-0.871			9.43	27.8
	9.44	-0.748			9.44	27.9
	9.45	-0.929			9.45	27.8
	9.46	-0.745			9.46	27.9
	9.47	-0.865			9.47	27.8
	9.48	-0.732			9.48	27.9
	9.49	-0.849			9.49	27.8
	9.5	-0.713			9.5	27.9
	9.51	-0.965			9.51	27.9
	9.52	-0.684			9.52	28.1
	9.53	-0.9			9.53	28.1
	9.54	-0.661			9.54	26.1
	9.55	-0.829			9.55	28
	9.56	-0.706			9.56	28.1
	9.57	-0.816			9.57	28
	9.58	-0.567			9.58	28.1
	9.59	-0.819			9.59	28
	9.6	-0.6			9.6	28.1
	9.61	-0.852			9.61	28
	9.62	-0.745			9.62	28.1
	9.63	-1.05			9.63	28
	9.64	-2.18			9.64	28.1
	9.65	-2.93			9.65	28
	9.66	-2.66			9.66	28.1
	9.67	-2.87			9.67	28
	9.68	-2.6			9.68	28.1
	9.69	-2.81			9.69	28
	9.7	-2.55			9.7	28.1
	9.71	-2.78			9.71	28
	9.72	-2.52			9.72	28.1
	9.73	-2.75			9.73	28
	9.74	-2.51			9.74	28.1
	9.75	-2.72			9.75	28
	9.76	-2.47			9.76	28.1
	9.77	-2.7			9.77	28
	9.78	-2.44			9.78	28.1
	9.79	-2.67			9.79	28
	9.8	-2.42			9.8	28.1
	9.81	-2.65			9.81	28
	9.82	-2.41			9.82	28.1
	9.83	-2.64			9.83	28
	9.84	-2.39			9.84	28.1
	9.85	-2.62			9.85	28
	9.86	-2.38			9.86	28.1
	9.87	-2.62			9.87	28
	9.88	-2.38			9.88	28.1
	9.89	-2.62			9.89	28
	9.9	-2.38			9.9	-0.00133
	9.91	-2.61			9.91	0.0019
	9.92	-2.37			9.92	0.0019
	9.93	-2.61			9.93	0.0019
	9.94	-2.37			9.94	0.00837
	9.95	-2.6			9.95	0.00514
	9.96	-2.37			9.96	0.00837
	9.97	-2.6			9.97	0.0019
	9.98	-2.36			9.98	0.00837
	9.99	-2.59			9.99	-0.00133
	10	-2.36			10	-0.00133
	10.01	-2.59			10.01	0.00514
	10.02	-2.35			10.02	-0.00133
	10.03	-2.58			10.03	0.00837
	10.04	-2.34			10.04	-0.00133
	10.05	-2.58			10.05	0.0116
	10.06	-2.33			10.06	0.00837
	10.07	-2.57			10.07	0.00837
	10.08	-2.34			10.08	0.00514
	10.09	-2.57			10.09	-0.011
	10.1	-2.34			10.1	0.0019
	10.11	-2.57			10.11	0.0019
	10.12	-2.34			10.12	0.0342
	10.13	-2.57			10.13	-0.0563
	10.14	-2.34			10.14	0.0342
	10.15	-2.57			10.15	-0.0531
	10.16	-2.33			10.16	0.0375
	10.17	-2.56			10.17	-0.0498
	10.18	-2.33			10.18	0.0407
	10.19	-2.56			10.19	-0.0401
	10.2	-2.32			10.2	0.0439
	10.21	-2.55			10.21	-0.0466
	10.22	-2.32			10.22	0.0439
	10.23	-2.55			10.23	-0.0434
	10.24	-2.32			10.24	0.0472
	10.25	-2.55			10.25	-0.0434
	10.26	-2.32			10.26	0.0439
	10.27	-2.54			10.27	-0.0401
	10.28	-2.32			10.28	0.0472
	10.29	-2.54			10.29	-0.0369
	10.3	-2.31			10.3	0.0536
	10.31	-2.54			10.31	-0.0369
	10.32	-2.31			10.32	0.0504
	10.33	-2.54			10.33	-0.0304
	10.34	-2.31			10.34	0.0536
	10.35	-2.53			10.35	-0.0304
	10.36	-2.31			10.36	0.0536
	10.37	-2.53			10.37	-0.0304
	10.38	-2.29			10.38	0.0536
	10.39	-2.52			10.39	-0.0272
	10.4	-2.3			10.4	0.073
	10.41	-2.52			10.41	-0.024
	10.42	-2.29			10.42	0.0633
	10.43	-2.51			10.43	-0.0207
	10.44	-2.28			10.44	0.073
	10.45	-2.51			10.45	-0.0175
	10.46	-2.28			10.46	0.0763
	10.47	-2.5			10.47	-0.011
	10.48	-2.28			10.48	0.0795
	10.49	-2.49			10.49	-0.00456
	10.5	-2.28			10.5	0.0827
	10.51	-2.5			10.51	0.0213
	10.52	-2.28			10.52	0.0924
	10.53	-2.5			10.53	0.00837
	10.54	-2.28			10.54	0.0989
	10.55	-2.5			10.55	0.0148
	10.56	-2.29			10.56	0.102
	10.57	-2.51			10.57	0.0213
	10.58	-2.3			10.58	0.105
	10.59	-2.5			10.59	0.0245
	10.6	-2.3			10.6	0.109
	10.61	-2.52			10.61	0.031
	10.62	-2.3			10.62	0.118
	10.63	-2.52			10.63	0.0407
	10.64	-2.31			10.64	0.128
	10.65	-2.52			10.65	0.0569
	10.66	-2.31			10.66	0.202
	10.67	-2.53			10.67	0.202
	10.68	-2.31			10.68	0.578
	10.69	-2.53			10.69	0.568
	10.7	-2.31			10.7	0.814
	10.71	-2.54			10.71	0.755
	10.72	-2.33			10.72	0.839
	10.73	-2.54			10.73	0.943
	10.74	-2.17			10.74	1.12
	10.75	-1.93			10.75	1.07
	10.76	-1.39			10.76	1.27
	10.77	-1.54			10.77	1.27
	10.78	-1.29			10.78	1.41
	10.79	-1.38			10.79	1.41
	10.8	-0.946			10.8	1.55
	10.81	-1.17			10.81	1.52
	10.82	-0.91			10.82	1.68
	10.83	-1.14			10.83	1.67
	10.84	-0.891			10.84	1.81
	10.85	-1.02			10.85	1.8
	10.86	-0.855			10.86	1.9
	10.87	-1.07			10.87	1.83
	10.88	-0.807			10.88	1.91
	10.89	-0.926			10.89	1.84
	10.9	-0.764			10.9	1.92
	10.91	-0.933			10.91	1.85
	10.92	-0.787			10.92	1.94
	10.93	-0.894			10.93	1.99
	10.94	-0.768			10.94	2.12
	10.95	-0.887			10.95	2.13
	10.96	-0.758			10.96	2.32
	10.97	-0.91			10.97	2.26
	10.98	-0.703			10.98	2.34
	10.99	-0.855			10.99	2.27
	11	-0.742			11	2.34
	11.01	-0.871			11.01	2.32
	11.02	-0.726			11.02	2.43
	11.03	-0.894			11.03	2.37
	11.04	-0.697			11.04	2.45
	11.05	-0.904			11.05	2.42
	11.06	-0.687			11.06	2.63
	11.07	-0.887			11.07	2.56
	11.08	-0.661			11.08	2.58
	11.09	-0.816			11.09	2.49
	11.1	-0.703			11.1	2.56
	11.11	-0.936			11.11	2.49
	11.12	-0.729			11.12	2.56
	11.13	-0.933			11.13	2.49
	11.14	-0.742			11.14	2.55
	11.15	-0.868			11.15	2.5
	11.16	-0.697			11.16	2.56
	11.17	-2.17			11.17	2.49
	11.18	-2.71			11.18	2.56
	11.19	-2.87			11.19	2.49
	11.2	-2.64			11.2	2.56
	11.21	-2.81			11.21	2.5
	11.22	-2.59			11.22	2.57
	11.23	-2.78			11.23	2.5
	11.24	-2.55			11.24	2.57
	11.25	-2.73			11.25	2.5
	11.26	-2.52			11.26	2.58
	11.27	-2.7			11.27	2.52
	11.28	-2.49			11.28	2.59
	11.29	-2.67			11.29	2.53
	11.3	-2.47			11.3	2.6
	11.31	-2.64			11.31	2.53
	11.32	-2.44			11.32	2.61
	11.33	-2.62			11.33	2.54
	11.34	-2.44			11.34	2.61
	11.35	-2.6			11.35	2.55
	11.36	-2.41			11.36	2.62
	11.37	-2.59			11.37	2.56
	11.38	-2.4			11.38	2.62
	11.39	-2.58			11.39	2.57
	11.4	-2.38			11.4	2.63
	11.41	-2.57			11.41	2.57
	11.42	-2.38			11.42	2.63
	11.43	-2.56			11.43	2.57
	11.44	-2.37			11.44	2.64
	11.45	-2.56			11.45	2.58
	11.46	-2.36			11.46	2.65
	11.47	-2.54			11.47	2.59
	11.48	-2.35			11.48	2.65
	11.49	-2.53			11.49	2.6
	11.5	-2.34			11.5	2.66
	11.51	-2.52			11.51	2.6
	11.52	-2.34			11.52	2.66
	11.53	-2.51			11.53	2.61
	11.54	-2.33			11.54	2.67
	11.55	-2.5			11.55	2.62
	11.56	-2.33			11.56	2.68
	11.57	-2.5			11.57	2.62
	11.58	-2.32			11.58	2.68
	11.59	-2.5			11.59	2.62
	11.6	-2.32			11.6	2.69
	11.61	-2.49			11.61	2.63
	11.62	-2.31			11.62	2.69
	11.63	-2.49			11.63	2.63
	11.64	-2.31			11.64	2.7
	11.65	-2.48			11.65	2.63
	11.66	-2.3			11.66	2.7
	11.67	-2.48			11.67	2.64
	11.68	-2.31			11.68	2.7
	11.69	-2.48			11.69	2.64
	11.7	-2.3			11.7	2.7
	11.71	-2.48			11.71	2.65
	11.72	-2.3			11.72	2.71
	11.73	-2.47			11.73	2.65
	11.74	-2.29			11.74	2.71
	11.75	-2.47			11.75	2.65
	11.76	-2.29			11.76	2.71
	11.77	-2.46			11.77	2.66
	11.78	-2.29			11.78	2.71
	11.79	-2.46			11.79	2.7
	11.8	-2.28			11.8	2.72
	11.81	-2.46			11.81	2.66
	11.82	-2.28			11.82	2.72
	11.83	-2.45			11.83	2.66
	11.84	-2.28			11.84	2.72
	11.85	-2.45			11.85	2.67
	11.86	-2.28			11.86	2.72
	11.87	-2.44			11.87	2.67
	11.88	-2.27			11.88	2.72
	11.89	-2.44			11.89	2.67
	11.9	-2.27			11.9	2.72
	11.91	-2.44			11.91	2.67
	11.92	-2.27			11.92	2.73
	11.93	-2.43			11.93	2.67
	11.94	-2.26			11.94	2.73
	11.95	-2.43			11.95	2.68
	11.96	-2.26			11.96	2.73
	11.97	-2.43			11.97	2.68
	11.98	-2.27			11.98	2.73
	11.99	-2.43			11.99	2.69
	12	-2.26			12	2.74
	12.01	-2.43			12.01	2.69
	12.02	-2.26			12.02	2.74
	12.03	-2.43			12.03	2.69
	12.04	-2.26			12.04	2.74
	12.05	-2.43			12.05	2.7
	12.06	-2.27			12.06	2.75
	12.07	-2.43			12.07	2.7
	12.08	-2.27			12.08	2.75
	12.09	-2.44			12.09	2.71
	12.1	-2.27			12.1	2.76
	12.11	-2.43			12.11	2.71
	12.12	-2.28			12.12	2.76
	12.13	-2.43			12.13	2.72
	12.14	-2.28			12.14	2.77
	12.15	-2.44			12.15	2.72
	12.16	-2.27			12.16	2.78
	12.17	-2.44			12.17	2.74
	12.18	-2.28			12.18	2.93
	12.19	-2.44			12.19	2.99
	12.2	-2.28			12.2	3.05
	12.21	-2.45			12.21	3.27
	12.22	-2.29			12.22	3.41
	12.23	-2.45			12.23	3.48
	12.24	-2.3			12.24	3.55
	12.25	-2.46			12.25	3.59
	12.26	-2.31			12.26	3.65
	12.27	-2.39			12.27	3.72
	12.28	-1.86			12.28	3.88
	12.29	-1.82			12.29	3.92
	12.3	-1.51			12.3	4.05
	12.31	-1.28			12.31	4.07
	12.32	-1			12.32	4.18
	12.33	-1.12			12.33	4.2
	12.34	-0.984			12.34	4.31
	12.35	-1.14			12.35	4.33
	12.36	-0.946			12.36	4.45
	12.37	-1.02			12.37	4.47
	12.38	-0.868			12.38	4.57
	12.39	-1.06			12.39	4.6
	12.4	-0.842			12.4	4.69
	12.41	-1			12.41	4.7
	12.42	-0.8			12.42	4.81
	12.43	-0.991			12.43	4.74
	12.44	-0.803			12.44	4.79
	12.45	-0.881			12.45	4.76
	12.46	-0.79			12.46	4.81
	12.47	-0.868			12.47	4.92
	12.48	-0.7			12.48	4.97
	12.49	-0.845			12.49	5.03
	12.5	-0.764			12.5	5.16
	12.51	-0.839			12.51	5.13
	12.52	-0.716			12.52	5.18
	12.53	-0.907			12.53	5.14
	12.54	-0.752			12.54	5.24
	12.55	-0.819			12.55	5.29
	12.56	-0.732			12.56	5.37
	12.57	-0.881			12.57	5.41
	12.58	-0.722			12.58	5.45
	12.59	-0.807			12.59	5.48
	12.6	-0.722			12.6	5.49
	12.61	-0.797			12.61	5.37
	12.62	-0.635			12.62	5.4
	12.63	-0.794			12.63	5.35
	12.64	-0.706			12.64	5.38
	12.65	-0.781			12.65	5.35
	12.66	-0.693			12.66	5.39
	12.67	-0.8			12.67	5.35
	12.68	-0.748			12.68	5.38
	12.69	-0.955			12.69	5.34
	12.7	-1.81			12.7	5.38
	12.71	-2.77			12.71	5.34
	12.72	-2.62			12.72	5.38
	12.73	-2.69			12.73	5.34
	12.74	-2.56			12.74	5.38
	12.75	-2.65			12.75	5.34
	12.76	-2.51			12.76	5.38
	12.77	-2.61			12.77	5.34
	12.78	-2.47			12.78	5.38
	12.79	-2.58			12.79	5.34
	12.8	-2.44			12.8	5.38
	12.81	-2.55			12.81	5.34
	12.82	-2.41			12.82	5.37
	12.83	-2.53			12.83	5.35
	12.84	-2.39			12.84	5.38
	12.85	-2.5			12.85	5.35
	12.86	-2.38			12.86	5.39
	12.87	-2.48			12.87	5.35
	12.88	-2.36			12.88	5.38
	12.89	-2.47			12.89	5.35
	12.9	-2.35			12.9	5.38
	12.91	-2.46			12.91	5.34
	12.92	-2.34			12.92	5.38
	12.93	-2.45			12.93	5.35
	12.94	-2.34			12.94	5.38
	12.95	-2.43			12.95	5.35
	12.96	-2.31			12.96	5.38
	12.97	-2.42			12.97	5.35
	12.98	-2.3			12.98	5.39
	12.99	-2.41			12.99	5.35
	13	-2.3			13	5.38
	13.01	-2.4			13.01	5.36
	13.02	-2.29			13.02	5.38
	13.03	-2.39			13.03	5.36
	13.04	-2.28			13.04	5.39
	13.05	-2.38			13.05	5.36
	13.06	-2.27			13.06	5.39
	13.07	-2.38			13.07	5.35
	13.08	-2.27			13.08	5.39
	13.09	-2.37			13.09	5.36
	13.1	-2.27			13.1	5.39
	13.11	-2.37			13.11	5.37
	13.12	-2.26			13.12	5.4
	13.13	-2.37			13.13	5.37
	13.14	-2.26			13.14	5.39
	13.15	-2.36			13.15	5.37
	13.16	-2.26			13.16	5.39
	13.17	-2.36			13.17	5.37
	13.18	-2.26			13.18	5.41
	13.19	-2.36			13.19	5.38
	13.2	-2.25			13.2	5.4
	13.21	-2.35			13.21	5.38
	13.22	-2.25			13.22	5.4
	13.23	-2.34			13.23	5.38
	13.24	-2.24			13.24	5.4
	13.25	-2.34			13.25	5.38
	13.26	-2.23			13.26	5.41
	13.27	-2.33			13.27	5.39
	13.28	-2.24			13.28	5.41
	13.29	-2.32			13.29	5.39
	13.3	-2.23			13.3	5.41
	13.31	-2.33			13.31	5.39
	13.32	-2.23			13.32	5.41
	13.33	-2.32			13.33	5.38
	13.34	-2.23			13.34	5.41
	13.35	-2.32			13.35	5.39
	13.36	-2.23			13.36	5.41
	13.37	-2.32			13.37	5.39
	13.38	-2.22			13.38	5.41
	13.39	-2.31			13.39	5.4
	13.4	-2.22			13.4	5.41
	13.41	-2.31			13.41	5.39
	13.42	-2.22			13.42	5.41
	13.43	-2.31			13.43	5.39
	13.44	-2.21			13.44	5.41
	13.45	-2.3			13.45	5.4
	13.46	-2.23			13.46	5.42
	13.47	-2.29			13.47	5.4
	13.48	-2.22			13.48	5.42
	13.49	-2.29			13.49	5.4
	13.5	-2.21			13.5	5.42
	13.51	-2.29			13.51	5.41
	13.52	-2.21			13.52	5.42
	13.53	-2.29			13.53	5.41
	13.54	-2.21			13.54	5.43
	13.55	-2.28			13.55	5.41
	13.56	-2.21			13.56	5.43
	13.57	-2.3			13.57	5.42
	13.58	-2.21			13.58	5.43
	13.59	-2.3			13.59	5.42
	13.6	-2.22			13.6	5.45
	13.61	-2.29			13.61	5.43
	13.62	-2.22			13.62	5.44
	13.63	-2.29			13.63	5.43
	13.64	-2.23			13.64	5.45
	13.65	-2.29			13.65	5.44
	13.66	-2.22			13.66	5.45
	13.67	-2.29			13.67	5.45
	13.68	-2.22			13.68	5.47
	13.69	-2.28			13.69	5.46
	13.7	-2.23			13.7	5.48
	13.71	-2.3			13.71	5.61
	13.72	-2.23			13.72	5.67
	13.73	-2.3			13.73	5.66
	13.74	-2.25			13.74	5.87
	13.75	-2.31			13.75	6.06
	13.76	-2.26			13.76	6.16
	13.77	-2.32			13.77	6.16
	13.78	-2.26			13.78	6.33
	13.79	-2.32			13.79	6.32
	13.8	-2.22			13.8	6.36
	13.81	-2.11			13.81	6.49
	13.82	-1.92			13.82	6.61
	13.83	-1.86			13.83	6.65
	13.84	-1.72			13.84	6.76
	13.85	-1.54			13.85	6.83
	13.86	-1.47			13.86	6.88
	13.87	-1.51			13.87	6.97
	13.88	-1.44			13.88	7.04
	13.89	-1.25			13.89	7.1
	13.9	-1.15			13.9	7.17
	13.91	-1.08			13.91	7.23
	13.92	-0.884			13.92	7.3
	13.93	-0.933			13.93	7.36
	13.94	-0.816			13.94	7.4
	13.95	-0.904			13.95	7.4
	13.96	-0.781			13.96	7.43
	13.97	-0.878			13.97	7.42
	13.98	-0.826			13.98	7.52
	13.99	-0.881			13.99	7.54
	14	-0.8			14	7.58
	14.01	-0.9			14.01	7.62
	14.02	-0.813			14.02	7.7
	14.03	-0.852			14.03	7.7
	14.04	-0.79			14.04	7.82
	14.05	-0.819			14.05	7.88
	14.06	-0.71			14.06	7.88
	14.07	-0.813			14.07	7.91
	14.08	-0.764			14.08	7.94
	14.09	-0.874			14.09	7.95
	14.1	-0.755			14.1	8.01
	14.11	-0.865			14.11	8.01
	14.12	-0.758			14.12	8.1
	14.13	-0.816			14.13	8.13
	14.14	-0.739			14.14	8.04
	14.15	-0.855			14.15	8.04
	14.16	-0.735			14.16	8.04
	14.17	-0.777			14.17	8.03
	14.18	-0.732			14.18	8.03
	14.19	-0.813			14.19	8.03
	14.2	-0.697			14.2	8.03
	14.21	-0.79			14.21	8.03
	14.22	-0.852			14.22	8.03
	14.23	-1.71			14.23	8.03
	14.24	-2.73			14.24	8.02
	14.25	-2.72			14.25	8.03
	14.26	-2.67			14.26	8.02
	14.27	-2.66			14.27	8.03
	14.28	-2.61			14.28	8.02
	14.29	-2.61			14.29	8.03
	14.3	-2.57			14.3	8.03
	14.31	-2.57			14.31	8.03
	14.32	-2.53			14.32	8.02
	14.33	-2.53			14.33	8.03
	14.34	-2.51			14.34	8.02
	14.35	-2.51			14.35	8.04
	14.36	-2.48			14.36	8.03
	14.37	-2.49			14.37	8.03
	14.38	-2.47			14.38	8.03
	14.39	-2.47			14.39	8.03
	14.4	-2.45			14.4	8.02
	14.41	-2.45			14.41	8.03
	14.42	-2.43			14.42	8.02
	14.43	-2.43			14.43	8.03
	14.44	-2.42			14.44	8.02
	14.45	-2.42			14.45	8.03
	14.46	-2.41			14.46	8.02
	14.47	-2.41			14.47	8.03
	14.48	-2.39			14.48	8.03
	14.49	-2.39			14.49	8.04
	14.5	-2.38			14.5	8.03
	14.51	-2.38			14.51	8.03
	14.52	-2.37			14.52	8.03
	14.53	-2.37			14.53	8.04
	14.54	-2.36			14.54	8.03
	14.55	-2.36			14.55	8.04
	14.56	-2.36			14.56	8.03
	14.57	-2.35			14.57	8.04
	14.58	-2.35			14.58	8.03
	14.59	-2.35			14.59	8.04
	14.6	-2.35			14.6	8.03
	14.61	-2.34			14.61	8.04
	14.62	-2.34			14.62	8.03
	14.63	-2.33			14.63	8.05
	14.64	-2.34			14.64	8.04
	14.65	-2.33			14.65	8.05
	14.66	-2.33			14.66	8.04
	14.67	-2.32			14.67	8.1
	14.68	-2.33			14.68	8.04
	14.69	-2.31			14.69	8.06
	14.7	-2.32			14.7	8.04
	14.71	-2.31			14.71	8.05
	14.72	-2.32			14.72	8.04
	14.73	-2.3			14.73	8.06
	14.74	-2.32			14.74	8.05
	14.75	-2.3			14.75	8.06
	14.76	-2.31			14.76	8.04
	14.77	-2.29			14.77	8.06
	14.78	-2.31			14.78	8.04
	14.79	-2.29			14.79	8.06
	14.8	-2.31			14.8	8.05
	14.81	-2.28			14.81	8.06
	14.82	-2.3			14.82	8.05
	14.83	-2.28			14.83	8.06
	14.84	-2.3			14.84	8.04
	14.85	-2.28			14.85	8.06
	14.86	-2.3			14.86	8.04
	14.87	-2.27			14.87	8.06
	14.88	-2.3			14.88	8.04
	14.89	-2.26			14.89	8.06
	14.9	-2.29			14.9	8.04
	14.91	-2.26			14.91	8.05
	14.92	-2.29			14.92	8.04
	14.93	-2.25			14.93	8.06
	14.94	-2.29			14.94	8.05
	14.95	-2.25			14.95	8.06
	14.96	-2.28			14.96	8.05
	14.97	-2.25			14.97	8.05
	14.98	-2.28			14.98	8.04
	14.99	-2.24			14.99	8.05
	15	-2.28			15	8.03
	15.01	-2.24			15.01	8.07
	15.02	-2.28			15.02	8.04
	15.03	-2.24			15.03	8.06
	15.04	-2.28			15.04	8.05
	15.05	-2.24			15.05	8.08
	15.06	-2.28			15.06	8.04
	15.07	-2.23			15.07	8.07
	15.08	-2.27			15.08	8.05
	15.09	-2.23			15.09	8.08
	15.1	-2.28			15.1	8.05
	15.11	-2.23			15.11	8.08
	15.12	-2.28			15.12	8.05
	15.13	-2.22			15.13	8.08
	15.14	-2.28			15.14	8.06
	15.15	-2.22			15.15	8.08
	15.16	-2.28			15.16	8.06
	15.17	-2.22			15.17	8.09
	15.18	-2.3			15.18	8.07
	15.19	-2.23			15.19	8.09
	15.2	-2.28			15.2	8.07
	15.21	-2.23			15.21	8.1
	15.22	-2.29			15.22	8.08
	15.23	-2.24			15.23	8.12
	15.24	-2.29			15.24	8.19
	15.25	-2.24			15.25	8.24
	15.26	-2.3			15.26	8.21
	15.27	-2.24			15.27	8.33
	15.28	-2.31			15.28	8.62
	15.29	-2.25			15.29	8.71
	15.3	-2.32			15.3	8.71
	15.31	-2.26			15.31	8.83
	15.32	-2.32			15.32	8.82
	15.33	-2.23			15.33	8.87
	15.34	-2.19			15.34	9.06
	15.35	-2.02			15.35	9.17
	15.36	-1.69			15.36	9.22
	15.37	-1.47			15.37	9.36
	15.38	-1.52			15.38	9.41
	15.39	-1.41			15.39	9.51
	15.4	-1.08			15.4	9.56
	15.41	-1.03			15.41	9.63
	15.42	-0.939			15.42	9.68
	15.43	-0.887			15.43	9.79
	15.44	-0.913			15.44	9.81
	15.45	-0.929			15.45	9.96
	15.46	-0.891			15.46	9.97
	15.47	-0.868			15.47	10
	15.48	-0.858			15.48	10
	15.49	-0.884			15.49	10
	15.5	-0.884			15.5	10
	15.51	-0.852			15.51	10.2
	15.52	-0.839			15.52	10.2
	15.53	-0.816			15.53	10.2
	15.54	-0.807			15.54	10.2
	15.55	-0.797			15.55	10.3
	15.56	-0.81			15.56	10.5
	15.57	-0.79			15.57	10.3
	15.58	-0.784			15.58	10.3
	15.59	-0.777			15.59	10.3
	15.6	-0.774			15.6	10.3
	15.61	-0.774			15.61	10.3
	15.62	-0.774			15.62	10.3
	15.63	-0.758			15.63	10.4
	15.64	-0.771			15.64	10.4
	15.65	-0.761			15.65	10.5
	15.66	-0.758			15.66	10.5
	15.67	-0.752			15.67	10.4
	15.68	-0.768			15.68	10.4
	15.69	-0.752			15.69	10.4
	15.7	-0.726			15.7	10.4
	15.71	-0.739			15.71	10.4
	15.72	-0.79			15.72	10.4
	15.73	-0.752			15.73	10.4
	15.74	-0.774			15.74	10.4
	15.75	-0.855			15.75	10.4
	15.76	-1.51			15.76	10.4
	15.77	-2.7			15.77	10.4
	15.78	-2.78			15.78	10.4
	15.79	-2.64			15.79	10.4
	15.8	-2.71			15.8	10.3
	15.81	-2.58			15.81	10.4
	15.82	-2.67			15.82	10.3
	15.83	-2.53			15.83	10.4
	15.84	-2.62			15.84	10.3
	15.85	-2.49			15.85	10.4
	15.86	-2.59			15.86	10.3
	15.87	-2.47			15.87	10.3
	15.88	-2.57			15.88	10.3
	15.89	-2.44			15.89	10.4
	15.9	-2.54			15.9	10.3
	15.91	-2.41			15.91	10.4
	15.92	-2.52			15.92	10.3
	15.93	-2.36			15.93	10.4
	15.94	-2.5			15.94	10.3
	15.95	-2.37			15.95	10.3
	15.96	-2.49			15.96	10.3
	15.97	-2.37			15.97	10.4
	15.98	-2.48			15.98	10.3
	15.99	-2.35			15.99	10.4
	16	-2.45			16	10.3
	16.01	-2.34			16.01	10.4
	16.02	-2.44			16.02	10.3
	16.03	-2.31			16.03	10.4
	16.04	-2.43			16.04	10.3
	16.05	-2.3			16.05	10.4
	16.06	-2.43			16.06	10.3
	16.07	-2.29			16.07	10.4
	16.08	-2.42			16.08	10.3
	16.09	-2.28			16.09	10.4
	16.1	-2.41			16.1	10.3
	16.11	-2.27			16.11	10.4
	16.12	-2.41			16.12	10.3
	16.13	-2.26			16.13	10.4
	16.14	-2.4			16.14	10.4
	16.15	-2.26			16.15	10.4
	16.16	-2.39			16.16	10.4
	16.17	-2.25			16.17	10.4
	16.18	-2.38			16.18	10.4
	16.19	-2.24			16.19	10.4
	16.2	-2.38			16.2	10.3
	16.21	-2.24			16.21	10.4
	16.22	-2.37			16.22	10.3
	16.23	-2.23			16.23	10.4
	16.24	-2.37			16.24	10.3
	16.25	-2.26			16.25	10.4
	16.26	-2.36			16.26	10.3
	16.27	-2.21			16.27	10.4
	16.28	-2.36			16.28	10.3
	16.29	-2.21			16.29	10.4
	16.3	-2.35			16.3	10.3
	16.31	-2.2			16.31	10.4
	16.32	-2.35			16.32	10.3
	16.33	-2.2			16.33	10.4
	16.34	-2.35			16.34	10.3
	16.35	-2.19			16.35	10.4
	16.36	-2.34			16.36	10.3
	16.37	-2.19			16.37	10.4
	16.38	-2.34			16.38	10.3
	16.39	-2.18			16.39	10.4
	16.4	-2.34			16.4	10.3
	16.41	-2.18			16.41	10.4
	16.42	-2.33			16.42	10.3
	16.43	-2.17			16.43	10.4
	16.44	-2.33			16.44	10.3
	16.45	-2.17			16.45	10.4
	16.46	-2.33			16.46	10.3
	16.47	-2.16			16.47	10.4
	16.48	-2.33			16.48	10.3
	16.49	-2.16			16.49	10.4
	16.5	-2.32			16.5	10.3
	16.51	-2.16			16.51	10.4
	16.52	-2.32			16.52	10.3
	16.53	-2.15			16.53	10.4
	16.54	-2.32			16.54	10.3
	16.55	-2.15			16.55	10.4
	16.56	-2.32			16.56	10.3
	16.57	-2.17			16.57	10.4
	16.58	-2.32			16.58	10.3
	16.59	-2.15			16.59	10.4
	16.6	-2.32			16.6	10.3
	16.61	-2.14			16.61	10.4
	16.62	-2.32			16.62	10.4
	16.63	-2.14			16.63	10.4
	16.64	-2.32			16.64	10.4
	16.65	-2.14			16.65	10.4
	16.66	-2.31			16.66	10.4
	16.67	-2.14			16.67	10.4
	16.68	-2.32			16.68	10.4
	16.69	-2.14			16.69	10.4
	16.7	-2.32			16.7	10.4
	16.71	-2.14			16.71	10.4
	16.72	-2.32			16.72	10.4
	16.73	-2.14			16.73	10.4
	16.74	-2.33			16.74	10.4
	16.75	-2.14			16.75	10.5
	16.76	-2.33			16.76	10.4
	16.77	-2.15			16.77	10.5
	16.78	-2.34			16.78	10.5
	16.79	-2.15			16.79	10.7
	16.8	-2.34			16.8	10.7
	16.81	-2.15			16.81	11
	16.82	-2.35			16.82	11.1
	16.83	-2.16			16.83	11.2
	16.84	-2.35			16.84	11.2
	16.85	-2.16			16.85	11.4
	16.86	-2.34			16.86	11.3
	16.87	-2.08			16.87	11.4
	16.88	-2.2			16.88	11.5
	16.89	-1.97			16.89	11.6
	16.9	-1.81			16.9	11.6
	16.91	-1.54			16.91	11.7
	16.92	-1.32			16.92	11.7
	16.93	-1.14			16.93	11.8
	16.94	-1.35			16.94	11.8
	16.95	-1.04			16.95	12
	16.96	-1.06			16.96	12
	16.97	-0.878			16.97	12.1
	16.98	-0.975			16.98	12
	16.99	-0.878			16.99	12.1
	17	-0.923			17	12.1
	17.01	-0.836			17.01	12.2
	17.02	-0.894			17.02	12.2
	17.03	-0.81			17.03	12.3
	17.04	-0.855			17.04	12.2
	17.05	-0.794			17.05	12.3
	17.06	-0.855			17.06	12.4
	17.07	-0.784			17.07	12.5
	17.08	-0.842			17.08	12.5
	17.09	-0.777			17.09	12.7
	17.1	-0.832			17.1	12.6
	17.11	-0.761			17.11	12.8
	17.12	-0.826			17.12	12.7
	17.13	-0.768			17.13	12.8
	17.14	-0.823			17.14	12.7
	17.15	-0.745			17.15	12.8
	17.16	-0.81			17.16	12.7
	17.17	-0.735			17.17	12.8
	17.18	-0.807			17.18	12.8
	17.19	-0.729			17.19	12.9
	17.2	-0.794			17.2	12.8
	17.21	-0.722			17.21	12.8
	17.22	-0.797			17.22	12.7
	17.23	-0.719			17.23	12.8
	17.24	-0.839			17.24	12.7
	17.25	-0.667			17.25	12.8
	17.26	-0.861			17.26	12.7
	17.27	-0.674			17.27	12.8
	17.28	-0.874			17.28	12.7
	17.29	-1.28			17.29	12.8
	17.3	-2.86			17.3	12.7
	17.31	-2.63			17.31	12.8
	17.32	-2.84			17.32	12.7
	17.33	-2.56			17.33	12.8
	17.34	-2.77			17.34	12.7
	17.35	-2.51			17.35	12.8
	17.36	-2.71			17.36	12.7
	17.37	-2.47			17.37	12.8
	17.38	-2.69			17.38	12.7
	17.39	-2.43			17.39	12.8
	17.4	-2.65			17.4	12.7
	17.41	-2.41			17.41	12.8
	17.42	-2.63			17.42	12.7
	17.43	-2.37			17.43	12.8
	17.44	-2.61			17.44	12.7
	17.45	-2.36			17.45	12.8
	17.46	-2.59			17.46	12.7
	17.47	-2.34			17.47	12.8
	17.48	-2.56			17.48	12.7
	17.49	-2.31			17.49	12.8
	17.5	-2.55			17.5	12.7
	17.51	-2.29			17.51	12.8
	17.52	-2.53			17.52	12.7
	17.53	-2.29			17.53	12.8
	17.54	-2.52			17.54	12.7
	17.55	-2.27			17.55	12.8
	17.56	-2.51			17.56	12.7
	17.57	-2.26			17.57	12.8
	17.58	-2.5			17.58	12.7
	17.59	-2.25			17.59	12.8
	17.6	-2.49			17.6	12.7
	17.61	-2.24			17.61	12.8
	17.62	-2.48			17.62	12.7
	17.63	-2.23			17.63	12.8
	17.64	-2.45			17.64	12.7
	17.65	-2.23			17.65	12.8
	17.66	-2.47			17.66	12.7
	17.67	-2.22			17.67	12.8
	17.68	-2.47			17.68	12.7
	17.69	-2.21			17.69	12.8
	17.7	-2.46			17.7	12.7
	17.71	-2.19			17.71	12.8
	17.72	-2.45			17.72	12.7
	17.73	-2.19			17.73	12.8
	17.74	-2.44			17.74	12.7
	17.75	-2.18			17.75	12.8
	17.76	-2.44			17.76	12.7
	17.77	-2.17			17.77	12.8
	17.78	-2.44			17.78	12.7
	17.79	-2.17			17.79	12.8
	17.8	-2.43			17.8	12.7
	17.81	-2.16			17.81	12.8
	17.82	-2.42			17.82	12.7
	17.83	-2.16			17.83	12.8
	17.84	-2.42			17.84	12.7
	17.85	-2.13			17.85	12.8
	17.86	-2.41			17.86	12.7
	17.87	-2.15			17.87	12.8
	17.88	-2.4			17.88	12.7
	17.89	-2.14			17.89	12.8
	17.9	-2.4			17.9	12.7
	17.91	-2.13			17.91	12.8
	17.92	-2.39			17.92	12.7
	17.93	-2.12			17.93	12.8
	17.94	-2.38			17.94	12.7
	17.95	-2.12			17.95	12.8
	17.96	-2.37			17.96	12.7
	17.97	-2.1			17.97	12.8
	17.98	-2.37			17.98	12.7
	17.99	-2.09			17.99	12.8
	18	-2.36			18	12.7
	18.01	-2.08			18.01	12.8
	18.02	-2.35			18.02	12.7
	18.03	-2.08			18.03	12.8
	18.04	-2.35			18.04	12.7
	18.05	-2.08			18.05	12.8
	18.06	-2.35			18.06	12.7
	18.07	-2.07			18.07	12.8
	18.08	-2.35			18.08	12.7
	18.09	-2.07			18.09	12.8
	18.1	-2.35			18.1	12.8
	18.11	-2.07			18.11	12.8
	18.12	-2.35			18.12	12.8
	18.13	-2.07			18.13	12.9
	18.14	-2.35			18.14	12.8
	18.15	-2.07			18.15	12.9
	18.16	-2.35			18.16	12.8
	18.17	-2.05			18.17	12.8
	18.18	-2.34			18.18	12.8
	18.19	-2.07			18.19	12.8
	18.2	-2.35			18.2	12.7
	18.21	-2.07			18.21	12.8
	18.22	-2.36			18.22	12.8
	18.23	-2.08			18.23	12.8
	18.24	-2.36			18.24	12.7
	18.25	-2.09			18.25	12.9
	18.26	-2.37			18.26	12.8
	18.27	-2.09			18.27	12.9
	18.28	-2.37			18.28	12.8
	18.29	-2.09			18.29	12.9
	18.3	-2.37			18.3	12.9
	18.31	-2.09			18.31	13.2
	18.32	-2.37			18.32	13.2
	18.33	-2.09			18.33	13.4
	18.34	-2.37			18.34	13.4
	18.35	-2.09			18.35	13.6
	18.36	-2.37			18.36	13.5
	18.37	-2.08			18.37	13.7
	18.38	-2.37			18.38	13.8
	18.39	-2.08			18.39	13.9
	18.4	-2.28			18.4	13.8
	18.41	-1.94			18.41	14
	18.42	-2.14			18.42	14
	18.43	-1.63			18.43	14.2
	18.44	-1.83			18.44	14.1
	18.45	-1.08			18.45	14.3
	18.46	-1.36			18.46	14.2
	18.47	-1.09			18.47	14.4
	18.48	-1.07			18.48	14.4
	18.49	-0.887			18.49	14.6
	18.5	-1.16			18.5	14.5
	18.51	-0.865			18.51	14.7
	18.52	-0.959			18.52	14.6
	18.53	-0.823			18.53	14.8
	18.54	-0.942			18.54	14.7
	18.55	-0.81			18.55	14.8
	18.56	-0.9			18.56	14.8
	18.57	-0.79			18.57	14.9
	18.58	-0.891			18.58	14.8
	18.59	-0.768			18.59	15.1
	18.6	-0.878			18.6	15
	18.61	-0.761			18.61	15.2
	18.62	-0.865			18.62	15.2
	18.63	-0.748			18.63	15.3
	18.64	-0.855			18.64	15.3
	18.65	-0.739			18.65	15.4
	18.66	-0.852			18.66	15.3
	18.67	-0.729			18.67	15.4
	18.68	-0.842			18.68	15.3
	18.69	-0.722			18.69	15.4
	18.7	-0.832			18.7	15.3
	18.71	-0.713			18.71	15.4
	18.72	-0.826			18.72	15.4
	18.73	-0.706			18.73	15.5
	18.74	-0.878			18.74	15.3
	18.75	-0.684			18.75	15.4
	18.76	-0.819			18.76	15.3
	18.77	-0.697			18.77	15.4
	18.78	-0.978			18.78	15.3
	18.79	-0.69			18.79	15.4
	18.8	-0.968			18.8	15.3
	18.81	-0.732			18.81	15.4
	18.82	-1.31			18.82	15.3
	18.83	-2.63			18.83	15.4
	18.84	-2.94			18.84	15.3
	18.85	-2.6			18.85	15.4
	18.86	-2.87			18.86	15.3
	18.87	-2.54			18.87	15.4
	18.88	-2.82			18.88	15.3
	18.89	-2.49			18.89	15.4
	18.9	-2.78			18.9	15.3
	18.91	-2.46			18.91	15.4
	18.92	-2.74			18.92	15.2
	18.93	-2.42			18.93	15.3
	18.94	-2.72			18.94	15.3
	18.95	-2.4			18.95	15.3
	18.96	-2.69			18.96	15.2
	18.97	-2.37			18.97	15.3
	18.98	-2.67			18.98	15.2
	18.99	-2.35			18.99	15.3
	19	-2.65			19	15.2
	19.01	-2.33			19.01	15.3
	19.02	-2.62			19.02	15.2
	19.03	-2.32			19.03	15.3
	19.04	-2.61			19.04	15.2
	19.05	-2.29			19.05	15.3
	19.06	-2.6			19.06	15.2
	19.07	-2.28			19.07	15.3
	19.08	-2.59			19.08	15.2
	19.09	-2.27			19.09	15.3
	19.1	-2.58			19.1	15.2
	19.11	-2.26			19.11	15.3
	19.12	-2.56			19.12	15.2
	19.13	-2.25			19.13	15.3
	19.14	-2.55			19.14	15.2
	19.15	-2.24			19.15	15.3
	19.16	-2.54			19.16	15.2
	19.17	-2.22			19.17	15.3
	19.18	-2.53			19.18	15.2
	19.19	-2.22			19.19	15.3
	19.2	-2.52			19.2	15.2
	19.21	-2.2			19.21	15.3
	19.22	-2.51			19.22	15.2
	19.23	-2.19			19.23	15.3
	19.24	-2.51			19.24	15.2
	19.25	-2.19			19.25	15.3
	19.26	-2.5			19.26	15.2
	19.27	-2.18			19.27	15.3
	19.28	-2.49			19.28	15.2
	19.29	-2.18			19.29	15.3
	19.3	-2.49			19.3	15.2
	19.31	-2.17			19.31	15.3
	19.32	-2.48			19.32	15.2
	19.33	-2.16			19.33	15.3
	19.34	-2.47			19.34	15.2
	19.35	-2.16			19.35	15.3
	19.36	-2.46			19.36	15.2
	19.37	-2.15			19.37	15.3
	19.38	-2.46			19.38	15.2
	19.39	-2.14			19.39	15.3
	19.4	-2.45			19.4	15.2
	19.41	-2.14			19.41	15.3
	19.42	-2.45			19.42	15.2
	19.43	-2.13			19.43	15.3
	19.44	-2.44			19.44	15.2
	19.45	-2.12			19.45	15.3
	19.46	-2.43			19.46	15.2
	19.47	-2.12			19.47	15.3
	19.48	-2.43			19.48	15.2
	19.49	-2.11			19.49	15.3
	19.5	-2.42			19.5	15.2
	19.51	-2.11			19.51	15.3
	19.52	-2.42			19.52	15.2
	19.53	-2.11			19.53	15.3
	19.54	-2.41			19.54	15.2
	19.55	-2.1			19.55	15.3
	19.56	-2.4			19.56	15.2
	19.57	-2.09			19.57	15.3
	19.58	-2.41			19.58	15.2
	19.59	-2.09			19.59	15.3
	19.6	-2.4			19.6	15.2
	19.61	-2.09			19.61	15.3
	19.62	-2.39			19.62	15.2
	19.63	-2.08			19.63	15.3
	19.64	-2.39			19.64	15.2
	19.65	-2.08			19.65	15.3
	19.66	-2.38			19.66	15.2
	19.67	-2.07			19.67	15.3
	19.68	-2.38			19.68	15.2
	19.69	-2.07			19.69	15.3
	19.7	-2.38			19.7	15.2
	19.71	-2.07			19.71	15.3
	19.72	-2.38			19.72	15.2
	19.73	-2.07			19.73	15.3
	19.74	-2.38			19.74	15.2
	19.75	-2.07			19.75	15.3
	19.76	-2.38			19.76	15.2
	19.77	-2.07			19.77	15.3
	19.78	-2.39			19.78	15.2
	19.79	-2.07			19.79	15.3
	19.8	-2.38			19.8	15.2
	19.81	-2.07			19.81	15.3
	19.82	-2.39			19.82	15.2
	19.83	-2.07			19.83	15.4
	19.84	-2.38			19.84	15.5
	19.85	-2.08			19.85	15.8
	19.86	-2.39			19.86	15.8
	19.87	-2.08			19.87	16
	19.88	-2.38			19.88	16
	19.89	-2.08			19.89	16.2
	19.9	-2.39			19.9	16.1
	19.91	-2.09			19.91	16.3
	19.92	-2.38			19.92	16.2
	19.93	-2.02			19.93	16.4
	19.94	-2.3			19.94	16.3
	19.95	-1.94			19.95	16.6
[truncated: 1,729 more rows]

## Sheet: f
		Time	Voltage			Time	Charge
		s	V			s	nC
			MG/PC				MG/PC
			Voltage (V) - Plot 0				Voltage (V) - Plot 0
		0	-16.4			0	-28.3
		0.01	-16.1			0.01	-28.3
		0.02	-16.3			0.02	-28.3
		0.03	-16			0.03	-28.3
		0.04	-16.2			0.04	-28.3
		0.05	-15.9			0.05	-28.2
		0.06	-16.2			0.06	-28.3
		0.07	-15.8			0.07	-28.2
		0.08	-16.1			0.08	-28.3
		0.09	-15.7			0.09	-28.1
		0.1	-16			0.1	-28.3
		0.11	-15.7			0.11	-28.3
		0.12	-16			0.12	-28.3
		0.13	-15.6			0.13	-28.2
		0.14	-15.9			0.14	-28.3
		0.15	-15.5			0.15	-28.3
		0.16	-15.8			0.16	-28.3
		0.17	-15.4			0.17	-28.2
		0.18	-15.7			0.18	-28.3
		0.19	-15.3			0.19	-28.2
		0.2	-15.6			0.2	-28.4
		0.21	-15.3			0.21	-28.2
		0.22	-15.6			0.22	-28.3
		0.23	-15.2			0.23	-28.3
		0.24	-15.5			0.24	-28.3
		0.25	-15.1			0.25	-28.3
		0.26	-15.5			0.26	-28.3
		0.27	-15.1			0.27	-28.2
		0.28	-15.3			0.28	-27.9
		0.29	-15			0.29	-25.7
		0.3	-15.3			0.3	-21.6
		0.31	-15			0.31	-14.3
		0.32	-15.2			0.32	-4.25
		0.33	-14.9			0.33	-1.89
		0.34	-15.1			0.34	-1.24
		0.35	-14.8			0.35	-0.854
		0.36	-15			0.36	-0.789
		0.37	-14.6			0.37	-0.563
		0.38	-14.9			0.38	-0.563
		0.39	-14.5			0.39	-0.369
		0.4	-14.7			0.4	-0.434
		0.41	-14.3			0.41	-0.272
		0.42	-14.6			0.42	-0.304
		0.43	-14.1			0.43	-0.11
		0.44	-14.3			0.44	-0.272
		0.45	-13.8			0.45	-0.207
		0.46	-13.9			0.46	-0.272
		0.47	-13.3			0.47	-0.143
		0.48	-13.3			0.48	-0.207
		0.49	-12.4			0.49	-0.143
		0.5	-11.8			0.5	-0.175
		0.51	-9.71			0.51	-0.143
		0.52	-4.28			0.52	-0.175
		0.53	23.9			0.53	-0.11
		0.54	33.9			0.54	-0.175
		0.55	43.2			0.55	-0.143
		0.56	46.9			0.56	-0.175
		0.57	49.4			0.57	-0.143
		0.58	49.6			0.58	-0.207
		0.59	49.7			0.59	-0.143
		0.6	49.1			0.6	-0.207
		0.61	49.2			0.61	-0.11
		0.62	48.6			0.62	-0.175
		0.63	48.6			0.63	-0.11
		0.64	48.1			0.64	-0.143
		0.65	48.2			0.65	-0.11
		0.66	47.7			0.66	-0.207
		0.67	47.8			0.67	-0.11
		0.68	47.4			0.68	-0.143
		0.69	47.5			0.69	-0.143
		0.7	47			0.7	-0.175
		0.71	47.1			0.71	-0.078
		0.72	46.7			0.72	-0.143
		0.73	46.9			0.73	-0.11
		0.74	46.4			0.74	-0.175
		0.75	46.6			0.75	-0.175
		0.76	46.2			0.76	-0.175
		0.77	46.3			0.77	-0.0456
		0.78	46			0.78	-0.175
		0.79	46			0.79	-0.11
		0.8	45.7			0.8	-0.175
		0.81	45.8			0.81	-0.11
		0.82	45.5			0.82	-0.175
		0.83	45.6			0.83	-0.11
		0.84	45.2			0.84	-0.143
		0.85	45.4			0.85	-0.11
		0.86	45			0.86	-0.175
		0.87	45.1			0.87	-0.143
		0.88	44.8			0.88	-0.143
		0.89	44.9			0.89	-0.143
		0.9	44.6			0.9	-0.175
		0.91	44.7			0.91	-0.11
		0.92	44			0.92	-0.175
		0.93	42.4			0.93	-0.078
		0.94	35.6			0.94	-0.143
		0.95	21.6			0.95	-0.143
		0.96	-1.08			0.96	0.342
		0.97	-16.4			0.97	-0.11
		0.98	-19			0.98	-0.207
		0.99	-19.4			0.99	-0.11
		1	-19.9			1	-0.175
		1.01	-19.9			1.01	-0.11
		1.02	-19.9			1.02	-0.143
		1.03	-19.6			1.03	-0.143
		1.04	-19.8			1.04	-0.207
		1.05	-19.4			1.05	-0.078
		1.06	-19.6			1.06	-0.175
		1.07	-19.3			1.07	0.0514
		1.08	-19.4			1.08	-0.175
		1.09	-19.1			1.09	-0.11
		1.1	-19.3			1.1	-0.175
		1.11	-18.9			1.11	-0.11
		1.12	-19.1			1.12	-0.175
		1.13	-18.7			1.13	-0.11
		1.14	-18.9			1.14	-0.175
		1.15	-18.5			1.15	-0.143
		1.16	-18.7			1.16	-0.175
		1.17	-18.4			1.17	-0.11
		1.18	-18.6			1.18	-0.207
		1.19	-18.2			1.19	-0.078
		1.2	-18.4			1.2	-0.207
		1.21	-18.1			1.21	-0.143
		1.22	-18.3			1.22	-0.207
		1.23	-17.9			1.23	-0.175
		1.24	-18.1			1.24	-0.24
		1.25	-17.8			1.25	-0.175
		1.26	-18			1.26	-0.304
		1.27	-17.6			1.27	-0.207
		1.28	-17.8			1.28	-0.078
		1.29	-17.5			1.29	-0.272
		1.3	-17.7			1.3	-0.401
		1.31	-17.4			1.31	-0.337
		1.32	-17.6			1.32	-0.498
		1.33	-17.1			1.33	-0.466
		1.34	-17.4			1.34	-0.628
		1.35	-17.2			1.35	-0.692
		1.36	-17.4			1.36	-0.983
		1.37	-17.1			1.37	-1.27
		1.38	-17.2			1.38	-2.08
		1.39	-17			1.39	-4.77
		1.4	-17.2			1.4	-16.1
		1.41	-16.8			1.41	-20.7
		1.42	-17.1			1.42	-24.5
		1.43	-16.7			1.43	-26.5
		1.44	-16.9			1.44	-27.8
		1.45	-16.6			1.45	-28
		1.46	-16.8			1.46	-28.2
		1.47	-16.5			1.47	-28.2
		1.48	-16.7			1.48	-28.7
		1.49	-16.4			1.49	-28.2
		1.5	-16.7			1.5	-28.3
		1.51	-16.4			1.51	-28.2
		1.52	-16.6			1.52	-28.3
		1.53	-16.2			1.53	-28.3
		1.54	-16.5			1.54	-28.3
		1.55	-16.2			1.55	-28.2
		1.56	-16.4			1.56	-28.3
		1.57	-16.1			1.57	-28.2
		1.58	-16.3			1.58	-28.3
		1.59	-16			1.59	-28.3
		1.6	-16.2			1.6	-28.3
		1.61	-16			1.61	-28.3
		1.62	-16.1			1.62	-28.3
		1.63	-15.9			1.63	-28.2
		1.64	-16.1			1.64	-28.3
		1.65	-15.7			1.65	-28.2
		1.66	-16			1.66	-28.3
		1.67	-15.7			1.67	-28.2
		1.68	-15.9			1.68	-28.3
		1.69	-15.6			1.69	-28.2
		1.7	-15.9			1.7	-28.4
		1.71	-15.6			1.71	-28.2
		1.72	-15.8			1.72	-28.4
		1.73	-15.5			1.73	-28.2
		1.74	-15.7			1.74	-28.3
		1.75	-15.4			1.75	-28.2
		1.76	-15.7			1.76	-28.3
		1.77	-15.3			1.77	-28.2
		1.78	-15.6			1.78	-28.3
		1.79	-15.3			1.79	-28
		1.8	-15.5			1.8	-27
		1.81	-15.2			1.81	-24.2
		1.82	-15.4			1.82	-17.4
		1.83	-15.1			1.83	-7.39
		1.84	-15.3			1.84	-2.47
		1.85	-15.1			1.85	-1.44
		1.86	-15			1.86	-0.983
		1.87	-14.9			1.87	-0.854
		1.88	-15.1			1.88	-0.595
		1.89	-14.8			1.89	-0.563
		1.9	-15			1.9	-0.595
		1.91	-14.7			1.91	-0.337
		1.92	-14.8			1.92	-0.337
		1.93	-14.5			1.93	-0.304
		1.94	-14.6			1.94	-0.337
		1.95	-14.3			1.95	-0.24
		1.96	-14.3			1.96	-0.304
		1.97	-14			1.97	-0.207
		1.98	-13.9			1.98	-0.24
		1.99	-13.3			1.99	-0.175
		2	-13.1			2	-0.24
		2.01	-12.2			2.01	-0.175
		2.02	-11.1			2.02	-0.272
		2.03	-7.61			2.03	-0.0133
		2.04	15			2.04	-0.207
		2.05	29.2			2.05	-0.11
		2.06	40.8			2.06	-0.207
		2.07	45.3			2.07	-0.11
		2.08	48.6			2.08	-0.207
		2.09	49.6			2.09	-0.175
		2.1	49.3			2.1	-0.207
		2.11	49.3			2.11	-0.143
		2.12	48.8			2.12	-0.207
		2.13	48.7			2.13	-0.078
		2.14	48.3			2.14	-0.207
		2.15	48.2			2.15	-0.175
		2.16	47.8			2.16	-0.175
		2.17	47.6			2.17	-0.143
		2.18	47.4			2.18	-0.207
		2.19	47.5			2.19	-0.11
		2.2	47.1			2.2	-0.24
		2.21	47.1			2.21	-0.11
		2.22	46.7			2.22	-0.24
		2.23	46.7			2.23	-0.143
		2.24	46.5			2.24	-0.0456
		2.25	46.5			2.25	-0.143
		2.26	46.2			2.26	-0.175
		2.27	46.2			2.27	-0.11
		2.28	45.9			2.28	-0.207
		2.29	46			2.29	-0.11
		2.3	45.6			2.3	-0.24
		2.31	45.7			2.31	-0.11
		2.32	45.4			2.32	-0.24
		2.33	45.5			2.33	-0.11
		2.34	45.2			2.34	-0.24
		2.35	45.3			2.35	-0.24
		2.36	45			2.36	-0.175
		2.37	45.1			2.37	-0.11
		2.38	44.8			2.38	-0.175
		2.39	44.9			2.39	-0.11
		2.4	44.6			2.4	-0.207
		2.41	44.6			2.41	-0.143
		2.42	44.3			2.42	-0.207
		2.43	44.4			2.43	-0.078
		2.44	43.1			2.44	-0.175
		2.45	38.4			2.45	-0.078
		2.46	27.9			2.46	-0.143
		2.47	10.5			2.47	-0.143
		2.48	-14			2.48	-0.207
		2.49	-18.5			2.49	-0.143
		2.5	-19.5			2.5	-0.207
		2.51	-19.7			2.51	-0.143
		2.52	-20.1			2.52	-0.24
		2.53	-19.9			2.53	-0.143
		2.54	-20.1			2.54	-0.24
		2.55	-19.8			2.55	-0.143
		2.56	-19.9			2.56	-0.369
		2.57	-19.6			2.57	-0.11
		2.58	-19.7			2.58	-0.175
		2.59	-19.4			2.59	-0.11
		2.6	-19.5			2.6	-0.207
		2.61	-19.3			2.61	-0.11
		2.62	-19.3			2.62	-0.207
		2.63	-19.1			2.63	-0.11
		2.64	-19.2			2.64	-0.24
		2.65	-18.9			2.65	-0.143
		2.66	-19			2.66	-0.24
		2.67	-18.6			2.67	-0.078
		2.68	-18.8			2.68	-0.207
		2.69	-18.5			2.69	-0.143
		2.7	-18.6			2.7	-0.272
		2.71	-18.3			2.71	-0.175
		2.72	-18.4			2.72	-0.24
		2.73	-18.2			2.73	-0.175
		2.74	-18.3			2.74	-0.304
		2.75	-18			2.75	-0.207
		2.76	-18.1			2.76	-0.272
		2.77	-17.9			2.77	-0.24
		2.78	-18.1			2.78	-0.272
		2.79	-17.8			2.79	-0.272
		2.8	-17.9			2.8	-0.369
		2.81	-17.7			2.81	-0.272
		2.82	-17.8			2.82	-0.401
		2.83	-17.5			2.83	-0.401
		2.84	-17.7			2.84	-0.563
		2.85	-17.4			2.85	-0.563
		2.86	-17.6			2.86	-0.757
		2.87	-17.3			2.87	-0.854
		2.88	-17.4			2.88	-1.27
		2.89	-17.2			2.89	-1.66
		2.9	-17.3			2.9	-3.18
		2.91	-17.1			2.91	-13
		2.92	-17.2			2.92	-18.3
		2.93	-17.1			2.93	-23.6
		2.94	-17.1			2.94	-25.7
		2.95	-16.9			2.95	-27.4
		2.96	-17.1			2.96	-28
		2.97	-16.8			2.97	-28.1
		2.98	-16.9			2.98	-28.3
		2.99	-16.7			2.99	-28.2
		3	-16.8			3	-28.3
		3.01	-16.6			3.01	-28.2
		3.02	-16.7			3.02	-28.3
		3.03	-16.5			3.03	-28.2
		3.04	-16.7			3.04	-28.3
		3.05	-16.4			3.05	-28.3
		3.06	-16.6			3.06	-28.3
		3.07	-16.3			3.07	-28.2
		3.08	-16.4			3.08	-28.1
		3.09	-16.2			3.09	-28.3
		3.1	-16.4			3.1	-28.3
		3.11	-16.2			3.11	-28.3
		3.12	-16.3			3.12	-28.3
		3.13	-16.1			3.13	-28.2
		3.14	-16.2			3.14	-28.3
		3.15	-16			3.15	-28.3
		3.16	-16.1			3.16	-28.3
		3.17	-15.9			3.17	-28.2
		3.18	-16.1			3.18	-28.3
		3.19	-15.9			3.19	-28.4
		3.2	-16.1			3.2	-28.3
		3.21	-15.8			3.21	-28.2
		3.22	-16			3.22	-28.4
		3.23	-15.7			3.23	-28.2
		3.24	-15.9			3.24	-28.3
		3.25	-15.5			3.25	-28.2
		3.26	-15.8			3.26	-28.4
		3.27	-15.6			3.27	-28.2
		3.28	-15.7			3.28	-28.3
		3.29	-15.6			3.29	-28.2
		3.3	-15.6			3.3	-28.3
		3.31	-15.4			3.31	-27.7
		3.32	-15.6			3.32	-25.3
		3.33	-15.4			3.33	-20.1
		3.34	-15.5			3.34	-12.8
		3.35	-15.3			3.35	-3.44
		3.36	-15.2			3.36	-1.76
		3.37	-15.2			3.37	-1.18
		3.38	-15.3			3.38	-0.983
		3.39	-15.1			3.39	-0.692
		3.4	-15.2			3.4	-0.692
		3.41	-14.9			3.41	-0.466
		3.42	-15.1			3.42	-0.531
		3.43	-14.8			3.43	-0.369
		3.44	-15			3.44	-0.434
		3.45	-14.6			3.45	-0.272
		3.46	-14.7			3.46	-0.369
		3.47	-14.3			3.47	-0.24
		3.48	-14.5			3.48	-0.337
		3.49	-13.9			3.49	-0.207
		3.5	-14			3.5	-0.304
		3.51	-13.3			3.51	-0.207
		3.52	-12.9			3.52	-0.337
		3.53	-11.8			3.53	-0.175
		3.54	-9.71			3.54	-0.24
		3.55	-1.15			3.55	-0.207
		3.56	25.8			3.56	-0.24
		3.57	36.5			3.57	-0.175
		3.58	43.3			3.58	-0.272
		3.59	47.4			3.59	-0.143
		3.6	49			3.6	-0.24
		3.61	49.3			3.61	-0.175
		3.62	49			3.62	-0.24
		3.63	48.8			3.63	0.0837
		3.64	48.5			3.64	-0.24
		3.65	48.3			3.65	-0.143
		3.66	47.9			3.66	-0.24
		3.67	47.8			3.67	-0.143
		3.68	47.5			3.68	-0.24
		3.69	47.4			3.69	-0.143
		3.7	47.1			3.7	-0.24
		3.71	47			3.71	-0.11
		3.72	46.8			3.72	-0.207
		3.73	46.7			3.73	-0.11
		3.74	46.5			3.74	-0.143
		3.75	46.4			3.75	-0.143
		3.76	46.2			3.76	-0.24
		3.77	45.7			3.77	-0.143
		3.78	45.9			3.78	-0.207
		3.79	45.8			3.79	-0.143
		3.8	45.6			3.8	-0.207
		3.81	45.6			3.81	-0.143
		3.82	45.4			3.82	-0.207
		3.83	45.4			3.83	-0.143
		3.84	45.1			3.84	-0.24
		3.85	45.2			3.85	-0.11
		3.86	45			3.86	-0.24
		3.87	44.9			3.87	-0.143
		3.88	44.8			3.88	-0.24
		3.89	44.7			3.89	-0.143
		3.9	44.5			3.9	-0.207
		3.91	44.5			3.91	-0.143
		3.92	44.3			3.92	-0.24
		3.93	44.3			3.93	-0.143
		3.94	44.1			3.94	-0.207
		3.95	43.5			3.95	-0.11
		3.96	40.8			3.96	-0.24
		3.97	33.7			3.97	-0.143
		3.98	17.9			3.98	-0.24
		3.99	-7.55			3.99	-0.143
		4	-17.8			4	-0.24
		4.01	-19.4			4.01	-0.11
		4.02	-20			4.02	-0.207
		4.03	-20.1			4.03	-0.143
		4.04	-20.3			4.04	-0.24
		4.05	-20.1			4.05	-0.143
		4.06	-20.1			4.06	-0.078
		4.07	-20			4.07	-0.143
		4.08	-20			4.08	-0.24
		4.09	-19.8			4.09	-0.143
		4.1	-19.7			4.1	-0.207
		4.11	-19.6			4.11	-0.143
		4.12	-19.5			4.12	-0.207
		4.13	-19.4			4.13	-0.143
		4.14	-19.4			4.14	-0.207
		4.15	-19.2			4.15	-0.11
		4.16	-19.2			4.16	-0.498
		4.17	-19			4.17	-0.175
		4.18	-19			4.18	-0.24
		4.19	-18.8			4.19	-0.175
		4.2	-18.8			4.2	-0.207
		4.21	-18.7			4.21	-0.175
		4.22	-18.7			4.22	-0.272
		4.23	-18.4			4.23	-0.143
		4.24	-18.5			4.24	-0.272
		4.25	-18.3			4.25	-0.207
		4.26	-18.3			4.26	-0.304
		4.27	-18.2			4.27	-0.531
		4.28	-18.2			4.28	-0.304
		4.29	-18.1			4.29	-0.24
		4.3	-18.1			4.3	-0.337
		4.31	-17.9			4.31	-0.207
		4.32	-17.9			4.32	-0.304
		4.33	-17.8			4.33	-0.304
		4.34	-17.8			4.34	-0.434
		4.35	-17.7			4.35	-0.401
		4.36	-17.7			4.36	-0.628
		4.37	-17.6			4.37	-0.628
		4.38	-17.6			4.38	-0.951
		4.39	-17.4			4.39	-0.983
		4.4	-17.4			4.4	-1.47
		4.41	-17.3			4.41	-2.24
		4.42	-17.4			4.42	-6.87
		4.43	-17.2			4.43	-16.9
		4.44	-17.2			4.44	-22
		4.45	-17.2			4.45	-24.8
		4.46	-17.2			4.46	-27
		4.47	-17			4.47	-27.7
		4.48	-17			4.48	-28.1
		4.49	-17			4.49	-28.1
		4.5	-16.9			4.5	-28.3
		4.51	-16.8			4.51	-28.2
		4.52	-16.9			4.52	-28.3
		4.53	-16.7			4.53	-28.2
		4.54	-16.8			4.54	-28.3
		4.55	-16.7			4.55	-28.2
		4.56	-16.7			4.56	-28.3
		4.57	-16.6			4.57	-28.2
		4.58	-16.6			4.58	-28.3
		4.59	-16.5			4.59	-28.2
		4.6	-16.5			4.6	-28.3
		4.61	-16.4			4.61	-28.1
		4.62	-16.4			4.62	-28.4
		4.63	-16.3			4.63	-28.2
		4.64	-16.2			4.64	-28.3
		4.65	-16.2			4.65	-28.2
		4.66	-16.3			4.66	-28.3
		4.67	-16.2			4.67	-28.2
		4.68	-16.2			4.68	-28.3
		4.69	-16.1			4.69	-28.2
		4.7	-16.1			4.7	-28.3
		4.71	-16			4.71	-28.2
		4.72	-16			4.72	-28.3
		4.73	-16			4.73	-28.2
		4.74	-16			4.74	-28.3
		4.75	-15.9			4.75	-28.2
		4.76	-15.9			4.76	-28.3
		4.77	-15.8			4.77	-28.2
		4.78	-15.9			4.78	-28.3
		4.79	-15.7			4.79	-28.5
		4.8	-15.8			4.8	-28.3
		4.81	-15.7			4.81	-28.2
		4.82	-15.7			4.82	-28
		4.83	-15.6			4.83	-26.4
		4.84	-15.6			4.84	-23
		4.85	-15.3			4.85	-15.9
		4.86	-15.5			4.86	-5.61
		4.87	-15.4			4.87	-2.15
		4.88	-15.4			4.88	-1.44
		4.89	-15.3			4.89	-0.983
		4.9	-15.3			4.9	-0.854
		4.91	-15.2			4.91	-1.18
		4.92	-15.2			4.92	-0.595
		4.93	-15.1			4.93	-0.498
		4.94	-15.1			4.94	-0.466
		4.95	-14.9			4.95	-0.337
		4.96	-15			4.96	-0.401
		4.97	-14.7			4.97	-0.272
		4.98	-14.6			4.98	-0.337
		4.99	-14.4			4.99	-0.207
		5	-14.2			5	-0.337
		5.01	-14			5.01	-0.175
		5.02	-13.6			5.02	-0.337
		5.03	-13.1			5.03	-0.175
		5.04	-12.4			5.04	-0.272
		5.05	-10.8			5.05	-0.175
		5.06	-6.77			5.06	-0.24
		5.07	19.4			5.07	-0.143
		5.08	30.5			5.08	-0.272
		5.09	41.7			5.09	-0.143
		5.1	45.5			5.1	-0.304
		5.11	48.6			5.11	-0.175
		5.12	49.1			5.12	-0.337
		5.13	49.1			5.13	-0.175
		5.14	48.7			5.14	-0.272
		5.15	48.5			5.15	-0.175
		5.16	48.3			5.16	-0.272
		5.17	47.9			5.17	-0.175
		5.18	47.7			5.18	-0.24
		5.19	47.5			5.19	-0.143
		5.2	47.2			5.2	-0.272
		5.21	47.1			5.21	-0.143
		5.22	46.9			5.22	-0.272
		5.23	46.7			5.23	-0.078
		5.24	46.5			5.24	-0.272
		5.25	46.4			5.25	-0.175
		5.26	46.2			5.26	-0.272
		5.27	46.1			5.27	-0.175
		5.28	45.9			5.28	-0.272
		5.29	45.8			5.29	-0.175
		5.3	45.7			5.3	-0.272
		5.31	45.6			5.31	-0.175
		5.32	45.4			5.32	-0.304
		5.33	45.3			5.33	-0.175
		5.34	45.2			5.34	-0.175
		5.35	45.1			5.35	-0.207
		5.36	44.9			5.36	-0.304
		5.37	44.9			5.37	-0.207
		5.38	44.7			5.38	-0.272
		5.39	44.6			5.39	-0.175
		5.4	44.5			5.4	-0.272
		5.41	44.4			5.41	-0.207
		5.42	44.3			5.42	-0.304
		5.43	44.2			5.43	-0.207
		5.44	44			5.44	-0.272
		5.45	44			5.45	-0.24
		5.46	43.7			5.46	-0.337
		5.47	42.3			5.47	-0.175
		5.48	36.6			5.48	-0.304
		5.49	24.4			5.49	-0.207
		5.5	5.71			5.5	-0.272
		5.51	-15.8			5.51	-0.207
		5.52	-19.2			5.52	-0.304
		5.53	-20			5.53	-0.24
		5.54	-20.3			5.54	-0.337
		5.55	-20.3			5.55	0.504
		5.56	-20.3			5.56	-0.304
		5.57	-20.3			5.57	-0.175
		5.58	-20.2			5.58	-0.272
		5.59	-20.1			5.59	-0.207
		5.6	-19.9			5.6	-0.304
		5.61	-19.9			5.61	-0.24
		5.62	-19.8			5.62	-0.304
		5.63	-19.7			5.63	-0.207
		5.64	-19.6			5.64	-0.304
		5.65	-19.5			5.65	-0.207
		5.66	-19.4			5.66	-0.272
		5.67	-19.3			5.67	-0.24
		5.68	-19.2			5.68	-0.369
		5.69	-19.2			5.69	-0.207
		5.7	-19.1			5.7	-0.337
		5.71	-19			5.71	-0.272
		5.72	-18.9			5.72	-0.337
		5.73	-18.8			5.73	-0.272
		5.74	-18.7			5.74	-0.369
		5.75	-18.6			5.75	-0.272
		5.76	-18.5			5.76	-0.175
		5.77	-18.4			5.77	-0.207
		5.78	-18.4			5.78	-0.369
		5.79	-18.3			5.79	-0.337
		5.8	-18.3			5.8	-0.401
		5.81	-18.2			5.81	-0.304
		5.82	-18.1			5.82	-0.434
		5.83	-18.1			5.83	-0.401
		5.84	-18			5.84	-0.531
		5.85	-18			5.85	-0.466
		5.86	-17.9			5.86	-0.595
		5.87	-17.8			5.87	-0.757
		5.88	-17.7			5.88	-0.789
		5.89	-17.8			5.89	-0.822
		5.9	-17.8			5.9	-1.08
		5.91	-17.6			5.91	-1.27
		5.92	-17.7			5.92	-2.02
		5.93	-17.5			5.93	-3.76
		5.94	-17.3			5.94	-14.7
		5.95	-17.4			5.95	-19.4
		5.96	-17.3			5.96	-24.2
		5.97	-17.3			5.97	-26.2
		5.98	-17.2			5.98	-27.7
		5.99	-17.2			5.99	-28.1
		6	-17.1			6	-28.3
		6.01	-17.1			6.01	-28.3
		6.02	-17			6.02	-28.4
		6.03	-17			6.03	-28.3
		6.04	-16.9			6.04	-28.4
		6.05	-16.9			6.05	-28.3
		6.06	-16.8			6.06	-28.5
		6.07	-16.9			6.07	-28.6
		6.08	-16.8			6.08	-28.4
		6.09	-16.7			6.09	-28.3
		6.1	-16.7			6.1	-28.4
		6.11	-16.6			6.11	-28.3
		6.12	-16.6			6.12	-28.4
		6.13	-16.5			6.13	-28.3
		6.14	-16.4			6.14	-28.4
		6.15	-16.5			6.15	-28.3
		6.16	-16.4			6.16	-28.4
		6.17	-16.4			6.17	-28.3
		6.18	-16.3			6.18	-28.6
		6.19	-16.3			6.19	-28.3
		6.2	-16.2			6.2	-28.4
		6.21	-16.2			6.21	-28.3
		6.22	-16.2			6.22	-28.4
		6.23	-16.1			6.23	-28.3
		6.24	-16.1			6.24	-28.4
		6.25	-16.1			6.25	-28.3
		6.26	-16			6.26	-28.4
		6.27	-16			6.27	-28.3
		6.28	-16			6.28	-28.4
		6.29	-16			6.29	-28.3
		6.3	-15.9			6.3	-28.4
		6.31	-15.9			6.31	-28.3
		6.32	-15.8			6.32	-28.4
		6.33	-15.8			6.33	-28.2
		6.34	-15.7			6.34	-27.6
		6.35	-15.6			6.35	-24.8
		6.36	-15.6			6.36	-19.1
		6.37	-15.7			6.37	-10.6
		6.38	-15.6			6.38	-3.12
		6.39	-15.5			6.39	-1.69
		6.4	-15.5			6.4	-1.31
		6.41	-15.4			6.41	-0.951
		6.42	-15.3			6.42	-0.886
		6.43	-15.3			6.43	-0.66
		6.44	-15.2			6.44	-0.66
		6.45	-15.3			6.45	-0.498
		6.46	-15			6.46	-0.595
		6.47	-15.1			6.47	-0.434
		6.48	-14.9			6.48	-0.498
		6.49	-14.8			6.49	-0.401
		6.5	-14.6			6.5	-0.466
		6.51	-14.5			6.51	-0.369
		6.52	-14.2			6.52	-0.434
		6.53	-14			6.53	-0.337
		6.54	-13.5			6.54	-0.401
		6.55	-12.9			6.55	-0.272
		6.56	-11.8			6.56	-0.401
		6.57	-9.16			6.57	-0.304
		6.58	6.1			6.58	-0.369
		6.59	27.2			6.59	-0.272
		6.6	38.6			6.6	-0.369
		6.61	43.7			6.61	-0.304
		6.62	47.7			6.62	-0.175
		6.63	48.9			6.63	-0.272
		6.64	49			6.64	-0.369
		6.65	48.7			6.65	-0.24
		6.66	48.4			6.66	-0.304
		6.67	48.1			6.67	-0.272
		6.68	47.9			6.68	-0.337
		6.69	47.6			6.69	-0.24
		6.7	47.4			6.7	-0.434
		6.71	47.1			6.71	-0.272
		6.72	47			6.72	-0.337
		6.73	46.8			6.73	-0.272
		6.74	46.7			6.74	-0.401
		6.75	46.5			6.75	-0.304
		6.76	46.3			6.76	-0.369
		6.77	46.1			6.77	-0.272
		6.78	46.1			6.78	-0.369
		6.79	45.8			6.79	-0.24
		6.8	45.8			6.8	-0.337
		6.81	45.6			6.81	-0.304
		6.82	45.5			6.82	-0.434
		6.83	45.3			6.83	-0.24
		6.84	45.2			6.84	-0.304
		6.85	45			6.85	-0.207
		6.86	45			6.86	-0.272
		6.87	44.7			6.87	-0.272
		6.88	44.7			6.88	-0.337
		6.89	44.5			6.89	-0.272
		6.9	44.5			6.9	-0.337
		6.91	44.3			6.91	-0.24
		6.92	44.3			6.92	-0.369
		6.93	44.1			6.93	-0.272
		6.94	44.1			6.94	-0.434
		6.95	43.9			6.95	-0.24
		6.96	43.8			6.96	-0.369
		6.97	43.7			6.97	-0.272
		6.98	42.9			6.98	-0.337
		6.99	39.1			6.99	-0.24
		7	30.5			7	-0.337
		7.01	14			7.01	-0.272
		7.02	-11.6			7.02	-0.369
		7.03	-18.6			7.03	-0.272
		7.04	-19.9			7.04	-0.369
		7.05	-20.4			7.05	-0.272
		7.06	-20.4			7.06	-0.369
		7.07	-20.5			7.07	-0.272
		7.08	-20.4			7.08	-0.304
		7.09	-20.3			7.09	-0.24
		7.1	-20.3			7.1	-0.337
		7.11	-20.3			7.11	-0.24
		7.12	-20			7.12	-0.369
		7.13	-20.1			7.13	-0.272
		7.14	-19.8			7.14	-0.369
		7.15	-19.8			7.15	-0.434
		7.16	-19.6			7.16	-0.369
		7.17	-19.6			7.17	-0.24
		7.18	-19.4			7.18	-0.337
		7.19	-19.5			7.19	-0.272
		7.2	-19.4			7.2	-0.369
		7.21	-19.3			7.21	-0.272
		7.22	-19.1			7.22	-0.337
		7.23	-19.1			7.23	-0.304
		7.24	-18.9			7.24	-0.369
		7.25	-18.9			7.25	-0.272
		7.26	-18.8			7.26	-0.498
		7.27	-18.8			7.27	-0.304
		7.28	-18.6			7.28	-0.401
		7.29	-18.6			7.29	-0.337
		7.3	-18.4			7.3	-0.401
		7.31	-18.5			7.31	-0.304
		7.32	-18.3			7.32	-0.466
		7.33	-18.3			7.33	-0.401
		7.34	-18.2			7.34	-0.498
		7.35	-18.2			7.35	-0.401
		7.36	-18			7.36	-0.563
		7.37	-18.1			7.37	-0.466
		7.38	-17.9			7.38	-0.628
		7.39	-18			7.39	-0.66
		7.4	-17.8			7.4	-0.822
		7.41	-17.9			7.41	-0.951
		7.42	-17.6			7.42	-1.27
		7.43	-17.7			7.43	-1.63
		7.44	-17.5			7.44	-2.79
		7.45	-17.6			7.45	-10.4
		7.46	-17.4			7.46	-17.7
		7.47	-17.5			7.47	-22.9
		7.48	-17.3			7.48	-25.4
		7.49	-17.3			7.49	-27.2
		7.5	-17.2			7.5	-28
		7.51	-17.3			7.51	-28.1
		7.52	-17.7			7.52	-28.4
		7.53	-17.2			7.53	-28.3
		7.54	-17.1			7.54	-28.4
		7.55	-17.1			7.55	-28.3
		7.56	-17			7.56	-28.4
		7.57	-17.1			7.57	-28.3
		7.58	-16.9			7.58	-28.4
		7.59	-17			7.59	-28.3
		7.6	-16.8			7.6	-28.4
		7.61	-16.9			7.61	-28.3
		7.62	-16.7			7.62	-28.4
		7.63	-16.8			7.63	-28.3
		7.64	-16.6			7.64	-28.4
		7.65	-16.7			7.65	-28.3
		7.66	-16.5			7.66	-28.4
		7.67	-16.6			7.67	-28.2
		7.68	-16.5			7.68	-28.4
		7.69	-16.5			7.69	-28.4
		7.7	-16.4			7.7	-28.4
		7.71	-16.4			7.71	-28.3
		7.72	-16.3			7.72	-28.4
		7.73	-16.3			7.73	-28.3
		7.74	-16.2			7.74	-28.4
		7.75	-16.3			7.75	-28.3
		7.76	-16.1			7.76	-28.4
		7.77	-16.2			7.77	-28.3
		7.78	-16.1			7.78	-28.5
		7.79	-16.1			7.79	-28.3
		7.8	-16			7.8	-28.4
		7.81	-16.1			7.81	-28.3
		7.82	-15.9			7.82	-28.4
		7.83	-16			7.83	-28.3
		7.84	-15.7			7.84	-28.4
		7.85	-16			7.85	-27.9
		7.86	-15.7			7.86	-26
		7.87	-15.9			7.87	-21.8
		7.88	-15.6			7.88	-14.6
		7.89	-15.7			7.89	-4.48
		7.9	-15.6			7.9	-2.21
		7.91	-15.6			7.91	-1.37
		7.92	-15.5			7.92	-1.05
		7.93	-15.5			7.93	-0.886
		7.94	-15.3			7.94	-0.789
		7.95	-15.5			7.95	-0.595
		7.96	-15.3			7.96	-0.628
		7.97	-15.2			7.97	-0.466
		7.98	-15.1			7.98	-0.498
		7.99	-15.1			7.99	-0.401
		8	-14.9			8	-0.498
		8.01	-14.9			8.01	-0.369
		8.02	-14.5			8.02	-0.434
		8.03	-14.5			8.03	-0.337
		8.04	-14.1			8.04	-0.401
		8.05	-14			8.05	-0.337
		8.06	-13.1			8.06	-0.369
		8.07	-12.4			8.07	-0.304
		8.08	-10.5			8.08	-0.337
		8.09	-5.22			8.09	-0.304
		8.1	22.8			8.1	-0.337
		8.11	32.7			8.11	-0.0456
		8.12	42.3			8.12	-0.369
		8.13	46.1			8.13	-0.304
		8.14	48.6			8.14	-0.337
		8.15	48.8			8.15	-0.272
		8.16	48.8			8.16	-0.337
		8.17	48.3			8.17	-0.272
		8.18	48.2			8.18	-0.337
		8.19	47.8			8.19	-0.24
		8.2	47.7			8.2	-0.304
		8.21	47.3			8.21	-0.24
		8.22	47.2			8.22	0.148
		8.23	46.9			8.23	-0.207
		8.24	46.8			8.24	-0.337
		8.25	46.5			8.25	-0.272
		8.26	46.5			8.26	-0.369
		8.27	46.2			8.27	-0.272
		8.28	46.1			8.28	-0.337
		8.29	45.9			8.29	-0.272
		8.3	45.9			8.3	-0.337
		8.31	45.5			8.31	-0.272
		8.32	45.6			8.32	-0.337
		8.33	45.3			8.33	-0.337
		8.34	45.4			8.34	-0.337
		8.35	45			8.35	-0.304
		8.36	45.3			8.36	-0.337
		8.37	44.8			8.37	-0.272
		8.38	44.9			8.38	-0.337
		8.39	44.5			8.39	-0.272
		8.4	44.5			8.4	-0.337
		8.41	44.3			8.41	-0.24
		8.42	44.4			8.42	-0.304
		8.43	44			8.43	-0.24
		8.44	44			8.44	-0.304
		8.45	43.8			8.45	-0.24
		8.46	44			8.46	-0.337
		8.47	43.6			8.47	-0.272
		8.48	43.7			8.48	-0.337
		8.49	43.2			8.49	-0.24
		8.5	41.5			8.5	-0.369
		8.51	35			8.51	-0.272
		8.52	21			8.52	-0.337
		8.53	-0.66			8.53	-0.272
		8.54	-17.1			8.54	-0.498
		8.55	-19.9			8.55	-0.272
		8.56	-20.3			8.56	-0.337
		8.57	-20.6			8.57	-0.272
		8.58	-20.5			8.58	-0.337
		8.59	-20.8			8.59	-0.272
		8.6	-20.5			8.6	-0.337
		8.61	-20.5			8.61	-0.24
		8.62	-20.3			8.62	-0.337
		8.63	-20.4			8.63	-0.272
		8.64	-20.1			8.64	-0.337
		8.65	-20.2			8.65	-0.143
		8.66	-19.9			8.66	-0.304
		8.67	-20			8.67	-0.24
		8.68	-19.7			8.68	-0.337
		8.69	-19.8			8.69	-0.24
		8.7	-19.5			8.7	-0.337
		8.71	-19.5			8.71	-0.272
		8.72	-19.3			8.72	-0.304
		8.73	-19.4			8.73	-0.24
		8.74	-19.1			8.74	-0.337
		8.75	-19.2			8.75	-0.563
		8.76	-18.9			8.76	-0.369
		8.77	-19			8.77	-0.304
		8.78	-18.8			8.78	-0.369
		8.79	-18.9			8.79	-0.304
		8.8	-18.5			8.8	-0.337
		8.81	-18.7			8.81	-0.337
		8.82	-18.5			8.82	-0.401
		8.83	-18.6			8.83	-0.337
		8.84	-18.3			8.84	-0.466
		8.85	-18.5			8.85	-0.401
		8.86	-18.2			8.86	-0.337
		8.87	-18.3			8.87	-0.466
		8.88	-18.1			8.88	-0.563
		8.89	-18.2			8.89	-0.563
		8.9	-18			8.9	-0.692
		8.91	-17.8			8.91	-0.757
		8.92	-17.8			8.92	-0.886
		8.93	-18			8.93	-1.02
		8.94	-17.7			8.94	-1.44
		8.95	-17.8			8.95	-2.15
		8.96	-17.6			8.96	-4.73
		8.97	-17.7			8.97	-16.2
		8.98	-17.4			8.98	-20.6
		8.99	-17.6			8.99	-24.5
		9	-17.4			9	-26.6
		9.01	-17.5			9.01	-27.8
		9.02	-17.3			9.02	-28.2
		9.03	-17.4			9.03	-28.2
		9.04	-17.2			9.04	-28.3
		9.05	-17.3			9.05	-28.3
		9.06	-17.1			9.06	-28.1
		9.07	-17.2			9.07	-28.2
		9.08	-17			9.08	-28.3
		9.09	-17.2			9.09	-28.2
		9.1	-16.9			9.1	-28.3
		9.11	-17			9.11	-28.3
		9.12	-16.8			9.12	-28.3
		9.13	-17			9.13	-28.3
		9.14	-16.7			9.14	-28.3
		9.15	-16.9			9.15	-28.3
		9.16	-16.6			9.16	-28.3
		9.17	-16.8			9.17	-28.3
		9.18	-16.5			9.18	-28.4
		9.19	-16.7			9.19	-28.3
		9.2	-16.4			9.2	-28.4
		9.21	-16.6			9.21	-28.3
		9.22	-16.3			9.22	-28.3
		9.23	-16.6			9.23	-28.3
		9.24	-16.3			9.24	-28.4
		9.25	-16.5			9.25	-28.2
		9.26	-16.2			9.26	-28.3
		9.27	-16.4			9.27	-28.3
		9.28	-16.1			9.28	-28.3
		9.29	-16.3			9.29	-28.2
		9.3	-16.1			9.3	-28.3
		9.31	-16.3			9.31	-28.3
		9.32	-16			9.32	-28.3
		9.33	-16.2			9.33	-28.3
		9.34	-16			9.34	-28.3
		9.35	-16.1			9.35	-28.3
		9.36	-15.8			9.36	-28.2
		9.37	-16			9.37	-27.1
		9.38	-15.7			9.38	-24.2
		9.39	-15.9			9.39	-17.6
		9.4	-15.6			9.4	-7.87
		9.41	-15.9			9.41	-2.63
		9.42	-15.6			9.42	-1.57
		9.43	-15.7			9.43	-1.15
		9.44	-15.4			9.44	-0.983
		9.45	-15.6			9.45	-0.725
		9.46	-15.3			9.46	-0.725
		9.47	-15.5			9.47	-0.563
		9.48	-15.2			9.48	-0.498
		9.49	-15.3			9.49	-0.466
		9.5	-15			9.5	-0.563
		9.51	-15.2			9.51	-0.369
		9.52	-14.8			9.52	-0.401
		9.53	-14.9			9.53	-0.337
		9.54	-14.4			9.54	-0.369
		9.55	-14.4			9.55	-0.304
		9.56	-13.9			9.56	-0.337
		9.57	-13.7			9.57	-0.304
		9.58	-12.7			9.58	-0.337
		9.59	-11.6			9.59	-0.272
		9.6	-8.29			9.6	-0.304
		9.61	13.4			9.61	-0.466
		9.62	28.3			9.62	-0.304
		9.63	39.9			9.63	-0.272
		9.64	44.4			9.64	-0.304
		9.65	47.7			9.65	-0.24
		9.66	48.8			9.66	-0.272
		9.67	48.5			9.67	-0.272
		9.68	48.5			9.68	-0.24
		9.69	48			9.69	-0.24
		9.7	47.9			9.7	-0.272
		9.71	47.5			9.71	-0.24
		9.72	47.4			9.72	-0.304
		9.73	47			9.73	-0.207
		9.74	47			9.74	-0.304
		9.75	46.6			9.75	-0.207
		9.76	46.6			9.76	-0.272
		9.77	46.2			9.77	-0.207
		9.78	46.3			9.78	-0.272
		9.79	45.9			9.79	-0.24
		9.8	45.9			9.8	-0.272
		9.81	45.5			9.81	-0.24
		9.82	45.6			9.82	-0.434
		9.83	45.3			9.83	-0.207
		9.84	45.4			9.84	-0.272
		9.85	45			9.85	-0.24
		9.86	45.1			9.86	-0.207
		9.87	44.7			9.87	-0.207
		9.88	44.9			9.88	-0.207
		9.89	44.5			9.89	-0.175
		9.9	44.6			9.9	-0.24
		9.91	44.2			9.91	-0.207
		9.92	44.4			9.92	-0.24
		9.93	44			9.93	-0.272
		9.94	44.2			9.94	-0.24
		9.95	43.8			9.95	-0.175
		9.96	44			9.96	-0.24
		9.97	43.6			9.97	-0.207
		9.98	43.7			9.98	-0.24
		9.99	43.4			9.99	-0.207
		10	43.4			10	-0.24
		10.01	42.2			10.01	-0.24
		10.02	37.6			10.02	-0.24
		10.03	27.2			10.03	-0.207
		10.04	10.2			10.04	-0.24
		10.05	-14.5			10.05	-0.175
		10.06	-19.1			10.06	-0.24
		10.07	-20.4			10.07	-0.207
		10.08	-20.4			10.08	-0.207
		10.09	-20.9			10.09	-0.207
		10.1	-20.6			10.1	-0.207
		10.11	-20.8			10.11	-0.175
		10.12	-20.5			10.12	-0.207
		10.13	-20.6			10.13	-0.207
		10.14	-20.3			10.14	-0.0133
		10.15	-20.5			10.15	-0.175
		10.16	-20.1			10.16	-0.24
		10.17	-20.2			10.17	-0.207
		10.18	-19.9			10.18	-0.24
		10.19	-20			10.19	-0.207
		10.2	-19.6			10.2	-0.207
		10.21	-19.8			10.21	-0.175
		10.22	-19.4			10.22	-0.24
		10.23	-19.6			10.23	-0.175
		10.24	-19.3			10.24	-0.207
		10.25	-19.5			10.25	-0.401
		10.26	-19.1			10.26	-0.24
		10.27	-19.3			10.27	-0.175
		10.28	-18.9			10.28	-0.207
		10.29	-19.1			10.29	-0.207
		10.3	-18.7			10.3	-0.24
		10.31	-19			10.31	-0.24
		10.32	-18.6			10.32	-0.24
		10.33	-18.8			10.33	-0.24
		10.34	-18.4			10.34	-0.304
		10.35	-18.7			10.35	-0.24
		10.36	-18.3			10.36	-0.304
		10.37	-18.5			10.37	-0.304
		10.38	-18.2			10.38	-0.369
		10.39	-18.4			10.39	-0.401
		10.4	-18.1			10.4	-0.466
		10.41	-18.3			10.41	-0.498
		10.42	-17.9			10.42	-0.595
		10.43	-18.1			10.43	-0.725
		10.44	-17.8			10.44	-0.886
		10.45	-18			10.45	-1.11
		10.46	-17.7			10.46	-1.63
		10.47	-17.9			10.47	-3.02
		10.48	-17.6			10.48	-12.8
		10.49	-17.8			10.49	-18.2
		10.5	-17.4			10.5	-23.5
		10.51	-17.5			10.51	-25.5
		10.52	-17.4			10.52	-27.4
		10.53	-17.6			10.53	-27.9
		10.54	-17.2			10.54	-28.1
		10.55	-17.5			10.55	-28.1
		10.56	-17.2			10.56	-28.1
		10.57	-17.4			10.57	-28.2
		10.58	-17.1			10.58	-28.2
		10.59	-17.3			10.59	-28.2
		10.6	-17			10.6	-28.2
		10.61	-17.2			10.61	-28.1
		10.62	-16.8			10.62	-28.2
		10.63	-17.1			10.63	-28.2
		10.64	-16.8			10.64	-28.2
		10.65	-17.1			10.65	-28.1
		10.66	-16.7			10.66	-28
		10.67	-17			10.67	-28.2
		10.68	-16.6			10.68	-28.2
		10.69	-16.9			10.69	-28.2
		10.7	-16.5			10.7	-28.2
		10.71	-16.8			10.71	-28.2
		10.72	-16.4			10.72	-28.2
		10.73	-16.7			10.73	-28.2
		10.74	-16.4			10.74	-28.2
		10.75	-16.6			10.75	-28.2
		10.76	-16.3			10.76	-28.2
		10.77	-16.5			10.77	-28.2
		10.78	-16.2			10.78	-28.2
		10.79	-16.5			10.79	-28.2
		10.8	-16.1			10.8	-28.2
		10.81	-16.4			10.81	-28.2
		10.82	-16.1			10.82	-28.2
		10.83	-16.5			10.83	-28.2
		10.84	-16			10.84	-28.2
		10.85	-16.3			10.85	-28.2
		10.86	-16			10.86	-28.2
		10.87	-16.1			10.87	-28.1
		10.88	-15.8			10.88	-27.5
		10.89	-16.1			10.89	-25.2
		10.9	-15.7			10.9	-20.4
		10.91	-16			10.91	-12.9
		10.92	-15.6			10.92	-3.6
		10.93	-15.9			10.93	-1.76
		10.94	-15.6			10.94	-1.21
		10.95	-15.8			10.95	-0.919
		10.96	-15.5			10.96	-0.725
		10.97	-15.7			10.97	-0.628
		10.98	-15.3			10.98	-0.531
		10.99	-15.5			10.99	-0.434
		11	-15.1			11	-0.401
		11.01	-15.4			11.01	-0.337
		11.02	-15			11.02	-0.369
		11.03	-15.2			11.03	-0.272
		11.04	-14.7			11.04	-0.304
		11.05	-14.8			11.05	-0.24
		11.06	-14.3			11.06	-0.272
		11.07	-14.3			11.07	-0.272
		11.08	-13.6			11.08	-0.272
		11.09	-13.4			11.09	-0.207
		11.1	-12.1			11.1	-0.498
		11.11	-10.3			11.11	-0.175
		11.12	-2.12			11.12	-0.175
		11.13	24.8			11.13	-0.143
		11.14	35.6			11.14	-0.175
		11.15	42.6			11.15	-0.207
		11.16	46.8			11.16	-0.207
		11.17	48.3			11.17	-0.175
		11.18	48.8			11.18	-0.175
		11.19	48.2			11.19	-0.143
		11.2	48.2			11.2	-0.175
		11.21	47.7			11.21	-0.143
		11.22	47.7			11.22	-0.175
		11.23	47.2			11.23	-0.175
		11.24	47.2			11.24	-0.207
		11.25	46.7			11.25	-0.175
		11.26	46.8			11.26	-0.207
		11.27	46.3			11.27	-0.175
		11.28	46.4			11.28	-0.175
		11.29	45.9			11.29	-0.175
		11.3	46.1			11.3	-0.175
		11.31	45.6			11.31	-0.175
		11.32	45.8			11.32	-0.175
		11.33	45.4			11.33	-0.175
		11.34	45.5			11.34	-0.175
		11.35	45			11.35	-0.175
		11.36	45.2			11.36	-0.175
		11.37	44.8			11.37	-0.175
		11.38	44.9			11.38	-0.175
		11.39	44.5			11.39	-0.175
		11.4	44.7			11.4	-0.175
		11.41	44.3			11.41	-0.143
		11.42	44.4			11.42	-0.337
		11.43	44			11.43	-0.175
		11.44	44.2			11.44	-0.175
		11.45	43.8			11.45	-0.143
		11.46	43.9			11.46	-0.143
		11.47	43.5			11.47	-0.207
		11.48	43.8			11.48	-0.175
		11.49	43.4			11.49	-0.207
		11.5	43.5			11.5	-0.207
		11.51	43.2			11.51	-0.143
		11.52	42.8			11.52	-0.207
		11.53	40			11.53	-0.401
		11.54	33.4			11.54	-0.175
		11.55	17.4			11.55	-0.175
		11.56	-7.42			11.56	-0.175
		11.57	-18.5			11.57	-0.175
		11.58	-19.9			11.58	-0.143
		11.59	-20.7			11.59	-0.175
		11.6	-20.6			11.6	-0.175
		11.61	-21			11.61	-0.175
		11.62	-20.6			11.62	-0.143
		11.63	-20.9			11.63	-0.143
		11.64	-20.5			11.64	-0.143
		11.65	-20.7			11.65	-0.175
		11.66	-20.2			11.66	-0.143
		11.67	-20.5			11.67	-0.175
		11.68	-20.1			11.68	-0.143
		11.69	-20.3			11.69	-0.24
		11.7	-19.8			11.7	-0.175
		11.71	-20.1			11.71	-0.143
		11.72	-19.6			11.72	-0.207
		11.73	-19.9			11.73	-0.11
		11.74	-19.4			11.74	-0.337
		11.75	-19.6			11.75	-0.175
		11.76	-19.2			11.76	-0.143
		11.77	-19.5			11.77	-0.272
		11.78	-19.1			11.78	-0.207
		11.79	-19.5			11.79	-0.24
		11.8	-18.9			11.8	-0.24
		11.81	-19.2			11.81	-0.11
		11.82	-18.7			11.82	-0.207
		11.83	-19			11.83	-0.337
		11.84	-18.6			11.84	-0.304
		11.85	-18.9			11.85	-0.434
		11.86	-18.5			11.86	-0.24
		11.87	-18.7			11.87	-0.24
		11.88	-18.3			11.88	-0.304
		11.89	-18.6			11.89	-0.369
		11.9	-18.3			11.9	-0.369
		11.91	-18.5			11.91	-0.434
		11.92	-18.1			11.92	-0.466
		11.93	-18.3			11.93	-0.531
		11.94	-17.9			11.94	-0.66
		11.95	-18.2			11.95	-0.789
		11.96	-17.8			11.96	-1.02
		11.97	-18.1			11.97	-1.44
		11.98	-17.7			11.98	-2.28
		11.99	-18			11.99	-6.35
		12	-17.6			12	-16.7
		12.01	-17.8			12.01	-21.7
		12.02	-17.4			12.02	-24.7
		12.03	-17.7			12.03	-26.8
		12.04	-17.3			12.04	-27.7
		12.05	-17.6			12.05	-28.1
		12.06	-17.2			12.06	-28.1
		12.07	-17.5			12.07	-28.1
		12.08	-17.2			12.08	-28.1
		12.09	-17.4			12.09	-28.2
		12.1	-17.1			12.1	-28.2
		12.11	-17.2			12.11	-28.2
		12.12	-17			12.12	-28.1
		12.13	-17.2			12.13	-28.1
		12.14	-16.9			12.14	-28.2
		12.15	-17.2			12.15	-28.2
		12.16	-16.8			12.16	-28.2
		12.17	-17.1			12.17	-28.2
		12.18	-16.7			12.18	-28.1
		12.19	-17			12.19	-28.1
		12.2	-16.6			12.2	-28.2
		12.21	-16.9			12.21	-28.2
		12.22	-16.6			12.22	-28.2
		12.23	-16.8			12.23	-28.1
		12.24	-16.4			12.24	-28.1
		12.25	-16.7			12.25	-28.1
		12.26	-16.4			12.26	-27.9
		12.27	-16.7			12.27	-28.2
		12.28	-16.2			12.28	-28.1
		12.29	-16.6			12.29	-28.2
		12.3	-16.2			12.3	-28.2
		12.31	-16.5			12.31	-28.2
		12.32	-16.1			12.32	-28.2
		12.33	-16.4			12.33	-28.2
		12.34	-16			12.34	-28.2
		12.35	-16.4			12.35	-28.2
		12.36	-16			12.36	-28.1
		12.37	-16.2			12.37	-28.2
		12.38	-15.9			12.38	-28.1
		12.39	-16.2			12.39	-27.9
		12.4	-15.8			12.4	-26.4
		12.41	-16.1			12.41	-23.1
		12.42	-15.7			12.42	-16.1
		12.43	-15.8			12.43	-5.74
		12.44	-15.6			12.44	-2.18
		12.45	-15.9			12.45	-1.34
		12.46	-15.6			12.46	-0.983
		12.47	-15.8			12.47	-0.789
		12.48	-15.4			12.48	-0.628
		12.49	-15.7			12.49	-0.434
		12.5	-15.3			12.5	-0.466
		12.51	-15.5			12.51	-0.434
		12.52	-15.1			12.52	-0.337
		12.53	-15.3			12.53	-0.337
		12.54	-14.8			12.54	-0.304
		12.55	-15.1			12.55	-0.272
		12.56	-14.6			12.56	-0.24
		12.57	-14.7			12.57	-0.207
		12.58	-14.1			12.58	-0.207
		12.59	-14.1			12.59	-0.24
		12.6	-13.3			12.6	-0.175
		12.61	-12.9			12.61	-0.207
		12.62	-11			12.62	-0.175
		12.63	-7.52			12.63	-0.175
		12.64	18.5			12.64	-0.175
		12.65	29.8			12.65	-0.207
		12.66	41.1			12.66	-0.143
		12.67	44.8			12.67	-0.175
		12.68	48.1			12.68	-0.143
		12.69	48.4			12.69	-0.175
		12.7	48.6			12.7	-0.175
		12.71	48			12.71	-0.175
		12.72	48			12.72	-0.175
		12.73	47.4			12.73	-0.175
		12.74	47.5			12.74	-0.143
		12.75	46.9			12.75	-0.143
		12.76	47			12.76	-0.143
		12.77	46.5			12.77	-0.143
		12.78	46.6			12.78	-0.143
		12.79	46.1			12.79	-0.143
		12.8	46.3			12.8	-0.143
		12.81	45.7			12.81	-0.175
		12.82	45.9			12.82	-0.175
		12.83	45.4			12.83	-0.175
		12.84	45.6			12.84	-0.143
		12.85	45.1			12.85	-0.143
		12.86	45.3			12.86	-0.143
		12.87	44.8			12.87	-0.175
		12.88	45			12.88	-0.11
		12.89	44.6			12.89	-0.175
		12.9	44.7			12.9	-0.143
		12.91	44.4			12.91	-0.143
		12.92	44.5			12.92	-0.0456
		12.93	44			12.93	-0.175
		12.94	44.2			12.94	-0.143
		12.95	43.7			12.95	-0.175
		12.96	44			12.96	-0.11
		12.97	43.6			12.97	-0.143
		12.98	43.8			12.98	-0.11
		12.99	43.4			12.99	-0.175
		13	43.6			13	-0.143
		13.01	43.2			13.01	-0.143
		13.02	43.4			13.02	-0.175
		13.03	42.8			13.03	-0.143
		13.04	41.9			13.04	-0.143
		13.05	35.9			13.05	-0.143
		13.06	24.1			13.06	-0.175
		13.07	5.68			13.07	-0.175
		13.08	-16.1			13.08	-0.175
		13.09	-20			13.09	-0.175
		13.1	-20.4			13.1	-0.143
		13.11	-21			13.11	-0.143
		13.12	-20.7			13.12	-0.143
		13.13	-21			13.13	0.019
		13.14	-20.6			13.14	-0.143
		13.15	-20.9			13.15	-0.143
		13.16	-20.5			13.16	-0.143
		13.17	-20.7			13.17	-0.175
		13.18	-20.1			13.18	-0.143
		13.19	-20.5			13.19	-0.175
		13.2	-20			13.2	-0.175
		13.21	-20.3			13.21	-0.175
		13.22	-19.8			13.22	-0.143
		13.23	-20.1			13.23	-0.143
		13.24	-19.6			13.24	-0.175
		13.25	-19.9			13.25	-0.175
		13.26	-19.4			13.26	-0.143
		13.27	-19.7			13.27	-0.175
		13.28	-19.2			13.28	-0.143
		13.29	-19.5			13.29	-0.143
		13.3	-19.1			13.3	-0.175
		13.31	-19.4			13.31	-0.143
		13.32	-18.9			13.32	-0.143
		13.33	-19.1			13.33	-0.207
		13.34	-18.8			13.34	-0.0133
		13.35	-19.1			13.35	-0.24
		13.36	-18.6			13.36	-0.207
		13.37	-18.9			13.37	-0.272
		13.38	-18.5			13.38	-0.24
		13.39	-18.8			13.39	-0.24
		13.4	-18.2			13.4	-0.272
		13.41	-18.6			13.41	-0.337
		13.42	-18.2			13.42	-0.337
		13.43	-18.6			13.43	-0.466
		13.44	-18			13.44	-0.466
		13.45	-18.3			13.45	-0.692
		13.46	-17.9			13.46	-0.692
		13.47	-18.2			13.47	-0.886
		13.48	-17.8			13.48	-1.15
		13.49	-18.1			13.49	-1.82
		13.5	-17.7			13.5	-3.54
		13.51	-18			13.51	-14.3
		13.52	-17.6			13.52	-19
		13.53	-17.8			13.53	-23.9
		13.54	-17.4			13.54	-25.9
		13.55	-17.8			13.55	-27.4
		13.56	-17.4			13.56	-27.9
		13.57	-17.7			13.57	-28
		13.58	-17.2			13.58	-28
		13.59	-17.6			13.59	-28.1
		13.6	-17.2			13.6	-28.1
		13.61	-17.4			13.61	-28.1
		13.62	-17.1			13.62	-28.1
		13.63	-17.4			13.63	-28.1
		13.64	-17			13.64	-28.1
		13.65	-17.3			13.65	-27.8
		13.66	-16.9			13.66	-28.1
		13.67	-17.2			13.67	-28.1
		13.68	-16.8			13.68	-28.1
		13.69	-17.1			13.69	-28.1
		13.7	-16.7			13.7	-28.1
		13.71	-17			13.71	-28.1
		13.72	-16.6			13.72	-28.1
		13.73	-17			13.73	-28.1
		13.74	-16.5			13.74	-28.1
		13.75	-16.9			13.75	-28.1
		13.76	-16.4			13.76	-28.1
		13.77	-16.8			13.77	-28.1
		13.78	-16.3			13.78	-28.1
		13.79	-16.7			13.79	-28.2
		13.8	-16.3			13.8	-28.1
		13.81	-16.6			13.81	-28.2
		13.82	-16.3			13.82	-28.1
		13.83	-16.5			13.83	-28.1
		13.84	-16.1			13.84	-28.1
		13.85	-16.4			13.85	-28.2
		13.86	-16			13.86	-28.1
		13.87	-16.3			13.87	-28.2
		13.88	-16			13.88	-28.1
		13.89	-16.3			13.89	-28.1
		13.9	-15.9			13.9	-28
		13.91	-16.2			13.91	-27.4
		13.92	-15.8			13.92	-24.6
		13.93	-16			13.93	-19
		13.94	-15.7			13.94	-10.7
		13.95	-16			13.95	-2.92
		13.96	-15.7			13.96	-1.57
		13.97	-15.9			13.97	-1.11
		13.98	-15.5			13.98	-0.822
		13.99	-15.8			13.99	-0.628
		14	-15.4			14	-0.531
		14.01	-15.7			14.01	-0.466
		14.02	-15.3			14.02	-0.401
		14.03	-15.6			14.03	-0.401
		14.04	-15.1			14.04	-0.304
		14.05	-15.3			14.05	-0.337
		14.06	-14.9			14.06	-0.207
		14.07	-15.1			14.07	-0.272
		14.08	-14.5			14.08	-0.207
		14.09	-14.7			14.09	-0.369
		14.1	-14			14.1	-0.175
		14.11	-13.9			14.11	-0.207
		14.12	-12.9			14.12	-0.143
		14.13	-12.2			14.13	-0.175
		14.14	-9.65			14.14	-0.175
		14.15	4.32			14.15	-0.143
		14.16	26.6			14.16	-0.143
		14.17	37.7			14.17	-0.143
		14.18	43.4			14.18	-0.078
		14.19	47			14.19	-0.143
		14.2	48.5			14.2	-0.0456
		14.21	48.2			14.21	-0.143
		14.22	48.3			14.22	-0.078
		14.23	47.6			14.23	-0.143
		14.24	47.7			14.24	-0.078
		14.25	47.2			14.25	-0.078
		14.26	47.3			14.26	-0.078
		14.27	46.6			14.27	-0.143
		14.28	46.8			14.28	-0.11
		14.29	46.2			14.29	-0.175
		14.3	46.4			14.3	-0.143
		14.31	45.9			14.31	-0.078
		14.32	46			14.32	-0.078
		14.33	45.5			14.33	-0.11
		14.34	45.8			14.34	-0.11
		14.35	45.2			14.35	-0.143
		14.36	45.4			14.36	-0.11
		14.37	44.9			14.37	-0.143
		14.38	45.1			14.38	-0.11
		14.39	44.6			14.39	-0.143
		14.4	44.8			14.4	-0.11
		14.41	44.4			14.41	0.245
		14.42	44.6			14.42	-0.143
		14.43	44.1			14.43	-0.175
		14.44	44.3			14.44	-0.143
		14.45	43.8			14.45	-0.175
		14.46	44.1			14.46	-0.078
		14.47	43.6			14.47	-0.175
		14.48	43.9			14.48	-0.143
		14.49	43.4			14.49	-0.175
		14.5	43.6			14.5	-0.143
		14.51	43.3			14.51	-0.207
		14.52	43.4			14.52	-0.143
		14.53	43			14.53	-0.143
		14.54	43.2			14.54	-0.078
		14.55	42.1			14.55	-0.175
		14.56	38.5			14.56	-0.175
		14.57	30.3			14.57	-0.175
		14.58	13.9			14.58	-0.078
		14.59	-12			14.59	-0.175
		14.6	-18.9			14.6	-0.11
		14.61	-20.6			14.61	-0.143
		14.62	-20.6			14.62	-0.078
		14.63	-21.1			14.63	-0.175
		14.64	-20.8			14.64	-0.11
		14.65	-21			14.65	-0.175
		14.66	-20.6			14.66	-0.11
		14.67	-20.9			14.67	-0.175
		14.68	-20.5			14.68	-0.11
		14.69	-20.6			14.69	-0.143
		14.7	-20.2			14.7	-0.078
		14.71	-20.4			14.71	-0.175
		14.72	-20			14.72	-0.11
		14.73	-20.3			14.73	-0.24
		14.74	-19.8			14.74	-0.143
		14.75	-20.1			14.75	-0.207
		14.76	-19.6			14.76	-0.143
		14.77	-19.9			14.77	-0.143
		14.78	-19.4			14.78	-0.11
		14.79	-19.6			14.79	-0.143
		14.8	-19.3			14.8	-0.11
		14.81	-19.5			14.81	-0.207
		14.82	-19.1			14.82	-0.11
		14.83	-19.3			14.83	-0.175
		14.84	-18.9			14.84	-0.0133
		14.85	-19.2			14.85	-0.24
		14.86	-18.8			14.86	-0.143
		14.87	-19			14.87	-0.207
		14.88	-18.6			14.88	-0.175
		14.89	-18.7			14.89	-0.24
		14.9	-18.4			14.9	-0.207
		14.91	-18.7			14.91	-0.272
		14.92	-18.3			14.92	-0.272
		14.93	-18.6			14.93	-0.369
		14.94	-18.2			14.94	-0.369
		14.95	-18.4			14.95	-0.434
		14.96	-18			14.96	-0.498
		14.97	-18.3			14.97	-0.628
		14.98	-17.9			14.98	-0.757
		14.99	-18.2			14.99	-1.02
		15	-17.8			15	-1.47
		15.01	-18.1			15.01	-2.57
		15.02	-17.7			15.02	-9.71
		15.03	-18			15.03	-17.3
		15.04	-17.6			15.04	-22.6
		15.05	-17.9			15.05	-25
		15.06	-17.5			15.06	-27
		15.07	-17.8			15.07	-27.8
		15.08	-17.4			15.08	-27.9
		15.09	-17.7			15.09	-28.1
		15.1	-17.4			15.1	-28
		15.11	-17.5			15.11	-28.1
		15.12	-17.2			15.12	-28
		15.13	-17.4			15.13	-28.1
		15.14	-17.1			15.14	-28
		15.15	-17.3			15.15	-28.1
		15.16	-17			15.16	-28
		15.17	-17.3			15.17	-28.1
		15.18	-16.9			15.18	-28.1
		15.19	-17.2			15.19	-28.1
		15.2	-16.8			15.2	-28.1
		15.21	-17.1			15.21	-28.1
		15.22	-16.7			15.22	-28
		15.23	-17			15.23	-28.1
		15.24	-16.6			15.24	-28.1
		15.25	-16.9			15.25	-28.2
		15.26	-16.5			15.26	-28
		15.27	-16.9			15.27	-28.1
		15.28	-16.4			15.28	-28.1
		15.29	-16.8			15.29	-28.1
		15.3	-16.4			15.3	-28
		15.31	-16.6			15.31	-28.1
		15.32	-16.3			15.32	-28
		15.33	-16.5			15.33	-28.1
		15.34	-16.2			15.34	-28.1
		15.35	-16.5			15.35	-28.1
		15.36	-16.1			15.36	-28.1
		15.37	-16.4			15.37	-28.1
		15.38	-16.1			15.38	-28.1
		15.39	-16.3			15.39	-28.1
		15.4	-16			15.4	-28.1
		15.41	-16.2			15.41	-28.1
		15.42	-15.8			15.42	-27.7
		15.43	-16.2			15.43	-25.8
		15.44	-15.9			15.44	-21.7
		15.45	-16.1			15.45	-14.6
		15.46	-15.8			15.46	-4.41
		15.47	-16			15.47	-1.92
		15.48	-15.6			15.48	-1.31
		15.49	-15.9			15.49	-0.951
		15.5	-15.5			15.5	-0.66
		15.51	-15.8			15.51	-0.628
		15.52	-15.4			15.52	-0.466
		15.53	-15.6			15.53	-0.466
		15.54	-15.2			15.54	-0.337
		15.55	-15.4			15.55	-0.337
		15.56	-15.1			15.56	-0.24
		15.57	-15.3			15.57	-0.304
		15.58	-14.8			15.58	-0.143
		15.59	-15			15.59	-0.369
		15.6	-14.4			15.6	-0.175
		15.61	-14.5			15.61	-0.207
		15.62	-13.8			15.62	-0.143
		15.63	-13.6			15.63	-0.175
		15.64	-12.4			15.64	-0.175
		15.65	-11			15.65	-0.175
		15.66	-5.54			15.66	-0.078
		15.67	21.7			15.67	-0.175
		15.68	32.2			15.68	-0.11
		15.69	41.5			15.69	-0.272
		15.7	45.7			15.7	-0.11
		15.71	47.9			15.71	-0.175
		15.72	48.5			15.72	-0.11
		15.73	48			15.73	-0.143
		15.74	48			15.74	-0.078
		15.75	47.5			15.75	-0.207
		15.76	47.4			15.76	-0.11
		15.77	46.9			15.77	-0.175
		15.78	47			15.78	-0.11
		15.79	46.5			15.79	-0.143
		15.8	46.6			15.8	-0.434
		15.81	46.1			15.81	-0.143
		15.82	46.2			15.82	-0.11
		15.83	45.6			15.83	-0.175
		15.84	45.8			15.84	-0.0456
		15.85	45.4			15.85	-0.175
		15.86	45.4			15.86	-0.11
		15.87	45.1			15.87	-0.143
		15.88	45.2			15.88	-0.143
		15.89	44.8			15.89	-0.143
		15.9	44.9			15.9	-0.11
		15.91	44.5			15.91	-0.078
		15.92	44.6			15.92	-0.078
		15.93	44.2			15.93	-0.175
		15.94	44.4			15.94	-0.078
		15.95	44			15.95	-0.175
		15.96	44.1			15.96	-0.11
		15.97	43.7			15.97	-0.175
		15.98	43.9			15.98	-0.0456
		15.99	43.5			15.99	-0.207
		16	43.6			16	-0.11
		16.01	43.4			16.01	-0.175
		16.02	43.4			16.02	-0.078
		16.03	43.1			16.03	-0.143
		16.04	43.3			16.04	-0.11
		16.05	42.6			16.05	-0.175
		16.06	42.7			16.06	-0.078
		16.07	40.8			16.07	-0.175
		16.08	34.8			16.08	-0.078
		16.09	20.7			16.09	-0.143
		16.1	-0.078			16.1	-0.078
		16.11	-17.7			16.11	-0.11
		16.12	-20			16.12	-0.175
		16.13	-20.9			16.13	-0.175
		16.14	-20.8			16.14	-0.11
		16.15	-21.2			16.15	-0.175
		16.16	-20.8			16.16	-0.11
		16.17	-20.7			16.17	-0.143
		16.18	-20.6			16.18	-0.11
		16.19	-20.8			16.19	-0.175
		16.2	-20.5			16.2	-0.0456
		16.21	-20.6			16.21	-0.143
		16.22	-20.2			16.22	-0.11
		16.23	-20.4			16.23	-0.143
		16.24	-20.1			16.24	-0.11
		16.25	-20.2			16.25	-0.175
		16.26	-19.8			16.26	-0.078
		16.27	-20			16.27	-0.175
		16.28	-19.6			16.28	-0.11
		16.29	-19.8			16.29	-0.143
		16.3	-19.4			16.3	-0.11
		16.31	-19.7			16.31	-0.175
		16.32	-19.3			16.32	-0.143
		16.33	-19.4			16.33	-0.11
		16.34	-19.1			16.34	-0.11
		16.35	-19.3			16.35	-0.175
		16.36	-18.9			16.36	-0.11
		16.37	-19.1			16.37	-0.207
		16.38	-18.7			16.38	-0.143
		16.39	-18.9			16.39	-0.24
		16.4	-18.6			16.4	-0.143
		16.41	-18.8			16.41	-0.304
		16.42	-18.5			16.42	-0.207
		16.43	-18.7			16.43	-0.304
		16.44	-18.4			16.44	-0.595
		16.45	-18.5			16.45	-0.434
		16.46	-18.2			16.46	-0.337
		16.47	-18.4			16.47	-0.531
		16.48	-18.1			16.48	-0.563
		16.49	-18.2			16.49	-0.725
		16.5	-18			16.5	-0.886
		16.51	-18.2			16.51	-1.27
		16.52	-17.9			16.52	-1.92
		16.53	-18			16.53	-4.38
		16.54	-17.8			16.54	-15.7
		16.55	-18			16.55	-20.2
		16.56	-17.6			16.56	-24.2
		16.57	-17.8			16.57	-26.3
		16.58	-17.5			16.58	-27.5
		16.59	-17.7			16.59	-28
		16.6	-17.4			16.6	-28
		16.61	-17.6			16.61	-28.1
		16.62	-17.3			16.62	-28
		16.63	-17.5			16.63	-28
		16.64	-17.2			16.64	-28.1
		16.65	-17.4			16.65	-28.1
		16.66	-17.1			16.66	-28
		16.67	-17.3			16.67	-28
		16.68	-17			16.68	-28
		16.69	-17.2			16.69	-28.1
		16.7	-16.8			16.7	-27.9
		16.71	-17.2			16.71	-28.1
		16.72	-16.8			16.72	-28
		16.73	-17.1			16.73	-28.1
		16.74	-16.8			16.74	-28
		16.75	-17			16.75	-28
		16.76	-16.7			16.76	-28.1
		16.77	-16.9			16.77	-28.1
		16.78	-16.6			16.78	-27.9
		16.79	-16.8			16.79	-28.2
		16.8	-16.5			16.8	-28.1
		16.81	-16.4			16.81	-28.1
		16.82	-16.4			16.82	-28
		16.83	-16.6			16.83	-28.1
		16.84	-16.4			16.84	-28
		16.85	-16.5			16.85	-28.2
		16.86	-16.2			16.86	-28
		16.87	-16.5			16.87	-28.1
		16.88	-16.2			16.88	-28
		16.89	-16.4			16.89	-28.1
		16.9	-16.1			16.9	-28.1
		16.91	-16.3			16.91	-28.1
		16.92	-16			16.92	-28
		16.93	-16.3			16.93	-27.9
		16.94	-16			16.94	-26.9
		16.95	-16.2			16.95	-24
		16.96	-15.9			16.96	-17.6
		16.97	-16.1			16.97	-8.03
		16.98	-15.8			16.98	-2.54
		16.99	-16			16.99	-1.44
		17	-15.7			17	-0.983
		17.01	-15.9			17.01	-0.789
		17.02	-15.6			17.02	-0.595
		17.03	-15.7			17.03	-0.563
		17.04	-15.4			17.04	-0.401
		17.05	-15.6			17.05	-0.401
		17.06	-15.3			17.06	-0.272
		17.07	-15.4			17.07	-0.337
		17.08	-15.1			17.08	0.019
		17.09	-15.2			17.09	-0.272
		17.1	-14.8			17.1	-0.175
		17.11	-14.8			17.11	-0.207
		17.12	-14.3			17.12	-0.143
		17.13	-14.1			17.13	-0.207
		17.14	-13.6			17.14	-0.11
		17.15	-13.2			17.15	-0.207
		17.16	-11.7			17.16	-0.078
		17.17	-8.91			17.17	-0.175
		17.18	12.4			17.18	-0.078
		17.19	27.5			17.19	-0.207
		17.2	39.5			17.2	-0.11
		17.21	43.7			17.21	-0.175
		17.22	47.5			17.22	-0.078
		17.23	48.2			17.23	-0.175
		17.24	48.3			17.24	-0.11
		17.25	47.8			17.25	-0.143
		17.26	47.8			17.26	-0.11
		17.27	47.2			17.27	-0.143
		17.28	47.2			17.28	-0.078
		17.29	46.8			17.29	-0.175
		17.3	46.7			17.3	-0.078
		17.31	46.3			17.31	-0.175
		17.32	46.3			17.32	-0.078
		17.33	46			17.33	-0.175
		17.34	45.9			17.34	-0.11
		17.35	45.6			17.35	-0.175
		17.36	45.6			17.36	-0.078
		17.37	45.3			17.37	-0.143
		17.38	45.3			17.38	-0.078
		17.39	45			17.39	-0.175
		17.4	44.9			17.4	-0.0133
		17.41	44.7			17.41	-0.143
		17.42	44.7			17.42	-0.078
		17.43	44.4			17.43	-0.175
		17.44	44.5			17.44	-0.0456
		17.45	44.1			17.45	-0.175
		17.46	44.2			17.46	-0.078
		17.47	43.9			17.47	-0.175
		17.48	43.9			17.48	-0.11
		17.49	43.6			17.49	-0.175
		17.5	43.7			17.5	-0.078
		17.51	43.4			17.51	-0.078
		17.52	43.4			17.52	-0.0456
		17.53	43.2			17.53	-0.175
		17.54	43.2			17.54	-0.078
		17.55	43			17.55	-0.143
		17.56	43			17.56	-0.11
		17.57	42.7			17.57	-0.143
		17.58	41.9			17.58	-0.078
		17.59	37.1			17.59	-0.143
		17.6	27.3			17.6	-0.078
		17.61	10.1			17.61	-0.175
		17.62	-14.4			17.62	-0.078
		17.63	-19.7			17.63	-0.11
		17.64	-20.5			17.64	-0.11
		17.65	-21			17.65	-0.175
		17.66	-20.9			17.66	-0.078
		17.67	-21.2			17.67	-0.175
		17.68	-20.8			17.68	-0.078
		17.69	-21			17.69	-0.143
		17.7	-20.7			17.7	-0.078
		17.71	-20.8			17.71	-0.143
		17.72	-20.5			17.72	0.0514
		17.73	-20.6			17.73	-0.175
		17.74	-20.2			17.74	-0.0456
		17.75	-20.3			17.75	-0.143
		17.76	-20			17.76	-0.078
		17.77	-20.2			17.77	-0.143
		17.78	-19.8			17.78	-0.0456
		17.79	-19.9			17.79	-0.175
		17.8	-19.7			17.8	-0.078
		17.81	-19.8			17.81	-0.143
		17.82	-19.4			17.82	-0.11
		17.83	-19.6			17.83	0.0514
		17.84	-19.3			17.84	-0.078
		17.85	-19.4			17.85	-0.175
		17.86	-19.2			17.86	-0.078
		17.87	-19.2			17.87	-0.207
		17.88	-18.9			17.88	-0.11
		17.89	-19.1			17.89	-0.175
		17.9	-18.8			17.9	-0.143
		17.91	-18.9			17.91	-0.207
		17.92	-18.6			17.92	-0.143
		17.93	-18.8			17.93	-0.24
		17.94	-18.5			17.94	-0.24
		17.95	-18.6			17.95	-0.369
		17.96	-18.3			17.96	-0.272
		17.97	-18.5			17.97	-0.401
		17.98	-18.2			17.98	-0.369
		17.99	-18.4			17.99	-0.531
		18	-18.1			18	-0.595
		18.01	-18.2			18.01	-0.854
		18.02	-18			18.02	-1.05
		18.03	-18.1			18.03	-1.63
		18.04	-17.9			18.04	-2.76
		18.05	-18			18.05	-12.4
		18.06	-17.8			18.06	-17.9
		18.07	-17.9			18.07	-23.3
		18.08	-17.7			18.08	-25.4
		18.09	-17.8			18.09	-27.2
		18.1	-17.6			18.1	-27.7
		18.11	-17.7			18.11	-28
		18.12	-17.4			18.12	-28
		18.13	-17.6			18.13	-28.1
		18.14	-17.3			18.14	-28
		18.15	-17.5			18.15	-28.1
		18.16	-17.3			18.16	-27.9
		18.17	-17.4			18.17	-28.1
		18.18	-17.2			18.18	-28
		18.19	-17.2			18.19	-28
		18.2	-17.1			18.2	-28
		18.21	-17.2			18.21	-28
		18.22	-17			18.22	-28
		18.23	-17.1			18.23	-28.1
		18.24	-16.9			18.24	-27.5
		18.25	-17			18.25	-28.1
		18.26	-16.8			18.26	-28
		18.27	-16.9			18.27	-28.1
		18.28	-16.8			18.28	-28
		18.29	-16.9			18.29	-28.1
		18.3	-16.8			18.3	-28
		18.31	-16.8			18.31	-28
		18.32	-16.6			18.32	-28
		18.33	-16.7			18.33	-28.1
		18.34	-16.6			18.34	-28
		18.35	-16.6			18.35	-28
		18.36	-16.5			18.36	-28
		18.37	-16.4			18.37	-28.1
		18.38	-16.4			18.38	-28
		18.39	-16.4			18.39	-28.1
		18.4	-16.3			18.4	-28
		18.41	-16			18.41	-28
		18.42	-16.2			18.42	-28
		18.43	-16.3			18.43	-28
		18.44	-16.1			18.44	-28
		18.45	-16.2			18.45	-27.6
		18.46	-16.1			18.46	-25.2
		18.47	-16.1			18.47	-20.3
		18.48	-15.9			18.48	-12.9
		18.49	-16			18.49	-3.67
		18.5	-15.9			18.5	-1.66
		18.51	-16			18.51	-1.15
		18.52	-15.5			18.52	-0.789
		18.53	-15.9			18.53	-0.66
		18.54	-15.6			18.54	-0.498
		18.55	-15.7			18.55	-0.498
		18.56	-15.5			18.56	-0.304
		18.57	-15.5			18.57	-0.337
		18.58	-15.3			18.58	-0.24
		18.59	-15.4			18.59	-0.304
		18.6	-15.1			18.6	-0.175
		18.61	-15.1			18.61	-0.207
		18.62	-14.7			18.62	-0.11
		18.63	-14.7			18.63	-0.175
		18.64	-14.3			18.64	-0.078
		18.65	-14			18.65	-0.175
		18.66	-13.3			18.66	-0.078
		18.67	-12.5			18.67	-0.175
		18.68	-10.4			18.68	0.375
		18.69	-3.12			18.69	-0.143
		18.7	24.5			18.7	-0.078
		18.71	34.7			18.71	-0.143
		18.72	42.2			18.72	-0.078
		18.73	46.2			18.73	-0.143
		18.74	48.1			18.74	-0.0456
		18.75	48.2			18.75	-0.143
		18.76	48.1			18.76	-0.078
		18.77	47.7			18.77	-0.143
		18.78	47.4			18.78	-0.0456
		18.79	47.1			18.79	0.0837
		18.8	46.9			18.8	-0.0456
		18.81	46.6			18.81	-0.143
		18.82	46.5			18.82	-0.0456
		18.83	46.2			18.83	-0.143
		18.84	46.1			18.84	-0.078
		18.85	45.9			18.85	-0.11
		18.86	45.7			18.86	-0.0456
		18.87	45.5			18.87	-0.175
		18.88	45.4			18.88	-0.078
		18.89	45.1			18.89	-0.143
		18.9	45.1			18.9	-0.078
		18.91	44.9			18.91	-0.143
		18.92	44.8			18.92	-0.0456
		18.93	44.7			18.93	-0.175
		18.94	44.5			18.94	-0.078
		18.95	44.3			18.95	-0.175
		18.96	44.3			18.96	-0.0456
		18.97	44			18.97	-0.11
		18.98	44			18.98	-0.078
		18.99	43.8			18.99	-0.11
		19	43.8			19	-0.078
		19.01	43.5			19.01	-0.143
		19.02	43.5			19.02	-0.0456
		19.03	43.4			19.03	-0.143
		19.04	43.3			19.04	-0.078
		19.05	43.1			19.05	-0.175
		19.06	43.2			19.06	-0.0456
		19.07	42.9			19.07	-0.175
		19.08	42.9			19.08	-0.078
		19.09	42.2			19.09	-0.143
		19.1	39.9			19.1	-0.0456
		19.11	33			19.11	-0.24
		19.12	17.7			19.12	-0.078
		19.13	-7.29			19.13	-0.11
		19.14	-18.4			19.14	-0.0133
		19.15	-20.4			19.15	-0.143
		19.16	-20.7			19.16	-0.078
		19.17	-21.1			19.17	-0.175
		19.18	-21			19.18	0.0514
		19.19	-21.1			19.19	-0.207
		19.2	-20.9			19.2	-0.0456
		19.21	-20.9			19.21	-0.078
		19.22	-20.7			19.22	0.019
		19.23	-20.7			19.23	-0.143
		19.24	-20.5			19.24	-0.078
		19.25	-20.5			19.25	-0.143
		19.26	-20.3			19.26	-0.0456
		19.27	-20.3			19.27	-0.143
		19.28	-20.1			19.28	-0.0456
		19.29	-20.1			19.29	-0.143
		19.3	-19.9			19.3	-0.078
		19.31	-19.9			19.31	-0.143
		19.32	-19.7			19.32	-0.24
		19.33	-19.7			19.33	-0.143
		19.34	-19.5			19.34	-0.0456
		19.35	-19.5			19.35	-0.175
		19.36	-19.3			19.36	-0.0456
		19.37	-19.5			19.37	-0.175
		19.38	-19.2			19.38	-0.078
		19.39	-19.2			19.39	-0.175
		19.4	-19			19.4	-0.11
		19.41	-19			19.41	-0.175
		19.42	-18.9			19.42	-0.11
		19.43	-18.9			19.43	-0.304
		19.44	-18.7			19.44	-0.143
		19.45	-18.7			19.45	-0.272
		19.46	-18.6			19.46	-0.207
		19.47	-18.5			19.47	-0.304
		19.48	-18.5			19.48	-0.272
		19.49	-18.4			19.49	-0.434
		19.5	-18.3			19.5	-0.434
		19.51	-18.3			19.51	-0.628
		19.52	-18.2			19.52	-0.66
		19.53	-18.2			19.53	-0.951
		19.54	-18.1			19.54	-1.27
		19.55	-18.1			19.55	-2.18
		19.56	-18			19.56	-5.93
		19.57	-18			19.57	-16.6
		19.58	-17.8			19.58	-21.4
		19.59	-17.9			19.59	-24.6
		19.6	-17.7			19.6	-26.5
		19.61	-17.8			19.61	-27.6
		19.62	-17.6			19.62	-27.8
		19.63	-17.6			19.63	-27.9
		19.64	-17.5			19.64	-27.9
		19.65	-17.5			19.65	-28
		19.66	-17.4			19.66	-27.9
		19.67	-17.4			19.67	-28
		19.68	-17.3			19.68	-28
		19.69	-16.8			19.69	-28
		19.7	-17.2			19.7	-27.9
		19.71	-17.2			19.71	-28
		19.72	-17.2			19.72	-28
		19.73	-17.2			19.73	-28
		19.74	-17.1			19.74	-28
		19.75	-17.1			19.75	-28.1
		19.76	-17			19.76	-28
		19.77	-17			19.77	-28
		19.78	-16.9			19.78	-28
		19.79	-16.9			19.79	-28.1
		19.8	-16.8			19.8	-27.9
		19.81	-16.8			19.81	-28
		19.82	-16.7			19.82	-28
		19.83	-16.7			19.83	-28
		19.84	-16.7			19.84	-28
		19.85	-16.6			19.85	-28.1
		19.86	-16.6			19.86	-28
		19.87	-16.6			19.87	-28.1
		19.88	-16.5			19.88	-28
		19.89	-16.5			19.89	-28
		19.9	-16.4			19.9	-28
		19.91	-16.4			19.91	-28
		19.92	-16.3			19.92	-28
		19.93	-16.3			19.93	-28.1
		19.94	-16.2			19.94	-28
		19.95	-16.2			19.95	-28.4
[truncated: 2,657 more rows]
