# Supplementary material for: Metallic glass-based triboelectric nanogenerators
Source: Nat Commun. 2023 Feb 23;14:1023. doi: 10.1038/s41467-023-36675-x (PMC9950355; doi:10.1038/s41467-023-36675-x)
Supplement: Supplementary file 9 — Source Data [file 41467_2023_36675_MOESM9_ESM.zip › Source data/source data of supplementary figures/Supplementary Figure 21.xlsx]

## Sheet: a
	Time	Voltage			Time	Charge
	s	V			s	nC
		Cu/FEP				Cu/FEP
	time	Voltage (V) - Plot 0			times	--
	0	25.3			0	49.0291
	0.001	25.2			0.001	49.029
	0.002	25.2			0.002	49.0613
	0.003	25.2			0.003	49.0933
	0.004	25.2			0.004	49.0932
	0.005	25.2			0.005	49.1261
	0.006	25.1			0.006	49.1581
	0.007	25.1			0.007	49.061
	0.008	25.1			0.008	49.1259
	0.009	25			0.009	49.1258
	0.01	24.9			0.01	49.1258
	0.011	24.9			0.011	49.0927
	0.012	24.9			0.012	49.0926
	0.013	24.9			0.013	49.1256
	0.014	24.9			0.014	49.0925
	0.015	24.9			0.015	49.1254
	0.016	24.9			0.016	49.0924
	0.017	24.9			0.017	49.0279
	0.018	25			0.018	49.2542
	0.019	25			0.019	49.1572
	0.02	25			0.02	49.4161
	0.021	25			0.021	49.157
	0.022	25			0.022	49.0919
	0.023	25			0.023	49.1889
	0.024	24.9			0.024	49.1248
	0.025	24.9			0.025	49.1887
	0.026	24.9			0.026	49.2217
	0.027	24.8			0.027	49.2216
	0.028	24.8			0.028	49.1885
	0.029	24.7			0.029	49.1885
	0.03	24.7			0.03	49.2214
	0.031	24.6			0.031	49.1563
	0.032	24.7			0.032	49.1563
	0.033	24.6			0.033	49.1562
	0.034	24.7			0.034	49.1881
	0.035	24.6			0.035	49.1561
	0.036	24.7			0.036	49.156
	0.037	24.7			0.037	49.1879
	0.038	24.7			0.038	49.1878
	0.039	24.7			0.039	49.1878
	0.04	24.7			0.04	49.1557
	0.041	24.7			0.041	49.1876
	0.042	24.7			0.042	49.1876
	0.043	24.6			0.043	49.2205
	0.044	24.7			0.044	49.2204
	0.045	24.6			0.045	49.2204
	0.046	24.6			0.046	49.2523
	0.047	24.5			0.047	49.2842
	0.048	24.5			0.048	49.2201
	0.049	24.5			0.049	49.2201
	0.05	24.4			0.05	49.252
	0.051	24.4			0.051	49.2199
	0.052	24.4			0.052	49.1869
	0.053	24.4			0.053	49.2198
	0.054	24.4			0.054	49.1867
	0.055	24.3			0.055	49.2197
	0.056	24.3			0.056	49.2196
	0.057	24.4			0.057	49.2195
	0.058	24.4			0.058	49.1865
	0.059	24.4			0.059	49.1544
	0.06	24.4			0.06	49.2193
	0.061	24.4			0.061	49.2193
	0.062	24.4			0.062	49.1862
	0.063	24.4			0.063	49.1861
	0.064	24.4			0.064	49.2191
	0.065	24.4			0.065	49.251
	0.066	24.3			0.066	49.2509
	0.067	24.3			0.067	49.2508
	0.068	24.2			0.068	49.2508
	0.069	24.2			0.069	49.2507
	0.07	24.2			0.07	49.2186
	0.071	24.1			0.071	49.1856
	0.072	24.1			0.072	49.1855
	0.073	24.1			0.073	49.1854
	0.074	24.1			0.074	49.1854
	0.075	24.1			0.075	49.1533
	0.076	24.1			0.076	49.2182
	0.077	24.1			0.077	49.1852
	0.078	24.1			0.078	49.1851
	0.079	24.2			0.079	49.153
	0.08	24.2			0.08	49.2179
	0.081	24.1			0.081	49.2179
	0.082	24.2			0.082	49.2178
	0.083	24.2			0.083	49.2497
	0.084	24.1			0.084	49.2497
	0.085	24.1			0.085	49.2496
	0.086	24			0.086	49.2175
	0.087	24			0.087	49.2815
	0.088	24			0.088	49.2174
	0.089	23.9			0.089	49.2493
	0.09	23.9			0.09	49.2172
	0.091	23.8			0.091	49.2172
	0.092	23.9			0.092	49.1841
	0.093	23.8			0.093	49.184
	0.094	23.7			0.094	49.184
	0.095	23.4			0.095	49.1519
	0.096	23.9			0.096	49.1518
	0.097	24			0.097	49.1518
	0.098	23.9			0.098	49.1837
	0.099	24			0.099	49.1516
	0.1	23.9			0.1	49.2166
	0.101	23.9			0.101	49.1835
	0.102	23.9			0.102	49.1834
	0.103	23.9			0.103	49.2484
	0.104	23.8			0.104	49.1833
	0.105	23.8			0.105	49.2482
	0.106	23.7			0.106	49.2801
	0.107	23.7			0.107	49.2481
	0.108	23.6			0.108	49.183
	0.109	23.6			0.109	49.2479
	0.11	23.6			0.11	49.2159
	0.111	23.5			0.111	49.2478
	0.112	23.5			0.112	49.2477
	0.113	23.5			0.113	49.1827
	0.114	23.5			0.114	49.1826
	0.115	23.5			0.115	49.1505
	0.116	23.6			0.116	49.1825
	0.117	23.5			0.117	49.1824
	0.118	23.5			0.118	49.1503
	0.119	23.6			0.119	49.1502
	0.12	23.6			0.12	49.1502
	0.121	23.6			0.121	49.1821
	0.122	23.6			0.122	49.215
	0.123	23.6			0.123	49.215
	0.124	23.5			0.124	49.2149
	0.125	23.5			0.125	49.5698
	0.126	23.4			0.126	49.3118
	0.127	23.4			0.127	49.0203
	0.128	23.4			0.128	49.2146
	0.129	23.3			0.129	49.3116
	0.13	23.3			0.13	49.1815
	0.131	23.2			0.131	49.1814
	0.132	23.2			0.132	49.2144
	0.133	23.2			0.133	49.1813
	0.134	23.2			0.134	49.1492
	0.135	23.2			0.135	49.1812
	0.136	23.2			0.136	49.1491
	0.137	23.2			0.137	49.149
	0.138	23.3			0.138	49.1809
	0.139	23.3			0.139	49.1809
	0.14	23.3			0.14	49.1808
	0.141	23.3			0.141	49.2457
	0.142	23.2			0.142	49.2137
	0.143	23.3			0.143	49.2456
	0.144	23.2			0.144	49.2135
	0.145	23.2			0.145	49.2135
	0.146	23.1			0.146	49.2454
	0.147	23.1			0.147	49.2453
	0.148	23.1			0.148	49.2452
	0.149	23			0.149	49.2452
	0.15	23			0.15	49.2451
	0.151	22.9			0.151	49.2131
	0.152	22.9			0.152	49.213
	0.153	22.9			0.153	49.1799
	0.154	22.9			0.154	49.1798
	0.155	22.9			0.155	49.1798
	0.156	22.9			0.156	49.1477
	0.157	22.9			0.157	49.1796
	0.158	23			0.158	49.2126
	0.159	22.9			0.159	49.1795
	0.16	23			0.16	49.1794
	0.161	22.9			0.161	49.1794
	0.162	23			0.162	49.2443
	0.163	22.9			0.163	49.2442
	0.164	22.9			0.164	49.2122
	0.165	22.8			0.165	49.2761
	0.166	22.8			0.166	49.244
	0.167	22.7			0.167	49.2439
	0.168	22.7			0.168	49.2759
	0.169	22.6			0.169	49.2758
	0.17	22.6			0.17	49.2437
	0.171	22.6			0.171	49.2437
	0.172	22.6			0.172	49.2436
	0.173	22.6			0.173	49.2115
	0.174	22.6			0.174	49.1785
	0.175	22.5			0.175	49.2434
	0.176	22.5			0.176	49.2113
	0.177	22.5			0.177	49.2112
	0.178	22.5			0.178	49.2112
	0.179	22.6			0.179	49.2111
	0.18	22.6			0.18	49.2751
	0.181	22.5			0.181	49.211
	0.182	22.6			0.182	49.2749
	0.183	22.5			0.183	49.2748
	0.184	22.5			0.184	49.3078
	0.185	22.5			0.185	49.2747
	0.186	22.4			0.186	49.2746
	0.187	22.4			0.187	49.2746
	0.188	22.3			0.188	49.3075
	0.189	22.2			0.189	49.2744
	0.19	22.2			0.19	49.2424
	0.191	22.2			0.191	49.3073
	0.192	22.2			0.192	49.3072
	0.193	22.1			0.193	49.2422
	0.194	22.1			0.194	49.2741
	0.195	22.1			0.195	49.242
	0.196	22.1			0.196	49.2419
	0.197	22.1			0.197	49.2419
	0.198	22.1			0.198	49.2738
	0.199	22.2			0.199	49.2417
	0.2	22.1			0.2	49.2737
	0.201	22			0.201	49.2416
	0.202	21.6			0.202	49.3065
	0.203	22			0.203	49.3385
	0.204	22			0.204	49.3064
	0.205	21.9			0.205	49.3063
	0.206	22			0.206	49.3062
	0.207	21.8			0.207	49.3382
	0.208	21.8			0.208	49.3381
	0.209	21.7			0.209	49.3381
	0.21	21.8			0.21	49.306
	0.211	21.8			0.211	49.3059
	0.212	21.7			0.212	49.2728
	0.213	21.7			0.213	49.3378
	0.214	21.7			0.214	49.2727
	0.215	21.7			0.215	49.3376
	0.216	21.7			0.216	49.3056
	0.217	21.7			0.217	49.3055
	0.218	21.6			0.218	49.2724
	0.219	21.6			0.219	49.2724
	0.22	21.7			0.22	49.2723
	0.221	21.6			0.221	49.3372
	0.222	21.6			0.222	49.3691
	0.223	21.6			0.223	49.3371
	0.224	21.5			0.224	49.337
	0.225	21.4			0.225	49.3689
	0.226	21.4			0.226	49.3689
	0.227	21.4			0.227	49.4018
	0.228	21.3			0.228	49.3687
	0.229	21.2			0.229	49.3687
	0.23	21.2			0.23	49.3686
	0.231	21.1			0.231	49.2395
	0.232	21.1			0.232	49.7895
	0.233	21			0.233	49.3684
	0.234	21			0.234	49.1423
	0.235	21			0.235	49.3683
	0.236	21			0.236	49.4012
	0.237	20.9			0.237	49.3361
	0.238	20.9			0.238	49.304
	0.239	20.9			0.239	49.336
	0.24	20.9			0.24	49.3039
	0.241	20.9			0.241	49.3358
	0.242	20.8			0.242	49.3678
	0.243	20.8			0.243	49.4007
	0.244	20.7			0.244	49.4006
	0.245	20.6			0.245	49.3676
	0.246	20.6			0.246	49.4005
	0.247	20.5			0.247	49.4004
	0.248	20.4			0.248	49.4004
	0.249	20.3			0.249	49.4323
	0.25	20.2			0.25	49.4002
	0.251	20.1			0.251	49.3351
	0.252	20.1			0.252	49.3671
	0.253	20			0.253	49.367
	0.254	20			0.254	49.3349
	0.255	19.9			0.255	49.3349
	0.256	19.9			0.256	49.3348
	0.257	19.8			0.257	49.3347
	0.258	19.8			0.258	49.3667
	0.259	19.7			0.259	49.3346
	0.26	19.6			0.26	49.3665
	0.261	19.5			0.261	49.3665
	0.262	19.4			0.262	49.3344
	0.263	19.3			0.263	49.3663
	0.264	19.2			0.264	49.3993
	0.265	19.1			0.265	49.4312
	0.266	18.9			0.266	49.3661
	0.267	18.7			0.267	49.399
	0.268	18.6			0.268	49.399
	0.269	18.4			0.269	49.3989
	0.27	18.2			0.27	49.3658
	0.271	18			0.271	49.3988
	0.272	17.8			0.272	49.3657
	0.273	17.7			0.273	49.3656
	0.274	17.4			0.274	49.3016
	0.275	17.2			0.275	49.2685
	0.276	17			0.276	49.3014
	0.277	16.7			0.277	49.3013
	0.278	16.4			0.278	49.2043
	0.279	16.1			0.279	49.1392
	0.28	15.8			0.28	49.1071
	0.281	15.4			0.281	49.0421
	0.282	14.9			0.282	48.9126
	0.283	14.3			0.283	48.7829
	0.284	13.6			0.284	48.7189
	0.285	12.8			0.285	48.6218
	0.286	11.8			0.286	48.5237
	0.287	10.6			0.287	48.2657
	0.288	8.89			0.288	48.1356
	0.289	6.53			0.289	47.8775
	0.29	2.55			0.29	47.6175
	0.291	-3.92			0.291	47.2674
	0.292	-9.71			0.292	46.7173
	0.293	-14.8			0.293	46.2272
	0.294	-19.4			0.294	45.6172
	0.295	-24.4			0.295	45.0271
	0.296	-29			0.296	44.417
	0.297	-32.8			0.297	43.837
	0.298	-35.7			0.298	43.1569
	0.299	-37.9			0.299	42.4468
	0.3	-39.4			0.3	41.6668
	0.301	-40.4			0.301	40.7667
	0.302	-41.3			0.302	39.7266
	0.303	-42.1			0.303	38.4166
	0.304	-43.3			0.304	37.2165
	0.305	-44.6			0.305	35.9164
	0.306	-46.5			0.306	34.8163
	0.307	-48.8			0.307	33.5163
	0.308	-51.5			0.308	32.3162
	0.309	-54.2			0.309	31.0161
	0.31	-56.9			0.31	29.6161
	0.311	-59.3			0.311	28.216
	0.312	-61.5			0.312	26.7159
	0.313	-63.4			0.313	25.1159
	0.314	-65			0.314	23.3158
	0.315	-66.1			0.315	21.4157
	0.316	-67.2			0.316	19.6157
	0.317	-68.1			0.317	18.0156
	0.318	-68.9			0.318	16.4155
	0.319	-69.7			0.319	14.6155
	0.32	-70.4			0.32	12.9154
	0.321	-71.1			0.321	11.0153
	0.322	-71.8			0.322	8.51525
	0.323	-72.5			0.323	7.81518
	0.324	-73.4			0.324	7.01511
	0.325	-74.2			0.325	6.51504
	0.326	-74.9			0.326	6.01497
	0.327	-75.5			0.327	5.51491
	0.328	-76.1			0.328	5.11484
	0.329	-76.5			0.329	4.91477
	0.33	-77			0.33	4.6147
	0.331	-77.5			0.331	4.41463
	0.332	-77.9			0.332	4.21456
	0.333	-78.3			0.333	4.01449
	0.334	-78.5			0.334	3.81442
	0.335	-78.7			0.335	3.71435
	0.336	-78.9			0.336	3.61428
	0.337	-79			0.337	3.51422
	0.338	-79.1			0.338	3.41415
	0.339	-79.2			0.339	3.41408
	0.34	-79.3			0.34	3.31401
	0.341	-79.5			0.341	3.21394
	0.342	-79.6			0.342	3.21387
	0.343	-79.7			0.343	3.1138
	0.344	-79.8			0.344	3.11373
	0.345	-79.9			0.345	3.11366
	0.346	-80			0.346	3.01359
	0.347	-80			0.347	3.01353
	0.348	-80.1			0.348	2.81346
	0.349	-80.2			0.349	2.71339
	0.35	-80.1			0.35	2.91332
	0.351	-80.1			0.351	3.21325
	0.352	-80.1			0.352	2.71318
	0.353	-80			0.353	2.71311
	0.354	-80.1			0.354	2.31304
	0.355	-80.1			0.355	2.71297
	0.356	-80			0.356	2.5129
	0.357	-79.9			0.357	2.71284
	0.358	-79.9			0.358	2.51277
	0.359	-79.8			0.359	2.5127
	0.36	-79.8			0.36	2.51263
	0.361	-79.7			0.361	2.51256
	0.362	-79.7			0.362	2.51249
	0.363	-79.6			0.363	2.51242
	0.364	-79.6			0.364	2.51235
	0.365	-79.6			0.365	2.51228
	0.366	-79.6			0.366	2.51221
	0.367	-79.5			0.367	2.41215
	0.368	-79.5			0.368	2.51208
	0.369	-79.5			0.369	2.41201
	0.37	-79.5			0.37	2.41194
	0.371	-79.4			0.371	2.41187
	0.372	-79.4			0.372	2.4118
	0.373	-79.4			0.373	2.31173
	0.374	-79.3			0.374	2.31166
	0.375	-79.2			0.375	2.31159
	0.376	-79.2			0.376	2.31153
	0.377	-79.1			0.377	2.21146
	0.378	-79			0.378	2.31139
	0.379	-79			0.379	2.21132
	0.38	-78.9			0.38	2.21125
	0.381	-78.8			0.381	2.21118
	0.382	-78.8			0.382	2.21111
	0.383	-78.7			0.383	2.31104
	0.384	-78.7			0.384	2.31097
	0.385	-78.7			0.385	2.3109
	0.386	-78.6			0.386	2.21084
	0.387	-78.6			0.387	2.21077
	0.388	-78.6			0.388	2.2107
	0.389	-78.6			0.389	2.21063
	0.39	-78.5			0.39	2.21056
	0.391	-78.4			0.391	2.21049
	0.392	-78.5			0.392	2.21042
	0.393	-78.4			0.393	2.11035
	0.394	-78.3			0.394	2.11028
	0.395	-78.2			0.395	2.11021
	0.396	-78.2			0.396	2.11015
	0.397	-78.1			0.397	2.11008
	0.398	-78			0.398	2.11001
	0.399	-77.9			0.399	2.10994
	0.4	-77.9			0.4	2.10987
	0.401	-77.8			0.401	2.1098
	0.402	-77.7			0.402	2.10973
	0.403	-77.8			0.403	2.10966
	0.404	-77.9			0.404	2.10959
	0.405	-77.6			0.405	2.10952
	0.406	-77.3			0.406	2.10946
	0.407	-77.5			0.407	2.10939
	0.408	-77.5			0.408	2.10932
	0.409	-77.5			0.409	2.10925
	0.41	-77.5			0.41	2.10918
	0.411	-77.4			0.411	2.10911
	0.412	-77.4			0.412	2.00904
	0.413	-77.3			0.413	2.00897
	0.414	-77.3			0.414	2.0089
	0.415	-77.2			0.415	2.00883
	0.416	-77.1			0.416	2.00877
	0.417	-77			0.417	2.0087
	0.418	-77			0.418	2.00863
	0.419	-76.9			0.419	2.00856
	0.42	-76.8			0.42	2.00849
	0.421	-76.8			0.421	2.00842
	0.422	-76.7			0.422	2.00835
	0.423	-76.6			0.423	2.10828
	0.424	-76.6			0.424	2.00821
	0.425	-76.6			0.425	2.10814
	0.426	-76.6			0.426	2.00808
	0.427	-76.6			0.427	2.00801
	0.428	-76.5			0.428	2.00794
	0.429	-76.5			0.429	2.00787
	0.43	-76.5			0.43	2.0078
	0.431	-76.4			0.431	2.00773
	0.432	-76.4			0.432	2.00766
	0.433	-76.4			0.433	2.00759
	0.434	-76.3			0.434	2.00752
	0.435	-76.2			0.435	2.00746
	0.436	-76.1			0.436	1.90739
	0.437	-76			0.437	1.90732
	0.438	-75.9			0.438	1.90725
	0.439	-75.9			0.439	2.00718
	0.44	-75.8			0.44	1.90711
	0.441	-75.7			0.441	2.00704
	0.442	-75.7			0.442	2.00697
	0.443	-75.6			0.443	2.0069
	0.444	-75.6			0.444	2.00683
	0.445	-75.6			0.445	2.00677
	0.446	-75.5			0.446	2.0067
	0.447	-75.5			0.447	2.00663
	0.448	-75.5			0.448	2.00656
	0.449	-75.4			0.449	2.00649
	0.45	-75.4			0.45	2.00642
	0.451	-75.4			0.451	2.00635
	0.452	-75.4			0.452	1.90628
	0.453	-75.3			0.453	1.90621
	0.454	-75.2			0.454	1.90614
	0.455	-75.2			0.455	1.90608
	0.456	-75.1			0.456	1.70601
	0.457	-75.1			0.457	1.90594
	0.458	-75			0.458	1.70587
	0.459	-74.9			0.459	1.8058
	0.46	-74.8			0.46	2.00573
	0.461	-74.8			0.461	2.00566
	0.462	-74.8			0.462	1.90559
	0.463	-74.6			0.463	1.80552
	0.464	-74.6			0.464	2.00545
	0.465	-74.6			0.465	1.90539
	0.466	-74.6			0.466	2.00532
	0.467	-74.5			0.467	2.00525
	0.468	-74.6			0.468	2.00518
	0.469	-74.5			0.469	1.90511
	0.47	-74.4			0.47	2.00504
	0.471	-74.4			0.471	1.90497
	0.472	-74.4			0.472	1.9049
	0.473	-74.3			0.473	1.90483
	0.474	-74.3			0.474	1.90476
	0.475	-74.3			0.475	1.9047
	0.476	-74.2			0.476	1.90463
	0.477	-74.1			0.477	1.90456
	0.478	-74			0.478	1.90449
	0.479	-74			0.479	1.90442
	0.48	-73.9			0.48	1.90435
	0.481	-73.9			0.481	1.90428
	0.482	-73.8			0.482	1.90421
	0.483	-73.7			0.483	1.90414
	0.484	-73.7			0.484	1.90407
	0.485	-73.7			0.485	1.90401
	0.486	-73.7			0.486	2.00394
	0.487	-73.6			0.487	1.90387
	0.488	-73.6			0.488	1.9038
	0.489	-73.6			0.489	2.00373
	0.49	-73.5			0.49	1.90366
	0.491	-73.5			0.491	1.90359
	0.492	-73.4			0.492	1.90352
	0.493	-73.4			0.493	1.90345
	0.494	-73.4			0.494	1.90339
	0.495	-73.3			0.495	1.90332
	0.496	-73.2			0.496	1.90325
	0.497	-73.2			0.497	1.80318
	0.498	-73.1			0.498	1.90311
	0.499	-73.1			0.499	1.80304
	0.5	-73			0.5	1.90297
	0.501	-73			0.501	1.9029
	0.502	-72.9			0.502	1.90283
	0.503	-72.8			0.503	1.90276
	0.504	-72.8			0.504	1.9027
	0.505	-72.8			0.505	1.90263
	0.506	-72.8			0.506	1.90256
	0.507	-72.7			0.507	1.90249
	0.508	-72.7			0.508	1.90242
	0.509	-72.7			0.509	1.90235
	0.51	-72.6			0.51	1.90228
	0.511	-72.5			0.511	1.90221
	0.512	-72.9			0.512	1.90214
	0.513	-72.3			0.513	1.90207
	0.514	-72.4			0.514	1.90201
	0.515	-72.4			0.515	1.80194
	0.516	-72.4			0.516	1.80187
	0.517	-72.3			0.517	1.8018
	0.518	-72.3			0.518	1.90173
	0.519	-72.2			0.519	1.80166
	0.52	-72.1			0.52	1.90159
	0.521	-72.1			0.521	1.90152
	0.522	-72.1			0.522	1.80145
	0.523	-72			0.523	1.80138
	0.524	-72			0.524	1.90132
	0.525	-72			0.525	1.90125
	0.526	-71.9			0.526	1.90118
	0.527	-71.9			0.527	1.90111
	0.528	-71.9			0.528	1.90104
	0.529	-71.8			0.529	1.90097
	0.53	-71.8			0.53	1.9009
	0.531	-71.8			0.531	1.90083
	0.532	-71.7			0.532	1.90076
	0.533	-71.6			0.533	1.80069
	0.534	-71.6			0.534	1.80063
	0.535	-71.6			0.535	1.80056
	0.536	-71.5			0.536	1.80049
	0.537	-71.5			0.537	1.80042
	0.538	-71.4			0.538	1.80035
	0.539	-71.3			0.539	1.80028
	0.54	-71.2			0.54	1.90021
	0.541	-71.2			0.541	1.80014
	0.542	-71.2			0.542	1.80007
	0.543	-71.1			0.543	1.9
	0.544	-71.1			0.544	1.89994
	0.545	-71.1			0.545	1.89987
	0.546	-71			0.546	1.8998
	0.547	-71.1			0.547	1.89973
	0.548	-71			0.548	1.89966
	0.549	-71			0.549	1.89959
	0.55	-71			0.55	1.89952
	0.551	-70.9			0.551	1.79945
	0.552	-70.9			0.552	1.79938
	0.553	-70.8			0.553	1.79931
	0.554	-70.8			0.554	1.79925
	0.555	-70.7			0.555	1.79918
	0.556	-70.7			0.556	1.79911
	0.557	-70.6			0.557	1.79904
	0.558	-70.5			0.558	1.79897
	0.559	-70.5			0.559	1.7989
	0.56	-70.4			0.56	1.79883
	0.561	-70.4			0.561	1.79876
	0.562	-70.3			0.562	1.89869
	0.563	-70.3			0.563	1.69863
	0.564	-70.2			0.564	1.79856
	0.565	-70.2			0.565	1.99849
	0.566	-70.1			0.566	1.89842
	0.567	-70.1			0.567	1.69835
	0.568	-70.1			0.568	1.59828
	0.569	-70.1			0.569	1.69821
	0.57	-70.1			0.57	1.79814
	0.571	-70.1			0.571	1.89807
	0.572	-70			0.572	1.798
	0.573	-70			0.573	1.79794
	0.574	-70			0.574	1.79787
	0.575	-69.9			0.575	1.7978
	0.576	-69.9			0.576	1.79773
	0.577	-69.8			0.577	1.79766
	0.578	-69.7			0.578	1.79759
	0.579	-69.7			0.579	1.79752
	0.58	-69.6			0.58	1.79745
	0.581	-69.6			0.581	1.79738
	0.582	-69.5			0.582	1.79731
	0.583	-69.4			0.583	1.79725
	0.584	-69.5			0.584	1.79718
	0.585	-69.4			0.585	1.89711
	0.586	-69.4			0.586	1.79704
	0.587	-69.4			0.587	1.79697
	0.588	-69.3			0.588	1.7969
	0.589	-69.3			0.589	1.89683
	0.59	-69.3			0.59	1.89676
	0.591	-69.3			0.591	1.79669
	0.592	-69.2			0.592	1.79662
	0.593	-69.2			0.593	1.79656
	0.594	-69.1			0.594	1.79649
	0.595	-69.1			0.595	1.79642
	0.596	-69			0.596	1.79635
	0.597	-68.9			0.597	1.79628
	0.598	-68.9			0.598	1.79621
	0.599	-68.8			0.599	1.79614
	0.6	-68.8			0.6	1.79607
	0.601	-68.7			0.601	1.796
	0.602	-68.7			0.602	1.79593
	0.603	-68.6			0.603	1.79587
	0.604	-68.6			0.604	1.7958
	0.605	-68.6			0.605	1.79573
	0.606	-68.6			0.606	1.89566
	0.607	-68.6			0.607	1.89559
	0.608	-68.6			0.608	1.79552
	0.609	-68.5			0.609	1.89545
	0.61	-68.5			0.61	1.89538
	0.611	-68.5			0.611	1.79531
	0.612	-68.5			0.612	1.79524
	0.613	-68.4			0.613	1.79518
	0.614	-68.4			0.614	1.79511
	0.615	-68.3			0.615	1.79504
	0.616	-68.3			0.616	1.79497
	0.617	-68.2			0.617	1.7949
	0.618	-68			0.618	1.79483
	0.619	-68			0.619	1.79476
	0.62	-67.9			0.62	1.79469
	0.621	-67.9			0.621	1.79462
	0.622	-67.9			0.622	1.79456
	0.623	-67.9			0.623	1.79449
	0.624	-67.8			0.624	1.89442
	0.625	-67.8			0.625	1.89435
	0.626	-67.8			0.626	1.89428
	0.627	-67.8			0.627	1.79421
	0.628	-67.8			0.628	1.89414
	0.629	-67.8			0.629	1.89407
	0.63	-67.7			0.63	1.894
	0.631	-67.7			0.631	1.79393
	0.632	-67.7			0.632	1.79387
	0.633	-67.6			0.633	1.7938
	0.634	-67.6			0.634	1.79373
	0.635	-67.5			0.635	1.79366
	0.636	-67.4			0.636	1.79359
	0.637	-67.4			0.637	1.69352
	0.638	-67.3			0.638	1.79345
	0.639	-67.3			0.639	1.79338
	0.64	-67.2			0.64	1.79331
	0.641	-67.2			0.641	1.89324
	0.642	-67.1			0.642	1.79318
	0.643	-67.1			0.643	1.79311
	0.644	-67.1			0.644	1.89304
	0.645	-67			0.645	1.89297
	0.646	-67			0.646	1.8929
	0.647	-67			0.647	1.79283
	0.648	-67			0.648	1.79276
	0.649	-67			0.649	1.89269
	0.65	-67			0.65	1.79262
	0.651	-66.9			0.651	1.79255
	0.652	-66.9			0.652	1.79249
	0.653	-66.8			0.653	1.89242
	0.654	-66.8			0.654	1.79235
	0.655	-66.7			0.655	1.89228
	0.656	-66.7			0.656	1.79221
	0.657	-66.7			0.657	1.89214
	0.658	-66.6			0.658	1.79207
	0.659	-66.5			0.659	1.892
	0.66	-66.4			0.66	1.79193
	0.661	-66.4			0.661	1.89186
	0.662	-66.4			0.662	1.8918
	0.663	-66.4			0.663	1.79173
	0.664	-66.3			0.664	1.89166
	0.665	-66.3			0.665	1.79159
	0.666	-66.3			0.666	1.89152
	0.667	-66.2			0.667	1.89145
	0.668	-66.3			0.668	1.89138
	0.669	-66.2			0.669	1.89131
	0.67	-66.2			0.67	1.89124
	0.671	-66.2			0.671	1.79117
	0.672	-66.2			0.672	2.49111
	0.673	-66.1			0.673	2.29104
	0.674	-66.1			0.674	1.59097
	0.675	-66			0.675	1.6909
	0.676	-65.9			0.676	1.69083
	0.677	-65.8			0.677	1.79076
	0.678	-65.7			0.678	1.79069
	0.679	-65.6			0.679	1.89062
	0.68	-65.6			0.68	1.79055
	0.681	-65.5			0.681	1.79049
	0.682	-65.3			0.682	1.79042
	0.683	-65.1			0.683	1.99035
	0.684	-64.9			0.684	1.89028
	0.685	-64.7			0.685	1.89021
	0.686	-64.4			0.686	1.89014
	0.687	-64.2			0.687	1.89007
	0.688	-64			0.688	1.89
	0.689	-63.7			0.689	1.78993
	0.69	-63.4			0.69	1.88986
	0.691	-63			0.691	1.8898
	0.692	-62.5			0.692	1.88973
	0.693	-61.8			0.693	1.78966
	0.694	-61			0.694	1.88959
	0.695	-59.9			0.695	1.78952
	0.696	-58.7			0.696	1.78945
	0.697	-57.6			0.697	1.88938
	0.698	-56.4			0.698	1.78931
	0.699	-55.2			0.699	1.88924
	0.7	-53.9			0.7	1.88917
	0.701	-52.5			0.701	1.88911
	0.702	-50.9			0.702	1.88904
	0.703	-49.2			0.703	1.88897
	0.704	-47.1			0.704	1.8889
	0.705	-44.7			0.705	1.88883
	0.706	-42			0.706	1.88876
	0.707	-39.3			0.707	1.88869
	0.708	-36.7			0.708	1.88862
	0.709	-34.1			0.709	1.88855
	0.71	-31.4			0.71	1.88848
	0.711	-28.4			0.711	1.88842
	0.712	-25.5			0.712	1.88835
	0.713	-22.4			0.713	1.78828
	0.714	-19.1			0.714	1.78821
	0.715	-15.7			0.715	1.78814
	0.716	-11.7			0.716	1.78807
	0.717	-7.48			0.717	1.788
	0.718	-3.17			0.718	1.78793
	0.719	0.932			0.719	1.78786
	0.72	5.01			0.72	1.78779
	0.721	9.21			0.721	1.88773
	0.722	13.6			0.722	1.88766
	0.723	18.2			0.723	1.88759
	0.724	23.8			0.724	1.88752
	0.725	27.6			0.725	1.88745
	0.726	30.2			0.726	1.88738
	0.727	32.2			0.727	1.88731
	0.728	33.7			0.728	1.78724
	0.729	34.9			0.729	1.88717
	0.73	35.8			0.73	1.8871
	0.731	36.7			0.731	1.78704
	0.732	37.3			0.732	1.88697
	0.733	37.9			0.733	1.7869
	0.734	38.4			0.734	1.78683
	0.735	38.6			0.735	1.88676
	0.736	39.4			0.736	1.78669
	0.737	39.5			0.737	1.78662
	0.738	39.7			0.738	1.78655
	0.739	40.3			0.739	1.78648
	0.74	40.1			0.74	1.78642
	0.741	40.5			0.741	1.88635
	0.742	40.5			0.742	1.78628
	0.743	40.7			0.743	1.78621
	0.744	40.9			0.744	1.78614
	0.745	40.9			0.745	1.78607
	0.746	41			0.746	1.886
	0.747	40.9			0.747	1.78593
	0.748	41			0.748	1.88586
	0.749	41			0.749	1.88579
	0.75	41			0.75	1.78573
	0.751	41.1			0.751	1.78566
	0.752	41.1			0.752	1.88559
	0.753	41.1			0.753	1.88552
	0.754	41.2			0.754	1.68545
	0.755	41.2			0.755	1.68538
	0.756	41.3			0.756	1.68531
	0.757	41.3			0.757	1.88524
	0.758	41.4			0.758	1.78517
	0.759	41.4			0.759	1.6851
	0.76	41.5			0.76	1.78504
	0.761	41.5			0.761	1.78497
	0.762	41.5			0.762	1.7849
	0.763	41.5			0.763	1.78483
	0.764	41.5			0.764	1.88476
	0.765	41.5			0.765	1.78469
	0.766	41.4			0.766	1.78462
	0.767	41.4			0.767	1.78455
	0.768	41.4			0.768	1.88448
	0.769	41.4			0.769	1.98441
	0.77	41.3			0.77	1.78435
	0.771	41.3			0.771	1.78428
	0.772	41.3			0.772	1.78421
	0.773	41.3			0.773	1.78414
	0.774	41.2			0.774	1.78407
	0.775	41.3			0.775	1.884
	0.776	41.3			0.776	1.78393
	0.777	41.3			0.777	1.88386
	0.778	41.3			0.778	1.58379
	0.779	41.3			0.779	1.18372
	0.78	41.3			0.78	1.98366
	0.781	41.3			0.781	1.78359
	0.782	41.3			0.782	1.88352
	0.783	41.3			0.783	1.78345
	0.784	41.3			0.784	1.88338
	0.785	41.2			0.785	1.88331
	0.786	41.1			0.786	1.88324
	0.787	41.1			0.787	1.88317
	0.788	41			0.788	1.8831
	0.789	41			0.789	1.88303
	0.79	40.9			0.79	1.78297
	0.791	40.9			0.791	1.8829
	0.792	40.8			0.792	1.88283
	0.793	40.8			0.793	1.68276
	0.794	40.8			0.794	1.78269
	0.795	40.8			0.795	1.88262
	0.796	40.8			0.796	1.78255
	0.797	40.8			0.797	1.78248
	0.798	40.8			0.798	1.78241
	0.799	40.8			0.799	1.78234
	0.8	40.8			0.8	1.78228
	0.801	40.8			0.801	1.78221
	0.802	40.8			0.802	1.78214
	0.803	40.7			0.803	1.78207
	0.804	40.7			0.804	1.882
	0.805	40.6			0.805	1.88193
	0.806	40.6			0.806	1.78186
	0.807	40.5			0.807	1.88179
	0.808	40.5			0.808	1.78172
	0.809	40.4			0.809	1.88166
	0.81	40.4			0.81	1.88159
	0.811	40.4			0.811	1.78152
	0.812	40.3			0.812	1.78145
	0.813	40.3			0.813	1.78138
	0.814	40.3			0.814	1.78131
	0.815	40.3			0.815	1.78124
	0.816	40.3			0.816	1.78117
	0.817	40.3			0.817	1.7811
	0.818	40.3			0.818	1.78103
	0.819	40.3			0.819	1.78097
	0.82	40.3			0.82	1.7809
	0.821	40.2			0.821	1.78083
	0.822	40.2			0.822	1.78076
	0.823	40.2			0.823	1.78069
	0.824	40.1			0.824	1.88062
	0.825	40			0.825	1.88055
	0.826	40			0.826	1.88048
	0.827	40			0.827	1.88041
	0.828	39.9			0.828	1.78034
	0.829	39.8			0.829	1.88028
	0.83	39.8			0.83	1.88021
	0.831	39.7			0.831	1.78014
	0.832	39.7			0.832	1.78007
	0.833	39.7			0.833	1.78
	0.834	39.7			0.834	1.77993
	0.835	39.7			0.835	1.77986
	0.836	39.7			0.836	1.77979
	0.837	39.6			0.837	1.67972
	0.838	39.6			0.838	1.77965
	0.839	39.6			0.839	1.77959
	0.84	39.6			0.84	1.77952
	0.841	39.6			0.841	1.77945
	0.842	39.5			0.842	1.87938
	0.843	39.5			0.843	1.77931
	0.844	39.1			0.844	1.87924
	0.845	39.5			0.845	1.87917
	0.846	39.3			0.846	1.8791
	0.847	39.4			0.847	1.87903
	0.848	39.5			0.848	1.87896
	0.849	39.2			0.849	1.8789
	0.85	39.3			0.85	1.77883
	0.851	39.2			0.851	1.87876
	0.852	39.1			0.852	1.77869
	0.853	39.1			0.853	1.87862
	0.854	39.1			0.854	1.77855
	0.855	39			0.855	1.77848
	0.856	39.1			0.856	1.77841
	0.857	39			0.857	1.77834
	0.858	39			0.858	1.77827
	0.859	39			0.859	1.77821
	0.86	39.1			0.86	1.87814
	0.861	39			0.861	1.77807
	0.862	39			0.862	1.878
	0.863	38.9			0.863	1.87793
	0.864	38.9			0.864	1.87786
	0.865	38.9			0.865	1.87779
	0.866	38.8			0.866	1.87772
	0.867	38.7			0.867	1.87765
	0.868	38.7			0.868	1.87759
	0.869	38.6			0.869	1.87752
	0.87	38.6			0.87	1.87745
	0.871	38.5			0.871	1.87738
	0.872	38.5			0.872	1.77731
	0.873	38.5			0.873	1.77724
	0.874	38.4			0.874	1.77717
	0.875	38.5			0.875	1.8771
	0.876	38.4			0.876	1.77703
	0.877	38.4			0.877	1.77696
	0.878	38.4			0.878	1.7769
	0.879	38.4			0.879	1.77683
	0.88	38.4			0.88	1.77676
	0.881	38.4			0.881	1.77669
	0.882	38.3			0.882	1.87662
	0.883	38.3			0.883	1.77655
	0.884	38.3			0.884	1.87648
	0.885	38.2			0.885	2.07641
	0.886	38.2			0.886	1.37634
	0.887	38.1			0.887	1.57627
	0.888	38.1			0.888	1.67621
	0.889	38			0.889	1.97614
	0.89	38			0.89	1.87607
	0.891	37.9			0.891	1.876
	0.892	37.9			0.892	1.77593
	0.893	37.9			0.893	1.87586
	0.894	37.9			0.894	1.77579
	0.895	37.8			0.895	1.77572
	0.896	37.9			0.896	1.77565
	0.897	37.8			0.897	1.87558
	0.898	37.8			0.898	1.77552
	0.899	37.9			0.899	1.77545
	0.9	37.8			0.9	1.77538
	0.901	37.8			0.901	1.77531
	0.902	37.7			0.902	1.87524
	0.903	37.7			0.903	1.87517
	0.904	37.7			0.904	1.8751
	0.905	37.7			0.905	1.87503
	0.906	37.6			0.906	1.87496
	0.907	37.5			0.907	1.87489
	0.908	37.5			0.908	1.87483
	0.909	37.4			0.909	1.87476
	0.91	37.4			0.91	1.87469
	0.911	37.3			0.911	1.77462
	0.912	37.3			0.912	1.77455
	0.913	37.3			0.913	1.87448
	0.914	37.2			0.914	1.77441
	0.915	37.3			0.915	1.77434
	0.916	37.2			0.916	1.77427
	0.917	37.2			0.917	1.7742
	0.918	37.2			0.918	1.77414
	0.919	37.3			0.919	1.77407
	0.92	37.2			0.92	1.874
	0.921	37.2			0.921	1.87393
	0.922	37.2			0.922	1.87386
	0.923	37.1			0.923	1.87379
	0.924	37.1			0.924	1.87372
	0.925	37			0.925	1.87365
	0.926	37			0.926	1.87358
	0.927	36.9			0.927	1.87352
	0.928	36.9			0.928	1.87345
	0.929	36.9			0.929	1.87338
	0.93	36.8			0.93	1.87331
	0.931	36.7			0.931	1.77324
	0.932	36.7			0.932	1.87317
	0.933	36.7			0.933	1.7731
	0.934	36.7			0.934	1.77303
	0.935	36.7			0.935	1.77296
	0.936	36.7			0.936	1.77289
	0.937	36.6			0.937	1.77283
	0.938	36.7			0.938	1.77276
	0.939	36.7			0.939	1.77269
	0.94	36.6			0.94	1.77262
	0.941	36.6			0.941	1.77255
	0.942	36.6			0.942	1.87248
	0.943	36.5			0.943	1.87241
	0.944	36.5			0.944	1.87234
	0.945	36.5			0.945	1.87227
	0.946	36.4			0.946	1.8722
	0.947	36.3			0.947	1.87214
	0.948	36.3			0.948	1.87207
	0.949	36.3			0.949	1.872
	0.95	36			0.95	1.87193
	0.951	36.2			0.951	1.77186
	0.952	36.1			0.952	1.87179
	0.953	35.9			0.953	1.77172
	0.954	35.9			0.954	1.77165
	0.955	36			0.955	1.77158
	0.956	36.1			0.956	1.77151
	0.957	36			0.957	1.77145
	0.958	36.1			0.958	1.77138
	0.959	36.1			0.959	1.77131
	0.96	36.1			0.96	1.77124
	0.961	36			0.961	1.77117
	0.962	36			0.962	1.8711
	0.963	36			0.963	1.87103
	0.964	36			0.964	1.87096
	0.965	35.9			0.965	1.87089
	0.966	35.9			0.966	1.87082
	0.967	35.8			0.967	1.87076
	0.968	35.8			0.968	1.87069
	0.969	35.7			0.969	1.87062
	0.97	35.7			0.97	1.87055
	0.971	35.6			0.971	1.87048
	0.972	35.6			0.972	1.87041
	0.973	35.6			0.973	1.87034
	0.974	35.5			0.974	1.77027
	0.975	35.5			0.975	1.7702
	0.976	35.5			0.976	1.77013
	0.977	35.5			0.977	1.77007
	0.978	35.5			0.978	1.77
	0.979	35.5			0.979	1.76993
	0.98	35.6			0.98	1.76986
	0.981	35.5			0.981	1.76979
	0.982	35.5			0.982	1.76972
	0.983	35.4			0.983	1.86965
	0.984	35.4			0.984	1.86958
	0.985	35.4			0.985	1.86951
	0.986	35.3			0.986	1.86945
	0.987	35.3			0.987	1.86938
	0.988	35.2			0.988	1.86931
	0.989	35.2			0.989	1.86924
	0.99	35.1			0.99	1.86917
	0.991	35			0.991	1.8691
	0.992	35			0.992	1.56903
	0.993	35			0.993	1.56896
	0.994	35			0.994	1.76889
	0.995	35			0.995	1.66882
	0.996	35			0.996	1.76876
	0.997	35			0.997	1.76869
	0.998	35			0.998	1.66862
	0.999	35			0.999	1.76855
	1	35			1	1.76848
	1.001	35			1.001	1.76841
	1.002	35			1.002	1.76834
	1.003	35			1.003	1.76827
	1.004	34.9			1.004	1.8682
	1.005	34.8			1.005	1.76813
	1.006	34.8			1.006	1.86807
	1.007	34.8			1.007	1.868
	1.008	34.7			1.008	1.86793
	1.009	34.7			1.009	1.86786
	1.01	34.6			1.01	1.76779
	1.011	34.6			1.011	1.86772
	1.012	34.5			1.012	1.76765
	1.013	34.5			1.013	1.76758
	1.014	34.5			1.014	1.76751
	1.015	34.5			1.015	1.76744
	1.016	34.5			1.016	1.76738
	1.017	34.5			1.017	1.76731
	1.018	34.5			1.018	1.76724
	1.019	34.5			1.019	1.76717
	1.02	34.5			1.02	1.7671
	1.021	34.4			1.021	1.76703
	1.022	34.5			1.022	1.76696
	1.023	34.4			1.023	1.86689
	1.024	34.4			1.024	1.86682
	1.025	34.3			1.025	1.76675
	1.026	34.3			1.026	1.76669
	1.027	34.2			1.027	1.86662
	1.028	34.2			1.028	1.86655
	1.029	34.1			1.029	1.86648
	1.03	34			1.03	1.86641
	1.031	34			1.031	1.76634
	1.032	34			1.032	1.86627
	1.033	34			1.033	1.7662
	1.034	33.9			1.034	1.76613
	1.035	34			1.035	1.76606
	1.036	33.9			1.036	1.766
	1.037	34			1.037	1.76593
	1.038	34			1.038	1.76586
	1.039	33.9			1.039	1.76579
	1.04	33.9			1.04	1.76572
	1.041	33.9			1.041	1.76565
	1.042	33.9			1.042	1.86558
	1.043	33.9			1.043	1.86551
	1.044	33.9			1.044	1.86544
	1.045	33.9			1.045	1.86537
	1.046	33.8			1.046	1.86531
	1.047	33.8			1.047	1.86524
	1.048	33.7			1.048	1.86517
	1.049	33.6			1.049	1.8651
	1.05	33.6			1.05	1.86503
	1.051	33.6			1.051	1.86496
	1.052	33.5			1.052	1.86489
	1.053	33.5			1.053	1.76482
	1.054	33.5			1.054	1.76475
	1.055	33.5			1.055	1.86469
	1.056	33.5			1.056	1.86462
	1.057	33.5			1.057	1.76455
	1.058	33.4			1.058	1.76448
	1.059	33.7			1.059	1.76441
	1.06	33.2			1.06	1.76434
	1.061	33.6			1.061	1.86427
	1.062	33.3			1.062	1.7642
	1.063	33.4			1.063	1.86413
	1.064	33.4			1.064	1.86406
	1.065	33.4			1.065	1.864
	1.066	33.3			1.066	1.86393
	1.067	33.2			1.067	1.86386
	1.068	33.2			1.068	1.86379
	1.069	33.1			1.069	1.86372
	1.07	33.1			1.07	1.76365
	1.071	33.1			1.071	1.76358
	1.072	33			1.072	1.76351
	1.073	33			1.073	1.76344
	1.074	33			1.074	1.86337
	1.075	33			1.075	1.76331
	1.076	33			1.076	1.76324
	1.077	33			1.077	1.76317
	1.078	33			1.078	1.7631
	1.079	33			1.079	1.86303
	1.08	33			1.08	1.86296
	1.081	33			1.081	1.76289
	1.082	33			1.082	1.76282
	1.083	32.9			1.083	1.86275
	1.084	32.9			1.084	1.86268
	1.085	32.8			1.085	1.86262
	1.086	32.8			1.086	1.86255
	1.087	32.8			1.087	1.86248
	1.088	32.7			1.088	1.86241
	1.089	32.7			1.089	1.86234
	1.09	32.6			1.09	1.86227
	1.091	32.6			1.091	1.8622
	1.092	32.6			1.092	1.86213
	1.093	32.6			1.093	1.76206
	1.094	32.5			1.094	1.86199
	1.095	32.6			1.095	1.86193
	1.096	32.6			1.096	1.76186
	1.097	32.6			1.097	1.76179
	1.098	32.5			1.098	1.86172
	1.099	32.5			1.099	1.66165
	1.1	32.6			1.1	1.96158
	1.101	32.5			1.101	1.96151
	1.102	32.6			1.102	1.96144
	1.103	32.5			1.103	1.96137
	1.104	32.5			1.104	1.7613
	1.105	32.4			1.105	1.86124
	1.106	32.4			1.106	1.86117
	1.107	32.3			1.107	1.8611
	1.108	32.3			1.108	1.86103
	1.109	32.2			1.109	1.86096
	1.11	32.2			1.11	1.86089
	1.111	32.2			1.111	1.86082
	1.112	32.1			1.112	1.86075
	1.113	32.1			1.113	1.86068
	1.114	32.1			1.114	1.76062
	1.115	32.1			1.115	1.76055
	1.116	32.1			1.116	1.76048
	1.117	32.1			1.117	1.86041
	1.118	32.1			1.118	1.86034
	1.119	32.1			1.119	1.76027
	1.12	32.1			1.12	1.8602
	1.121	32.1			1.121	1.86013
	1.122	32.1			1.122	1.86006
	1.123	32.1			1.123	1.85999
	1.124	32			1.124	1.85993
	1.125	32			1.125	1.85986
	1.126	31.9			1.126	1.85979
	1.127	31.9			1.127	1.95972
	1.128	31.8			1.128	1.85965
	1.129	31.7			1.129	1.85958
	1.13	31.7			1.13	1.85951
	1.131	31.7			1.131	1.85944
	1.132	31.7			1.132	1.85937
	1.133	31.7			1.133	1.8593
	1.134	31.6			1.134	1.85924
	1.135	31.7			1.135	1.75917
	1.136	31.7			1.136	1.7591
	1.137	31.7			1.137	1.75903
	1.138	31.7			1.138	1.75896
	1.139	31.7			1.139	1.85889
	1.14	31.7			1.14	1.85882
	1.141	31.7			1.141	1.75875
	1.142	31.6			1.142	1.85868
	1.143	31.6			1.143	1.85861
	1.144	31.6			1.144	1.85855
	1.145	31.6			1.145	1.85848
	1.146	31.5			1.146	1.85841
	1.147	31.5			1.147	1.85834
	1.148	31.4			1.148	1.85827
	1.149	31.4			1.149	1.8582
	1.15	31.3			1.15	1.85813
	1.151	31.3			1.151	1.85806
	1.152	31.2			1.152	1.85799
	1.153	31.2			1.153	1.85792
	1.154	31.2			1.154	1.85786
	1.155	31.2			1.155	1.75779
	1.156	31.2			1.156	1.85772
	1.157	31.2			1.157	1.75765
	1.158	31.2			1.158	1.85758
	1.159	31.2			1.159	1.85751
	1.16	31.2			1.16	1.85744
	1.161	31.2			1.161	1.85737
	1.162	31.2			1.162	1.8573
	1.163	31.2			1.163	1.85723
	1.164	31.3			1.164	1.85717
	1.165	31.2			1.165	1.8571
	1.166	31.2			1.166	1.85703
	1.167	31			1.167	1.85696
	1.168	30.9			1.168	1.85689
	1.169	30.9			1.169	1.85682
	1.17	30.9			1.17	1.85675
	1.171	30.8			1.171	1.85668
	1.172	30.8			1.172	1.85661
	1.173	30.8			1.173	1.85655
	1.174	30.7			1.174	1.85648
	1.175	30.8			1.175	1.85641
	1.176	30.8			1.176	1.75634
	1.177	30.8			1.177	1.75627
	1.178	30.8			1.178	1.8562
	1.179	30.8			1.179	1.75613
	1.18	30.8			1.18	1.75606
	1.181	30.8			1.181	1.85599
	1.182	30.8			1.182	1.85592
	1.183	30.7			1.183	1.85586
	1.184	30.7			1.184	1.85579
	1.185	30.7			1.185	1.85572
	1.186	30.7			1.186	1.85565
	1.187	30.7			1.187	1.85558
	1.188	30.6			1.188	1.85551
	1.189	30.5			1.189	1.85544
	1.19	30.5			1.19	1.85537
	1.191	30.4			1.191	1.8553
	1.192	30.4			1.192	1.85523
	1.193	30.4			1.193	1.75517
	1.194	30.4			1.194	1.8551
	1.195	30.3			1.195	1.75503
	1.196	30.4			1.196	1.75496
	1.197	30.4			1.197	1.85489
	1.198	30.4			1.198	1.85482
	1.199	30.4			1.199	1.85475
	1.2	30.4			1.2	1.85468
	1.201	30.4			1.201	1.75461
	1.202	30.4			1.202	2.15454
	1.203	30.4			1.203	1.85448
	1.204	30.3			1.204	2.05441
	1.205	30.3			1.205	2.05434
	1.206	30.3			1.206	1.95427
	1.207	30.2			1.207	1.9542
	1.208	30.2			1.208	1.95413
	1.209	30.1			1.209	1.75406
	1.21	30.1			1.21	1.85399
	1.211	30			1.211	1.75392
	1.212	30			1.212	1.85385
	1.213	30			1.213	1.85379
	1.214	30			1.214	1.85372
	1.215	30			1.215	1.75365
	1.216	30			1.216	1.85358
	1.217	30			1.217	1.85351
	1.218	30			1.218	1.85344
	1.219	30			1.219	1.85337
	1.22	30			1.22	1.8533
	1.221	30			1.221	1.85323
	1.222	30			1.222	1.85316
	1.223	30			1.223	1.8531
	1.224	29.9			1.224	1.85303
	1.225	29.9			1.225	1.85296
	1.226	29.8			1.226	1.85289
	1.227	29.8			1.227	1.85282
	1.228	29.7			1.228	1.85275
	1.229	29.7			1.229	1.85268
	1.23	29.6			1.23	1.85261
	1.231	29.6			1.231	1.85254
	1.232	29.6			1.232	1.85247
	1.233	29.6			1.233	1.85241
	1.234	29.6			1.234	1.85234
	1.235	29.6			1.235	1.85227
	1.236	29.6			1.236	1.8522
	1.237	29.6			1.237	1.85213
	1.238	29.6			1.238	1.75206
	1.239	29.6			1.239	1.85199
	1.24	29.6			1.24	1.85192
	1.241	29.6			1.241	1.85185
	1.242	29.6			1.242	1.85179
	1.243	29.6			1.243	1.95172
	1.244	29.6			1.244	1.95165
	1.245	29.5			1.245	1.85158
	1.246	29.5			1.246	1.95151
	1.247	29.4			1.247	1.95144
	1.248	29.4			1.248	1.85137
	1.249	29.3			1.249	1.9513
	1.25	29.3			1.25	1.95123
	1.251	29.3			1.251	1.85116
	1.252	29.2			1.252	1.8511
	1.253	29.2			1.253	1.95103
	1.254	29.2			1.254	1.85096
	1.255	29.2			1.255	1.85089
	1.256	29.2			1.256	1.85082
	1.257	29.2			1.257	1.85075
	1.258	29.2			1.258	1.95068
	1.259	29.2			1.259	1.85061
	1.26	29.2			1.26	1.85054
	1.261	29.2			1.261	1.85047
	1.262	29.2			1.262	1.85041
	1.263	29.2			1.263	1.95034
	1.264	29.2			1.264	1.85027
	1.265	29.1			1.265	1.9502
	1.266	29.1			1.266	1.95013
	1.267	29.1			1.267	1.95006
	1.268	29			1.268	1.94999
	1.269	29			1.269	1.94992
	1.27	28.9			1.27	1.94985
	1.271	29			1.271	1.94978
	1.272	28.4			1.272	1.94972
	1.273	29			1.273	1.94965
	1.274	29.1			1.274	1.94958
	1.275	28.8			1.275	1.94951
	1.276	28.8			1.276	1.94944
	1.277	28.9			1.277	1.94937
	1.278	28.9			1.278	1.9493
	1.279	28.8			1.279	1.94923
	1.28	28.8			1.28	1.94916
	1.281	28.9			1.281	1.94909
	1.282	28.9			1.282	1.94903
	1.283	28.8			1.283	1.94896
	1.284	28.8			1.284	2.04889
	1.285	28.8			1.285	1.94882
	1.286	28.7			1.286	1.94875
	1.287	28.6			1.287	2.04868
	1.288	28.6			1.288	1.94861
	1.289	28.6			1.289	2.04854
	1.29	28.5			1.29	2.04847
	1.291	28.5			1.291	1.9484
	1.292	28.5			1.292	2.04834
	1.293	28.5			1.293	1.94827
	1.294	28.5			1.294	1.9482
	1.295	28.5			1.295	1.94813
	1.296	28.5			1.296	1.94806
	1.297	28.5			1.297	1.94799
	1.298	28.5			1.298	2.04792
	1.299	28.5			1.299	2.04785
	1.3	28.5			1.3	2.04778
	1.301	28.5			1.301	2.04772
	1.302	28.5			1.302	2.04765
	1.303	28.5			1.303	2.04758
	1.304	28.5			1.304	2.04751
	1.305	28.4			1.305	2.04744
	1.306	28.4			1.306	2.14737
	1.307	28.4			1.307	2.1473
	1.308	28.3			1.308	2.14723
	1.309	28.3			1.309	2.14716
	1.31	28.2			1.31	2.04709
	1.311	28.2			1.311	1.74703
	1.312	28.1			1.312	2.04696
	1.313	28.2			1.313	2.14689
	1.314	28.1			1.314	2.24682
	1.315	28.1			1.315	2.34675
	1.316	28.2			1.316	2.24668
	1.317	28.2			1.317	2.04661
	1.318	28.1			1.318	2.24654
	1.319	28.2			1.319	2.04647
	1.32	28.2			1.32	2.1464
	1.321	28.2			1.321	2.14634
	1.322	28.2			1.322	2.14627
	1.323	28.2			1.323	2.1462
	1.324	28.1			1.324	2.14613
	1.325	28.1			1.325	2.24606
	1.326	28			1.326	2.14599
	1.327	28			1.327	2.24592
	1.328	27.9			1.328	2.24585
	1.329	27.9			1.329	2.24578
	1.33	27.9			1.33	2.24571
	1.331	27.8			1.331	2.24565
	1.332	27.8			1.332	2.24558
	1.333	27.8			1.333	2.24551
	1.334	27.8			1.334	2.24544
	1.335	27.8			1.335	2.24537
	1.336	27.8			1.336	2.2453
	1.337	27.8			1.337	2.24523
	1.338	27.8			1.338	2.24516
	1.339	27.8			1.339	2.24509
	1.34	27.8			1.34	2.24502
	1.341	27.8			1.341	2.24496
	1.342	27.8			1.342	2.24489
	1.343	27.8			1.343	2.34482
	1.344	27.8			1.344	2.24475
	1.345	27.8			1.345	2.34468
	1.346	27.7			1.346	2.34461
	1.347	27.7			1.347	2.34454
	1.348	27.6			1.348	2.34447
	1.349	27.6			1.349	2.3444
	1.35	27.5			1.35	2.34433
	1.351	27.5			1.351	2.34427
	1.352	27.5			1.352	2.4442
	1.353	27.4			1.353	2.44413
	1.354	27.5			1.354	2.44406
	1.355	27.5			1.355	2.34399
	1.356	27.4			1.356	2.44392
	1.357	27.5			1.357	2.44385
	1.358	27.5			1.358	2.44378
	1.359	27.5			1.359	2.44371
	1.36	27.5			1.36	2.54365
	1.361	27.5			1.361	2.54358
	1.362	27.5			1.362	2.54351
	1.363	27.5			1.363	2.64344
	1.364	27.5			1.364	2.64337
	1.365	27.4			1.365	2.6433
	1.366	27.4			1.366	2.64323
	1.367	27.3			1.367	2.64316
	1.368	27.3			1.368	2.64309
	1.369	27.3			1.369	2.64302
	1.37	27.3			1.37	2.74296
	1.371	27.2			1.371	2.74289
	1.372	27.2			1.372	2.74282
	1.373	27.1			1.373	2.74275
	1.374	27.2			1.374	2.84268
	1.375	27.2			1.375	2.84261
	1.376	27.2			1.376	2.84254
	1.377	27.2			1.377	2.94247
	1.378	27.4			1.378	2.9424
	1.379	27.5			1.379	2.94233
	1.38	27.2			1.38	3.04227
	1.381	27.1			1.381	3.1422
	1.382	27.2			1.382	3.14213
	1.383	27.3			1.383	3.24206
	1.384	27.2			1.384	3.34199
	1.385	27.1			1.385	3.34192
	1.386	27.1			1.386	3.54185
	1.387	27.1			1.387	3.54178
	1.388	27			1.388	3.64171
	1.389	26.9			1.389	3.74164
	1.39	26.9			1.39	3.84158
	1.391	26.8			1.391	3.94151
	1.392	26.8			1.392	4.04144
	1.393	26.8			1.393	4.14137
	1.394	26.8			1.394	4.3413
	1.395	26.8			1.395	4.54123
	1.396	26.9			1.396	4.74116
	1.397	26.9			1.397	5.04109
	1.398	26.9			1.398	5.34102
	1.399	26.9			1.399	5.64095
	1.4	26.9			1.4	6.14089
	1.401	26.9			1.401	6.84082
	1.402	26.9			1.402	7.74075
	1.403	26.8			1.403	9.24068
	1.404	26.8			1.404	12.1406
	1.405	26.8			1.405	14.7405
	1.406	26.8			1.406	16.6405
	1.407	26.8			1.407	18.5404
	1.408	26.7			1.408	20.5403
	1.409	26.6			1.409	22.6403
	1.41	26.6			1.41	24.3402
	1.411	26.6			1.411	25.5401
	1.412	26.6			1.412	26.4401
	1.413	26.5			1.413	27.14
	1.414	26.5			1.414	27.5399
	1.415	26.5			1.415	27.7399
	1.416	26.5			1.416	28.4398
	1.417	26.5			1.417	28.6397
	1.418	26.6			1.418	29.6396
	1.419	26.6			1.419	30.4396
	1.42	26.6			1.42	31.5395
	1.421	26.6			1.421	32.7394
	1.422	26.6			1.422	34.1394
	1.423	26.6			1.423	35.3393
	1.424	26.5			1.424	36.5392
	1.425	26.5			1.425	37.5392
	1.426	26.5			1.426	38.4391
	1.427	26.4			1.427	39.459
	1.428	26.4			1.428	39.9389
	1.429	26.3			1.429	40.4889
	1.43	26.3			1.43	40.9788
	1.431	26.3			1.431	41.4588
	1.432	26.3			1.432	41.8187
	1.433	26.3			1.433	42.2386
	1.434	26.3			1.434	42.5885
	1.435	26.3			1.435	42.9785
	1.436	26.3			1.436	43.3984
	1.437	26.3			1.437	43.8883
	1.438	26.3			1.438	44.3083
	1.439	26.3			1.439	44.6982
	1.44	26.3			1.44	45.0781
	1.441	26.3			1.441	45.4381
	1.442	26.3			1.442	45.698
	1.443	26.3			1.443	45.9879
	1.444	26.3			1.444	46.3079
	1.445	26.3			1.445	46.5678
	1.446	26.2			1.446	46.7577
	1.447	26.2			1.447	46.9276
	1.448	26.1			1.448	47.1176
	1.449	26.1			1.449	47.2475
	1.45	26			1.45	47.3474
	1.451	26			1.451	47.4374
	1.452	26			1.452	47.5073
	1.453	25.9			1.453	47.6072
	1.454	25.9			1.454	47.6972
	1.455	26			1.455	47.8271
	1.456	26			1.456	47.861
	1.457	26			1.457	47.9909
	1.458	26			1.458	47.9909
	1.459	26			1.459	48.1518
	1.46	26			1.46	48.2167
	1.461	26			1.461	48.3137
	1.462	26			1.462	48.3786
	1.463	26			1.463	48.4105
	1.464	26			1.464	48.4425
	1.465	25.9			1.465	48.5074
	1.466	25.9			1.466	48.5073
	1.467	25.9			1.467	48.5723
	1.468	25.8			1.468	48.5722
	1.469	25.8			1.469	48.6041
	1.47	25.7			1.47	48.6041
	1.471	25.7			1.471	48.604
	1.472	25.7			1.472	48.6689
	1.473	25.7			1.473	48.7009
	1.474	25.7			1.474	48.7008
	1.475	25.7			1.475	48.6687
	1.476	25.6			1.476	48.6686
	1.477	25.7			1.477	48.7336
	1.478	25.7			1.478	48.7005
	1.479	25.7			1.479	48.7004
	1.48	25.7			1.48	48.7334
	1.481	25.7			1.481	48.7333
	1.482	25.7			1.482	48.7974
	1.483	25.6			1.483	48.8297
	1.484	25.9			1.484	48.7973
	1.485	25.4			1.485	48.8296
	1.486	25.4			1.486	48.8618
	1.487	26.1			1.487	48.8618
	1.488	25.4			1.488	48.8617
	1.489	25.5			1.489	48.8616
	1.49	25.4			1.49	48.8939
	1.491	25.4			1.491	48.8292
	1.492	25.3			1.492	48.8614
	1.493	25.4			1.493	48.8614
	1.494	25.4			1.494	48.8613
	1.495	25.4			1.495	48.8935
	1.496	25.4			1.496	48.8935
	1.497	25.4			1.497	48.8934
	1.498	25.4			1.498	48.8933
	1.499	25.4			1.499	48.8933
	1.5	25.4			1.5	48.9256
	1.501	25.4			1.501	48.9255
	1.502	25.4			1.502	48.9579
	1.503	25.4			1.503	48.9578
	1.504	25.4			1.504	49.0227
	1.505	25.4			1.505	49.0226
	1.506	25.4			1.506	49.0226
	1.507	25.3			1.507	49.0545
	1.508	25.2			1.508	49.0544
	1.509	25.2			1.509	49.0544
	1.51	25.2			1.51	49.0223
	1.511	25.1			1.511	49.0542
	1.512	25.1			1.512	49.1512
	1.513	25.2			1.513	49.2481
	1.514	25.1			1.514	48.8599
	1.515	25.1			1.515	48.7629
	1.516	25.1			1.516	49.0219
	1.517	25.2			1.517	49.0858
	1.518	25.2			1.518	49.0217
	1.519	25.2			1.519	49.0537
	1.52	25.2			1.52	49.0536
	1.521	25.2			1.521	49.0855
	1.522	25.2			1.522	49.0855
	1.523	25.2			1.523	49.1184
	1.524	25.1			1.524	49.1183
	1.525	25.1			1.525	49.1183
	1.526	25.1			1.526	49.1182
	1.527	25			1.527	49.1501
	1.528	25			1.528	49.1181
	1.529	24.9			1.529	49.182
	1.53	24.9			1.53	49.1499
	1.531	24.9			1.531	49.1499
	1.532	24.8			1.532	49.1178
	1.533	24.9			1.533	49.1177
	1.534	24.8			1.534	49.1176
	1.535	24.8			1.535	49.1176
	1.536	24.9			1.536	49.1495
	1.537	24.8			1.537	49.0844
	1.538	24.9			1.538	49.0844
	1.539	24.9			1.539	49.1493
	1.54	24.9			1.54	49.0842
	1.541	24.9			1.541	49.1492
	1.542	24.9			1.542	49.2141
	1.543	24.8			1.543	49.181
	1.544	24.9			1.544	49.181
	1.545	24.8			1.545	49.2139
	1.546	24.8			1.546	49.2138
	1.547	24.7			1.547	49.2137
	1.548	24.7			1.548	49.2137
	1.549	24.7			1.549	49.2136
	1.55	24.6			1.55	49.1805
	1.551	24.6			1.551	49.1805
	1.552	24.6			1.552	49.1804
	1.553	24.6			1.553	49.1803
	1.554	24.6			1.554	49.1803
	1.555	24.6			1.555	49.1802
	1.556	24.6			1.556	49.1801
	1.557	24.6			1.557	49.1481
	1.558	24.6			1.558	49.213
	1.559	24.6			1.559	49.1799
	1.56	24.6			1.56	49.2129
	1.561	24.6			1.561	49.1798
	1.562	24.6			1.562	49.1797
	1.563	24.6			1.563	49.2126
	1.564	24.6			1.564	49.2126
	1.565	24.5			1.565	49.2445
	1.566	24.5			1.566	49.2764
	1.567	24.5			1.567	49.2124
	1.568	24.4			1.568	49.1793
	1.569	24.4			1.569	49.2122
	1.57	24.3			1.57	49.2122
	1.571	24.3			1.571	49.1791
	1.572	24.3			1.572	49.179
	1.573	24.3			1.573	49.212
	1.574	24.3			1.574	49.1469
	1.575	24.3			1.575	49.1468
	1.576	24.3			1.576	49.1787
	1.577	24.3			1.577	49.1147
	1.578	24.3			1.578	49.1786
	1.579	24.3			1.579	49.1465
	1.58	24.3			1.58	49.1465
	1.581	24.3			1.581	49.1784
	1.582	24.3			1.582	49.1783
	1.583	24.3			1.583	49.2113
	1.584	24.3			1.584	49.2112
	1.585	24.2			1.585	49.2111
	1.586	24.2			1.586	49.243
	1.587	24.2			1.587	49.243
	1.588	24.2			1.588	49.2109
	1.589	24.1			1.589	49.2109
	1.59	24.1			1.59	49.2108
	1.591	24			1.591	49.2107
	1.592	24.4			1.592	49.1776
	1.593	24.1			1.593	49.1776
	1.594	24.3			1.594	49.1775
	1.595	24.1			1.595	49.1454
	1.596	24.2			1.596	49.1454
	1.597	23.9			1.597	49.1453
	1.598	24.2			1.598	49.1132
	1.599	24.1			1.599	49.1772
	1.6	24.1			1.6	49.1771
	1.601	24.1			1.601	49.177
	1.602	24.1			1.602	49.1769
	1.603	24.1			1.603	49.2099
	1.604	24			1.604	49.1448
	1.605	24			1.605	49.2097
	1.606	24			1.606	49.2097
	1.607	23.9			1.607	49.2096
	1.608	23.9			1.608	49.2415
	1.609	23.8			1.609	49.2095
	1.61	23.8			1.61	49.1764
	1.611	23.8			1.611	49.1763
	1.612	23.7			1.612	49.1763
	1.613	23.7			1.613	49.1762
	1.614	23.7			1.614	49.1441
	1.615	23.7			1.615	49.176
	1.616	23.7			1.616	49.144
	1.617	23.8			1.617	49.1439
	1.618	23.8			1.618	49.1118
	1.619	23.8			1.619	49.1758
	1.62	23.8			1.62	49.5637
	1.621	23.8			1.621	49.2406
	1.622	23.7			1.622	49.0146
	1.623	23.8			1.623	49.1115
	1.624	23.8			1.624	49.2404
	1.625	23.7			1.625	49.2084
	1.626	23.7			1.626	49.2083
	1.627	23.6			1.627	49.2082
	1.628	23.6			1.628	49.2082
	1.629	23.5			1.629	49.1431
	1.63	23.5			1.63	49.175
	1.631	23.5			1.631	49.175
	1.632	23.4			1.632	49.2079
	1.633	23.5			1.633	49.1428
	1.634	23.4			1.634	49.1427
	1.635	23.4			1.635	49.1427
	1.636	23.4			1.636	49.1426
	1.637	23.4			1.637	49.1425
	1.638	23.5			1.638	49.1425
	1.639	23.5			1.639	49.1424
	1.64	23.5			1.64	49.1423
	1.641	23.5			1.641	49.2073
	1.642	23.5			1.642	49.1742
	1.643	23.5			1.643	49.1741
	1.644	23.4			1.644	49.2071
	1.645	23.4			1.645	49.239
	1.646	23.3			1.646	49.2709
	1.647	23.3			1.647	49.2709
	1.648	23.3			1.648	49.2068
	1.649	23.2			1.649	49.2387
	1.65	23.2			1.65	49.2066
	1.651	23.1			1.651	49.1736
	1.652	23.1			1.652	49.2065
	1.653	23.1			1.653	49.2064
	1.654	23.1			1.654	49.2064
	1.655	23.1			1.655	49.1733
	1.656	23.1			1.656	49.1732
	1.657	23.1			1.657	49.1412
	1.658	23.1			1.658	49.1411
	1.659	23.1			1.659	49.173
	1.66	23.1			1.66	49.206
	1.661	23.1			1.661	49.2059
	1.662	23.1			1.662	49.2378
	1.663	23.1			1.663	49.2377
	1.664	23.1			1.664	49.2057
	1.665	23.1			1.665	49.2696
	1.666	23.1			1.666	49.2375
	1.667	23			1.667	49.2695
	1.668	22.9			1.668	49.2374
	1.669	22.9			1.669	49.2373
	1.67	22.9			1.67	49.2373
	1.671	22.8			1.671	49.2372
	1.672	22.8			1.672	49.2371
	1.673	22.8			1.673	49.172
	1.674	22.8			1.674	49.205
	1.675	22.8			1.675	49.1719
	1.676	22.8			1.676	49.1718
	1.677	22.8			1.677	49.2368
	1.678	22.8			1.678	49.2047
	1.679	22.8			1.679	49.2046
	1.68	22.8			1.68	49.2366
	1.681	22.8			1.681	49.2045
	1.682	22.8			1.682	49.2684
	1.683	22.8			1.683	49.2684
	1.684	22.8			1.684	49.2683
	1.685	22.8			1.685	49.2682
	1.686	22.7			1.686	49.3012
	1.687	22.6			1.687	49.2681
	1.688	22.6			1.688	49.268
	1.689	22.6			1.689	49.3329
	1.69	22.5			1.69	49.2359
	1.691	22.5			1.691	49.2678
	1.692	22.5			1.692	49.2357
	1.693	22.4			1.693	49.2677
	1.694	22.4			1.694	49.2676
	1.695	22.4			1.695	49.2675
	1.696	22.6			1.696	49.2355
	1.697	22.5			1.697	49.2354
	1.698	22.5			1.698	49.2673
	1.699	22.7			1.699	49.2353
	1.7	22.1			1.7	49.2352
	1.701	22.5			1.701	49.2671
	1.702	22.3			1.702	49.267
	1.703	22.3			1.703	49.267
	1.704	22.4			1.704	49.2999
	1.705	22.4			1.705	49.3319
	1.706	22.3			1.706	49.3318
	1.707	22.2			1.707	49.3317
	1.708	22.2			1.708	49.3316
	1.709	22.1			1.709	49.3316
	1.71	22.1			1.71	49.2995
	1.711	22			1.711	49.3314
	1.712	22.1			1.712	49.2664
	1.713	22			1.713	49.2663
	1.714	22			1.714	49.2662
	1.715	22			1.715	49.2992
	1.716	22			1.716	49.2341
	1.717	22			1.717	49.266
	1.718	22			1.718	49.2659
	1.719	22			1.719	49.2989
	1.72	22			1.72	49.2658
	1.721	22			1.721	49.3307
	1.722	22			1.722	49.3307
	1.723	22			1.723	49.3306
	1.724	21.9			1.724	49.3625
	1.725	21.9			1.725	49.3625
	1.726	21.9			1.726	49.2984
	1.727	21.8			1.727	49.1043
	1.728	21.7			1.728	49.5893
	1.729	21.7			1.729	49.3622
	1.73	21.6			1.73	49.2981
	1.731	21.6			1.731	49.2981
	1.732	21.6			1.732	49.33
	1.733	21.6			1.733	49.3299
	1.734	21.5			1.734	49.3299
	1.735	21.5			1.735	49.2978
	1.736	21.5			1.736	49.3297
	1.737	21.5			1.737	49.3296
	1.738	21.5			1.738	49.2976
	1.739	21.5			1.739	49.3295
	1.74	21.5			1.74	49.3294
	1.741	21.5			1.741	49.3614
	1.742	21.4			1.742	49.3613
	1.743	21.4			1.743	49.3292
	1.744	21.4			1.744	49.3292
	1.745	21.3			1.745	49.3611
	1.746	21.2			1.746	49.361
	1.747	21.2			1.747	49.3939
	1.748	21.1			1.748	49.3609
	1.749	21			1.749	49.3938
	1.75	21			1.75	49.3937
	1.751	20.9			1.751	49.3287
	1.752	20.9			1.752	49.3286
	1.753	20.8			1.753	49.3605
	1.754	20.8			1.754	49.2965
	1.755	20.8			1.755	49.2634
	1.756	20.8			1.756	49.3933
	1.757	20.8			1.757	49.3283
	1.758	20.7			1.758	49.3282
	1.759	20.7			1.759	49.2961
	1.76	20.7			1.76	49.328
	1.761	20.6			1.761	49.36
	1.762	20.6			1.762	49.3599
	1.763	20.5			1.763	49.3598
	1.764	20.5			1.764	49.4248
	1.765	20.4			1.765	49.3927
	1.766	20.3			1.766	49.3276
	1.767	20.2			1.767	49.3596
	1.768	20.1			1.768	49.3925
	1.769	20			1.769	49.3924
	1.77	19.9			1.77	49.3594
	1.771	19.8			1.771	49.3923
	1.772	19.7			1.772	49.3592
	1.773	19.7			1.773	49.3272
	1.774	19.6			1.774	49.2951
	1.775	19.6			1.775	49.295
	1.776	19.5			1.776	49.295
	1.777	19.4			1.777	49.2949
	1.778	19.3			1.778	49.3268
	1.779	19.2			1.779	49.3267
	1.78	19.1			1.78	49.3267
	1.781	19			1.781	49.3266
	1.782	18.9			1.782	49.3265
	1.783	18.8			1.783	49.3585
	1.784	18.6			1.784	49.3584
	1.785	18.4			1.785	49.3583
	1.786	18.2			1.786	49.3583
	1.787	18			1.787	49.3262
	1.788	17.8			1.788	49.3581
	1.789	17.6			1.789	49.358
	1.79	17.3			1.79	49.294
	1.791	17			1.791	49.2609
	1.792	16.8			1.792	49.2938
	1.793	16.5			1.793	49.2288
	1.794	16.2			1.794	49.1967
	1.795	15.8			1.795	49.0996
	1.796	15.4			1.796	49.0026
	1.797	15			1.797	48.8727
	1.798	14.5			1.798	48.7433
	1.799	13.9			1.799	48.6784
	1.8	13.2			1.8	48.5813
	1.801	12.4			1.801	48.4842
	1.802	11.3			1.802	48.3222
	1.803	9.92			1.803	48.1611
	1.804	7.85			1.804	47.967
	1.805	5.43			1.805	47.773
	1.806	-0.329			1.806	47.3829
	1.807	-7.15			1.807	46.9328
	1.808	-12			1.808	46.4427
	1.809	-16.8			1.809	45.9627
	1.81	-21.6			1.81	45.3826
	1.811	-26.5			1.811	44.7325
	1.812	-30.7			1.812	44.1525
	1.813	-34.2			1.813	43.5024
	1.814	-36.7			1.814	42.7923
	1.815	-38.6			1.815	42.0123
	1.816	-39.9			1.816	41.2422
	1.817	-40.8			1.817	40.3021
	1.818	-41.7			1.818	39.102
	1.819	-42.7			1.819	37.812
	1.82	-43.9			1.82	36.4119
	1.821	-45.5			1.821	35.3118
	1.822	-47.4			1.822	34.1118
	1.823	-49.8			1.823	32.9117
	1.824	-52.5			1.824	31.6116
	1.825	-55.1			1.825	30.3116
	1.826	-57.6			1.826	28.9115
	1.827	-60			1.827	27.4114
	1.828	-62.2			1.828	25.9114
	1.829	-64			1.829	24.3113
	1.83	-65.5			1.83	22.4112
	1.831	-66.6			1.831	20.6111
	1.832	-67.7			1.832	18.9111
	1.833	-68.6			1.833	17.311
	1.834	-69.3			1.834	15.611
	1.835	-70			1.835	13.9109
	1.836	-70.7			1.836	12.0108
	1.837	-71.4			1.837	10.0107
	1.838	-72.1			1.838	8.21067
	1.839	-72.9			1.839	7.4106
	1.84	-73.7			1.84	6.71053
	1.841	-74.4			1.841	6.11046
	1.842	-75.1			1.842	5.71039
	1.843	-75.6			1.843	5.31033
	1.844	-76.2			1.844	4.81026
	1.845	-76.6			1.845	4.71019
	1.846	-77.1			1.846	4.41012
	1.847	-77.6			1.847	4.51005
	1.848	-78			1.848	4.30998
	1.849	-78.3			1.849	3.90991
	1.85	-78.6			1.85	4.00984
	1.851	-78.8			1.851	3.70977
	1.852	-79			1.852	3.60971
	1.853	-79.2			1.853	3.50964
	1.854	-79.3			1.854	3.40957
	1.855	-79.4			1.855	3.3095
	1.856	-79.5			1.856	3.20943
	1.857	-79.6			1.857	3.20936
	1.858	-79.7			1.858	3.10929
	1.859	-79.7			1.859	3.10922
	1.86	-79.8			1.86	3.00915
	1.861	-79.9			1.861	3.00908
	1.862	-79.9			1.862	3.00902
	1.863	-80			1.863	2.90895
	1.864	-80			1.864	2.90888
	1.865	-80			1.865	2.90881
	1.866	-80			1.866	2.80874
	1.867	-80			1.867	2.80867
	1.868	-80.1			1.868	2.8086
	1.869	-80.1			1.869	2.80853
	1.87	-80.1			1.87	2.70846
	1.871	-80			1.871	2.60839
	1.872	-80			1.872	2.60833
	1.873	-80			1.873	2.60826
	1.874	-79.9			1.874	2.60819
	1.875	-79.9			1.875	2.60812
	1.876	-79.8			1.876	2.50805
	1.877	-79.7			1.877	2.50798
	1.878	-79.7			1.878	2.50791
	1.879	-79.6			1.879	2.50784
	1.88	-79.6			1.88	2.50777
	1.881	-79.5			1.881	2.4077
	1.882	-79.5			1.882	2.50764
	1.883	-79.4			1.883	2.40757
	1.884	-79.4			1.884	2.4075
	1.885	-79.4			1.885	2.40743
	1.886	-79.4			1.886	2.40736
	1.887	-79.3			1.887	2.40729
	1.888	-79.3			1.888	2.40722
	1.889	-79.2			1.889	2.40715
	1.89	-79.3			1.89	2.40708
	1.891	-79.2			1.891	2.30701
	1.892	-79.2			1.892	2.30695
	1.893	-79.1			1.893	2.30688
	1.894	-79			1.894	2.30681
	1.895	-79			1.895	2.20674
	1.896	-78.9			1.896	2.20667
	1.897	-78.9			1.897	2.3066
	1.898	-78.5			1.898	2.30653
	1.899	-78.3			1.899	2.20646
	1.9	-78.8			1.9	2.20639
	1.901	-78.4			1.901	2.20632
	1.902	-78.6			1.902	2.20626
	1.903	-78.6			1.903	2.20619
	1.904	-78.4			1.904	2.20612
	1.905	-78.4			1.905	2.20605
	1.906	-78.4			1.906	2.20598
	1.907	-78.4			1.907	2.30591
	1.908	-78.3			1.908	2.30584
	1.909	-78.3			1.909	2.20577
	1.91	-78.3			1.91	2.2057
	1.911	-78.2			1.911	2.20563
	1.912	-78.2			1.912	2.10557
	1.913	-78.1			1.913	2.1055
	1.914	-78			1.914	2.20543
	1.915	-77.9			1.915	2.10536
	1.916	-77.9			1.916	2.10529
	1.917	-77.9			1.917	2.10522
	1.918	-77.8			1.918	2.10515
	1.919	-77.7			1.919	2.10508
	1.92	-77.6			1.92	2.10501
	1.921	-77.6			1.921	2.10495
	1.922	-77.6			1.922	2.10488
	1.923	-77.5			1.923	2.10481
	1.924	-77.5			1.924	2.10474
	1.925	-77.4			1.925	2.20467
	1.926	-77.3			1.926	2.1046
	1.927	-77.4			1.927	2.10453
	1.928	-77.3			1.928	2.10446
	1.929	-77.2			1.929	2.10439
	1.93	-77.2			1.93	2.10432
	1.931	-77.2			1.931	2.10426
	1.932	-77.1			1.932	2.00419
	1.933	-77.1			1.933	2.10412
	1.934	-77			1.934	2.00405
	1.935	-76.9			1.935	2.00398
	1.936	-76.9			1.936	2.00391
	1.937	-76.8			1.937	2.00384
	1.938	-76.7			1.938	2.00377
	1.939	-76.6			1.939	2.0037
	1.94	-76.6			1.94	2.00363
	1.941	-76.5			1.941	2.00357
	1.942	-76.5			1.942	2.0035
	1.943	-76.5			1.943	2.00343
	1.944	-76.4			1.944	2.00336
	1.945	-76.4			1.945	2.10329
	1.946	-76.3			1.946	2.10322
	1.947	-76.3			1.947	2.10315
	1.948	-76.3			1.948	2.10308
	1.949	-76.3			1.949	2.10301
	1.95	-76.2			1.95	2.00294
	1.951	-76.2			1.951	2.00288
	1.952	-76.1			1.952	2.10281
	1.953	-76.1			1.953	2.30274
	1.954	-76			1.954	2.00267
	1.955	-76			1.955	2.1026
	1.956	-75.9			1.956	1.90253
	1.957	-75.8			1.957	2.10246
	1.958	-75.7			1.958	1.80239
	1.959	-75.6			1.959	1.90232
	1.96	-75.6			1.96	2.00225
	1.961	-75.5			1.961	2.00219
	1.962	-75.5			1.962	2.00212
	1.963	-75.4			1.963	2.00205
	1.964	-75.4			1.964	2.00198
	1.965	-75.3			1.965	2.00191
	1.966	-75.3			1.966	2.00184
	1.967	-75.3			1.967	2.00177
	1.968	-75.3			1.968	2.0017
	1.969	-75.2			1.969	2.00163
	1.97	-75.2			1.97	2.00156
	1.971	-75.2			1.971	2.0015
	1.972	-75.1			1.972	2.00143
	1.973	-75.1			1.973	2.00136
	1.974	-75			1.974	2.00129
	1.975	-75			1.975	1.90122
	1.976	-74.9			1.976	1.90115
	1.977	-74.8			1.977	1.90108
	1.978	-74.8			1.978	1.90101
	1.979	-74.7			1.979	1.90094
	1.98	-74.6			1.98	1.90088
	1.981	-74.5			1.981	1.90081
	1.982	-74.5			1.982	1.90074
	1.983	-74.4			1.983	2.00067
	1.984	-74.4			1.984	2.0006
	1.985	-74.3			1.985	2.00053
	1.986	-74.3			1.986	2.00046
	1.987	-74.3			1.987	2.00039
	1.988	-74.3			1.988	2.00032
	1.989	-74.3			1.989	2.00025
	1.99	-74.3			1.99	1.90019
	1.991	-74.2			1.991	1.90012
	1.992	-74.2			1.992	1.90005
	1.993	-74.1			1.993	1.89998
	1.994	-74.1			1.994	1.89991
	1.995	-74			1.995	1.89984
[truncated: 31,811 more rows]

## Sheet: b
		Time	Voltage			Time	Charge
		s	V			s	nC
			Cu/PTFE				Cu/PTFE
			Voltage (V) - Plot 0
		0	23.1
		0.001	23.1			0	-0.167
		0.002	23.2			0.001	-0.102
		0.003	23.2			0.002	-0.102
		0.004	23.2			0.003	-0.0701
		0.005	23.2			0.004	-0.0701
		0.006	23.2			0.005	-0.0378
		0.007	23.1			0.006	-0.00545
		0.008	23.1			0.007	-0.0378
		0.009	23.1			0.008	-0.00545
		0.01	23.1			0.009	-0.0378
		0.011	23			0.01	-0.00545
		0.012	22.9			0.011	-0.0378
		0.013	22.9			0.012	-0.0701
		0.014	22.9			0.013	-0.0701
		0.015	22.8			0.014	-0.102
		0.016	22.8			0.015	-0.102
		0.017	22.8			0.016	-0.102
		0.018	22.9			0.017	-0.102
		0.019	22.8			0.018	-0.135
		0.02	22.9			0.019	-0.135
		0.021	22.9			0.02	-0.102
		0.022	22.9			0.021	-0.102
		0.023	22.9			0.022	-0.102
		0.024	22.9			0.023	-0.0378
		0.025	22.9			0.024	-0.0378
		0.026	22.9			0.025	-0.00545
		0.027	22.9			0.026	-0.0378
		0.028	22.6			0.027	-0.0378
		0.029	22.9			0.028	-0.00545
		0.03	22.9			0.029	-0.0378
		0.031	22.7			0.03	-0.0378
		0.032	22.7			0.031	-0.0378
		0.033	22.5			0.032	-0.0701
		0.034	22.5			0.033	-0.102
		0.035	22.4			0.034	-0.102
		0.036	22.4			0.035	-0.135
		0.037	22.5			0.036	-0.102
		0.038	22.5			0.037	-0.135
		0.039	22.5			0.038	-0.102
		0.04	22.5			0.039	-0.135
		0.041	22.5			0.04	-0.102
		0.042	22.6			0.041	-0.199
		0.043	22.6			0.042	-0.0701
		0.044	22.6			0.043	0.447
		0.045	22.6			0.044	-0.167
		0.046	22.6			0.045	-0.199
		0.047	22.5			0.046	0.0916
		0.048	22.5			0.047	0.0269
		0.049	22.5			0.048	-0.0701
		0.05	22.4			0.049	-0.00545
		0.051	22.4			0.05	-0.00545
		0.052	22.3			0.051	-0.0378
		0.053	22.2			0.052	-0.0701
		0.054	22.2			0.053	-0.0701
		0.055	22.1			0.054	-0.0701
		0.056	22.1			0.055	-0.102
		0.057	22.1			0.056	-0.135
		0.058	22.1			0.057	-0.135
		0.059	22.1			0.058	-0.135
		0.06	22.1			0.059	-0.102
		0.061	22.2			0.06	-0.102
		0.062	22.2			0.061	-0.0701
		0.063	22.2			0.062	-0.102
		0.064	22.2			0.063	-0.0701
		0.065	22.1			0.064	-0.0701
		0.066	22.1			0.065	-0.00545
		0.067	22.1			0.066	-0.00545
		0.068	22.1			0.067	-0.0378
		0.069	22			0.068	-0.00545
		0.07	21.9			0.069	-0.0378
		0.071	21.9			0.07	-0.0378
		0.072	21.8			0.071	-0.0378
		0.073	21.8			0.072	-0.0378
		0.074	21.8			0.073	-0.102
		0.075	21.7			0.074	-0.102
		0.076	21.7			0.075	-0.135
		0.077	21.6			0.076	-0.135
		0.078	21.6			0.077	-0.135
		0.079	21.6			0.078	-0.102
		0.08	21.6			0.079	-0.135
		0.081	21.6			0.08	-0.135
		0.082	21.6			0.081	-0.102
		0.083	21.6			0.082	-0.0701
		0.084	21.7			0.083	-0.0378
		0.085	21.6			0.084	-0.0378
		0.086	21.5			0.085	-0.0378
		0.087	21.5			0.086	-0.0378
		0.088	21.4			0.087	-0.00545
		0.089	21.4			0.088	-0.0378
		0.09	21.3			0.089	-0.00545
		0.091	21.2			0.09	-0.0701
		0.092	21.1			0.091	-0.0701
		0.093	21			0.092	-0.0701
		0.094	21			0.093	-0.0701
		0.095	20.9			0.094	-0.102
		0.096	20.9			0.095	-0.135
		0.097	20.9			0.096	-0.135
		0.098	20.8			0.097	-0.167
		0.099	20.8			0.098	-0.135
		0.1	20.8			0.099	-0.167
		0.101	20.8			0.1	-0.102
		0.102	20.7			0.101	-0.0701
		0.103	20.7			0.102	-0.102
		0.104	20.7			0.103	-0.0378
		0.105	20.6			0.104	-0.0378
		0.106	20.5			0.105	-0.0378
		0.107	20.4			0.106	-0.0378
		0.108	20.3			0.107	-0.0378
		0.109	20.2			0.108	-0.0378
		0.11	20.1			0.109	-0.0378
		0.111	19.9			0.11	-0.0378
		0.112	19.8			0.111	-0.0701
		0.113	19.7			0.112	-0.102
		0.114	19.6			0.113	-0.102
		0.115	19.4			0.114	-0.0701
		0.116	19.3			0.115	-0.102
		0.117	19.2			0.116	-0.102
		0.118	19			0.117	-0.135
		0.119	18.9			0.118	-0.135
		0.12	18.8			0.119	-0.135
		0.121	18.7			0.12	-0.135
		0.122	18.4			0.121	-0.0701
		0.123	18.3			0.122	-0.102
		0.124	18			0.123	-0.0701
		0.125	17.8			0.124	-0.0378
		0.126	17.5			0.125	-0.00545
		0.127	17.2			0.126	-0.00545
		0.128	16.8			0.127	-0.00545
		0.129	16.3			0.128	-0.0378
		0.13	15.8			0.129	-0.00545
		0.131	15.3			0.13	-0.0378
		0.132	14.5			0.131	-0.0701
		0.133	13.7			0.132	-0.0701
		0.134	12.8			0.133	-0.102
		0.135	11.5			0.134	-0.135
		0.136	9.63			0.135	-0.135
		0.137	7.79			0.136	-0.199
		0.138	3.52			0.137	-0.135
		0.139	-3.69			0.138	-0.135
		0.14	-11.2			0.139	-0.167
		0.141	-17.7			0.14	-0.102
		0.142	-23.4			0.141	-0.135
		0.143	-28			0.142	-0.0701
		0.144	-31.6			0.143	-0.102
		0.145	-34.5			0.144	-0.0701
		0.146	-36.8			0.145	-0.0378
		0.147	-38.7			0.146	-0.0378
		0.148	-40.2			0.147	-0.0378
		0.149	-41.4			0.148	-0.199
		0.15	-42.4			0.149	-0.782
		0.151	-43.4			0.15	0.156
		0.152	-44.6			0.151	-0.0378
		0.153	-46.2			0.152	-0.232
		0.154	-47.9			0.153	-0.167
		0.155	-50			0.154	-0.102
		0.156	-52.2			0.155	-0.199
		0.157	-54.6			0.156	-0.199
		0.158	-56.8			0.157	-0.135
		0.159	-59			0.158	-0.135
		0.16	-60.9			0.159	-0.167
		0.161	-62.5			0.16	-0.167
		0.162	-63.9			0.161	-0.135
		0.163	-65			0.162	-0.0378
		0.164	-66			0.163	-0.0378
		0.165	-66.7			0.164	-0.0378
		0.166	-67.3			0.165	-0.0378
		0.167	-67.9			0.166	-0.0378
		0.168	-68.5			0.167	-0.0701
		0.169	-69.1			0.168	-0.0378
		0.17	-69.7			0.169	-0.0378
		0.171	-70.4			0.17	-0.0701
		0.172	-71.1			0.171	-0.0378
		0.173	-71.9			0.172	-0.167
		0.174	-72.5			0.173	-0.135
		0.175	-73			0.174	-0.167
		0.176	-73.5			0.175	-0.135
		0.177	-74			0.176	-0.167
		0.178	-74.4			0.177	-0.167
		0.179	-74.8			0.178	-0.135
		0.18	-75.1			0.179	-0.135
		0.181	-75.3			0.18	-0.0701
		0.182	-75.5			0.181	-0.102
		0.183	-75.6			0.182	-0.0701
		0.184	-75.8			0.183	-0.0378
		0.185	-75.9			0.184	-0.0378
		0.186	-76			0.185	-0.0378
		0.187	-76.2			0.186	-0.0378
		0.188	-76.4			0.187	-0.0378
		0.189	-76.5			0.188	-0.00545
		0.19	-76.6			0.189	-0.0378
		0.191	-76.8			0.19	-0.0701
		0.192	-76.9			0.191	-0.0701
		0.193	-76.9			0.192	-0.135
		0.194	-77			0.193	-0.102
		0.195	-77			0.194	-0.135
		0.196	-77			0.195	-0.135
		0.197	-77			0.196	-0.135
		0.198	-77			0.197	-0.135
		0.199	-77			0.198	-0.135
		0.2	-77			0.199	-0.102
		0.201	-76.9			0.2	-0.102
		0.202	-76.8			0.201	-0.0701
		0.203	-76.8			0.202	-0.102
		0.204	-76.8			0.203	-0.0701
		0.205	-76.7			0.204	-0.0701
		0.206	-76.7			0.205	-0.0378
		0.207	-76.7			0.206	-0.0378
		0.208	-76.8			0.207	-0.00545
		0.209	-76.8			0.208	-0.0701
		0.21	-76.7			0.209	-0.0378
		0.211	-76.7			0.21	-0.0378
		0.212	-76.8			0.211	-0.0378
		0.213	-76.8			0.212	-0.102
		0.214	-76.7			0.213	-0.0701
		0.215	-76.7			0.214	-0.102
		0.216	-76.7			0.215	-0.102
		0.217	-76.6			0.216	-0.135
		0.218	-76.5			0.217	-0.102
		0.219	-76.5			0.218	-0.135
		0.22	-76.4			0.219	-0.135
		0.221	-76.4			0.22	-0.102
		0.222	-76.3			0.221	-0.102
		0.223	-76.3			0.222	-0.102
		0.224	-76.2			0.223	-0.0378
		0.225	-76.2			0.224	-0.0378
		0.226	-76.1			0.225	-0.00545
		0.227	-76.1			0.226	-0.0378
		0.228	-76.1			0.227	-0.0378
		0.229	-75.8			0.228	-0.00545
		0.23	-75.8			0.229	-0.00545
		0.231	-76.1			0.23	-0.0378
		0.232	-76.2			0.231	-0.0378
		0.233	-76.2			0.232	-0.0701
		0.234	-76			0.233	-0.135
		0.235	-76			0.234	-0.102
		0.236	-75.9			0.235	-0.102
		0.237	-75.9			0.236	-0.135
		0.238	-75.9			0.237	-0.135
		0.239	-75.8			0.238	-0.135
		0.24	-75.7			0.239	-0.0701
		0.241	-75.7			0.24	-0.102
		0.242	-75.6			0.241	-0.0701
		0.243	-75.5			0.242	-0.0701
		0.244	-75.5			0.243	-0.0701
		0.245	-75.4			0.244	-0.0378
		0.246	-75.4			0.245	-0.0378
		0.247	-75.4			0.246	-0.00545
		0.248	-75.4			0.247	-0.00545
		0.249	-75.4			0.248	-0.00545
		0.25	-75.4			0.249	-0.0701
		0.251	-75.3			0.25	-0.00545
		0.252	-75.3			0.251	-0.0701
		0.253	-75.4			0.252	-0.0701
		0.254	-75.3			0.253	-0.102
		0.255	-75.3			0.254	-0.264
		0.256	-75.2			0.255	0.221
		0.257	-75.2			0.256	0.0269
		0.258	-75.3			0.257	-0.102
		0.259	-75.1			0.258	-0.0701
		0.26	-75			0.259	-0.167
		0.261	-75			0.26	-0.0701
		0.262	-74.9			0.261	-0.102
		0.263	-74.9			0.262	-0.0701
		0.264	-74.8			0.263	-0.0378
		0.265	-74.8			0.264	-0.00545
		0.266	-74.8			0.265	-0.00545
		0.267	-74.7			0.266	-0.00545
		0.268	-74.7			0.267	-0.00545
		0.269	-74.7			0.268	-0.00545
		0.27	-74.7			0.269	-0.00545
		0.271	-74.7			0.27	-0.00545
		0.272	-74.7			0.271	-0.0378
		0.273	-74.7			0.272	-0.0701
		0.274	-74.7			0.273	-0.0701
		0.275	-74.6			0.274	-0.102
		0.276	-74.6			0.275	-0.102
		0.277	-74.5			0.276	-0.102
		0.278	-74.5			0.277	-0.135
		0.279	-74.5			0.278	-0.135
		0.28	-74.4			0.279	-0.135
		0.281	-74.3			0.28	-0.0701
		0.282	-74.3			0.281	-0.102
		0.283	-74.2			0.282	-0.0701
		0.284	-74.1			0.283	-0.0378
		0.285	-74.1			0.284	-0.0701
		0.286	-74.1			0.285	-0.0378
		0.287	-74			0.286	-0.0378
		0.288	-74			0.287	-0.00545
		0.289	-74.1			0.288	0.0269
		0.29	-74			0.289	-0.0378
		0.291	-74			0.29	-0.0378
		0.292	-74			0.291	-0.0701
		0.293	-74.1			0.292	-0.0701
		0.294	-74.1			0.293	-0.0701
		0.295	-74			0.294	-0.102
		0.296	-74			0.295	-0.102
		0.297	-73.9			0.296	-0.102
		0.298	-73.9			0.297	-0.102
		0.299	-73.8			0.298	-0.135
		0.3	-73.7			0.299	-0.102
		0.301	-73.7			0.3	-0.0701
		0.302	-73.6			0.301	-0.0701
		0.303	-73.5			0.302	-0.0378
		0.304	-73.5			0.303	-0.0701
		0.305	-73.5			0.304	-0.0378
		0.306	-73.5			0.305	-0.0378
		0.307	-73.5			0.306	-0.00545
		0.308	-73.4			0.307	-0.00545
		0.309	-73.3			0.308	-0.00545
		0.31	-73.4			0.309	-0.0378
		0.311	-73.4			0.31	-0.0701
		0.312	-73.4			0.311	-0.0701
		0.313	-73.4			0.312	-0.0701
		0.314	-73.3			0.313	-0.0701
		0.315	-73.3			0.314	-0.102
		0.316	-73.3			0.315	-0.102
		0.317	-73.3			0.316	-0.167
		0.318	-73.2			0.317	-0.135
		0.319	-73.2			0.318	-0.135
		0.32	-73.1			0.319	-0.102
		0.321	-73			0.32	-0.135
		0.322	-73			0.321	-0.135
		0.323	-72.9			0.322	-0.102
		0.324	-72.9			0.323	-0.0701
		0.325	-72.8			0.324	-0.0378
		0.326	-72.8			0.325	-0.0378
		0.327	-72.8			0.326	-0.0378
		0.328	-72.8			0.327	-0.0378
		0.329	-72.7			0.328	-0.00545
		0.33	-72.8			0.329	-0.0378
		0.331	-72.8			0.33	-0.0378
		0.332	-72.7			0.331	-0.0701
		0.333	-72.8			0.332	-0.102
		0.334	-72.7			0.333	-0.102
		0.335	-72.8			0.334	-0.102
		0.336	-73.1			0.335	-0.135
		0.337	-72.5			0.336	-0.135
		0.338	-72.5			0.337	-0.167
		0.339	-72.6			0.338	-0.102
		0.34	-72.5			0.339	-0.102
		0.341	-72.4			0.34	-0.0701
		0.342	-72.4			0.341	-0.0701
		0.343	-72.3			0.342	-0.0701
		0.344	-72.2			0.343	-0.0701
		0.345	-72.2			0.344	-0.0378
		0.346	-72.1			0.345	-0.0701
		0.347	-72.1			0.346	-0.0378
		0.348	-72.2			0.347	0.0269
		0.349	-72.1			0.348	-0.0378
		0.35	-72.2			0.349	-0.0378
		0.351	-72.1			0.35	-0.0701
		0.352	-72.2			0.351	-0.0701
		0.353	-72.1			0.352	-0.0701
		0.354	-72.1			0.353	-0.102
		0.355	-72.1			0.354	-0.135
		0.356	-72.1			0.355	-0.135
		0.357	-72			0.356	-0.135
		0.358	-72			0.357	-0.135
		0.359	-71.9			0.358	-0.135
		0.36	-71.9			0.359	-0.232
		0.361	-71.8			0.36	-0.232
		0.362	-71.8			0.361	-0.0378
		0.363	-71.7			0.362	-0.0378
		0.364	-71.6			0.363	0.0592
		0.365	-71.6			0.364	0.0269
		0.366	-71.6			0.365	-0.00545
		0.367	-71.6			0.366	-0.00545
		0.368	-71.6			0.367	0.0592
		0.369	-71.5			0.368	-0.102
		0.37	-71.6			0.369	-0.0701
		0.371	-71.6			0.37	-0.0378
		0.372	-71.5			0.371	-0.0701
		0.373	-71.5			0.372	-0.102
		0.374	-71.5			0.373	-0.0701
		0.375	-71.5			0.374	-0.135
		0.376	-71.4			0.375	-0.135
		0.377	-71.4			0.376	-0.135
		0.378	-71.4			0.377	-0.135
		0.379	-71.3			0.378	-0.135
		0.38	-71.3			0.379	-0.135
		0.381	-71.2			0.38	-0.135
		0.382	-71.1			0.381	-0.167
		0.383	-71.1			0.382	-0.0701
		0.384	-71			0.383	-0.0701
		0.385	-71			0.384	-0.0378
		0.386	-71			0.385	-0.0378
		0.387	-70.9			0.386	-0.0378
		0.388	-71			0.387	-0.0378
		0.389	-70.9			0.388	-0.00545
		0.39	-71			0.389	-0.0378
		0.391	-71			0.39	-0.0378
		0.392	-70.9			0.391	-0.0701
		0.393	-71			0.392	-0.0701
		0.394	-71			0.393	-0.102
		0.395	-71			0.394	-0.102
		0.396	-70.9			0.395	-0.135
		0.397	-70.9			0.396	-0.135
		0.398	-70.7			0.397	-0.167
		0.399	-70.8			0.398	-0.102
		0.4	-70.7			0.399	-0.135
		0.401	-70.6			0.4	-0.102
		0.402	-70.6			0.401	-0.0701
		0.403	-70.5			0.402	-0.0701
		0.404	-70.4			0.403	-0.0701
		0.405	-70.4			0.404	-0.00545
		0.406	-70.5			0.405	-0.0378
		0.407	-70.5			0.406	-0.00545
		0.408	-70.4			0.407	0.0269
		0.409	-70.5			0.408	-0.00545
		0.41	-70.3			0.409	-0.00545
		0.411	-70.4			0.41	-0.00545
		0.412	-70.3			0.411	-0.0378
		0.413	-70.4			0.412	-0.0378
		0.414	-70.5			0.413	-0.0701
		0.415	-70.4			0.414	-0.102
		0.416	-70.3			0.415	-0.0701
		0.417	-70.4			0.416	-0.102
		0.418	-70.2			0.417	-0.102
		0.419	-70.1			0.418	-0.102
		0.42	-70			0.419	-0.0701
		0.421	-70.2			0.42	-0.0701
		0.422	-70.1			0.421	-0.0701
		0.423	-70			0.422	-0.0378
		0.424	-70			0.423	-0.00545
		0.425	-69.8			0.424	-0.00545
		0.426	-69.9			0.425	-0.00545
		0.427	-69.9			0.426	-0.00545
		0.428	-70			0.427	0.0592
		0.429	-69.9			0.428	0.0269
		0.43	-69.9			0.429	0.0269
		0.431	-69.9			0.43	-0.00545
		0.432	-69.9			0.431	-0.0378
		0.433	-70			0.432	-0.00545
		0.434	-69.8			0.433	-0.0378
		0.435	-69.8			0.434	-0.0378
		0.436	-69.8			0.435	-0.0701
		0.437	-69.8			0.436	-0.0701
		0.438	-69.8			0.437	-0.0701
		0.439	-69.7			0.438	-0.0701
		0.44	-69.7			0.439	-0.0378
		0.441	-69.6			0.44	-0.0701
		0.442	-69.5			0.441	-0.00545
		0.443	-69.6			0.442	0.0269
		0.444	-69.8			0.443	0.0269
		0.445	-69.3			0.444	0.0269
		0.446	-69.2			0.445	0.0592
		0.447	-69.5			0.446	0.0269
		0.448	-69.4			0.447	0.0592
		0.449	-69.3			0.448	0.0916
		0.45	-69.4			0.449	0.0592
		0.451	-69.3			0.45	0.0269
		0.452	-69.3			0.451	0.0269
		0.453	-69.4			0.452	0.0269
		0.454	-69.4			0.453	-0.00545
		0.455	-69.3			0.454	-0.0378
		0.456	-69.3			0.455	-0.0701
		0.457	-69.3			0.456	-0.0378
		0.458	-69.2			0.457	-0.0701
		0.459	-69.2			0.458	-0.00545
		0.46	-69.1			0.459	-0.00545
		0.461	-69			0.46	-0.00545
		0.462	-69			0.461	0.0592
		0.463	-69			0.462	0.0269
		0.464	-68.9			0.463	0.0269
		0.465	-68.9			0.464	0.0592
		0.466	-68.9			0.465	0.0592
		0.467	-68.9			0.466	-0.102
		0.468	-68.8			0.467	-0.00545
		0.469	-68.9			0.468	0.0592
		0.47	-68.8			0.469	0.0269
		0.471	-68.8			0.47	0.0269
		0.472	-68.9			0.471	-0.199
		0.473	-68.9			0.472	-0.0378
		0.474	-68.9			0.473	-0.102
		0.475	-68.9			0.474	0.156
		0.476	-68.8			0.475	-0.00545
		0.477	-68.8			0.476	0.0269
		0.478	-68.7			0.477	0.0269
		0.479	-68.7			0.478	0.0269
		0.48	-68.6			0.479	0.0269
		0.481	-68.5			0.48	0.0269
		0.482	-68.5			0.481	0.0592
		0.483	-68.5			0.482	0.0269
		0.484	-68.4			0.483	0.0916
		0.485	-68.4			0.484	0.124
		0.486	-68.4			0.485	0.124
		0.487	-68.4			0.486	0.124
		0.488	-68.4			0.487	0.189
		0.489	-68.4			0.488	0.156
		0.49	-68.4			0.489	0.124
		0.491	-68.4			0.49	0.156
		0.492	-68.4			0.491	0.124
		0.493	-68.4			0.492	0.0916
		0.494	-68.4			0.493	0.0592
		0.495	-68.4			0.494	0.0592
		0.496	-68.3			0.495	0.0592
		0.497	-68.2			0.496	0.0592
		0.498	-68.3			0.497	0.0592
		0.499	-68.2			0.498	0.0592
		0.5	-68.2			0.499	0.0916
		0.501	-68.1			0.5	0.0916
		0.502	-68			0.501	0.0916
		0.503	-68			0.502	0.156
		0.504	-67.9			0.503	0.124
		0.505	-67.9			0.504	0.156
		0.506	-67.9			0.505	0.189
		0.507	-67.8			0.506	0.189
		0.508	-67.9			0.507	0.221
		0.509	-67.9			0.508	0.189
		0.51	-67.9			0.509	0.189
		0.511	-67.9			0.51	0.189
		0.512	-67.9			0.511	0.156
		0.513	-67.9			0.512	0.156
		0.514	-67.9			0.513	0.124
		0.515	-67.8			0.514	0.156
		0.516	-67.8			0.515	0.156
		0.517	-67.8			0.516	0.124
		0.518	-67.7			0.517	0.0916
		0.519	-67.7			0.518	0.124
		0.52	-67.7			0.519	0.156
		0.521	-67.6			0.52	0.156
		0.522	-67.5			0.521	0.156
		0.523	-67.4			0.522	0.156
		0.524	-67.4			0.523	0.221
		0.525	-67.4			0.524	0.253
		0.526	-67.4			0.525	0.286
		0.527	-67.4			0.526	0.286
		0.528	-67.3			0.527	0.253
		0.529	-67.3			0.528	0.318
		0.53	-67.3			0.529	0.253
		0.531	-67.2			0.53	0.286
		0.532	-67.1			0.531	0.221
		0.533	-66.9			0.532	0.286
		0.534	-66.8			0.533	0.221
		0.535	-66.6			0.534	0.221
		0.536	-66.5			0.535	0.221
		0.537	-66.3			0.536	0.221
		0.538	-66.1			0.537	0.221
		0.539	-65.9			0.538	0.189
		0.54	-65.6			0.539	0.253
		0.541	-65.3			0.54	0.253
		0.542	-64.9			0.541	0.318
		0.543	-64.5			0.542	0.318
		0.544	-63.8			0.543	0.35
		0.545	-63.1			0.544	0.383
		0.546	-62.3			0.545	0.35
		0.547	-61.3			0.546	0.383
		0.548	-60.3			0.547	0.415
		0.549	-59.3			0.548	0.415
		0.55	-58.2			0.549	0.415
		0.551	-57			0.55	0.415
		0.552	-55.8			0.551	0.415
		0.553	-54.5			0.552	0.383
		0.554	-53.1			0.553	0.415
		0.555	-51.5			0.554	0.383
		0.556	-49.7			0.555	0.415
		0.557	-47.6			0.556	0.447
		0.558	-45.4			0.557	0.415
		0.559	-43			0.558	0.447
		0.56	-40.6			0.559	0.48
		0.561	-38			0.56	0.48
		0.562	-35.5			0.561	0.544
		0.563	-32.7			0.562	0.512
		0.564	-29.9			0.563	0.577
		0.565	-27.7			0.564	0.609
		0.566	-25.3			0.565	0.577
		0.567	-22.4			0.566	0.674
		0.568	-19.1			0.567	0.706
		0.569	-15.7			0.568	0.738
		0.57	-12.1			0.569	0.706
		0.571	-8.19			0.57	0.706
		0.572	-4.11			0.571	0.738
		0.573	0.447			0.572	0.771
		0.574	5.85			0.573	0.738
		0.575	14.2			0.574	0.738
		0.576	19.7			0.575	0.9
		0.577	23.1			0.576	1.06
		0.578	25.6			0.577	0.803
		0.579	27.4			0.578	0.738
		0.58	28.8			0.579	0.803
		0.581	29.9			0.58	0.932
		0.582	30.8			0.581	1.16
		0.583	31.7			0.582	1.16
		0.584	32.3			0.583	1.19
		0.585	32.8			0.584	1.26
		0.586	33.2			0.585	1.35
		0.587	33.5			0.586	1.45
		0.588	33.9			0.587	1.48
		0.589	34.1			0.588	1.64
		0.59	34.2			0.589	1.64
		0.591	34.5			0.59	1.74
		0.592	34.6			0.591	1.81
		0.593	34.7			0.592	1.93
		0.594	34.8			0.593	2.06
		0.595	34.9			0.594	2.16
		0.596	35			0.595	2.32
		0.597	35			0.596	2.55
		0.598	35.1			0.597	2.71
		0.599	35.2			0.598	2.97
		0.6	35.3			0.599	3.33
		0.601	35.4			0.6	3.71
		0.602	35.5			0.601	4.2
		0.603	35.6			0.602	4.78
		0.604	35.6			0.603	5.59
		0.605	35.6			0.604	6.79
		0.606	35.7			0.605	8.76
		0.607	35.7			0.606	13
		0.608	35.7			0.607	16.4
		0.609	35.7			0.608	19
		0.61	35.7			0.609	21.2
		0.611	35.6			0.61	23.1
		0.612	35.6			0.611	24.5
		0.613	35.6			0.612	25.5
		0.614	35.6			0.613	26.4
		0.615	35.6			0.614	26.9
		0.616	35.6			0.615	27.4
		0.617	35.7			0.616	27.9
		0.618	35.7			0.617	28.1
		0.619	35.7			0.618	28.6
		0.62	35.7			0.619	29.3
		0.621	35.8			0.62	30
		0.622	35.8			0.621	31
		0.623	35.8			0.622	32.2
		0.624	35.8			0.623	33.2
		0.625	35.8			0.624	34.3
		0.626	35.8			0.625	35.4
		0.627	35.8			0.626	36.5
		0.628	35.8			0.627	37.6
		0.629	35.7			0.628	38.2
		0.63	35.7			0.629	38.7
		0.631	35.6			0.63	39.2
		0.632	35.6			0.631	39.4
		0.633	35.5			0.632	39.8
		0.634	35.5			0.633	40.1
		0.635	35.5			0.634	40.4
		0.636	35.5			0.635	40.8
		0.637	35.4			0.636	41.2
		0.638	35.5			0.637	41.6
		0.639	35.5			0.638	42.1
		0.64	35.5			0.639	42.6
		0.641	35.5			0.64	43.1
		0.642	35.5			0.641	43.5
		0.643	35.5			0.642	43.8
		0.644	35.5			0.643	44
		0.645	35.5			0.644	44.3
		0.646	35.5			0.645	44.5
		0.647	35.5			0.646	44.7
		0.648	35.4			0.647	44.9
		0.649	35.4			0.648	45
		0.65	35.3			0.649	45.1
		0.651	35.3			0.65	45.3
		0.652	35.2			0.651	45.4
		0.653	35.1			0.652	45.6
		0.654	35.1			0.653	45.7
		0.655	35.1			0.654	45.8
		0.656	35			0.655	45.8
		0.657	35.1			0.656	45.9
		0.658	35.1			0.657	46.1
		0.659	35.1			0.658	46.2
		0.66	35.1			0.659	46.3
		0.661	35.1			0.66	46.4
		0.662	35.1			0.661	46.4
		0.663	35.1			0.662	46.4
		0.664	35.2			0.663	46.5
		0.665	35.1			0.664	46.6
		0.666	35.1			0.665	46.7
		0.667	35.1			0.666	46.8
		0.668	35.1			0.667	46.8
		0.669	35.2			0.668	46.8
		0.67	34.8			0.669	46.8
		0.671	35			0.67	46.7
		0.672	34.9			0.671	46.8
		0.673	34.6			0.672	46.8
		0.674	34.8			0.673	46.8
		0.675	34.8			0.674	46.8
		0.676	34.6			0.675	46.9
		0.677	34.7			0.676	46.9
		0.678	34.7			0.677	46.9
		0.679	34.7			0.678	46.9
		0.68	34.7			0.679	46.9
		0.681	34.7			0.68	47
		0.682	34.7			0.681	47
		0.683	34.7			0.682	47
		0.684	34.7			0.683	47
		0.685	34.7			0.684	47.1
		0.686	34.7			0.685	47.1
		0.687	34.6			0.686	47.1
		0.688	34.6			0.687	47.1
		0.689	34.5			0.688	47.1
		0.69	34.5			0.689	47.1
		0.691	34.4			0.69	47
		0.692	34.3			0.691	47.1
		0.693	34.3			0.692	47.1
		0.694	34.2			0.693	47.1
		0.695	34.2			0.694	47.1
		0.696	34.2			0.695	47
		0.697	34.2			0.696	47.1
		0.698	34.2			0.697	47.1
		0.699	34.2			0.698	47.1
		0.7	34.2			0.699	47.1
		0.701	34.2			0.7	47.1
		0.702	34.3			0.701	47.1
		0.703	34.2			0.702	47.2
		0.704	34.2			0.703	47.1
		0.705	34.3			0.704	47.2
		0.706	34.2			0.705	47.3
		0.707	34.2			0.706	47.3
		0.708	34.1			0.707	47.3
		0.709	34.1			0.708	47.3
		0.71	34			0.709	47.3
		0.711	33.9			0.71	47.2
		0.712	33.9			0.711	47.3
		0.713	33.9			0.712	47.2
		0.714	33.8			0.713	47.3
		0.715	33.8			0.714	47.2
		0.716	33.8			0.715	47.2
		0.717	33.8			0.716	47.2
		0.718	33.8			0.717	47.2
		0.719	33.8			0.718	47.2
		0.72	33.8			0.719	47.2
		0.721	33.8			0.72	47.2
		0.722	33.8			0.721	47.3
		0.723	33.9			0.722	47.3
		0.724	33.8			0.723	47.4
		0.725	33.8			0.724	47.4
		0.726	33.8			0.725	47.3
		0.727	33.8			0.726	47.4
		0.728	33.7			0.727	47.4
		0.729	33.6			0.728	47.4
		0.73	33.6			0.729	47.4
		0.731	33.5			0.73	47.3
		0.732	33.5			0.731	47.4
		0.733	33.5			0.732	47.4
		0.734	33.4			0.733	47.4
		0.735	33.4			0.734	47.3
		0.736	33.4			0.735	47.3
		0.737	33.4			0.736	47.4
		0.738	33.3			0.737	47.3
		0.739	33.4			0.738	47.3
		0.74	33.4			0.739	47.4
		0.741	33.4			0.74	47.4
		0.742	33.4			0.741	47.4
		0.743	33.4			0.742	47.4
		0.744	33.4			0.743	47.5
		0.745	33.4			0.744	47.5
		0.746	33.3			0.745	47.5
		0.747	33.3			0.746	47.4
		0.748	33.3			0.747	47.5
		0.749	33.2			0.748	47.5
		0.75	33.2			0.749	47.5
		0.751	33.1			0.75	47.5
		0.752	33.1			0.751	47.5
		0.753	33			0.752	47.4
		0.754	32.9			0.753	47.4
		0.755	32.9			0.754	47.4
		0.756	33			0.755	47.4
		0.757	32.9			0.756	47.4
		0.758	32.9			0.757	47.4
		0.759	32.9			0.758	47.4
		0.76	32.9			0.759	47.4
		0.761	32.9			0.76	47.5
		0.762	33			0.761	47.5
		0.763	33			0.762	47.5
		0.764	33			0.763	47.5
		0.765	33			0.764	47.5
		0.766	33			0.765	47.5
		0.767	32.9			0.766	47.6
		0.768	32.9			0.767	47.6
		0.769	32.8			0.768	47.6
		0.77	32.8			0.769	47.5
		0.771	32.7			0.77	47.5
		0.772	32.7			0.771	47.5
		0.773	32.7			0.772	47.5
		0.774	32.6			0.773	47.6
		0.775	32.8			0.774	47.6
		0.776	32.7			0.775	47.4
		0.777	32.3			0.776	47.1
		0.778	32.4			0.777	47.6
		0.779	32.6			0.778	47.5
		0.78	32.6			0.779	47.4
		0.781	32.8			0.78	47.6
		0.782	32.7			0.781	47.5
		0.783	32.6			0.782	47.5
		0.784	32.6			0.783	47.6
		0.785	32.6			0.784	47.6
		0.786	32.6			0.785	47.6
		0.787	32.5			0.786	47.6
		0.788	32.5			0.787	47.6
		0.789	32.4			0.788	47.6
		0.79	32.4			0.789	47.6
		0.791	32.3			0.79	47.6
		0.792	32.3			0.791	47.6
		0.793	32.2			0.792	47.6
		0.794	32.2			0.793	47.5
		0.795	32.2			0.794	47.5
		0.796	32.2			0.795	47.5
		0.797	32.2			0.796	47.5
		0.798	32.1			0.797	47.5
		0.799	32.2			0.798	47.5
		0.8	32.2			0.799	47.6
		0.801	32.2			0.8	47.6
		0.802	32.2			0.801	47.6
		0.803	32.2			0.802	47.6
		0.804	32.2			0.803	47.6
		0.805	32.2			0.804	47.7
		0.806	32.2			0.805	47.7
		0.807	32.2			0.806	47.7
		0.808	32.1			0.807	47.7
		0.809	32.1			0.808	47.6
		0.81	32			0.809	47.7
		0.811	31.9			0.81	47.7
		0.812	31.9			0.811	47.6
		0.813	31.8			0.812	47.6
		0.814	31.7			0.813	47.6
		0.815	31.7			0.814	47.6
		0.816	31.8			0.815	47.6
		0.817	31.8			0.816	47.6
		0.818	31.8			0.817	47.6
		0.819	31.8			0.818	47.6
		0.82	31.8			0.819	47.7
		0.821	31.8			0.82	47.6
		0.822	31.8			0.821	47.7
		0.823	31.8			0.822	47.7
		0.824	31.8			0.823	47.7
		0.825	31.8			0.824	47.7
		0.826	31.8			0.825	47.7
		0.827	31.7			0.826	47.7
		0.828	31.7			0.827	47.7
		0.829	31.7			0.828	47.7
		0.83	31.6			0.829	47.7
		0.831	31.6			0.83	47.7
		0.832	31.5			0.831	47.7
		0.833	31.5			0.832	47.7
		0.834	31.4			0.833	47.7
		0.835	31.4			0.834	47.7
		0.836	31.4			0.835	47.6
		0.837	31.5			0.836	47.6
		0.838	31.5			0.837	47.6
		0.839	31.4			0.838	47.7
		0.84	31.4			0.839	47.6
		0.841	31.5			0.84	47.7
		0.842	31.5			0.841	47.7
		0.843	31.5			0.842	47.7
		0.844	31.5			0.843	47.7
		0.845	31.5			0.844	47.8
		0.846	31.4			0.845	47.9
		0.847	31.4			0.846	47.8
		0.848	31.3			0.847	47.8
		0.849	31.3			0.848	47.8
		0.85	31.3			0.849	47.8
		0.851	31.2			0.85	47.7
		0.852	31.2			0.851	47.8
		0.853	31.1			0.852	47.8
		0.854	31.1			0.853	47.7
		0.855	31.1			0.854	47.6
		0.856	31.1			0.855	47.8
		0.857	31.1			0.856	47.7
		0.858	31.1			0.857	47.6
		0.859	31.1			0.858	47.7
		0.86	31.1			0.859	47.7
		0.861	31.1			0.86	47.7
		0.862	31.1			0.861	47.7
		0.863	31.1			0.862	47.8
		0.864	31.1			0.863	47.8
		0.865	31.1			0.864	47.9
		0.866	31.1			0.865	47.8
		0.867	31.1			0.866	47.8
		0.868	31			0.867	47.8
		0.869	31			0.868	47.9
		0.87	30.9			0.869	47.8
		0.871	30.8			0.87	47.8
		0.872	30.8			0.871	47.8
		0.873	30.8			0.872	47.8
		0.874	30.7			0.873	47.8
		0.875	30.7			0.874	47.8
		0.876	30.7			0.875	47.8
		0.877	30.7			0.876	47.7
		0.878	30.7			0.877	47.7
		0.879	30.7			0.878	47.8
		0.88	30.8			0.879	47.7
		0.881	30.8			0.88	47.8
		0.882	30.8			0.881	47.8
		0.883	31			0.882	47.9
		0.884	30.6			0.883	48.2
		0.885	31.1			0.884	47.8
		0.886	30.8			0.885	47.8
		0.887	30.7			0.886	48
		0.888	30.8			0.887	47.9
		0.889	30.6			0.888	47.9
		0.89	30.6			0.889	47.9
		0.891	30.5			0.89	47.9
		0.892	30.5			0.891	47.8
		0.893	30.4			0.892	47.8
		0.894	30.4			0.893	47.8
		0.895	30.4			0.894	47.8
		0.896	30.4			0.895	47.8
		0.897	30.4			0.896	47.8
		0.898	30.4			0.897	47.8
		0.899	30.4			0.898	47.8
		0.9	30.4			0.899	47.8
		0.901	30.5			0.9	47.9
		0.902	30.5			0.901	47.8
		0.903	30.5			0.902	47.8
		0.904	30.5			0.903	47.9
		0.905	30.5			0.904	47.9
		0.906	30.5			0.905	47.9
		0.907	30.4			0.906	48
		0.908	30.4			0.907	47.9
		0.909	30.3			0.908	47.9
		0.91	30.2			0.909	47.9
		0.911	30.2			0.91	47.9
		0.912	30.2			0.911	47.8
		0.913	30.1			0.912	47.8
		0.914	30.1			0.913	47.8
		0.915	30			0.914	47.8
		0.916	30.1			0.915	47.8
		0.917	30			0.916	47.8
		0.918	30.1			0.917	47.8
		0.919	30.1			0.918	47.9
		0.92	30.1			0.919	47.9
		0.921	30.1			0.92	47.9
		0.922	30.2			0.921	47.9
		0.923	30.2			0.922	47.9
		0.924	30.2			0.923	47.9
		0.925	30.1			0.924	47.9
		0.926	30.1			0.925	47.9
		0.927	30.1			0.926	47.9
		0.928	30.1			0.927	48
		0.929	30			0.928	47.9
		0.93	29.9			0.929	47.9
		0.931	29.9			0.93	47.9
		0.932	29.9			0.931	47.9
		0.933	29.8			0.932	48
		0.934	29.7			0.933	47.8
		0.935	29.7			0.934	47.8
		0.936	29.7			0.935	47.9
		0.937	29.7			0.936	47.9
		0.938	29.8			0.937	47.9
		0.939	29.8			0.938	47.8
		0.94	29.8			0.939	47.8
		0.941	29.8			0.94	47.8
		0.942	29.8			0.941	47.9
		0.943	29.9			0.942	48
		0.944	29.8			0.943	47.8
		0.945	29.8			0.944	48
		0.946	29.8			0.945	47.9
		0.947	29.8			0.946	47.9
		0.948	29.7			0.947	48
		0.949	29.7			0.948	48
		0.95	29.6			0.949	48
		0.951	29.6			0.95	47.9
		0.952	29.6			0.951	48
		0.953	29.5			0.952	47.8
		0.954	29.5			0.953	47.9
		0.955	29.5			0.954	47.9
		0.956	29.5			0.955	47.9
		0.957	29.5			0.956	47.9
		0.958	29.5			0.957	47.9
		0.959	29.5			0.958	47.9
		0.96	29.5			0.959	47.8
		0.961	29.5			0.96	47.9
		0.962	29.6			0.961	48
		0.963	29.6			0.962	48
		0.964	29.6			0.963	47.9
		0.965	29.5			0.964	48
		0.966	29.5			0.965	48
		0.967	29.5			0.966	48
		0.968	29.5			0.967	48
		0.969	29.4			0.968	48
		0.97	29.4			0.969	47.9
		0.971	29.3			0.97	48
		0.972	29.2			0.971	48
		0.973	29.2			0.972	47.9
		0.974	29.2			0.973	47.8
		0.975	29.2			0.974	47.8
		0.976	29.2			0.975	47.9
		0.977	29.2			0.976	47.8
		0.978	29.2			0.977	47.8
		0.979	29.2			0.978	47.9
		0.98	29.2			0.979	47.9
		0.981	29.3			0.98	47.9
		0.982	29.2			0.981	47.9
		0.983	29.3			0.982	47.9
		0.984	29.3			0.983	47.9
		0.985	29.3			0.984	48
		0.986	29.3			0.985	47.9
		0.987	29.3			0.986	47.9
		0.988	29.2			0.987	48
		0.989	29.1			0.988	47.9
		0.99	29			0.989	47.9
		0.991	29.6			0.99	48
		0.992	28.8			0.991	47.5
		0.993	28.7			0.992	48
		0.994	29			0.993	48
		0.995	29			0.994	47.6
		0.996	28.8			0.995	47.8
		0.997	28.9			0.996	47.7
		0.998	28.9			0.997	47.6
		0.999	28.9			0.998	47.5
		1	28.9			0.999	47.4
		1.001	29			1	47.3
		1.002	29			1.001	47.1
		1.003	29			1.002	47
		1.004	29			1.003	46.9
		1.005	29			1.004	46.9
		1.006	28.9			1.005	46.7
		1.007	28.9			1.006	46.6
		1.008	28.9			1.007	46.4
		1.009	28.9			1.008	46.1
		1.01	28.8			1.009	45.8
		1.011	28.7			1.01	45.5
		1.012	28.7			1.011	45
		1.013	28.6			1.012	44.5
		1.014	28.6			1.013	43.6
		1.015	28.6			1.014	43
		1.016	28.6			1.015	42.5
		1.017	28.6			1.016	42
		1.018	28.7			1.017	41.5
		1.019	28.6			1.018	40.9
		1.02	28.7			1.019	40.2
		1.021	28.6			1.02	39.5
		1.022	28.7			1.021	38.8
		1.023	28.7			1.022	38.1
		1.024	28.8			1.023	37.3
		1.025	28.7			1.024	36.3
		1.026	28.7			1.025	35.2
		1.027	28.6			1.026	34
		1.028	28.6			1.027	32.8
		1.029	28.6			1.028	31.6
		1.03	28.5			1.029	30.4
		1.031	28.5			1.03	29.2
		1.032	28.5			1.031	28
		1.033	28.4			1.032	26.8
		1.034	28.4			1.033	25.7
		1.035	28.4			1.034	24.4
		1.036	28.4			1.035	22.8
		1.037	28.4			1.036	21.3
		1.038	28.4			1.037	19.5
		1.039	28.4			1.038	17.7
		1.04	28.5			1.039	15.7
		1.041	28.5			1.04	13.7
		1.042	28.5			1.041	11.3
		1.043	28.5			1.042	8.18
		1.044	28.5			1.043	5.49
		1.045	28.5			1.044	4.85
		1.046	28.5			1.045	4.26
		1.047	28.4			1.046	3.75
		1.048	28.4			1.047	3.39
		1.049	28.3			1.048	3.03
		1.05	28.3			1.049	2.74
		1.051	28.2			1.05	2.52
		1.052	28.2			1.051	2.29
		1.053	28.2			1.052	2.1
		1.054	28.1			1.053	1.93
		1.055	28.1			1.054	1.77
		1.056	28.1			1.055	1.68
		1.057	28.1			1.056	1.58
		1.058	28.1			1.057	1.51
		1.059	28.1			1.058	1.45
		1.06	28.2			1.059	1.32
		1.061	28.2			1.06	1.32
		1.062	28.2			1.061	1.29
		1.063	28.2			1.062	1.22
		1.064	28.2			1.063	1.26
		1.065	28.2			1.064	1.19
		1.066	28.2			1.065	1.16
		1.067	28.2			1.066	1.13
		1.068	28.1			1.067	1.06
		1.069	28			1.068	1.03
		1.07	28			1.069	0.965
		1.071	28			1.07	0.965
		1.072	27.9			1.071	0.9
		1.073	27.9			1.072	0.803
		1.074	27.8			1.073	0.771
		1.075	27.9			1.074	0.771
		1.076	27.9			1.075	0.738
		1.077	27.8			1.076	0.706
		1.078	27.8			1.077	0.706
		1.079	27.9			1.078	0.674
		1.08	27.9			1.079	0.674
		1.081	27.9			1.08	0.674
		1.082	27.9			1.081	0.641
		1.083	28			1.082	0.641
		1.084	27.9			1.083	0.641
		1.085	28			1.084	0.641
		1.086	28			1.085	0.641
		1.087	27.9			1.086	0.641
		1.088	27.9			1.087	0.609
		1.089	27.8			1.088	0.609
		1.09	27.8			1.089	0.577
		1.091	27.7			1.09	0.544
		1.092	27.7			1.091	0.512
		1.093	27.6			1.092	0.512
		1.094	27.6			1.093	0.447
		1.095	27.6			1.094	0.415
		1.096	27.6			1.095	0.415
		1.097	27.4			1.096	0.383
		1.098	27.2			1.097	0.383
		1.099	27.6			1.098	0.383
		1.1	27.8			1.099	0.415
		1.101	27.6			1.1	0.383
		1.102	27.6			1.101	0.383
		1.103	27.7			1.102	0.383
		1.104	27.7			1.103	0.415
		1.105	27.7			1.104	0.447
		1.106	27.7			1.105	0.447
		1.107	27.7			1.106	0.415
		1.108	27.6			1.107	0.383
		1.109	27.5			1.108	0.674
		1.11	27.5			1.109	0.286
		1.111	27.5			1.11	0.48
		1.112	27.4			1.111	0.124
		1.113	27.4			1.112	0.415
		1.114	27.4			1.113	0.0916
		1.115	27.4			1.114	0.253
		1.116	27.3			1.115	0.383
		1.117	27.3			1.116	0.253
		1.118	27.4			1.117	0.286
		1.119	27.4			1.118	0.189
		1.12	27.4			1.119	0.253
		1.121	27.4			1.12	0.253
		1.122	27.4			1.121	0.253
		1.123	27.5			1.122	0.286
		1.124	27.5			1.123	0.286
		1.125	27.5			1.124	0.318
		1.126	27.4			1.125	0.35
		1.127	27.4			1.126	0.318
		1.128	27.4			1.127	0.286
		1.129	27.3			1.128	0.318
		1.13	27.3			1.129	0.253
		1.131	27.3			1.13	0.253
		1.132	27.2			1.131	0.253
		1.133	27.2			1.132	0.189
		1.134	27.1			1.133	0.189
		1.135	27.1			1.134	0.156
		1.136	27.1			1.135	0.156
		1.137	27.1			1.136	0.156
		1.138	27.2			1.137	0.156
		1.139	27.2			1.138	0.124
		1.14	27.2			1.139	0.156
		1.141	27.2			1.14	0.189
		1.142	27.3			1.141	0.189
		1.143	27.2			1.142	0.156
		1.144	27.2			1.143	0.189
		1.145	27.3			1.144	0.189
		1.146	27.2			1.145	0.221
		1.147	27.2			1.146	0.189
		1.148	27.2			1.147	0.189
		1.149	27.1			1.148	0.221
		1.15	27.1			1.149	0.189
		1.151	27			1.15	0.124
		1.152	26.9			1.151	0.156
		1.153	26.9			1.152	0.124
		1.154	26.9			1.153	0.124
		1.155	26.9			1.154	0.156
		1.156	26.9			1.155	0.0916
		1.157	26.9			1.156	0.0592
		1.158	26.9			1.157	0.0592
		1.159	26.9			1.158	0.0916
		1.16	26.9			1.159	0.0269
		1.161	27			1.16	0.124
		1.162	27			1.161	0.124
		1.163	27			1.162	0.156
		1.164	27			1.163	0.124
		1.165	27			1.164	0.156
		1.166	26.9			1.165	0.156
		1.167	26.9			1.166	0.189
		1.168	26.9			1.167	0.156
		1.169	26.9			1.168	0.156
		1.17	26.8			1.169	0.124
		1.171	26.8			1.17	0.0916
		1.172	26.7			1.171	0.0916
		1.173	26.7			1.172	0.0916
		1.174	26.7			1.173	0.0916
		1.175	26.7			1.174	0.0592
		1.176	26.6			1.175	-0.00545
		1.177	26.6			1.176	0.0592
		1.178	26.7			1.177	0.0592
		1.179	26.7			1.178	-0.00545
		1.18	26.7			1.179	0.0269
		1.181	26.7			1.18	0.0592
		1.182	26.8			1.181	0.0592
		1.183	26.8			1.182	0.0916
		1.184	26.8			1.183	0.124
		1.185	26.8			1.184	0.124
		1.186	26.7			1.185	0.124
		1.187	26.7			1.186	0.0916
		1.188	26.7			1.187	0.0916
		1.189	26.7			1.188	0.0269
		1.19	26.6			1.189	0.0269
		1.191	26.6			1.19	0.0916
		1.192	26.5			1.191	0.0592
		1.193	26.5			1.192	-0.00545
		1.194	26.4			1.193	0.0592
		1.195	26.4			1.194	-0.00545
		1.196	26.4			1.195	-0.0378
		1.197	26.4			1.196	-0.00545
		1.198	26.4			1.197	-0.0378
		1.199	26.5			1.198	-0.00545
		1.2	26.5			1.199	-0.00545
		1.201	26.5			1.2	-0.00545
		1.202	26.6			1.201	0.0269
		1.203	26.5			1.202	0.0592
		1.204	26.4			1.203	0.0269
		1.205	26.9			1.204	0.0592
		1.206	26.2			1.205	0.0916
		1.207	26.4			1.206	0.0916
		1.208	26.6			1.207	0.0592
		1.209	26.3			1.208	0.0592
		1.21	26.3			1.209	0.0269
		1.211	26.4			1.21	0.0269
		1.212	26.3			1.211	0.0269
		1.213	26.3			1.212	-0.00545
		1.214	26.3			1.213	-0.0378
		1.215	26.2			1.214	-0.102
		1.216	26.3			1.215	-0.00545
		1.217	26.3			1.216	0.253
		1.218	26.3			1.217	-0.0701
		1.219	26.3			1.218	0.35
		1.22	26.3			1.219	-0.394
		1.221	26.3			1.22	-0.00545
		1.222	26.3			1.221	0.0592
		1.223	26.4			1.222	0.0592
		1.224	26.3			1.223	0.0269
		1.225	26.4			1.224	0.0269
		1.226	26.3			1.225	0.0592
		1.227	26.3			1.226	0.0269
		1.228	26.3			1.227	0.0592
		1.229	26.2			1.228	0.0269
		1.23	26.2			1.229	0.0269
		1.231	26.1			1.23	0.0269
		1.232	26.1			1.231	-0.00545
		1.233	26.1			1.232	-0.00545
		1.234	26.1			1.233	-0.0378
		1.235	26			1.234	-0.0701
		1.236	26			1.235	-0.0701
		1.237	26			1.236	-0.0701
		1.238	26.1			1.237	-0.0701
		1.239	26.1			1.238	-0.0701
		1.24	26.1			1.239	-0.0701
		1.241	26.1			1.24	-0.0378
		1.242	26.2			1.241	-0.0378
		1.243	26.2			1.242	0.0269
		1.244	26.2			1.243	0.0269
		1.245	26.2			1.244	-0.00545
		1.246	26.1			1.245	0.0269
		1.247	26.1			1.246	0.0592
		1.248	26.1			1.247	0.0592
		1.249	26			1.248	0.0269
		1.25	25.9			1.249	0.0269
		1.251	25.9			1.25	0.0269
		1.252	25.9			1.251	-0.00545
		1.253	25.9			1.252	-0.0378
		1.254	25.8			1.253	-0.0378
		1.255	25.8			1.254	-0.0701
		1.256	25.8			1.255	-0.102
		1.257	25.8			1.256	-0.135
		1.258	25.9			1.257	-0.0701
		1.259	25.9			1.258	-0.0701
		1.26	25.9			1.259	-0.00545
		1.261	25.9			1.26	-0.0378
		1.262	25.9			1.261	-0.0378
		1.263	26			1.262	0.0269
		1.264	25.9			1.263	-0.00545
		1.265	26			1.264	0.0269
		1.266	25.9			1.265	0.0592
		1.267	25.9			1.266	0.0269
		1.268	25.9			1.267	0.0269
		1.269	25.8			1.268	0.0269
		1.27	25.8			1.269	0.0592
		1.271	25.7			1.27	0.0269
		1.272	25.7			1.271	0.0269
		1.273	25.7			1.272	-0.0701
		1.274	25.6			1.273	-0.0701
		1.275	25.6			1.274	-0.0701
		1.276	25.6			1.275	-0.0701
		1.277	25.7			1.276	-0.102
		1.278	25.6			1.277	-0.0378
		1.279	25.6			1.278	-0.0701
		1.28	25.7			1.279	-0.0701
		1.281	25.7			1.28	-0.00545
		1.282	25.7			1.281	-0.00545
		1.283	25.7			1.282	-0.0378
		1.284	25.7			1.283	-0.00545
		1.285	25.7			1.284	0.0269
		1.286	25.7			1.285	0.0916
		1.287	25.7			1.286	0.0269
		1.288	25.7			1.287	0.0916
		1.289	25.6			1.288	0.0592
		1.29	25.6			1.289	0.0269
		1.291	25.5			1.29	0.0269
		1.292	25.4			1.291	0.0269
		1.293	25.4			1.292	-0.0378
		1.294	25.4			1.293	-0.0378
		1.295	25.4			1.294	-0.0378
		1.296	25.4			1.295	-0.0701
		1.297	25.4			1.296	-0.0378
		1.298	25.4			1.297	-0.0701
		1.299	25.4			1.298	-0.0701
		1.3	25.5			1.299	-0.0701
		1.301	25.5			1.3	-0.0378
		1.302	25.5			1.301	-0.00545
		1.303	25.6			1.302	-0.00545
		1.304	25.5			1.303	0.0269
		1.305	25.5			1.304	0.0592
		1.306	25.5			1.305	0.0916
		1.307	25.5			1.306	0.0269
		1.308	25.4			1.307	0.0592
		1.309	25.4			1.308	0.0592
		1.31	25.6			1.309	0.0269
		1.311	25.2			1.31	0.0269
		1.312	25.4			1.311	0.0269
		1.313	25.2			1.312	-0.00545
		1.314	25			1.313	-0.00545
		1.315	25.5			1.314	-0.0378
		1.316	25.1			1.315	-0.102
		1.317	25.2			1.316	-0.0378
		1.318	25.2			1.317	-0.0701
		1.319	25.3			1.318	-0.0701
		1.32	25.2			1.319	-0.0378
		1.321	25.3			1.32	-0.0378
		1.322	25.3			1.321	-0.0378
		1.323	25.3			1.322	-0.199
		1.324	25.3			1.323	0.221
		1.325	25.3			1.324	0.512
		1.326	25.3			1.325	0.383
		1.327	25.3			1.326	0.0592
		1.328	25.2			1.327	0.0269
		1.329	25.2			1.328	0.0269
		1.33	25.2			1.329	0.0592
		1.331	25.1			1.33	0.0592
		1.332	25.1			1.331	0.0269
		1.333	25			1.332	-0.0378
		1.334	25			1.333	-0.00545
		1.335	25			1.334	-0.0378
		1.336	25			1.335	-0.0378
		1.337	25			1.336	-0.102
		1.338	25			1.337	-0.0701
		1.339	25.1			1.338	-0.0701
		1.34	25.1			1.339	-0.00545
		1.341	25.1			1.34	-0.00545
		1.342	25.1			1.341	-0.00545
		1.343	25.1			1.342	-0.00545
		1.344	25.2			1.343	0.0269
		1.345	25.2			1.344	0.0269
		1.346	25.2			1.345	0.0592
		1.347	25.1			1.346	0.0269
		1.348	25			1.347	0.0916
		1.349	25			1.348	0.0592
		1.35	25			1.349	0.0269
		1.351	24.9			1.35	0.0269
		1.352	24.8			1.351	-0.0378
		1.353	24.8			1.352	-0.0378
		1.354	24.8			1.353	-0.0378
		1.355	24.8			1.354	-0.0378
		1.356	24.8			1.355	-0.0378
		1.357	24.8			1.356	-0.0701
		1.358	24.8			1.357	-0.0701
		1.359	24.9			1.358	-0.0378
		1.36	24.9			1.359	-0.0701
		1.361	24.9			1.36	-0.0378
		1.362	24.9			1.361	-0.00545
		1.363	24.9			1.362	0.0269
		1.364	24.9			1.363	-0.00545
		1.365	25			1.364	0.0269
		1.366	24.9			1.365	0.0592
		1.367	24.9			1.366	0.0269
		1.368	24.9			1.367	0.0916
		1.369	24.8			1.368	0.0592
		1.37	24.7			1.369	-0.00545
		1.371	24.7			1.37	-0.00545
		1.372	24.7			1.371	0.0269
		1.373	24.6			1.372	-0.00545
		1.374	24.6			1.373	-0.0378
		1.375	24.6			1.374	-0.0701
		1.376	24.6			1.375	-0.0701
		1.377	24.6			1.376	-0.102
		1.378	24.7			1.377	-0.0701
		1.379	24.7			1.378	-0.0701
		1.38	24.7			1.379	-0.0378
		1.381	24.7			1.38	-0.00545
		1.382	24.8			1.381	-0.0378
		1.383	24.8			1.382	-0.00545
		1.384	24.7			1.383	-0.00545
		1.385	24.8			1.384	0.0592
		1.386	24.7			1.385	0.0269
		1.387	24.7			1.386	0.0269
		1.388	24.7			1.387	0.0269
		1.389	24.6			1.388	0.0269
		1.39	24.6			1.389	0.0269
		1.391	24.5			1.39	-0.0378
		1.392	24.5			1.391	-0.00545
		1.393	24.5			1.392	-0.0378
		1.394	24.4			1.393	-0.0378
		1.395	24.4			1.394	-0.0378
		1.396	24.4			1.395	-0.102
		1.397	24.5			1.396	-0.0701
		1.398	24.4			1.397	-0.102
		1.399	24.5			1.398	-0.0701
		1.4	24.5			1.399	-0.0378
		1.401	24.5			1.4	-0.0378
		1.402	24.5			1.401	-0.00545
		1.403	24.6			1.402	-0.0378
		1.404	24.6			1.403	0.0269
		1.405	24.6			1.404	-0.00545
		1.406	24.5			1.405	0.0269
		1.407	24.5			1.406	0.0269
		1.408	24.5			1.407	0.0269
		1.409	24.4			1.408	0.0269
		1.41	24.4			1.409	0.0269
		1.411	24.3			1.41	0.0269
		1.412	24.3			1.411	-0.0378
		1.413	24.3			1.412	-0.0378
		1.414	24.2			1.413	-0.0378
		1.415	24.2			1.414	-0.0701
		1.416	24.3			1.415	-0.102
		1.417	24.4			1.416	-0.0701
		1.418	24.1			1.417	-0.0701
		1.419	24.2			1.418	-0.0701
		1.42	24.3			1.419	-0.0701
		1.421	24.5			1.42	-0.0378
		1.422	24.2			1.421	-0.00545
		1.423	24.5			1.422	-0.00545
		1.424	24.3			1.423	-0.00545
		1.425	24.4			1.424	-0.00545
		1.426	24.4			1.425	0.0269
		1.427	24.3			1.426	0.0269
		1.428	24.3			1.427	-0.00545
		1.429	24.2			1.428	0.0592
		1.43	24.2			1.429	-0.232
		1.431	24.2			1.43	0.221
		1.432	24.1			1.431	-0.588
		1.433	24.1			1.432	-0.135
		1.434	24.1			1.433	-0.0378
		1.435	24			1.434	-0.0701
		1.436	24.1			1.435	-0.135
		1.437	24			1.436	-0.0701
		1.438	24.1			1.437	-0.102
		1.439	24.1			1.438	-0.102
		1.44	24.2			1.439	-0.102
		1.441	24.2			1.44	-0.102
		1.442	24.2			1.441	-0.0378
		1.443	24.2			1.442	-0.00545
		1.444	24.2			1.443	-0.00545
		1.445	24.2			1.444	0.0269
		1.446	24.2			1.445	-0.00545
		1.447	24.2			1.446	-0.00545
		1.448	24.1			1.447	0.0269
		1.449	24			1.448	-0.00545
		1.45	24			1.449	-0.00545
		1.451	24			1.45	-0.00545
		1.452	23.9			1.451	-0.00545
		1.453	23.9			1.452	-0.0701
		1.454	23.9			1.453	-0.0701
		1.455	23.9			1.454	-0.0701
		1.456	23.9			1.455	-0.102
		1.457	23.8			1.456	-0.0701
		1.458	23.9			1.457	-0.102
		1.459	23.9			1.458	-0.0701
		1.46	23.9			1.459	-0.0701
		1.461	24			1.46	-0.0701
		1.462	24			1.461	-0.0378
		1.463	24			1.462	-0.00545
		1.464	23.9			1.463	-0.00545
		1.465	24			1.464	-0.00545
		1.466	24			1.465	0.0269
		1.467	23.9			1.466	-0.00545
		1.468	23.9			1.467	-0.00545
		1.469	23.9			1.468	0.0269
		1.47	23.8			1.469	0.0269
		1.471	23.8			1.47	-0.00545
		1.472	23.7			1.471	-0.0378
		1.473	23.7			1.472	-0.0378
		1.474	23.7			1.473	-0.0701
		1.475	23.6			1.474	-0.0701
		1.476	23.6			1.475	-0.0701
		1.477	23.7			1.476	-0.0701
		1.478	23.7			1.477	-0.0701
		1.479	23.7			1.478	-0.0378
		1.48	23.7			1.479	-0.102
		1.481	23.8			1.48	-0.0701
		1.482	23.7			1.481	-0.00545
		1.483	23.7			1.482	-0.00545
		1.484	23.8			1.483	-0.00545
		1.485	23.8			1.484	0.0269
		1.486	23.7			1.485	0.0269
		1.487	23.7			1.486	0.0269
		1.488	23.6			1.487	0.0269
		1.489	23.6			1.488	0.0269
		1.49	23.6			1.489	-0.00545
		1.491	23.5			1.49	0.0269
		1.492	23.5			1.491	-0.0378
		1.493	23.5			1.492	-0.0378
		1.494	23.4			1.493	-0.0378
		1.495	23.4			1.494	-0.0701
		1.496	23.4			1.495	-0.0378
		1.497	23.4			1.496	-0.0701
		1.498	23.5			1.497	-0.0378
		1.499	23.5			1.498	-0.0701
		1.5	23.5			1.499	-0.0378
		1.501	23.5			1.5	-0.0378
		1.502	23.6			1.501	-0.00545
		1.503	23.5			1.502	-0.00545
		1.504	23.6			1.503	0.0269
		1.505	23.5			1.504	0.0269
		1.506	23.5			1.505	0.0592
		1.507	23.4			1.506	-0.00545
		1.508	23.4			1.507	0.0916
		1.509	23.4			1.508	0.0269
		1.51	23.3			1.509	0.0269
		1.511	23.3			1.51	-0.00545
		1.512	23.2			1.511	0.0269
		1.513	23.2			1.512	-0.0378
		1.514	23.2			1.513	-0.0378
		1.515	23.2			1.514	-0.0701
		1.516	23.2			1.515	-0.0701
		1.517	23.2			1.516	-0.0701
		1.518	23.2			1.517	-0.0701
		1.519	23.2			1.518	-0.0701
		1.52	23.2			1.519	-0.0378
		1.521	23.3			1.52	-0.00545
		1.522	23.3			1.521	-0.00545
		1.523	23.2			1.522	-0.00545
		1.524	23.6			1.523	-0.00545
		1.525	23.5			1.524	0.0269
		1.526	23.1			1.525	0.0592
		1.527	23.2			1.526	0.0592
		1.528	23.1			1.527	0.0269
		1.529	23.2			1.528	0.0269
		1.53	23			1.529	0.0592
		1.531	23			1.53	-0.00545
		1.532	22.9			1.531	0.0269
		1.533	23			1.532	-0.0378
		1.534	22.9			1.533	-0.0378
		1.535	22.9			1.534	-0.0701
		1.536	22.9			1.535	-0.0378
		1.537	22.9			1.536	-0.00545
		1.538	22.9			1.537	0.124
		1.539	23			1.538	-0.329
		1.54	23			1.539	0.156
		1.541	23			1.54	0.124
		1.542	23			1.541	-0.0701
		1.543	23			1.542	0.0916
		1.544	23			1.543	0.0592
		1.545	23			1.544	0.0592
		1.546	23			1.545	0.0269
		1.547	22.9			1.546	0.0592
		1.548	22.8			1.547	0.0592
		1.549	22.8			1.548	0.0592
		1.55	22.8			1.549	0.0269
		1.551	22.8			1.55	0.0269
		1.552	22.7			1.551	-0.00545
		1.553	22.6			1.552	-0.00545
		1.554	22.6			1.553	-0.00545
		1.555	22.6			1.554	-0.0378
		1.556	22.6			1.555	-0.0378
		1.557	22.6			1.556	-0.0701
		1.558	22.6			1.557	-0.0701
		1.559	22.6			1.558	-0.0701
		1.56	22.6			1.559	-0.0378
		1.561	22.6			1.56	-0.00545
		1.562	22.7			1.561	-0.00545
		1.563	22.7			1.562	-0.00545
		1.564	22.6			1.563	-0.00545
		1.565	22.6			1.564	0.0592
		1.566	22.7			1.565	0.0592
		1.567	22.5			1.566	0.0592
		1.568	22.5			1.567	0.0592
		1.569	22.4			1.568	0.0269
		1.57	22.4			1.569	-0.00545
		1.571	22.3			1.57	0.0269
		1.572	22.3			1.571	0.0269
		1.573	22.3			1.572	-0.00545
		1.574	22.2			1.573	-0.0378
		1.575	22.2			1.574	-0.0378
		1.576	22.2			1.575	-0.0701
		1.577	22.2			1.576	-0.0701
		1.578	22.2			1.577	-0.0701
		1.579	22.2			1.578	-0.0701
		1.58	22.3			1.579	-0.0378
		1.581	22.2			1.58	-0.00545
		1.582	22.2			1.581	-0.0378
		1.583	22.2			1.582	0.0269
		1.584	22.2			1.583	-0.00545
		1.585	22.2			1.584	0.0592
		1.586	22.1			1.585	0.0592
		1.587	22.1			1.586	0.0592
		1.588	22			1.587	0.0592
		1.589	22			1.588	0.0592
		1.59	21.9			1.589	0.0269
		1.591	21.8			1.59	0.0269
		1.592	21.8			1.591	-0.00545
		1.593	21.8			1.592	-0.0378
		1.594	21.7			1.593	-0.00545
		1.595	21.7			1.594	-0.0701
		1.596	21.6			1.595	-0.0701
		1.597	21.6			1.596	-0.0701
		1.598	21.7			1.597	-0.00545
		1.599	21.7			1.598	-0.0701
		1.6	21.6			1.599	-0.0701
		1.601	21.6			1.6	-0.00545
		1.602	21.6			1.601	-0.00545
		1.603	21.6			1.602	0.0269
		1.604	21.6			1.603	0.0269
		1.605	21.5			1.604	0.0592
		1.606	21.5			1.605	0.0269
		1.607	21.4			1.606	0.0592
		1.608	21.3			1.607	0.0269
		1.609	21.2			1.608	0.0592
		1.61	21.2			1.609	-0.00545
		1.611	21.1			1.61	-0.00545
		1.612	21			1.611	-0.00545
		1.613	20.9			1.612	-0.00545
		1.614	20.8			1.613	-0.00545
		1.615	20.8			1.614	-0.0701
		1.616	20.7			1.615	-0.0378
		1.617	20.7			1.616	-0.102
		1.618	20.6			1.617	-0.0378
		1.619	20.6			1.618	-0.0701
		1.62	20.6			1.619	-0.0378
		1.621	20.5			1.62	-0.0378
		1.622	20.5			1.621	-0.0378
		1.623	20.4			1.622	-0.00545
		1.624	20.4			1.623	-0.00545
		1.625	20.2			1.624	0.0592
		1.626	20.2			1.625	0.0269
		1.627	20			1.626	-0.00545
		1.628	19.9			1.627	0.0269
		1.629	19.7			1.628	0.0592
		1.63	19.4			1.629	0.0269
		1.631	19.5			1.63	0.0269
		1.632	19.3			1.631	-0.00545
		1.633	19.2			1.632	-0.0701
		1.634	19.1			1.633	-0.0701
		1.635	18.6			1.634	-0.0701
		1.636	18.6			1.635	-0.0701
		1.637	18.4			1.636	-0.102
		1.638	18			1.637	-0.102
		1.639	17.8			1.638	-0.0701
		1.64	17.6			1.639	-0.0701
		1.641	17.3			1.64	-0.0701
		1.642	17			1.641	-0.00545
		1.643	16.6			1.642	-0.00545
		1.644	16.1			1.643	0.318
		1.645	15.6			1.644	0.544
		1.646	14.9			1.645	-0.264
		1.647	14.2			1.646	-0.199
		1.648	13.2			1.647	0.189
		1.649	11.9			1.648	0.0269
		1.65	10.3			1.649	-0.00545
		1.651	8.08			1.65	-0.00545
		1.652	4.33			1.651	-0.00545
		1.653	-3.08			1.652	-0.0701
		1.654	-10.9			1.653	-0.0378
		1.655	-17.2			1.654	-0.0701
		1.656	-23			1.655	-0.102
		1.657	-27.6			1.656	-0.0701
		1.658	-31.3			1.657	-0.0701
		1.659	-34.2			1.658	-0.0701
		1.66	-36.5			1.659	-0.0701
		1.661	-38.3			1.66	-0.0378
		1.662	-39.7			1.661	-0.0701
		1.663	-41			1.662	-0.0378
		1.664	-41.9			1.663	0.0269
		1.665	-42.9			1.664	0.0269
		1.666	-44.1			1.665	-0.00545
		1.667	-45.5			1.666	-0.00545
		1.668	-47.3			1.667	0.0269
		1.669	-49.5			1.668	0.0269
		1.67	-51.7			1.669	-0.00545
		1.671	-54.2			1.67	-0.00545
		1.672	-56.5			1.671	0.0269
		1.673	-58.6			1.672	-0.0378
		1.674	-60.7			1.673	-0.0701
		1.675	-62.4			1.674	-0.0701
		1.676	-63.8			1.675	-0.0378
		1.677	-64.8			1.676	-0.0701
		1.678	-65.7			1.677	-0.0701
		1.679	-66.4			1.678	-0.102
		1.68	-67			1.679	-0.0701
		1.681	-67.6			1.68	-0.0378
		1.682	-68.1			1.681	-0.0378
		1.683	-68.7			1.682	-0.00545
		1.684	-69.3			1.683	-0.00545
		1.685	-70			1.684	0.0269
		1.686	-70.7			1.685	-0.00545
		1.687	-71.4			1.686	0.0592
		1.688	-72.1			1.687	0.0269
		1.689	-72.6			1.688	-0.00545
		1.69	-73.2			1.689	-0.00545
		1.691	-73.7			1.69	-0.00545
		1.692	-74.2			1.691	-0.00545
		1.693	-74.5			1.692	-0.0701
		1.694	-74.8			1.693	-0.0378
		1.695	-75.1			1.694	-0.0378
		1.696	-75.3			1.695	-0.102
		1.697	-75.5			1.696	-0.102
		1.698	-75.7			1.697	-0.0701
		1.699	-75.8			1.698	-0.0378
		1.7	-76			1.699	-0.0701
		1.701	-76			1.7	-0.0378
		1.702	-76.2			1.701	-0.0378
		1.703	-76.2			1.702	0.0592
		1.704	-76.3			1.703	0.0269
		1.705	-76.4			1.704	0.0269
		1.706	-76.5			1.705	0.0269
		1.707	-76.6			1.706	0.0592
		1.708	-76.7			1.707	0.0269
		1.709	-76.7			1.708	0.0269
		1.71	-76.7			1.709	0.0592
		1.711	-76.8			1.71	0.0269
		1.712	-76.8			1.711	-0.00545
		1.713	-76.9			1.712	-0.0378
		1.714	-76.9			1.713	-0.0378
		1.715	-76.8			1.714	-0.0378
		1.716	-76.8			1.715	-0.0701
		1.717	-76.8			1.716	-0.102
		1.718	-76.7			1.717	-0.0701
		1.719	-76.6			1.718	-0.0378
		1.72	-76.6			1.719	-0.0378
		1.721	-76.6			1.72	-0.0378
		1.722	-76.5			1.721	-0.0378
		1.723	-76.6			1.722	0.0269
		1.724	-76.3			1.723	0.0592
		1.725	-76.7			1.724	0.0269
		1.726	-76.5			1.725	0.0269
		1.727	-76.4			1.726	0.0269
		1.728	-76.5			1.727	0.0269
		1.729	-76.5			1.728	0.0269
		1.73	-76.5			1.729	0.0592
		1.731	-76.4			1.73	-0.00545
		1.732	-76.4			1.731	-0.0378
		1.733	-76.4			1.732	-0.0378
		1.734	-76.4			1.733	-0.0378
		1.735	-76.3			1.734	-0.0701
		1.736	-76.3			1.735	-0.0701
		1.737	-76.2			1.736	-0.0378
		1.738	-76.2			1.737	-0.0378
		1.739	-76.1			1.738	-0.0378
		1.74	-76			1.739	-0.0378
		1.741	-76			1.74	-0.0378
		1.742	-75.9			1.741	0.0269
		1.743	-75.8			1.742	0.0592
		1.744	-75.8			1.743	0.0269
		1.745	-75.7			1.744	0.0269
		1.746	-75.7			1.745	0.0269
		1.747	-75.7			1.746	0.0592
		1.748	-75.7			1.747	0.0916
		1.749	-75.7			1.748	-0.102
		1.75	-75.7			1.749	0.0592
		1.751	-75.6			1.75	0.0916
		1.752	-75.7			1.751	0.253
		1.753	-75.6			1.752	0.0592
		1.754	-75.6			1.753	-0.00545
		1.755	-75.6			1.754	-0.0378
		1.756	-75.5			1.755	-0.0378
		1.757	-75.5			1.756	-0.0378
		1.758	-75.4			1.757	-0.102
		1.759	-75.4			1.758	-0.0378
		1.76	-75.3			1.759	-0.00545
		1.761	-75.2			1.76	-0.00545
		1.762	-75.2			1.761	0.0269
		1.763	-75.1			1.762	0.0269
		1.764	-75.1			1.763	0.0269
		1.765	-75.1			1.764	0.0269
		1.766	-75			1.765	-0.00545
		1.767	-75			1.766	0.0269
		1.768	-75.1			1.767	0.0592
		1.769	-75			1.768	0.0592
		1.77	-75.1			1.769	0.0269
		1.771	-75			1.77	0.0269
		1.772	-75			1.771	-0.00545
		1.773	-75			1.772	-0.0378
		1.774	-75			1.773	-0.0378
		1.775	-74.9			1.774	-0.0701
		1.776	-74.8			1.775	-0.0701
		1.777	-74.8			1.776	-0.0701
		1.778	-74.7			1.777	-0.0378
		1.779	-74.7			1.778	-0.0378
		1.78	-74.7			1.779	-0.00545
		1.781	-74.6			1.78	-0.00545
		1.782	-74.5			1.781	-0.00545
		1.783	-74.5			1.782	-0.00545
		1.784	-74.4			1.783	0.0269
		1.785	-74.4			1.784	0.0269
		1.786	-74.3			1.785	0.0592
		1.787	-74.3			1.786	0.0269
		1.788	-74.3			1.787	0.0592
		1.789	-74.4			1.788	0.0269
		1.79	-74.3			1.789	0.0269
		1.791	-74.3			1.79	-0.00545
		1.792	-74.3			1.791	-0.00545
		1.793	-74.3			1.792	-0.00545
		1.794	-74.3			1.793	-0.0378
		1.795	-74.3			1.794	-0.0378
		1.796	-74.2			1.795	-0.0378
		1.797	-74.2			1.796	-0.0701
		1.798	-74.1			1.797	-0.0378
		1.799	-74.1			1.798	-0.0701
		1.8	-74			1.799	-0.0378
		1.801	-73.9			1.8	-0.0378
		1.802	-73.9			1.801	-0.0378
		1.803	-73.8			1.802	0.0269
		1.804	-73.8			1.803	-0.00545
		1.805	-73.7			1.804	0.0269
		1.806	-73.7			1.805	0.0592
		1.807	-73.7			1.806	0.0592
		1.808	-73.7			1.807	0.0269
		1.809	-73.7			1.808	0.0592
		1.81	-73.7			1.809	-0.00545
		1.811	-73.7			1.81	-0.00545
		1.812	-73.7			1.811	-0.00545
		1.813	-73.6			1.812	-0.0378
		1.814	-73.6			1.813	-0.0378
		1.815	-73.6			1.814	-0.0701
		1.816	-73.5			1.815	-0.102
		1.817	-73.5			1.816	-0.0701
		1.818	-73.4			1.817	-0.0701
		1.819	-73.4			1.818	-0.0378
		1.82	-73.3			1.819	-0.0701
		1.821	-73.3			1.82	-0.0701
		1.822	-73.2			1.821	-0.0378
		1.823	-73.2			1.822	-0.00545
		1.824	-73.1			1.823	0.0269
		1.825	-73.1			1.824	0.0592
		1.826	-73.1			1.825	0.0269
		1.827	-73.1			1.826	-0.00545
		1.828	-73.1			1.827	-0.00545
		1.829	-73			1.828	-0.00545
		1.83	-72.8			1.829	0.0269
		1.831	-72.9			1.83	0.0269
		1.832	-73.1			1.831	-0.00545
		1.833	-73			1.832	-0.00545
		1.834	-72.9			1.833	-0.0378
		1.835	-73			1.834	-0.0378
		1.836	-72.9			1.835	-0.0701
		1.837	-72.9			1.836	-0.0378
		1.838	-72.8			1.837	-0.0378
		1.839	-72.8			1.838	-0.0701
		1.84	-72.7			1.839	-0.0378
		1.841	-72.7			1.84	-0.00545
		1.842	-72.6			1.841	0.0269
		1.843	-72.5			1.842	-0.0378
		1.844	-72.5			1.843	0.0269
		1.845	-72.5			1.844	0.0269
		1.846	-72.4			1.845	0.0269
		1.847	-72.4			1.846	0.0269
		1.848	-72.4			1.847	0.0269
		1.849	-72.4			1.848	-0.00545
		1.85	-72.4			1.849	-0.00545
		1.851	-72.4			1.85	-0.00545
		1.852	-72.4			1.851	-0.0701
		1.853	-72.4			1.852	-0.0701
		1.854	-72.4			1.853	-0.102
		1.855	-72.4			1.854	-0.102
		1.856	-72.3			1.855	-0.135
		1.857	-72.2			1.856	0.0916
		1.858	-72.2			1.857	-0.102
		1.859	-72.1			1.858	-0.296
		1.86	-72.1			1.859	-0.167
		1.861	-72			1.86	-0.361
		1.862	-72			1.861	-0.0378
		1.863	-72			1.862	0.0916
		1.864	-71.9			1.863	0.0269
		1.865	-71.9			1.864	-0.00545
		1.866	-71.8			1.865	0.0269
		1.867	-71.8			1.866	0.0269
		1.868	-71.8			1.867	0.0269
		1.869	-71.8			1.868	-0.00545
		1.87	-71.9			1.869	0.0269
		1.871	-71.8			1.87	-0.0378
		1.872	-71.8			1.871	-0.00545
		1.873	-71.8			1.872	-0.0378
		1.874	-71.8			1.873	-0.0378
		1.875	-71.8			1.874	-0.0701
		1.876	-71.7			1.875	-0.0701
		1.877	-71.6			1.876	-0.102
		1.878	-71.6			1.877	-0.135
		1.879	-71.6			1.878	-0.0701
		1.88	-71.5			1.879	-0.0378
		1.881	-71.4			1.88	-0.0378
		1.882	-71.3			1.881	-0.0378
		1.883	-71.3			1.882	-0.0378
		1.884	-71.3			1.883	0.0269
		1.885	-71.3			1.884	-0.00545
		1.886	-71.2			1.885	0.0269
		1.887	-71.2			1.886	0.0269
		1.888	-71.2			1.887	0.0592
		1.889	-71.2			1.888	0.0592
		1.89	-71.2			1.889	0.0269
		1.891	-71.2			1.89	-0.00545
		1.892	-71.2			1.891	-0.00545
		1.893	-71.2			1.892	-0.0378
		1.894	-71.2			1.893	-0.0378
		1.895	-71.2			1.894	-0.00545
		1.896	-71.1			1.895	-0.0701
		1.897	-71.1			1.896	-0.0701
		1.898	-71			1.897	-0.0378
		1.899	-71			1.898	-0.0378
		1.9	-70.9			1.899	-0.0378
		1.901	-70.8			1.9	-0.0378
		1.902	-70.8			1.901	-0.0378
		1.903	-70.7			1.902	0.0269
		1.904	-70.8			1.903	0.0592
		1.905	-70.7			1.904	0.0592
		1.906	-70.7			1.905	0.0592
		1.907	-70.6			1.906	0.0592
		1.908	-70.6			1.907	0.0269
		1.909	-70.6			1.908	0.0269
		1.91	-70.7			1.909	0.0592
		1.911	-70.7			1.91	-0.00545
		1.912	-70.6			1.911	-0.00545
		1.913	-70.6			1.912	-0.0378
		1.914	-70.6			1.913	-0.00545
		1.915	-70.5			1.914	-0.0378
		1.916	-70.6			1.915	-0.0701
		1.917	-70.6			1.916	-0.0378
		1.918	-70.5			1.917	-0.0378
		1.919	-70.4			1.918	-0.0378
		1.92	-70.3			1.919	-0.0378
		1.921	-70.3			1.92	0.0269
		1.922	-70.2			1.921	0.0269
		1.923	-70.2			1.922	0.0592
		1.924	-70.1			1.923	0.0269
		1.925	-70.1			1.924	0.0592
		1.926	-70.1			1.925	0.0916
		1.927	-70.1			1.926	0.0916
		1.928	-70.1			1.927	0.0592
		1.929	-70.1			1.928	0.0592
		1.93	-70.1			1.929	0.0592
		1.931	-70.1			1.93	0.0592
		1.932	-70.1			1.931	0.0592
		1.933	-70.1			1.932	-0.00545
		1.934	-70.1			1.933	-0.0378
		1.935	-70			1.934	0.0269
		1.936	-70			1.935	-0.0378
		1.937	-70.1			1.936	-0.00545
		1.938	-69.7			1.937	-0.00545
		1.939	-70			1.938	-0.0701
		1.94	-70			1.939	-0.00545
		1.941	-69.7			1.94	0.0269
		1.942	-69.6			1.941	0.0269
		1.943	-69.7			1.942	0.0592
		1.944	-69.6			1.943	0.0916
		1.945	-69.6			1.944	0.0916
		1.946	-69.6			1.945	0.0916
		1.947	-69.6			1.946	0.124
		1.948	-69.6			1.947	0.0916
		1.949	-69.6			1.948	0.0916
		1.95	-69.6			1.949	0.0916
		1.951	-69.6			1.95	0.0592
		1.952	-69.6			1.951	0.0916
		1.953	-69.6			1.952	0.0269
		1.954	-69.5			1.953	-0.00545
		1.955	-69.6			1.954	-0.00545
		1.956	-69.5			1.955	-0.00545
		1.957	-69.4			1.956	0.0269
		1.958	-69.4			1.957	0.0592
		1.959	-69.3			1.958	0.0269
		1.96	-69.3			1.959	0.0269
		1.961	-69.2			1.96	0.0269
		1.962	-69.2			1.961	-0.0378
		1.963	-69.1			1.962	0.0916
		1.964	-69.1			1.963	-0.0378
		1.965	-69.1			1.964	0.253
		1.966	-69.1			1.965	-0.00545
		1.967	-69			1.966	0.156
		1.968	-69			1.967	0.0592
		1.969	-69.1			1.968	-0.00545
		1.97	-69.1			1.969	0.156
		1.971	-69.1			1.97	0.156
		1.972	-69.1			1.971	0.124
		1.973	-69.1			1.972	0.0916
		1.974	-69			1.973	0.0592
		1.975	-69			1.974	0.0592
		1.976	-69			1.975	0.0269
		1.977	-69			1.976	0.0269
		1.978	-68.9			1.977	0.0592
		1.979	-68.9			1.978	0.0592
		1.98	-68.9			1.979	0.0916
		1.981	-68.7			1.98	0.0916
		1.982	-68.7			1.981	0.124
		1.983	-68.6			1.982	0.0916
		1.984	-68.6			1.983	0.124
		1.985	-68.6			1.984	0.189
		1.986	-68.6			1.985	0.156
		1.987	-68.6			1.986	0.221
		1.988	-68.6			1.987	0.156
		1.989	-68.6			1.988	0.189
		1.99	-68.6			1.989	0.124
		1.991	-68.6			1.99	0.124
		1.992	-68.6			1.991	0.124
		1.993	-68.6			1.992	0.0916
		1.994	-68.6			1.993	0.0916
		1.995	-68.5			1.994	0.0916
[truncated: 70,771 more rows]

## Sheet: c
	Time	Voltage			Time	Charge
	s	V			s	nC
		Cu/Kapton				Cu/Kapton
		Voltage (V) - Plot 0			0	1.64
	0	-37			0.01	1.51
	0.01	-36.7			0.02	1.64
	0.02	-36.8			0.03	1.54
	0.03	-36.6			0.04	1.64
	0.04	-36.7			0.05	1.51
	0.05	-36.4			0.06	1.64
	0.06	-36.5			0.07	1.51
	0.07	-36.3			0.08	1.64
	0.08	-36.5			0.09	1.54
	0.09	-36.2			0.1	1.7
	0.1	-36.4			0.11	1.51
	0.11	-36.1			0.12	1.64
	0.12	-36.2			0.13	1.54
	0.13	-35.9			0.14	1.67
	0.14	-36.1			0.15	1.54
	0.15	-35.9			0.16	1.67
	0.16	-36			0.17	1.54
	0.17	-35.7			0.18	1.64
	0.18	-35.9			0.19	1.51
	0.19	-35.6			0.2	1.67
	0.2	-35.8			0.21	1.57
	0.21	-35.6			0.22	1.64
	0.22	-35.1			0.23	1.54
	0.23	-33.4			0.24	1.64
	0.24	-26.2			0.25	1.54
	0.25	15.4			0.26	1.64
	0.26	41.9			0.27	1.54
	0.27	44.4			0.28	1.67
	0.28	44.3			0.29	1.54
	0.29	44.6			0.3	1.67
	0.3	44.3			0.31	1.34
	0.31	44.5			0.32	1.6
	0.32	44.1			0.33	1.51
	0.33	44.2			0.34	1.67
	0.34	43.8			0.35	1.57
	0.35	44			0.36	1.64
	0.36	43.6			0.37	1.51
	0.37	43.8			0.38	1.6
	0.38	43.4			0.39	1.54
	0.39	43.6			0.4	1.64
	0.4	43.2			0.41	1.51
	0.41	43.4			0.42	1.54
	0.42	43.1			0.43	1.54
	0.43	43.3			0.44	1.64
	0.44	42.9			0.45	1.51
	0.45	43.2			0.46	1.6
	0.46	42.7			0.47	1.51
	0.47	43			0.48	1.67
	0.48	42.6			0.49	1.54
	0.49	42.8			0.5	1.6
	0.5	42.5			0.51	1.51
	0.51	42.7			0.52	1.83
	0.52	42.2			0.53	1.57
	0.53	42.6			0.54	1.73
	0.54	42.3			0.55	1.57
	0.55	42.5			0.56	1.7
	0.56	42.2			0.57	1.64
	0.57	42.4			0.58	1.7
	0.58	42.1			0.59	1.64
	0.59	42.3			0.6	1.77
	0.6	42			0.61	1.7
	0.61	42.2			0.62	1.89
	0.62	41.8			0.63	1.7
	0.63	42			0.64	2.09
	0.64	41.7			0.65	2.35
	0.65	42			0.66	3.35
	0.66	41.7			0.67	21.2
	0.67	42			0.68	29.8
	0.68	41.6			0.69	37.5
	0.69	41.9			0.7	39.5
	0.7	41.5			0.71	39.9
	0.71	41.8			0.72	40.1
	0.72	41.4			0.73	40.2
	0.73	41.7			0.74	40.4
	0.74	41.4			0.75	40.3
	0.75	41.6			0.76	40.4
	0.76	41.3			0.77	40.3
	0.77	41.5			0.78	40.5
	0.78	41.2			0.79	40.4
	0.79	41.5			0.8	40.5
	0.8	41.1			0.81	40.4
	0.81	41.4			0.82	40.5
	0.82	41.1			0.83	40.4
	0.83	41.3			0.84	40.5
	0.84	41			0.85	40.4
	0.85	41.3			0.86	40.6
	0.86	41			0.87	40.5
	0.87	41.2			0.88	40.6
	0.88	40.9			0.89	40.5
	0.89	41.2			0.9	40.6
	0.9	40.8			0.91	40.5
	0.91	41.1			0.92	40.6
	0.92	40.8			0.93	40.5
	0.93	41			0.94	40.6
	0.94	40.7			0.95	40.5
	0.95	40.9			0.96	40.6
	0.96	40.6			0.97	40.5
	0.97	40.9			0.98	40.7
	0.98	40.6			0.99	40.5
	0.99	40.8			1	40.7
	1	40.5			1.01	40.5
	1.01	40.8			1.02	40.6
	1.02	40.4			1.03	40.5
	1.03	40.8			1.04	40.6
	1.04	40.4			1.05	40.3
	1.05	40.8			1.06	40.2
	1.06	40.3			1.07	39.2
	1.07	40.6			1.08	35.1
	1.08	40.3			1.09	14.4
	1.09	40.5			1.1	3.48
	1.1	40.2			1.11	2.35
	1.11	40.5			1.12	2.19
	1.12	40.1			1.13	1.96
	1.13	40.4			1.14	1.96
	1.14	40.1			1.15	1.8
	1.15	40.3			1.16	1.73
	1.16	39.9			1.17	1.73
	1.17	40.3			1.18	1.86
	1.18	39.9			1.19	1.7
	1.19	40.2			1.2	1.8
	1.2	39.9			1.21	1.7
	1.21	40.1			1.22	1.8
	1.22	39.8			1.23	1.67
	1.23	40			1.24	1.8
	1.24	39.7			1.25	1.64
	1.25	39.9			1.26	1.77
	1.26	39.5			1.27	1.8
	1.27	39.6			1.28	1.73
	1.28	39.3			1.29	1.67
	1.29	39.6			1.3	1.77
	1.3	39.1			1.31	1.64
	1.31	39.2			1.32	1.73
	1.32	38.7			1.33	1.64
	1.33	38.5			1.34	1.73
	1.34	37.4			1.35	1.64
	1.35	35.5			1.36	1.73
	1.36	1.7			1.37	1.6
	1.37	-20.6			1.38	1.7
	1.38	-35.6			1.39	1.64
	1.39	-38			1.4	1.73
	1.4	-38.9			1.41	1.64
	1.41	-38.8			1.42	1.73
	1.42	-38.9			1.43	1.67
	1.43	-38.6			1.44	1.73
	1.44	-38.6			1.45	1.67
	1.45	-38.3			1.46	1.7
	1.46	-38.5			1.47	1.67
	1.47	-38.2			1.48	1.77
	1.48	-38.3			1.49	1.67
	1.49	-38			1.5	1.77
	1.5	-38			1.51	1.67
	1.51	-37.9			1.52	1.73
	1.52	-38			1.53	1.64
	1.53	-37.6			1.54	1.73
	1.54	-37.8			1.55	1.6
	1.55	-37.5			1.56	1.77
	1.56	-37.6			1.57	1.64
	1.57	-37.5			1.58	1.73
	1.58	-37.7			1.59	1.28
	1.59	-37.2			1.6	1.77
	1.6	-37.4			1.61	1.64
	1.61	-37.1			1.62	1.77
	1.62	-37.3			1.63	1.67
	1.63	-37			1.64	1.73
	1.64	-37.2			1.65	1.67
	1.65	-36.8			1.66	1.73
	1.66	-37			1.67	1.6
	1.67	-36.8			1.68	1.7
	1.68	-36.9			1.69	1.64
	1.69	-36.7			1.7	1.73
	1.7	-36.9			1.71	1.6
	1.71	-36.6			1.72	1.8
	1.72	-36.8			1.73	1.6
	1.73	-36.5			1.74	1.8
	1.74	-36.7			1.75	1.67
	1.75	-35.9			1.76	1.7
	1.76	-34.7			1.77	1.64
	1.77	-28.6			1.78	1.83
	1.78	7.65			1.79	1.67
	1.79	40.3			1.8	1.8
	1.8	42.5			1.81	1.57
	1.81	43.3			1.82	1.86
	1.82	43			1.83	1.64
	1.83	43.3			1.84	1.83
	1.84	42.9			1.85	1.64
	1.85	43.1			1.86	1.77
	1.86	42.6			1.87	1.64
	1.87	42.8			1.88	1.73
	1.88	42.4			1.89	1.64
	1.89	42.6			1.9	1.73
	1.9	42.2			1.91	1.96
	1.91	42.5			1.92	1.77
	1.92	42			1.93	1.64
	1.93	42.2			1.94	1.73
	1.94	41.8			1.95	1.64
	1.95	42			1.96	1.8
	1.96	41.6			1.97	1.67
	1.97	41.9			1.98	1.8
	1.98	41.5			1.99	1.64
	1.99	41.7			2	1.77
	2	41.3			2.01	1.67
	2.01	41.5			2.02	1.86
	2.02	41.3			2.03	1.7
	2.03	41.5			2.04	1.8
	2.04	41.1			2.05	1.73
	2.05	41.4			2.06	1.83
	2.06	41.1			2.07	1.73
	2.07	41.3			2.08	1.86
	2.08	40.9			2.09	1.77
	2.09	41.2			2.1	1.89
	2.1	40.8			2.11	1.8
	2.11	41.1			2.12	1.8
	2.12	40.8			2.13	1.83
	2.13	41			2.14	1.99
	2.14	40.6			2.15	1.93
	2.15	40.9			2.16	2.09
	2.16	40.5			2.17	2.19
	2.17	40.8			2.18	2.54
	2.18	40.4			2.19	3.22
	2.19	40.8			2.2	16.9
	2.2	40.4			2.21	28.8
	2.21	40.7			2.22	37.5
	2.22	40.3			2.23	39.4
	2.23	40.6			2.24	40.1
	2.24	40.2			2.25	40.2
	2.25	40.5			2.26	40.4
	2.26	40.1			2.27	40.3
	2.27	40.4			2.28	40.5
	2.28	40.1			2.29	40.4
	2.29	40.4			2.3	40.6
	2.3	40.1			2.31	40.5
	2.31	40.3			2.32	40.5
	2.32	39.9			2.33	40.4
	2.33	40.2			2.34	40.6
	2.34	39.9			2.35	40.5
	2.35	40.1			2.36	40.6
	2.36	39.8			2.37	40.5
	2.37	40.1			2.38	40.6
	2.38	39.8			2.39	40.5
	2.39	40.1			2.4	40.7
	2.4	39.7			2.41	40.6
	2.41	40			2.42	40.6
	2.42	39.6			2.43	40.5
	2.43	40			2.44	40.7
	2.44	39.9			2.45	40.5
	2.45	39.9			2.46	40.7
	2.46	39.5			2.47	40.5
	2.47	39.9			2.48	40.7
	2.48	39.5			2.49	40.6
	2.49	39.9			2.5	40.7
	2.5	39.4			2.51	40.6
	2.51	39.8			2.52	40.7
	2.52	39.4			2.53	40.6
	2.53	39.7			2.54	40.7
	2.54	39.4			2.55	40.6
	2.55	39.8			2.56	40.7
	2.56	39.3			2.57	40.6
	2.57	39.6			2.58	40.7
	2.58	39.2			2.59	40.2
	2.59	39.6			2.6	39.6
	2.6	39.2			2.61	36
	2.61	39.5			2.62	17.6
	2.62	39.1			2.63	3.8
	2.63	39.4			2.64	2.67
	2.64	39.1			2.65	2.28
	2.65	39.3			2.66	2.31
	2.66	39			2.67	2.06
	2.67	39.3			2.68	2.06
	2.68	39			2.69	1.93
	2.69	39.3			2.7	2.02
	2.7	38.9			2.71	1.86
	2.71	39.2			2.72	2.02
	2.72	38.8			2.73	1.86
	2.73	39.1			2.74	1.96
	2.74	38.8			2.75	1.83
	2.75	39.1			2.76	1.7
	2.76	38.5			2.77	1.8
	2.77	39			2.78	1.93
	2.78	38.6			2.79	1.83
	2.79	38.9			2.8	1.89
	2.8	38.4			2.81	1.8
	2.81	38.7			2.82	1.89
	2.82	38.2			2.83	1.77
	2.83	38.4			2.84	1.86
	2.84	37.9			2.85	1.73
	2.85	38			2.86	1.89
	2.86	37.2			2.87	1.83
	2.87	36.7			2.88	1.86
	2.88	34.6			2.89	1.77
	2.89	10.3			2.9	1.86
	2.9	-20.4			2.91	1.77
	2.91	-35.4			2.92	1.89
	2.92	-38.9			2.93	1.77
	2.93	-39.2			2.94	1.86
	2.94	-39.6			2.95	1.77
	2.95	-39.3			2.96	1.93
	2.96	-39.3			2.97	1.73
	2.97	-39.1			2.98	1.73
	2.98	-39.2			2.99	1.73
	2.99	-38.8			3	1.86
	3	-38.9			3.01	1.77
	3.01	-38.6			3.02	1.86
	3.02	-38.8			3.03	1.73
	3.03	-38.4			3.04	1.83
	3.04	-38.6			3.05	1.73
	3.05	-38.2			3.06	1.83
	3.06	-38.4			3.07	1.73
	3.07	-38.1			3.08	1.89
	3.08	-38.2			3.09	1.7
	3.09	-37.9			3.1	1.86
	3.1	-38.1			3.11	1.73
	3.11	-37.8			3.12	1.86
	3.12	-38			3.13	1.73
	3.13	-37.7			3.14	1.83
	3.14	-37.9			3.15	1.73
	3.15	-37.6			3.16	1.83
	3.16	-37.8			3.17	1.73
	3.17	-37.5			3.18	1.83
	3.18	-37.7			3.19	2.22
	3.19	-37.4			3.2	1.83
	3.2	-37.6			3.21	1.73
	3.21	-37.3			3.22	1.83
	3.22	-37.5			3.23	1.73
	3.23	-37.2			3.24	1.83
	3.24	-37.4			3.25	1.73
	3.25	-37.2			3.26	1.86
	3.26	-37.4			3.27	1.73
	3.27	-37			3.28	1.83
	3.28	-36.8			3.29	1.73
	3.29	-35.1			3.3	1.8
	3.3	-30.7			3.31	1.73
	3.31	1.6			3.32	1.83
	3.32	38.3			3.33	1.73
	3.33	42			3.34	1.86
	3.34	42.1			3.35	1.73
	3.35	42.4			3.36	1.83
	3.36	42.1			3.37	1.7
	3.37	42.3			3.38	1.83
	3.38	41.9			3.39	1.7
	3.39	42.1			3.4	2.06
	3.4	41.7			3.41	1.7
	3.41	41.9			3.42	1.83
	3.42	41.4			3.43	1.7
	3.43	41.7			3.44	1.83
	3.44	41.2			3.45	1.73
	3.45	41.5			3.46	1.83
	3.46	41.1			3.47	1.7
	3.47	41.3			3.48	1.8
	3.48	41			3.49	1.7
	3.49	41.2			3.5	1.83
	3.5	40.9			3.51	1.67
	3.51	41.2			3.52	1.86
	3.52	40.8			3.53	1.7
	3.53	41			3.54	1.86
	3.54	40.7			3.55	1.73
	3.55	40.9			3.56	1.83
	3.56	40.6			3.57	1.7
	3.57	40.8			3.58	1.86
	3.58	40.4			3.59	1.77
	3.59	40.7			3.6	1.86
	3.6	40.4			3.61	1.77
	3.61	40.6			3.62	1.96
	3.62	40.3			3.63	1.77
	3.63	40.5			3.64	1.93
	3.64	40.2			3.65	1.83
	3.65	40.4			3.66	1.99
	3.66	40.1			3.67	1.89
	3.67	40.4			3.68	2.06
	3.68	40.1			3.69	2.06
	3.69	40.3			3.7	2.28
	3.7	40			3.71	2.44
	3.71	40.2			3.72	3.16
	3.72	39.5			3.73	12.6
	3.73	40.1			3.74	28
	3.74	39.8			3.75	36.9
	3.75	40.1			3.76	39.3
	3.76	39.7			3.77	39.8
	3.77	40			3.78	40.2
	3.78	39.6			3.79	40.2
	3.79	40			3.8	40.4
	3.8	39.6			3.81	40.4
	3.81	39.9			3.82	40.3
	3.82	39.5			3.83	40.3
	3.83	39.9			3.84	40.5
	3.84	39.4			3.85	40.4
	3.85	39.7			3.86	40.5
	3.86	39.3			3.87	40.4
	3.87	39.6			3.88	40.6
	3.88	39.3			3.89	40.4
	3.89	39.6			3.9	40.5
	3.9	39.3			3.91	40.5
	3.91	39.5			3.92	40.7
	3.92	39.1			3.93	40.5
	3.93	39.5			3.94	40.6
	3.94	39			3.95	40.4
	3.95	39.4			3.96	40.6
	3.96	39			3.97	40.5
	3.97	39.3			3.98	40.6
	3.98	39			3.99	40.5
	3.99	39.2			4	40.6
	4	38.9			4.01	40.5
	4.01	39.2			4.02	40.6
	4.02	38.9			4.03	40.5
	4.03	39.1			4.04	40.7
	4.04	38.9			4.05	40.5
	4.05	39.1			4.06	40.6
	4.06	38.8			4.07	40.5
	4.07	39.1			4.08	40.7
	4.08	38.7			4.09	40.6
	4.09	39			4.1	40.6
	4.1	38.6			4.11	40.6
	4.11	38.9			4.12	40.4
	4.12	38.6			4.13	39.6
	4.13	38.8			4.14	36.8
	4.14	38.6			4.15	20.3
	4.15	38.7			4.16	4.19
	4.16	38.5			4.17	2.61
	4.17	38.8			4.18	2.44
	4.18	38.4			4.19	2.25
	4.19	38.7			4.2	2.06
	4.2	38.4			4.21	2.02
	4.21	38.6			4.22	1.93
	4.22	38.3			4.23	1.86
	4.23	38.5			4.24	1.93
	4.24	38.2			4.25	1.86
	4.25	38.6			4.26	1.93
	4.26	38.1			4.27	1.8
	4.27	38.4			4.28	1.93
	4.28	38			4.29	1.83
	4.29	38.3			4.3	1.89
	4.3	38			4.31	1.8
	4.31	38.2			4.32	1.86
	4.32	37.8			4.33	1.8
	4.33	38.1			4.34	1.83
	4.34	37.7			4.35	1.77
	4.35	37.9			4.36	1.77
	4.36	37.6			4.37	1.73
	4.37	37.5			4.38	1.86
	4.38	37			4.39	1.77
	4.39	36.9			4.4	1.83
	4.4	36			4.41	1.7
	4.41	34.5			4.42	1.83
	4.42	18.2			4.43	1.77
	4.43	-19.6			4.44	1.83
	4.44	-35.3			4.45	1.73
	4.45	-39			4.46	1.83
	4.46	-40			4.47	2.19
	4.47	-39.9			4.48	1.83
	4.48	-40			4.49	1.77
	4.49	-39.8			4.5	1.86
	4.5	-39.9			4.51	1.73
	4.51	-39.5			4.52	1.86
	4.52	-39.6			4.53	1.73
	4.53	-39.3			4.54	1.86
	4.54	-39.4			4.55	1.73
	4.55	-39.1			4.56	1.86
	4.56	-39.2			4.57	1.7
	4.57	-38.9			4.58	1.89
	4.58	-39			4.59	1.73
	4.59	-38.7			4.6	1.86
	4.6	-38.9			4.61	1.73
	4.61	-38.6			4.62	1.83
	4.62	-38.8			4.63	1.73
	4.63	-38.5			4.64	1.83
	4.64	-38.6			4.65	1.73
	4.65	-38.3			4.66	1.83
	4.66	-38.5			4.67	1.77
	4.67	-38.2			4.68	1.83
	4.68	-38.4			4.69	1.73
	4.69	-38.1			4.7	1.83
	4.7	-38.3			4.71	1.7
	4.71	-38.1			4.72	1.83
	4.72	-38.2			4.73	1.73
	4.73	-38			4.74	1.83
	4.74	-38.1			4.75	1.73
	4.75	-37.9			4.76	1.83
	4.76	-38.1			4.77	1.77
	4.77	-37.8			4.78	1.86
	4.78	-38.2			4.79	2.15
	4.79	-37.7			4.8	1.86
	4.8	-37.8			4.81	1.77
	4.81	-37.3			4.82	1.89
	4.82	-36.4			4.83	1.77
	4.83	-32			4.84	1.83
	4.84	-5.87			4.85	1.77
	4.85	36.8			4.86	1.83
	4.86	40.7			4.87	1.77
	4.87	41.4			4.88	1.86
	4.88	41.2			4.89	1.83
	4.89	41.5			4.9	1.86
	4.9	41			4.91	1.8
	4.91	41.2			4.92	1.89
	4.92	40.8			4.93	1.77
	4.93	40.9			4.94	1.89
	4.94	40.5			4.95	1.8
	4.95	40.6			4.96	1.86
	4.96	40.1			4.97	1.8
	4.97	40.2			4.98	1.86
	4.98	39.8			4.99	1.8
	4.99	40			5	1.96
	5	39.6			5.01	1.83
	5.01	39.8			5.02	1.89
	5.02	39.5			5.03	1.83
	5.03	39.7			5.04	1.93
	5.04	39.4			5.05	1.8
	5.05	39.6			5.06	1.93
	5.06	39.2			5.07	1.83
	5.07	39.5			5.08	1.93
	5.08	39.1			5.09	1.86
	5.09	39.4			5.1	1.93
	5.1	39			5.11	1.93
	5.11	39.1			5.12	1.96
	5.12	38.9			5.13	1.83
	5.13	39.1			5.14	1.93
	5.14	38.8			5.15	1.86
	5.15	39.1			5.16	1.99
	5.16	38.7			5.17	1.89
	5.17	39			5.18	2.02
	5.18	38.6			5.19	1.93
	5.19	38.8			5.2	2.09
	5.2	38.5			5.21	2.06
	5.21	38.7			5.22	2.06
	5.22	38.4			5.23	2.22
	5.23	38.6			5.24	2.57
	5.24	38.3			5.25	3.06
	5.25	38.5			5.26	9.17
	5.26	38.2			5.27	27.5
	5.27	38.4			5.28	36.5
	5.28	38.1			5.29	39.1
	5.29	38.4			5.3	39.9
	5.3	38.1			5.31	40.1
	5.31	38.3			5.32	40.3
	5.32	37.8			5.33	40.3
	5.33	38.2			5.34	40.4
	5.34	38			5.35	40.3
	5.35	38.2			5.36	40.5
	5.36	37.9			5.37	40.3
	5.37	38.1			5.38	40.5
	5.38	37.8			5.39	40.4
	5.39	38			5.4	40.4
	5.4	37.8			5.41	40.4
	5.41	38			5.42	40.5
	5.42	37.7			5.43	40.5
	5.43	38			5.44	40.5
	5.44	37.6			5.45	40.4
	5.45	37.9			5.46	40.6
	5.46	37.6			5.47	40.5
	5.47	37.8			5.48	40.5
	5.48	37.5			5.49	40.5
	5.49	37.7			5.5	40.6
	5.5	37.4			5.51	40.4
	5.51	37.6			5.52	40.6
	5.52	37.3			5.53	40.7
	5.53	37.5			5.54	40.5
	5.54	37.3			5.55	40.5
	5.55	37.5			5.56	40.6
	5.56	37.2			5.57	40.5
	5.57	37.5			5.58	40.6
	5.58	37.2			5.59	40.5
	5.59	37.4			5.6	40.5
	5.6	37.1			5.61	40.4
	5.61	37.4			5.62	40.6
	5.62	37			5.63	40.6
	5.63	37.3			5.64	40.5
	5.64	37.3			5.65	40.3
	5.65	37.2			5.66	39.7
	5.66	36.9			5.67	37.2
	5.67	37.2			5.68	23.4
	5.68	36.9			5.69	4.48
	5.69	37.1			5.7	2.74
	5.7	36.9			5.71	2.31
	5.71	37.1			5.72	2.25
	5.72	36.8			5.73	2.06
	5.73	37			5.74	2.09
	5.74	36.7			5.75	1.64
	5.75	36.9			5.76	1.99
	5.76	36.7			5.77	1.86
	5.77	36.9			5.78	1.89
	5.78	36.7			5.79	1.83
	5.79	36.8			5.8	1.89
	5.8	36.5			5.81	1.77
	5.81	36.7			5.82	1.86
	5.82	36.4			5.83	1.73
	5.83	36.7			5.84	1.83
	5.84	36.3			5.85	1.73
	5.85	36.4			5.86	1.7
	5.86	36.2			5.87	1.7
	5.87	36.4			5.88	1.77
	5.88	36			5.89	1.7
	5.89	36.2			5.9	1.77
	5.9	35.8			5.91	1.64
	5.91	35.8			5.92	1.73
	5.92	35.2			5.93	1.6
	5.93	34.8			5.94	1.7
	5.94	33			5.95	1.6
	5.95	23.2			5.96	1.64
	5.96	-20			5.97	1.64
	5.97	-34.6			5.98	1.67
	5.98	-39.5			5.99	1.6
	5.99	-40.2			6	1.67
	6	-40.6			6.01	1.57
	6.01	-40.4			6.02	1.7
	6.02	-40.6			6.03	1.57
	6.03	-40.2			6.04	1.64
	6.04	-40.3			6.05	1.6
	6.05	-40			6.06	1.64
	6.06	-40.2			6.07	1.64
	6.07	-39.9			6.08	1.67
	6.08	-39.9			6.09	1.51
	6.09	-39.7			6.1	1.64
	6.1	-39.8			6.11	1.51
	6.11	-39.6			6.12	1.6
	6.12	-39.6			6.13	1.51
	6.13	-39.4			6.14	1.6
	6.14	-39.4			6.15	1.51
	6.15	-39.2			6.16	1.64
	6.16	-39.2			6.17	1.47
	6.17	-39.1			6.18	1.51
	6.18	-39.3			6.19	1.51
	6.19	-38.9			6.2	1.57
	6.2	-39.1			6.21	1.47
	6.21	-38.9			6.22	1.57
	6.22	-39			6.23	1.47
	6.23	-38.8			6.24	1.57
	6.24	-38.9			6.25	1.44
	6.25	-38.8			6.26	1.57
	6.26	-38.8			6.27	1.44
	6.27	-38.6			6.28	1.57
	6.28	-38.7			6.29	1.51
	6.29	-38.5			6.3	1.51
	6.3	-38.7			6.31	1.47
	6.31	-38.4			6.32	1.54
	6.32	-38.6			6.33	1.44
	6.33	-38.3			6.34	1.54
	6.34	-38.2			6.35	1.44
	6.35	-37			6.36	1.51
	6.36	-33.7			6.37	1.47
	6.37	-12.1			6.38	1.47
	6.38	33.3			6.39	1.8
	6.39	38.8			6.4	1.54
	6.4	39.5			6.41	1.41
	6.41	39.7			6.42	1.54
	6.42	39.5			6.43	1.54
	6.43	39.7			6.44	1.57
	6.44	39.3			6.45	1.44
	6.45	39.4			6.46	1.57
	6.46	39.2			6.47	1.47
	6.47	39.3			6.48	1.54
	6.48	39			6.49	1.47
	6.49	39			6.5	1.64
	6.5	38.9			6.51	1.47
	6.51	39			6.52	1.57
	6.52	38.7			6.53	1.51
	6.53	38.9			6.54	1.57
	6.54	38.6			6.55	1.51
	6.55	38.7			6.56	1.57
	6.56	38.4			6.57	1.54
	6.57	38.6			6.58	1.6
	6.58	38.3			6.59	1.47
	6.59	38.5			6.6	1.51
	6.6	38			6.61	1.57
	6.61	38.3			6.62	1.6
	6.62	38.1			6.63	1.51
	6.63	38.3			6.64	1.6
	6.64	38			6.65	1.51
	6.65	38.1			6.66	1.6
	6.66	37.9			6.67	1.47
	6.67	38			6.68	1.67
	6.68	37.8			6.69	1.57
	6.69	38			6.7	1.67
	6.7	37.7			6.71	1.41
	6.71	37.6			6.72	1.7
	6.72	37.6			6.73	1.6
	6.73	37.8			6.74	1.8
	6.74	37.5			6.75	1.83
	6.75	37.7			6.76	1.96
	6.76	37.5			6.77	1.99
	6.77	37.6			6.78	2.77
	6.78	37.4			6.79	6.52
	6.79	37.6			6.8	26.8
	6.8	37.3			6.81	35.5
	6.81	37.5			6.82	38.7
	6.82	37.3			6.83	39.3
	6.83	37.5			6.84	39.8
	6.84	37.2			6.85	39.9
	6.85	37.4			6.86	40
	6.86	37.2			6.87	39.9
	6.87	37.4			6.88	40.1
	6.88	37.2			6.89	40.1
	6.89	37.4			6.9	40.1
	6.9	37.2			6.91	40.1
	6.91	37.3			6.92	40.1
	6.92	37.5			6.93	40.1
	6.93	37.3			6.94	40.1
	6.94	37.1			6.95	40.1
	6.95	37.3			6.96	40.2
	6.96	37.1			6.97	40.1
	6.97	37.3			6.98	40.2
	6.98	37.1			6.99	40.1
	6.99	37.3			7	40.2
	7	37			7.01	40.1
	7.01	37.2			7.02	40.2
	7.02	37			7.03	40.1
	7.03	37.2			7.04	40.2
	7.04	36.9			7.05	40.1
	7.05	37.1			7.06	40.2
	7.06	36.9			7.07	40.1
	7.07	37			7.08	40.2
	7.08	36.8			7.09	40.1
	7.09	36.9			7.1	40.2
	7.1	36.8			7.11	40.1
	7.11	36.9			7.12	40.4
	7.12	36.7			7.13	40.1
	7.13	36.8			7.14	40.2
	7.14	36.6			7.15	40.1
	7.15	36.8			7.16	40.2
	7.16	36.6			7.17	40.1
	7.17	36.7			7.18	40.1
	7.18	36.6			7.19	39.4
	7.19	36.7			7.2	37.4
	7.2	36.5			7.21	26
	7.21	36.6			7.22	4.84
	7.22	36.4			7.23	2.48
	7.23	36.6			7.24	2.19
	7.24	36.4			7.25	1.96
	7.25	36.5			7.26	1.89
	7.26	36.3			7.27	1.77
	7.27	36.4			7.28	1.83
	7.28	36.3			7.29	1.7
	7.29	36.4			7.3	1.8
	7.3	36.3			7.31	1.67
	7.31	36.4			7.32	1.77
	7.32	36.3			7.33	1.67
	7.33	36.4			7.34	1.7
	7.34	36.2			7.35	1.96
	7.35	36.2			7.36	1.73
	7.36	36.1			7.37	1.67
	7.37	36.2			7.38	1.7
	7.38	36			7.39	1.64
	7.39	36.1			7.4	1.73
	7.4	35.9			7.41	1.64
	7.41	35.9			7.42	1.7
	7.42	35.7			7.43	1.64
	7.43	35.7			7.44	1.73
	7.44	35.3			7.45	1.6
	7.45	35.1			7.46	1.67
	7.46	34.4			7.47	1.6
	7.47	33.1			7.48	1.67
	7.48	26.4			7.49	1.57
	7.49	-19.9			7.5	1.67
	7.5	-33.5			7.51	1.57
	7.51	-39.2			7.52	1.64
	7.52	-40.4			7.53	1.57
	7.53	-40.6			7.54	1.64
	7.54	-40.8			7.55	1.54
	7.55	-40.6			7.56	1.64
	7.56	-40.5			7.57	1.51
	7.57	-40.3			7.58	1.6
	7.58	-40.3			7.59	1.51
	7.59	-40.2			7.6	1.57
	7.6	-40.2			7.61	1.51
	7.61	-40			7.62	1.57
	7.62	-40			7.63	1.47
	7.63	-39.9			7.64	1.57
	7.64	-39.8			7.65	1.51
	7.65	-39.7			7.66	1.6
	7.66	-39.8			7.67	1.28
	7.67	-39.6			7.68	1.54
	7.68	-39.6			7.69	1.51
	7.69	-39.4			7.7	1.64
	7.7	-39.5			7.71	1.51
	7.71	-39.3			7.72	1.6
	7.72	-39.3			7.73	1.51
	7.73	-39.2			7.74	1.67
	7.74	-39.2			7.75	1.57
	7.75	-39.1			7.76	1.64
	7.76	-39.1			7.77	1.6
	7.77	-38.9			7.78	1.57
	7.78	-38.9			7.79	1.6
	7.79	-38.9			7.8	1.7
	7.8	-38.9			7.81	1.6
	7.81	-38.8			7.82	1.67
	7.82	-38.7			7.83	1.57
	7.83	-38.7			7.84	1.7
	7.84	-38.6			7.85	1.57
	7.85	-38.6			7.86	1.7
	7.86	-38.6			7.87	1.6
	7.87	-38.6			7.88	1.7
	7.88	-37.3			7.89	1.54
	7.89	-34.5			7.9	1.67
	7.9	-17			7.91	1.57
	7.91	31.2			7.92	1.64
	7.92	38			7.93	1.57
	7.93	38.9			7.94	1.67
	7.94	39			7.95	1.57
	7.95	39			7.96	1.67
	7.96	38.9			7.97	1.57
	7.97	38.9			7.98	1.64
	7.98	38.8			7.99	1.41
	7.99	38.7			8	1.64
	8	38.7			8.01	1.54
	8.01	38.7			8.02	1.6
	8.02	38.6			8.03	1.54
	8.03	38.5			8.04	1.6
	8.04	38.4			8.05	1.54
	8.05	38.4			8.06	1.64
	8.06	38.3			8.07	1.54
	8.07	38.2			8.08	1.64
	8.08	38.1			8.09	1.57
	8.09	38.1			8.1	1.77
	8.1	38			8.11	1.54
	8.11	38			8.12	1.64
	8.12	37.9			8.13	1.51
	8.13	37.9			8.14	1.6
	8.14	37.8			8.15	1.51
	8.15	37.8			8.16	1.64
	8.16	37.7			8.17	1.54
	8.17	37.7			8.18	1.67
	8.18	37.6			8.19	1.57
	8.19	37.6			8.2	1.64
	8.2	37.4			8.21	1.6
	8.21	37.6			8.22	1.64
	8.22	37.5			8.23	1.6
	8.23	37.5			8.24	1.67
	8.24	37.4			8.25	1.64
	8.25	37.4			8.26	1.77
	8.26	37.3			8.27	1.73
	8.27	37.3			8.28	1.83
	8.28	37.3			8.29	1.86
	8.29	37.2			8.3	2.19
	8.3	37.2			8.31	2.44
	8.31	37.2			8.32	5.1
	8.32	37.1			8.33	26.7
	8.33	37.1			8.34	34.7
	8.34	37			8.35	38.3
	8.35	37			8.36	39.3
	8.36	37			8.37	39.6
	8.37	36.9			8.38	39.9
	8.38	36.9			8.39	39.8
	8.39	36.9			8.4	39.8
	8.4	36.9			8.41	40
	8.41	36.8			8.42	40
	8.42	36.8			8.43	40
	8.43	36.8			8.44	40
	8.44	36.8			8.45	40
	8.45	36.7			8.46	40
	8.46	36.7			8.47	40
	8.47	36.7			8.48	40.1
	8.48	36.6			8.49	40
	8.49	36.6			8.5	40
	8.5	36.6			8.51	40
	8.51	36.6			8.52	40.1
	8.52	36.5			8.53	39.9
	8.53	36.5			8.54	40
	8.54	36.5			8.55	40
	8.55	36.4			8.56	40
	8.56	36.4			8.57	40
	8.57	36.4			8.58	40
	8.58	36.4			8.59	40
	8.59	36.3			8.6	40
	8.6	36.3			8.61	40
	8.61	36.3			8.62	40.1
	8.62	36.3			8.63	40
	8.63	36.2			8.64	40
	8.64	36.2			8.65	40
	8.65	36.2			8.66	40.1
	8.66	36.2			8.67	40
	8.67	36.1			8.68	40.1
	8.68	36.1			8.69	40
	8.69	36.1			8.7	40.1
	8.7	36.1			8.71	39.9
	8.71	36			8.72	39.4
	8.72	36			8.73	37.6
	8.73	36			8.74	28
	8.74	35.9			8.75	5.32
	8.75	35.9			8.76	2.54
	8.76	35.9			8.77	1.99
	8.77	35.9			8.78	1.89
	8.78	35.9			8.79	1.7
	8.79	35.8			8.8	1.7
	8.8	35.8			8.81	1.6
	8.81	35.8			8.82	1.57
	8.82	35.8			8.83	1.54
	8.83	35.7			8.84	1.28
	8.84	35.7			8.85	1.47
	8.85	35.8			8.86	1.57
	8.86	35.5			8.87	1.44
	8.87	35.5			8.88	1.57
	8.88	35.5			8.89	1.44
	8.89	35.6			8.9	1.51
	8.9	35.4			8.91	1.44
	8.91	35.3			8.92	1.44
	8.92	35.3			8.93	1.44
	8.93	35.2			8.94	1.51
	8.94	35.2			8.95	1.7
	8.95	34.9			8.96	1.47
	8.96	34.9			8.97	1.41
	8.97	34.6			8.98	1.47
	8.98	34.3			8.99	1.41
	8.99	33.8			9	1.41
	9	32.6			9.01	1.38
	9.01	27.6			9.02	1.44
	9.02	-20.2			9.03	1.34
	9.03	-32.3			9.04	1.47
	9.04	-39.3			9.05	1.38
	9.05	-40.6			9.06	1.47
	9.06	-41			9.07	1.34
	9.07	-41.2			9.08	1.41
	9.08	-41.1			9.09	1.38
	9.09	-41			9.1	1.41
	9.1	-40.9			9.11	1.38
	9.11	-40.8			9.12	1.41
	9.12	-40.6			9.13	1.34
	9.13	-40.6			9.14	1.38
	9.14	-40.5			9.15	1.38
	9.15	-40.4			9.16	1.41
	9.16	-40.3			9.17	1.34
	9.17	-40.2			9.18	1.34
	9.18	-40.1			9.19	1.34
	9.19	-40.1			9.2	1.38
	9.2	-40			9.21	1.38
	9.21	-40			9.22	1.41
	9.22	-39.9			9.23	1.25
	9.23	-39.8			9.24	1.38
	9.24	-39.7			9.25	1.28
	9.25	-39.7			9.26	1.38
	9.26	-39.4			9.27	1.41
	9.27	-39.6			9.28	1.34
	9.28	-39.5			9.29	1.31
	9.29	-39.4			9.3	1.38
	9.3	-39.4			9.31	1.28
	9.31	-39.3			9.32	1.41
	9.32	-39.3			9.33	1.34
	9.33	-39.3			9.34	1.34
	9.34	-39.3			9.35	1.31
	9.35	-39.2			9.36	1.38
	9.36	-39.1			9.37	1.28
	9.37	-39.1			9.38	1.25
	9.38	-39.1			9.39	1.28
	9.39	-39			9.4	1.38
	9.4	-38.9			9.41	1.31
	9.41	-37.9			9.42	1.34
	9.42	-35.3			9.43	1.28
	9.43	-20.6			9.44	1.34
	9.44	29.8			9.45	1.28
	9.45	39			9.46	1.34
	9.46	40			9.47	1.31
	9.47	40			9.48	1.34
	9.48	39.8			9.49	1.28
	9.49	39.6			9.5	1.38
	9.5	39.4			9.51	1.34
	9.51	39.2			9.52	1.38
	9.52	39.1			9.53	1.28
	9.53	38.9			9.54	1.31
	9.54	38.8			9.55	1.28
	9.55	38.6			9.56	1.31
	9.56	38.5			9.57	1.25
	9.57	38.4			9.58	1.34
	9.58	38.3			9.59	1.02
	9.59	38.5			9.6	1.34
	9.6	38			9.61	1.28
	9.61	37.9			9.62	1.34
	9.62	37.9			9.63	1.25
	9.63	37.8			9.64	1.34
	9.64	37.8			9.65	1.25
	9.65	37.6			9.66	1.34
	9.66	37.6			9.67	1.28
	9.67	37.5			9.68	1.28
	9.68	37.5			9.69	1.28
	9.69	37.4			9.7	1.22
	9.7	37.5			9.71	1.31
	9.71	37.3			9.72	1.34
	9.72	37.3			9.73	1.31
	9.73	37.2			9.74	1.41
	9.74	37.2			9.75	1.31
	9.75	37.1			9.76	1.38
	9.76	37.1			9.77	1.38
	9.77	37			9.78	1.44
	9.78	37.1			9.79	1.38
	9.79	36.9			9.8	1.54
	9.8	37.4			9.81	1.54
	9.81	36.9			9.82	1.67
	9.82	36.9			9.83	1.8
	9.83	36.8			9.84	2.31
	9.84	36.9			9.85	4.06
	9.85	36.7			9.86	26.4
	9.86	36.8			9.87	33.3
	9.87	36.6			9.88	37.9
	9.88	36.7			9.89	38.9
	9.89	36.6			9.9	39.2
	9.9	36.6			9.91	39.4
	9.91	36.5			9.92	39.5
	9.92	36.6			9.93	39.6
	9.93	36.4			9.94	39.7
	9.94	36.5			9.95	39.6
	9.95	36.4			9.96	39.7
	9.96	36.4			9.97	39.7
	9.97	36.3			9.98	39.7
	9.98	36.4			9.99	39.7
	9.99	36.2			10	39.9
	10	36.3			10.01	39.7
	10.01	36.2			10.02	39.7
	10.02	36.2			10.03	39.7
	10.03	36.1			10.04	39.8
	10.04	36.2			10.05	39.8
	10.05	36.1			10.06	39.8
	10.06	36.2			10.07	39.7
	10.07	36			10.08	39.8
	10.08	36.1			10.09	39.7
	10.09	35.9			10.1	39.8
	10.1	36			10.11	39.6
	10.11	35.8			10.12	39.8
	10.12	36.2			10.13	39.7
	10.13	35.8			10.14	39.8
	10.14	35.9			10.15	39.7
	10.15	35.8			10.16	39.8
	10.16	35.9			10.17	39.7
	10.17	35.7			10.18	39.8
	10.18	35.8			10.19	39.8
	10.19	35.7			10.2	39.8
	10.2	35.8			10.21	39.7
	10.21	35.6			10.22	39.8
	10.22	35.8			10.23	39.8
	10.23	35.7			10.24	39.8
	10.24	35.7			10.25	39.1
	10.25	35.5			10.26	37.7
	10.26	35.6			10.27	29.5
	10.27	35.5			10.28	6.23
	10.28	35.6			10.29	2.41
	10.29	35.4			10.3	1.93
	10.3	35.5			10.31	1.7
	10.31	35.4			10.32	1.6
	10.32	35.5			10.33	1.44
	10.33	35.3			10.34	1.51
	10.34	35.3			10.35	1.38
	10.35	35.3			10.36	1.38
	10.36	35.4			10.37	1.34
	10.37	35.2			10.38	1.38
	10.38	35.3			10.39	1.31
	10.39	35.1			10.4	1.38
	10.4	35.2			10.41	1.28
	10.41	35			10.42	1.34
	10.42	35.1			10.43	1.28
	10.43	35			10.44	1.51
	10.44	35.2			10.45	1.28
	10.45	34.8			10.46	1.28
	10.46	34.9			10.47	1.25
	10.47	34.7			10.48	1.28
	10.48	34.7			10.49	1.28
	10.49	34.4			10.5	1.31
	10.5	34.4			10.51	1.28
	10.51	33.9			10.52	1.28
	10.52	33.5			10.53	1.22
	10.53	32.3			10.54	1.28
	10.54	28.5			10.55	1.25
	10.55	-19.8			10.56	1.25
	10.56	-30.5			10.57	1.22
	10.57	-39.2			10.58	1.28
	10.58	-40.7			10.59	1.22
	10.59	-41.2			10.6	1.31
	10.6	-41.2			10.61	1.25
	10.61	-41.2			10.62	1.28
	10.62	-41			10.63	1.22
	10.63	-41			10.64	1.25
	10.64	-40.9			10.65	1.25
	10.65	-40.8			10.66	1.22
	10.66	-40.6			10.67	1.18
	10.67	-40.7			10.68	1.31
	10.68	-40.5			10.69	1.22
	10.69	-40.5			10.7	1.28
	10.7	-40.3			10.71	1.22
	10.71	-40.4			10.72	1.25
	10.72	-40.1			10.73	1.22
	10.73	-40.2			10.74	1.22
	10.74	-40			10.75	1.22
	10.75	-40.1			10.76	1.28
	10.76	-39.9			10.77	1.15
	10.77	-39.9			10.78	1.25
	10.78	-39.8			10.79	1.18
	10.79	-39.8			10.8	1.25
	10.8	-39.6			10.81	1.18
	10.81	-39.7			10.82	1.22
	10.82	-39.6			10.83	1.18
	10.83	-39.7			10.84	1.25
	10.84	-39.5			10.85	1.22
	10.85	-39.6			10.86	1.22
	10.86	-39.4			10.87	1.12
	10.87	-39.4			10.88	1.22
	10.88	-39.3			10.89	1.18
	10.89	-39.4			10.9	1.25
	10.9	-39.2			10.91	1.18
	10.91	-39.3			10.92	1.25
	10.92	-39.1			10.93	1.18
	10.93	-39.1			10.94	1.25
	10.94	-38.1			10.95	1.15
	10.95	-36.1			10.96	1.22
	10.96	-24			10.97	1.18
	10.97	24.4			10.98	1.38
	10.98	36.9			10.99	1.18
	10.99	37.9			11	1.25
	11	38.2			11.01	1.22
	11.01	38.1			11.02	1.28
	11.02	38.2			11.03	1.18
	11.03	38			11.04	1.22
	11.04	38.1			11.05	1.18
	11.05	37.8			11.06	1.22
	11.06	38			11.07	1.18
	11.07	37.7			11.08	1.15
	11.08	37.8			11.09	1.22
	11.09	37.5			11.1	1.22
	11.1	37.6			11.11	1.15
	11.11	37.3			11.12	1.18
	11.12	37.5			11.13	1.15
	11.13	37.2			11.14	1.22
	11.14	37.4			11.15	1.18
	11.15	37.1			11.16	1.22
	11.16	37.3			11.17	1.18
	11.17	37			11.18	1.18
	11.18	37.2			11.19	1.12
	11.19	37.2			11.2	1.18
	11.2	37			11.21	1.15
	11.21	36.8			11.22	1.22
	11.22	36.9			11.23	1.18
	11.23	36.7			11.24	1.25
	11.24	36.9			11.25	1.18
	11.25	36.6			11.26	1.22
	11.26	36.8			11.27	1.18
	11.27	36.5			11.28	1.25
	11.28	36.7			11.29	1.25
	11.29	36.5			11.3	1.22
	11.3	36.6			11.31	1.28
	11.31	36.3			11.32	1.34
	11.32	36.5			11.33	1.38
	11.33	36.2			11.34	1.44
	11.34	36.4			11.35	1.51
	11.35	36.2			11.36	1.7
	11.36	36.4			11.37	2.09
	11.37	36.1			11.38	3.54
	11.38	36.4			11.39	25.7
	11.39	36			11.4	32.2
	11.4	36.4			11.41	37.3
	11.41	36			11.42	38.6
	11.42	36.1			11.43	39.1
	11.43	36			11.44	39.3
	11.44	36.2			11.45	39.3
	11.45	36			11.46	39.4
	11.46	36			11.47	39.4
	11.47	35.8			11.48	39.5
	11.48	36			11.49	39.5
	11.49	35.8			11.5	39.5
	11.5	35.9			11.51	39.5
	11.51	35.6			11.52	39.5
	11.52	35.9			11.53	39.5
	11.53	35.6			11.54	39.6
	11.54	35.8			11.55	39.5
	11.55	35.6			11.56	39.6
	11.56	35.8			11.57	39.5
	11.57	35.5			11.58	39.6
	11.58	35.7			11.59	39.6
	11.59	35.4			11.6	39.7
	11.6	35.7			11.61	39.5
	11.61	35.3			11.62	39.6
	11.62	35.6			11.63	39.5
	11.63	35.3			11.64	39.6
	11.64	35.6			11.65	39.6
	11.65	35.3			11.66	39.5
	11.66	35.5			11.67	39.5
	11.67	35.2			11.68	39.7
	11.68	35.5			11.69	39.6
	11.69	35.2			11.7	39.6
	11.7	35.4			11.71	39.6
	11.71	35.1			11.72	39.6
	11.72	35.4			11.73	39.7
	11.73	35			11.74	39.5
	11.74	35.3			11.75	39.7
	11.75	35			11.76	39.7
	11.76	35.2			11.77	39.6
	11.77	34.9			11.78	39.1
	11.78	35.2			11.79	37.7
	11.79	34.9			11.8	31
	11.8	35.2			11.81	7.59
	11.81	34.8			11.82	2.51
	11.82	35.1			11.83	1.73
	11.83	34.9			11.84	1.64
	11.84	35			11.85	1.47
	11.85	34.7			11.86	1.41
	11.86	35			11.87	1.34
	11.87	34.7			11.88	1.34
	11.88	34.9			11.89	1.28
	11.89	34.6			11.9	1.31
	11.9	34.9			11.91	1.25
	11.91	34.6			11.92	1.25
	11.92	34.8			11.93	1.22
	11.93	34.5			11.94	1.44
	11.94	34.7			11.95	1.18
	11.95	34.4			11.96	1.18
	11.96	34.6			11.97	1.15
	11.97	34.3			11.98	1.15
	11.98	34.5			11.99	1.18
	11.99	34.2			12	1.18
	12	34.3			12.01	1.15
	12.01	34			12.02	1.18
	12.02	34.1			12.03	1.15
	12.03	33.6			12.04	1.31
	12.04	33.8			12.05	1.15
	12.05	32.8			12.06	1.18
	12.06	32.1			12.07	1.15
	12.07	28.6			12.08	1.18
	12.08	-18.2			12.09	1.15
	12.09	-29.6			12.1	1.18
	12.1	-39.3			12.11	1.12
	12.11	-41.4			12.12	1.15
	12.12	-41.5			12.13	1.15
	12.13	-41.9			12.14	1.18
	12.14	-41.5			12.15	0.795
	12.15	-41.6			12.16	1.15
	12.16	-41.3			12.17	1.09
	12.17	-41.4			12.18	1.15
	12.18	-41.1			12.19	1.12
	12.19	-41.2			12.2	1.15
	12.2	-41			12.21	1.12
	12.21	-41.1			12.22	1.15
	12.22	-40.8			12.23	1.12
	12.23	-40.9			12.24	1.15
	12.24	-40.6			12.25	1.09
	12.25	-40.8			12.26	1.18
	12.26	-40.5			12.27	1.09
	12.27	-40.6			12.28	1.12
	12.28	-40.3			12.29	1.12
	12.29	-40.4			12.3	1.15
	12.3	-40.2			12.31	1.12
	12.31	-40.3			12.32	1.12
	12.32	-40			12.33	1.12
	12.33	-40.1			12.34	1.12
	12.34	-39.9			12.35	1.09
	12.35	-40.1			12.36	1.12
	12.36	-39.9			12.37	1.02
	12.37	-40			12.38	1.12
	12.38	-39.8			12.39	1.09
	12.39	-39.9			12.4	1.12
	12.4	-39.6			12.41	1.09
	12.41	-39.8			12.42	1.09
	12.42	-39.5			12.43	1.12
	12.43	-39.7			12.44	1.09
	12.44	-39.5			12.45	1.09
	12.45	-39.6			12.46	1.12
	12.46	-39.3			12.47	0.601
	12.47	-38.8			12.48	1.12
	12.48	-36.6			12.49	1.09
	12.49	-27			12.5	1.12
	12.5	19.1			12.51	1.05
	12.51	35.8			12.52	1.12
	12.52	37.7			12.53	1.05
	12.53	37.5			12.54	1.09
	12.54	37.8			12.55	1.05
	12.55	37.5			12.56	1.09
	12.56	37.8			12.57	1.09
	12.57	37.4			12.58	0.924
	12.58	37.6			12.59	1.09
	12.59	37.1			12.6	1.09
	12.6	37.4			12.61	1.09
	12.61	37			12.62	1.09
	12.62	37.2			12.63	1.09
	12.63	36.9			12.64	1.09
	12.64	37			12.65	1.09
	12.65	36.7			12.66	1.09
	12.66	36.9			12.67	1.09
	12.67	36.6			12.68	0.957
	12.68	36.9			12.69	1.05
	12.69	36.5			12.7	1.12
	12.7	36.7			12.71	1.05
	12.71	36.4			12.72	1.09
	12.72	36.6			12.73	1.09
	12.73	36.3			12.74	1.12
	12.74	36.5			12.75	1.09
	12.75	36.2			12.76	1.15
	12.76	36.4			12.77	1.12
	12.77	36			12.78	1.12
	12.78	36.3			12.79	0.763
	12.79	36.2			12.8	1.15
	12.8	36.2			12.81	1.15
	12.81	35.8			12.82	1.18
	12.82	36.2			12.83	1.15
	12.83	35.8			12.84	1.28
	12.84	36			12.85	1.22
	12.85	35.7			12.86	1.34
	12.86	35.9			12.87	1.34
	12.87	35.6			12.88	1.44
	12.88	35.9			12.89	1.6
	12.89	35.6			12.9	2.09
	12.9	35.8			12.91	3.09
	12.91	35.5			12.92	24.3
	12.92	35.8			12.93	30.7
	12.93	35.4			12.94	37
	12.94	35.7			12.95	38.4
	12.95	35.4			12.96	39
	12.96	35.7			12.97	39.1
	12.97	35.3			12.98	39.2
	12.98	35.6			12.99	39.2
	12.99	35.2			13	39.3
	13	35.6			13.01	39.3
	13.01	35.1			13.02	39.3
	13.02	35.4			13.03	39.3
	13.03	35.1			13.04	39.3
	13.04	35.4			13.05	39.3
	13.05	35			13.06	39.4
	13.06	35.3			13.07	39.3
	13.07	35			13.08	39.4
	13.08	35.3			13.09	39.4
	13.09	34.9			13.1	39.4
	13.1	35.2			13.11	39.4
	13.11	34.7			13.12	39.4
	13.12	35.1			13.13	39.4
	13.13	34.8			13.14	39.4
	13.14	35.1			13.15	39.4
	13.15	34.7			13.16	39.4
	13.16	35			13.17	39.4
	13.17	34.7			13.18	39.5
	13.18	35			13.19	39.4
	13.19	34.7			13.2	39.5
	13.2	34.9			13.21	39.5
	13.21	34.6			13.22	39.4
	13.22	34.9			13.23	39.4
	13.23	34.5			13.24	39.4
	13.24	34.8			13.25	39.4
	13.25	34.5			13.26	39.5
	13.26	34.8			13.27	39.4
	13.27	34.5			13.28	39.4
	13.28	34.8			13.29	39.4
	13.29	34.4			13.3	39.4
	13.3	34.7			13.31	38.9
	13.31	34.3			13.32	37.7
	13.32	34.8			13.33	32.4
	13.33	34.3			13.34	9.53
	13.34	34.6			13.35	2.51
	13.35	34.2			13.36	1.8
	13.36	34.6			13.37	1.51
	13.37	34.2			13.38	1.41
	13.38	34.5			13.39	1.34
	13.39	34.2			13.4	1.28
	13.4	34.5			13.41	1.25
	13.41	34.1			13.42	1.18
	13.42	34.4			13.43	0.924
	13.43	34			13.44	1.12
	13.44	34.4			13.45	1.15
	13.45	33.9			13.46	1.12
	13.46	34.2			13.47	1.09
	13.47	33.9			13.48	1.12
	13.48	34.1			13.49	1.09
	13.49	33.7			13.5	1.05
	13.5	34.1			13.51	1.09
	13.51	33.6			13.52	1.12
	13.52	33.9			13.53	1.05
	13.53	33.7			13.54	1.09
	13.54	33.6			13.55	1.05
	13.55	33.3			13.56	1.05
	13.56	33.4			13.57	1.09
	13.57	32.8			13.58	1.09
	13.58	32.7			13.59	1.09
	13.59	31.5			13.6	1.12
	13.6	29.1			13.61	1.05
	13.61	-13.9			13.62	1.05
	13.62	-27			13.63	1.05
	13.63	-39.1			13.64	0.989
	13.64	-41.2			13.65	1.05
	13.65	-42			13.66	1.05
	13.66	-41.9			13.67	1.02
	13.67	-42			13.68	1.09
	13.68	-41.6			13.69	1.02
	13.69	-41.8			13.7	1.05
	13.7	-41.4			13.71	1.05
	13.71	-41.5			13.72	1.05
	13.72	-41.2			13.73	1.05
	13.73	-41.4			13.74	1.05
	13.74	-40.8			13.75	0.73
	13.75	-41.2			13.76	1.05
	13.76	-40.9			13.77	1.02
	13.77	-41			13.78	1.05
	13.78	-40.7			13.79	0.989
	13.79	-40.9			13.8	1.05
	13.8	-40.6			13.81	1.02
	13.81	-40.8			13.82	1.05
	13.82	-40.4			13.83	0.989
	13.83	-40.6			13.84	1.02
	13.84	-40.5			13.85	1.02
	13.85	-40.6			13.86	0.957
	13.86	-40.1			13.87	1.02
	13.87	-40.5			13.88	1.02
	13.88	-40.1			13.89	1.02
	13.89	-40.3			13.9	1.02
	13.9	-40			13.91	0.989
	13.91	-40.2			13.92	1.02
	13.92	-39.9			13.93	1.02
	13.93	-40.1			13.94	1.05
	13.94	-39.8			13.95	1.02
	13.95	-40			13.96	1.05
	13.96	-39.7			13.97	1.02
	13.97	-39.9			13.98	1.02
	13.98	-39.6			13.99	1.02
	13.99	-39.8			14	1.05
	14	-38.9			14.01	0.989
	14.01	-37.5			14.02	1.02
	14.02	-29.3			14.03	1.02
	14.03	13			14.04	1.02
	14.04	35.3			14.05	1.05
	14.05	36.8			14.06	1.02
	14.06	37.4			14.07	0.633
	14.07	36.9			14.08	1.05
	14.08	37.4			14.09	0.989
	14.09	36.9			14.1	1.05
	14.1	37.2			14.11	1.02
	14.11	36.8			14.12	1.02
	14.12	37			14.13	0.989
	14.13	36.6			14.14	0.989
	14.14	36.9			14.15	0.86
	14.15	36.4			14.16	1.05
	14.16	36.7			14.17	0.892
	14.17	36.3			14.18	1.02
	14.18	36.5			14.19	0.924
	14.19	36.2			14.2	1.12
	14.2	36.4			14.21	1.02
	14.21	36			14.22	1.09
	14.22	36.4			14.23	1.02
	14.23	35.9			14.24	0.957
	14.24	36.2			14.25	1.02
	14.25	35.8			14.26	1.02
	14.26	36.1			14.27	0.989
	14.27	35.7			14.28	1.05
	14.28	36			14.29	0.989
	14.29	35.6			14.3	1.05
	14.3	35.9			14.31	1.02
	14.31	35.6			14.32	1.05
	14.32	35.8			14.33	1.05
	14.33	35.4			14.34	1.09
	14.34	35.8			14.35	1.02
	14.35	35.3			14.36	1.12
	14.36	35.7			14.37	1.12
	14.37	35.2			14.38	1.15
	14.38	35.6			14.39	0.924
	14.39	35.2			14.4	1.22
	14.4	35.5			14.41	1.31
	14.41	35.1			14.42	1.47
	14.42	35.5			14.43	1.8
	14.43	35			14.44	2.8
	14.44	35.3			14.45	21.8
	14.45	34.9			14.46	29.3
	14.46	35.3			14.47	36.6
	14.47	34.9			14.48	38.3
	14.48	35.2			14.49	38.5
	14.49	34.8			14.5	39
	14.5	35.1			14.51	39.1
	14.51	34.8			14.52	39.1
	14.52	35.1			14.53	39.1
	14.53	34.7			14.54	39.2
	14.54	35			14.55	39.2
	14.55	34.6			14.56	39.2
	14.56	35			14.57	39.2
	14.57	34.6			14.58	39.2
	14.58	34.9			14.59	39.2
	14.59	34.5			14.6	39.3
	14.6	34.9			14.61	39.3
	14.61	34.5			14.62	39.2
	14.62	34.8			14.63	39.2
	14.63	34.4			14.64	39.3
	14.64	34.7			14.65	39.3
	14.65	34.4			14.66	39.3
	14.66	34.7			14.67	39.3
	14.67	34.3			14.68	39.3
	14.68	34.6			14.69	39.3
	14.69	34.2			14.7	39.3
	14.7	34.6			14.71	39.3
	14.71	34.1			14.72	39.3
	14.72	34.5			14.73	39.3
	14.73	34.2			14.74	39.3
	14.74	34.5			14.75	39.3
	14.75	34.1			14.76	39.3
	14.76	34.4			14.77	39.3
	14.77	34.1			14.78	39.3
	14.78	34.3			14.79	39.3
	14.79	34			14.8	39.4
	14.8	34.4			14.81	39.1
	14.81	33.9			14.82	39.3
	14.82	34.3			14.83	39.3
	14.83	33.9			14.84	38.9
	14.84	34.2			14.85	37.9
	14.85	33.8			14.86	33.3
	14.86	34.2			14.87	12.1
	14.87	33.8			14.88	2.64
	14.88	34.1			14.89	1.73
	14.89	33.7			14.9	1.47
	14.9	34.1			14.91	1.34
	14.91	33.8			14.92	1.38
	14.92	33.9			14.93	1.15
	14.93	33.7			14.94	1.18
	14.94	33.9			14.95	1.15
	14.95	33.7			14.96	1.12
	14.96	33.9			14.97	1.09
	14.97	33.6			14.98	1.09
	14.98	33.8			14.99	1.09
	14.99	33.6			15	1.05
	15	33.7			15.01	1.05
	15.01	33.5			15.02	1.05
	15.02	33.7			15.03	1.02
	15.03	33.3			15.04	1.05
	15.04	33.6			15.05	1.02
	15.05	33.2			15.06	1.05
	15.06	33.4			15.07	1.02
	15.07	33			15.08	1.05
	15.08	33.2			15.09	1.05
	15.09	32.7			15.1	1.02
	15.1	32.7			15.11	1.02
	15.11	32			15.12	1.02
	15.12	31.5			15.13	0.989
	15.13	28.9			15.14	1.15
	15.14	-7.58			15.15	1.05
	15.15	-26			15.16	1.02
	15.16	-39.4			15.17	0.989
	15.17	-42.2			15.18	1.02
	15.18	-42.4			15.19	1.02
	15.19	-42.6			15.2	1.02
	15.2	-42.2			15.21	0.989
	15.21	-42.4			15.22	1.02
	15.22	-42			15.23	0.989
	15.23	-42.1			15.24	1.02
	15.24	-41.7			15.25	0.957
	15.25	-41.9			15.26	1.02
	15.26	-41.5			15.27	1.02
	15.27	-41.7			15.28	1.02
	15.28	-41.3			15.29	0.989
	15.29	-41.5			15.3	1.02
	15.3	-41.2			15.31	1.02
	15.31	-41.3			15.32	1.05
	15.32	-41.1			15.33	1.02
	15.33	-41.3			15.34	1.02
	15.34	-41			15.35	0.795
	15.35	-41.1			15.36	1.05
	15.36	-40.8			15.37	1.02
	15.37	-41			15.38	1.02
	15.38	-40.7			15.39	0.989
	15.39	-40.8			15.4	1.05
	15.4	-40.5			15.41	1.02
	15.41	-40.7			15.42	0.989
	15.42	-40.4			15.43	1.02
	15.43	-40.6			15.44	1.02
	15.44	-40.4			15.45	1.02
	15.45	-40.6			15.46	0.924
	15.46	-40.2			15.47	1.02
	15.47	-40.4			15.48	1.02
	15.48	-40.2			15.49	1.02
	15.49	-40.4			15.5	1.02
	15.5	-40.1			15.51	0.989
	15.51	-40.3			15.52	0.989
	15.52	-40.1			15.53	0.989
	15.53	-39.6			15.54	1.02
	15.54	-38.1			15.55	0.989
	15.55	-31.7			15.56	1.02
	15.56	7.33			15.57	0.989
	15.57	34.8			15.58	0.989
	15.58	37.4			15.59	0.957
	15.59	37.3			15.6	1.02
	15.6	37.5			15.61	0.957
	15.61	37			15.62	1.02
	15.62	37.2			15.63	1.02
	15.63	36.6			15.64	1.02
	15.64	36.8			15.65	0.957
	15.65	36.3			15.66	1.02
	15.66	36.6			15.67	0.924
	15.67	35.8			15.68	0.989
	15.68	36.4			15.69	1.02
	15.69	35.9			15.7	1.02
	15.7	36.3			15.71	0.989
	15.71	35.8			15.72	1.02
	15.72	36.1			15.73	1.02
	15.73	35.7			15.74	1.02
	15.74	36			15.75	0.957
	15.75	35.6			15.76	1.02
	15.76	35.8			15.77	1.02
	15.77	35.4			15.78	1.31
	15.78	35.7			15.79	1.02
	15.79	35.3			15.8	1.02
	15.8	35.6			15.81	0.989
	15.81	35.2			15.82	1.05
	15.82	35.5			15.83	1.02
	15.83	35.1			15.84	1.02
	15.84	35.4			15.85	1.02
	15.85	35			15.86	1.05
	15.86	35.3			15.87	1.09
	15.87	34.9			15.88	1.05
	15.88	35.1			15.89	1.05
	15.89	34.8			15.9	1.15
	15.9	35.2			15.91	1.15
	15.91	34.7			15.92	1.18
	15.92	35.1			15.93	1.25
	15.93	34.7			15.94	1.38
	15.94	35			15.95	1.47
	15.95	34.6			15.96	1.8
	15.96	34.9			15.97	2.57
	15.97	34.5			15.98	18.2
	15.98	34.8			15.99	28.1
	15.99	34.5			16	36.2
	16	34.8			16.01	38.1
	16.01	34.4			16.02	38.7
	16.02	34.7			16.03	38.9
	16.03	34.3			16.04	39.1
	16.04	34.7			16.05	39.1
	16.05	34.3			16.06	39.1
	16.06	34.6			16.07	39.1
	16.07	34.2			16.08	39.2
	16.08	34.6			16.09	39.1
	16.09	34.2			16.1	39.2
	16.1	34.6			16.11	39.2
	16.11	34.1			16.12	39.2
	16.12	34.4			16.13	39.2
	16.13	34			16.14	39.3
	16.14	34.4			16.15	39.2
	16.15	34			16.16	39.3
	16.16	34.3			16.17	39.2
	16.17	33.9			16.18	39.3
	16.18	34.3			16.19	39.3
	16.19	33.9			16.2	39.2
	16.2	34.3			16.21	39.2
	16.21	33.8			16.22	39.2
	16.22	34.2			16.23	39.2
	16.23	33.8			16.24	39.3
	16.24	34.1			16.25	39.3
	16.25	33.7			16.26	39.3
	16.26	34			16.27	39.3
	16.27	33.7			16.28	39.3
	16.28	34			16.29	39.2
	16.29	33.6			16.3	39.3
	16.3	33.9			16.31	39.3
	16.31	33.7			16.32	39.3
	16.32	33.9			16.33	39.3
	16.33	33.5			16.34	39.3
	16.34	33.8			16.35	39.3
	16.35	33.5			16.36	39.3
	16.36	33.8			16.37	39
	16.37	33.4			16.38	38.1
	16.38	33.8			16.39	34.4
	16.39	33.5			16.4	15.1
	16.4	33.6			16.41	2.83
	16.41	33.4			16.42	1.77
	16.42	33.5			16.43	1.54
	16.43	33.2			16.44	1.41
	16.44	33.6			16.45	1.28
	16.45	33.3			16.46	1.25
	16.46	33.5			16.47	1.18
	16.47	33.3			16.48	1.18
	16.48	33.5			16.49	1.15
	16.49	33.2			16.5	1.15
	16.5	33.4			16.51	1.09
	16.51	33.2			16.52	1.12
	16.52	33.5			16.53	1.09
	16.53	33.1			16.54	1.12
	16.54	33.3			16.55	1.09
	16.55	33			16.56	1.05
	16.56	33.2			16.57	1.09
	16.57	32.9			16.58	1.09
	16.58	33.1			16.59	1.09
	16.59	32.7			16.6	1.05
	16.6	32.9			16.61	1.05
	16.61	32.6			16.62	1.15
	16.62	32.6			16.63	1.44
	16.63	32			16.64	1.15
	16.64	31.9			16.65	1.05
	16.65	30.9			16.66	1.02
	16.66	29.2			16.67	1.05
	16.67	0.181			16.68	0.957
	16.68	-25.3			16.69	1.09
	16.69	-40.6			16.7	1.09
	16.7	-43.6			16.71	0.957
	16.71	-44.4			16.72	1.18
	16.72	-44.3			16.73	1.12
	16.73	-44.6			16.74	1.09
	16.74	-44.3			16.75	0.892
	16.75	-44.3			16.76	1.09
	16.76	-44			16.77	1.02
	16.77	-44.1			16.78	1.02
	16.78	-43.7			16.79	1.02
	16.79	-43.8			16.8	1.02
	16.8	-43.5			16.81	1.05
	16.81	-43.5			16.82	1.02
	16.82	-43.2			16.83	1.02
	16.83	-43.2			16.84	1.09
	16.84	-42.8			16.85	1.09
	16.85	-42.8			16.86	1.05
	16.86	-42.3			16.87	1.05
	16.87	-42.3			16.88	1.05
	16.88	-42			16.89	1.02
	16.89	-42			16.9	1.05
	16.9	-41.7			16.91	1.02
	16.91	-41.8			16.92	1.05
	16.92	-41.5			16.93	1.02
	16.93	-41.6			16.94	1.05
	16.94	-41.1			16.95	1.44
	16.95	-41.4			16.96	1.05
	16.96	-41.2			16.97	1.05
	16.97	-41.3			16.98	1.09
	16.98	-41.1			16.99	1.05
	16.99	-41.2			17	1.05
	17	-40.9			17.01	1.05
	17.01	-41.1			17.02	1.05
	17.02	-40.8			17.03	1.05
	17.03	-41			17.04	1.05
	17.04	-41			17.05	1.02
	17.05	-40.8			17.06	1.25
	17.06	-40			17.07	1.05
	17.07	-39			17.08	1.05
	17.08	-33.5			17.09	1.02
	17.09	0.0837			17.1	1.05
	17.1	34			17.11	1.05
	17.11	36.7			17.12	1.02
	17.12	37.2			17.13	1.05
	17.13	36.9			17.14	1.05
	17.14	37			17.15	1.05
	17.15	36.6			17.16	1.22
	17.16	36.9			17.17	1.05
	17.17	36.5			17.18	1.05
	17.18	36.7			17.19	1.02
	17.19	36.5			17.2	1.05
	17.2	36.6			17.21	1.02
	17.21	36.3			17.22	1.05
	17.22	36.5			17.23	1.02
	17.23	36.2			17.24	1.05
	17.24	36.3			17.25	1.05
	17.25	36			17.26	1.05
	17.26	36.2			17.27	0.73
	17.27	35.8			17.28	1.12
	17.28	36			17.29	1.05
	17.29	35.7			17.3	1.05
	17.3	35.9			17.31	1.05
	17.31	35.6			17.32	1.05
	17.32	35.8			17.33	1.05
	17.33	35.5			17.34	1.09
	17.34	35.6			17.35	1.02
	17.35	35.2			17.36	1.09
	17.36	35.3			17.37	1.09
	17.37	35			17.38	1.28
	17.38	35.2			17.39	1.09
	17.39	34.8			17.4	1.12
	17.4	35			17.41	1.12
	17.41	34.7			17.42	1.18
	17.42	34.8			17.43	1.15
	17.43	34.5			17.44	1.22
	17.44	34.7			17.45	1.22
	17.45	34.5			17.46	1.31
	17.46	34.6			17.47	1.38
	17.47	34.3			17.48	1.54
	17.48	34.6			17.49	1.8
	17.49	34.2			17.5	2.51
	17.5	34.4			17.51	13.8
	17.51	34.1			17.52	27.2
	17.52	34.4			17.53	35.9
	17.53	34.1			17.54	38.1
	17.54	34.3			17.55	38.7
	17.55	34			17.56	38.9
	17.56	34.2			17.57	39
	17.57	33.9			17.58	39.1
	17.58	34.1			17.59	39.1
	17.59	33.7			17.6	39.1
	17.6	34			17.61	39.2
	17.61	33.8			17.62	39.2
	17.62	34			17.63	39.2
	17.63	33.7			17.64	39.2
	17.64	33.9			17.65	39.2
	17.65	33.7			17.66	39.3
	17.66	33.8			17.67	39.2
	17.67	33.6			17.68	39.2
	17.68	33.8			17.69	39.1
	17.69	33.6			17.7	39.3
	17.7	33.8			17.71	39.3
	17.71	33.5			17.72	39.3
	17.72	33.7			17.73	39.3
	17.73	33.4			17.74	39.3
	17.74	33.6			17.75	39.3
	17.75	33.4			17.76	39.3
	17.76	33.6			17.77	39.3
	17.77	33.3			17.78	39.3
	17.78	33.6			17.79	39.1
	17.79	33.2			17.8	39.3
	17.8	33.4			17.81	39.2
	17.81	33.1			17.82	39.3
	17.82	33.4			17.83	39.3
	17.83	33.1			17.84	39.3
	17.84	33.4			17.85	39.3
	17.85	33			17.86	39.3
	17.86	33.4			17.87	39.3
	17.87	33			17.88	39.3
	17.88	33.3			17.89	39.3
	17.89	33			17.9	38.9
	17.9	33.2			17.91	38.3
	17.91	32.8			17.92	35.2
	17.92	33.2			17.93	17.9
	17.93	32.9			17.94	3.25
	17.94	33.1			17.95	1.96
	17.95	32.8			17.96	1.6
	17.96	33			17.97	1.47
	17.97	32.8			17.98	1.41
	17.98	33			17.99	1.31
	17.99	32.7			18	1.28
	18	32.9			18.01	1.25
	18.01	32.7			18.02	1.31
	18.02	33.2			18.03	1.22
	18.03	32.6			18.04	1.18
	18.04	32.8			18.05	1.15
	18.05	32.6			18.06	1.18
	18.06	32.8			18.07	1.15
	18.07	32.5			18.08	1.18
	18.08	32.6			18.09	1.18
	18.09	32.4			18.1	1.15
	18.1	32.6			18.11	1.18
	18.11	32.2			18.12	1.15
	18.12	32.5			18.13	1.15
	18.13	32.1			18.14	1.18
	18.14	32.2			18.15	1.12
	18.15	31.8			18.16	1.18
	18.16	31.8			18.17	1.15
	18.17	31.2			18.18	1.18
	18.18	30.7			18.19	1.18
	18.19	28.7			18.2	1.15
	18.2	9.56			18.21	1.18
	18.21	-23.2			18.22	1.18
	18.22	-38.3			18.23	0.957
	18.23	-42			18.24	1.15
	18.24	-42.5			18.25	1.15
	18.25	-42.9			18.26	1.18
	18.26	-42.6			18.27	1.12
	18.27	-42.8			18.28	1.15
	18.28	-42.4			18.29	1.18
	18.29	-42.5			18.3	1.15
	18.3	-42.2			18.31	1.15
	18.31	-42.3			18.32	1.15
	18.32	-42.2			18.33	1.15
	18.33	-42.2			18.34	1.18
	18.34	-41.9			18.35	1.18
	18.35	-42			18.36	1.18
	18.36	-41.7			18.37	1.12
	18.37	-41.8			18.38	1.15
	18.38	-41.6			18.39	1.15
	18.39	-41.7			18.4	1.15
	18.4	-41.5			18.41	1.12
	18.41	-41.5			18.42	1.12
	18.42	-41.3			18.43	1.12
	18.43	-41.4			18.44	1.15
	18.44	-41.2			18.45	1.22
	18.45	-41.3			18.46	1.15
	18.46	-41.1			18.47	1.12
	18.47	-41.2			18.48	1.15
	18.48	-41			18.49	1.12
	18.49	-41.1			18.5	1.18
	18.5	-40.9			18.51	1.15
	18.51	-41			18.52	1.15
	18.52	-40.8			18.53	1.15
	18.53	-40.9			18.54	1.15
	18.54	-40.9			18.55	0.957
	18.55	-40.8			18.56	1.22
	18.56	-40.6			18.57	1.25
	18.57	-40.7			18.58	1.25
	18.58	-40.5			18.59	1.18
	18.59	-40.3			18.6	1.25
	18.6	-39			18.61	1.18
	18.61	-34.7			18.62	1.22
	18.62	-6.25			18.63	1.22
	18.63	33.6			18.64	1.31
	18.64	37.9			18.65	1.22
	18.65	38.3			18.66	1.47
	18.66	38.6			18.67	1.22
	18.67	38.4			18.68	1.25
	18.68	38.5			18.69	1.22
	18.69	38.3			18.7	1.22
	18.7	38.3			18.71	1.22
	18.71	38			18.72	1.28
	18.72	38			18.73	1.25
	18.73	37.7			18.74	1.28
	18.74	37.8			18.75	1.22
	18.75	37.5			18.76	1.05
	18.76	37.2			18.77	1.22
	18.77	37.2			18.78	1.22
	18.78	37.2			18.79	1.28
	18.79	37			18.8	1.22
	18.8	37			18.81	1.25
	18.81	36.7			18.82	1.28
	18.82	36.7			18.83	1.25
	18.83	36.5			18.84	1.28
	18.84	36.6			18.85	1.25
	18.85	36.3			18.86	1.28
	18.86	36.4			18.87	1.41
	18.87	36.7			18.88	1.34
	18.88	36.3			18.89	1.28
	18.89	36			18.9	1.34
	18.9	36.1			18.91	1.34
	18.91	35.8			18.92	1.34
	18.92	35.9			18.93	1.34
	18.93	35.7			18.94	1.38
	18.94	35.8			18.95	1.38
	18.95	35.6			18.96	1.41
	18.96	35.6			18.97	1.41
	18.97	35.4			18.98	1.54
	18.98	35.6			18.99	1.51
	18.99	35.2			19	1.57
	19	35.4			19.01	1.73
	19.01	35.1			19.02	1.93
	19.02	35.3			19.03	2.57
	19.03	35			19.04	10.2
	19.04	35.1			19.05	26.6
	19.05	34.9			19.06	35.7
	19.06	35			19.07	38.1
	19.07	34.8			19.08	38.8
	19.08	34.9			19.09	39.1
	19.09	34.7			19.1	39.2
	19.1	34.8			19.11	39.3
	19.11	34.6			19.12	39.3
	19.12	34.7			19.13	39.3
	19.13	34.6			19.14	39.4
	19.14	34.7			19.15	39.3
	19.15	34.5			19.16	39.5
	19.16	34.6			19.17	39.4
	19.17	34.4			19.18	39.4
	19.18	34.5			19.19	39.5
	19.19	34			19.2	39.5
	19.2	34.4			19.21	39.4
	19.21	34.2			19.22	39.4
	19.22	34.3			19.23	39.4
	19.23	34.2			19.24	39.4
	19.24	34.3			19.25	39.5
	19.25	34.1			19.26	39.4
	19.26	34.2			19.27	39.5
	19.27	34			19.28	39.5
	19.28	34.1			19.29	39.4
	19.29	34			19.3	39.5
	19.3	34.2			19.31	39.4
	19.31	33.9			19.32	39.5
	19.32	34			19.33	39.5
	19.33	33.8			19.34	39.5
	19.34	33.9			19.35	39.5
	19.35	33.7			19.36	39.5
	19.36	33.8			19.37	39.4
	19.37	33.6			19.38	39.5
	19.38	33.6			19.39	39.6
	19.39	33.5			19.4	39.5
	19.4	33.4			19.41	39.5
	19.41	33.4			19.42	39.5
	19.42	33.5			19.43	39.3
	19.43	33.3			19.44	38.6
	19.44	33.4			19.45	36
	19.45	33.2			19.46	20.9
	19.46	33.3			19.47	3.71
	19.47	33.2			19.48	2.15
	19.48	33.3			19.49	1.83
	19.49	33.1			19.5	1.67
	19.5	33.2			19.51	1.64
	19.51	32.9			19.52	1.51
	19.52	33.1			19.53	1.47
	19.53	33			19.54	1.38
	19.54	33.1			19.55	1.41
	19.55	32.9			19.56	1.41
	19.56	33			19.57	1.34
	19.57	32.8			19.58	1.38
	19.58	33			19.59	1.31
	19.59	32.8			19.6	1.34
	19.6	32.8			19.61	1.34
	19.61	32.6			19.62	1.51
	19.62	32.7			19.63	1.34
	19.63	32.5			19.64	1.31
	19.64	32.6			19.65	1.31
	19.65	32.4			19.66	1.34
	19.66	32.4			19.67	1.28
	19.67	32.2			19.68	1.31
	19.68	32.1			19.69	1.31
	19.69	31.8			19.7	1.31
	19.7	31.5			19.71	1.28
	19.71	30.8			19.72	1.34
	19.72	29.7			19.73	1.28
	19.73	16.9			19.74	1.31
	19.74	-22.3			19.75	1.28
	19.75	-37.6			19.76	1.28
	19.76	-41.6			19.77	1.28
	19.77	-42.4			19.78	1.31
	19.78	-42.6			19.79	1.31
	19.79	-42.7			19.8	1.31
	19.8	-42.5			19.81	1.31
	19.81	-42.6			19.82	1.31
	19.82	-42.5			19.83	1.64
	19.83	-42.5			19.84	1.31
	19.84	-42.4			19.85	1.28
	19.85	-42.4			19.86	1.31
	19.86	-42.1			19.87	1.28
	19.87	-42.1			19.88	1.31
	19.88	-41.9			19.89	1.28
	19.89	-41.8			19.9	1.31
	19.9	-41.7			19.91	1.31
	19.91	-41.7			19.92	1.31
	19.92	-41.6			19.93	1.31
	19.93	-41.6			19.94	1.31
	19.94	-41.4			19.95	1.28
	19.95	-41.3			19.96	1.31
[truncated: 3,996 more rows]

## Sheet: d
	Time	Voltage			Time	Charge
	s	V			s	nC
		Cu/Nylon				Cu/Nylon
		Voltage (V) - Plot 0
	0	-1.34			0	2.01
	0.01	-1.59			0.01	2.11
	0.02	-1.34			0.02	2.01
	0.03	-1.58			0.03	2.11
	0.04	-1.34			0.04	2.01
	0.05	-1.57			0.05	2.11
	0.06	-1.34			0.06	2.01
	0.07	-1.58			0.07	2.11
	0.08	-1.34			0.08	2.01
	0.09	-1.58			0.09	2.11
	0.1	-1.34			0.1	2.01
	0.11	-1.59			0.11	2.09
	0.12	-1.36			0.12	2.01
	0.13	-1.6			0.13	2.11
	0.14	-1.36			0.14	2.02
	0.15	-1.59			0.15	2.12
	0.16	-1.35			0.16	2.02
	0.17	-1.59			0.17	2.13
	0.18	-1.35			0.18	2.02
	0.19	-1.59			0.19	2.13
	0.2	-1.34			0.2	2.02
	0.21	-1.59			0.21	2.12
	0.22	-1.35			0.22	2.04
	0.23	-1.59			0.23	2.14
	0.24	-1.34			0.24	2.04
	0.25	-1.59			0.25	2.13
	0.26	-1.36			0.26	2.04
	0.27	-1.59			0.27	2.14
	0.28	-1.35			0.28	2.08
	0.29	-1.59			0.29	2.27
	0.3	-1.35			0.3	2.23
	0.31	-1.29			0.31	2.38
	0.32	-0.593			0.32	2.35
	0.33	-0.813			0.33	2.5
	0.34	-0.312			0.34	2.44
	0.35	-0.461			0.35	2.58
	0.36	-0.241			0.36	2.52
	0.37	-0.309			0.37	2.66
	0.38	-0.212			0.38	2.6
	0.39	-0.289			0.39	2.73
	0.4	-0.202			0.4	2.67
	0.41	-0.286			0.41	2.8
	0.42	-0.195			0.42	2.73
	0.43	-0.279			0.43	2.87
	0.44	-0.189			0.44	2.8
	0.45	-0.279			0.45	2.93
	0.46	-0.189			0.46	2.86
	0.47	-0.273			0.47	2.99
	0.48	-0.182			0.48	2.92
	0.49	-0.276			0.49	3.05
	0.5	-0.179			0.5	2.98
	0.51	-0.27			0.51	3.11
	0.52	-0.182			0.52	3.04
	0.53	-0.27			0.53	3.16
	0.54	-0.182			0.54	3.09
	0.55	-0.247			0.55	3.22
	0.56	-0.179			0.56	3.14
	0.57	-0.263			0.57	3.27
	0.58	-0.182			0.58	3.2
	0.59	-0.26			0.59	3.33
	0.6	-0.176			0.6	3.26
	0.61	-0.263			0.61	3.38
	0.62	-0.179			0.62	3.31
	0.63	-0.26			0.63	3.44
	0.64	-0.173			0.64	3.36
	0.65	-0.257			0.65	3.5
	0.66	-0.176			0.66	3.42
	0.67	-0.257			0.67	3.54
	0.68	-0.169			0.68	3.44
	0.69	-0.257			0.69	3.5
	0.7	-0.169			0.7	3.14
	0.71	-0.257			0.71	3.2
	0.72	-0.173			0.72	3.1
	0.73	-0.26			0.73	3.21
	0.74	-0.186			0.74	3.1
	0.75	-0.283			0.75	3.2
	0.76	-0.215			0.76	3.1
	0.77	-0.396			0.77	3.2
	0.78	-0.493			0.78	3.11
	0.79	-1.57			0.79	3.21
	0.8	-1.37			0.8	3.11
	0.81	-1.6			0.81	3.21
	0.82	-1.37			0.82	3.11
	0.83	-1.6			0.83	3.21
	0.84	-1.35			0.84	3.11
	0.85	-1.6			0.85	3.23
	0.86	-1.35			0.86	3.11
	0.87	-1.59			0.87	3.21
	0.88	-1.35			0.88	3.11
	0.89	-1.6			0.89	3.22
	0.9	-1.32			0.9	3.11
	0.91	-1.59			0.91	3.21
	0.92	-1.34			0.92	3.11
	0.93	-1.59			0.93	3.22
	0.94	-1.35			0.94	3.11
	0.95	-1.59			0.95	3.22
	0.96	-1.35			0.96	3.15
	0.97	-1.59			0.97	3.22
	0.98	-1.34			0.98	3.12
	0.99	-1.59			0.99	3.22
	1	-1.34			1	3.12
	1.01	-1.59			1.01	3.22
	1.02	-1.34			1.02	3.12
	1.03	-1.59			1.03	3.22
	1.04	-1.34			1.04	3.12
	1.05	-1.59			1.05	3.22
	1.06	-1.34			1.06	3.13
	1.07	-1.59			1.07	3.22
	1.08	-1.34			1.08	3.13
	1.09	-1.59			1.09	3.23
	1.1	-1.34			1.1	3.13
	1.11	-1.59			1.11	3.23
	1.12	-1.34			1.12	3.13
	1.13	-1.59			1.13	3.23
	1.14	-1.34			1.14	3.13
	1.15	-1.59			1.15	3.23
	1.16	-1.34			1.16	3.13
	1.17	-1.59			1.17	3.23
	1.18	-1.34			1.18	3.14
	1.19	-1.59			1.19	3.23
	1.2	-1.34			1.2	3.14
	1.21	-1.59			1.21	3.23
	1.22	-1.39			1.22	3.13
	1.23	-1.58			1.23	3.24
	1.24	-1.34			1.24	3.13
	1.25	-1.59			1.25	3.24
	1.26	-1.34			1.26	3.14
	1.27	-1.59			1.27	3.24
	1.28	-1.34			1.28	3.16
	1.29	-1.58			1.29	3.24
	1.3	-1.34			1.3	3.14
	1.31	-1.58			1.31	3.24
	1.32	-1.34			1.32	3.14
	1.33	-1.58			1.33	3.24
	1.34	-1.33			1.34	3.14
	1.35	-1.58			1.35	3.25
	1.36	-1.34			1.36	3.14
	1.37	-1.58			1.37	3.24
	1.38	-1.34			1.38	3.14
	1.39	-1.58			1.39	3.23
	1.4	-1.34			1.4	3.15
	1.41	-1.58			1.41	3.25
	1.42	-1.34			1.42	3.15
	1.43	-1.58			1.43	3.25
	1.44	-1.34			1.44	3.15
	1.45	-1.58			1.45	3.25
	1.46	-1.33			1.46	3.15
	1.47	-1.58			1.47	3.25
	1.48	-1.34			1.48	3.15
	1.49	-1.58			1.49	3.24
	1.5	-1.33			1.5	3.16
	1.51	-1.58			1.51	3.26
	1.52	-1.33			1.52	3.15
	1.53	-1.58			1.53	3.26
	1.54	-1.31			1.54	3.15
	1.55	-1.58			1.55	3.26
	1.56	-1.33			1.56	3.16
	1.57	-1.58			1.57	3.26
	1.58	-1.33			1.58	3.15
	1.59	-1.58			1.59	3.26
	1.6	-1.33			1.6	3.12
	1.61	-1.58			1.61	3.26
	1.62	-1.34			1.62	3.16
	1.63	-1.58			1.63	3.26
	1.64	-1.34			1.64	3.16
	1.65	-1.59			1.65	3.26
	1.66	-1.34			1.66	3.16
	1.67	-1.58			1.67	3.26
	1.68	-1.33			1.68	3.17
	1.69	-1.58			1.69	3.27
	1.7	-1.34			1.7	3.17
	1.71	-1.58			1.71	3.25
	1.72	-1.34			1.72	3.18
	1.73	-1.58			1.73	3.28
	1.74	-1.34			1.74	3.18
	1.75	-1.57			1.75	3.29
	1.76	-1.34			1.76	3.21
	1.77	-1.59			1.77	3.32
	1.78	-1.34			1.78	3.23
	1.79	-1.59			1.79	3.33
	1.8	-1.35			1.8	3.31
	1.81	-1.59			1.81	3.47
	1.82	-1.35			1.82	3.42
	1.83	-1.59			1.83	3.58
	1.84	-1.01			1.84	3.52
	1.85	-1.11			1.85	3.67
	1.86	-0.58			1.86	3.61
	1.87	-0.486			1.87	3.76
	1.88	-0.279			1.88	3.69
	1.89	-0.344			1.89	3.84
	1.9	-0.224			1.9	3.77
	1.91	-0.299			1.91	3.9
	1.92	-0.208			1.92	3.83
	1.93	-0.286			1.93	3.97
	1.94	-0.186			1.94	3.9
	1.95	-0.283			1.95	4.03
	1.96	-0.195			1.96	3.96
	1.97	-0.273			1.97	4.09
	1.98	-0.192			1.98	4.02
	1.99	-0.276			1.99	4.15
	2	-0.189			2	4.09
	2.01	-0.273			2.01	4.21
	2.02	-0.189			2.02	4.13
	2.03	-0.273			2.03	4.27
	2.04	-0.186			2.04	4.2
	2.05	-0.27			2.05	4.33
	2.06	-0.186			2.06	4.25
	2.07	-0.266			2.07	4.39
	2.08	-0.182			2.08	4.31
	2.09	-0.27			2.09	4.44
	2.1	-0.182			2.1	4.37
	2.11	-0.26			2.11	4.49
	2.12	-0.176			2.12	4.42
	2.13	-0.266			2.13	4.55
	2.14	-0.179			2.14	4.48
	2.15	-0.279			2.15	4.61
	2.16	-0.179			2.16	4.53
	2.17	-0.26			2.17	4.66
	2.18	-0.173			2.18	4.59
	2.19	-0.257			2.19	4.72
	2.2	-0.173			2.2	4.62
	2.21	-0.254			2.21	4.73
	2.22	-0.176			2.22	4.56
	2.23	-0.257			2.23	4.41
	2.24	-0.176			2.24	4.3
	2.25	-0.257			2.25	4.4
	2.26	-0.179			2.26	4.3
	2.27	-0.279			2.27	4.41
	2.28	-0.205			2.28	4.3
	2.29	-0.325			2.29	4.41
	2.3	-0.318			2.3	4.31
	2.31	-0.807			2.31	4.41
	2.32	-1.27			2.32	4.31
	2.33	-1.51			2.33	4.41
	2.34	-1.27			2.34	4.31
	2.35	-1.51			2.35	4.43
	2.36	-1.27			2.36	4.31
	2.37	-1.51			2.37	4.42
	2.38	-1.27			2.38	4.31
	2.39	-1.51			2.39	4.41
	2.4	-1.27			2.4	4.31
	2.41	-1.51			2.41	4.42
	2.42	-1.27			2.42	4.31
	2.43	-1.51			2.43	4.42
	2.44	-1.27			2.44	4.31
	2.45	-1.51			2.45	4.42
	2.46	-1.27			2.46	4.32
	2.47	-1.51			2.47	4.41
	2.48	-1.27			2.48	4.31
	2.49	-1.51			2.49	4.41
	2.5	-1.31			2.5	4.31
	2.51	-1.5			2.51	4.42
	2.52	-1.26			2.52	4.31
	2.53	-1.51			2.53	4.42
	2.54	-1.27			2.54	4.32
	2.55	-1.51			2.55	4.42
	2.56	-1.27			2.56	4.34
	2.57	-1.5			2.57	4.42
	2.58	-1.27			2.58	4.32
	2.59	-1.51			2.59	4.43
	2.6	-1.25			2.6	4.32
	2.61	-1.51			2.61	4.43
	2.62	-1.27			2.62	4.32
	2.63	-1.5			2.63	4.43
	2.64	-1.26			2.64	4.32
	2.65	-1.51			2.65	4.43
	2.66	-1.26			2.66	4.32
	2.67	-1.5			2.67	4.44
	2.68	-1.26			2.68	4.32
	2.69	-1.51			2.69	4.43
	2.7	-1.26			2.7	4.33
	2.71	-1.51			2.71	4.44
	2.72	-1.27			2.72	4.33
	2.73	-1.5			2.73	4.44
	2.74	-1.27			2.74	4.33
	2.75	-1.5			2.75	4.43
	2.76	-1.26			2.76	4.33
	2.77	-1.5			2.77	4.44
	2.78	-1.27			2.78	4.34
	2.79	-1.5			2.79	4.45
	2.8	-1.26			2.8	4.34
	2.81	-1.5			2.81	4.45
	2.82	-1.26			2.82	4.34
	2.83	-1.5			2.83	4.45
	2.84	-1.26			2.84	4.35
	2.85	-1.5			2.85	4.45
	2.86	-1.26			2.86	4.34
	2.87	-1.5			2.87	4.45
	2.88	-1.27			2.88	4.33
	2.89	-1.5			2.89	4.46
	2.9	-1.26			2.9	4.35
	2.91	-1.5			2.91	4.45
	2.92	-1.26			2.92	4.36
	2.93	-1.52			2.93	4.46
	2.94	-1.27			2.94	4.36
	2.95	-1.5			2.95	4.46
	2.96	-1.26			2.96	4.36
	2.97	-1.5			2.97	4.46
	2.98	-1.27			2.98	4.35
	2.99	-1.5			2.99	4.45
	3	-1.26			3	4.36
	3.01	-1.5			3.01	4.46
	3.02	-1.26			3.02	4.36
	3.03	-1.5			3.03	4.46
	3.04	-1.26			3.04	4.36
	3.05	-1.5			3.05	4.46
	3.06	-1.26			3.06	4.36
	3.07	-1.5			3.07	4.46
	3.08	-1.27			3.08	4.36
	3.09	-1.5			3.09	4.46
	3.1	-1.26			3.1	4.36
	3.11	-1.5			3.11	4.46
	3.12	-1.27			3.12	4.36
	3.13	-1.5			3.13	4.46
	3.14	-1.26			3.14	4.36
	3.15	-1.5			3.15	4.47
	3.16	-1.27			3.16	4.36
	3.17	-1.5			3.17	4.47
	3.18	-1.26			3.18	4.36
	3.19	-1.5			3.19	4.47
	3.2	-1.27			3.2	4.37
	3.21	-1.5			3.21	4.47
	3.22	-1.27			3.22	4.36
	3.23	-1.5			3.23	4.47
	3.24	-1.27			3.24	4.37
	3.25	-1.49			3.25	4.47
	3.26	-1.27			3.26	4.37
	3.27	-1.5			3.27	4.47
	3.28	-1.27			3.28	4.37
	3.29	-1.51			3.29	4.48
	3.3	-1.27			3.3	4.38
	3.31	-1.51			3.31	4.49
	3.32	-1.28			3.32	4.39
	3.33	-1.51			3.33	4.63
	3.34	-1.28			3.34	4.58
	3.35	-1.51			3.35	4.73
	3.36	-1.27			3.36	4.66
	3.37	-0.777			3.37	4.8
	3.38	-0.457			3.38	4.73
	3.39	-0.406			3.39	4.88
	3.4	-0.215			3.4	4.83
	3.41	-0.321			3.41	4.97
	3.42	-0.215			3.42	4.9
	3.43	-0.283			3.43	5.04
	3.44	-0.199			3.44	4.97
	3.45	-0.27			3.45	5.11
	3.46	-0.195			3.46	5.04
	3.47	-0.266			3.47	5.18
	3.48	-0.189			3.48	5.1
	3.49	-0.273			3.49	5.24
	3.5	-0.192			3.5	5.17
	3.51	-0.263			3.51	5.3
	3.52	-0.189			3.52	5.22
	3.53	-0.26			3.53	5.35
	3.54	-0.195			3.54	5.28
	3.55	-0.257			3.55	5.41
	3.56	-0.192			3.56	5.33
	3.57	-0.257			3.57	5.47
	3.58	-0.186			3.58	5.4
	3.59	-0.257			3.59	5.53
	3.6	-0.182			3.6	5.45
	3.61	-0.254			3.61	5.58
	3.62	-0.179			3.62	5.51
	3.63	-0.254			3.63	5.64
	3.64	-0.179			3.64	5.56
	3.65	-0.254			3.65	5.69
	3.66	-0.182			3.66	5.61
	3.67	-0.247			3.67	5.74
	3.68	-0.179			3.68	5.67
	3.69	-0.247			3.69	5.8
	3.7	-0.176			3.7	5.73
	3.71	-0.247			3.71	5.86
	3.72	-0.179			3.72	5.79
	3.73	-0.244			3.73	5.88
	3.74	-0.179			3.74	5.75
	3.75	-0.247			3.75	5.68
	3.76	-0.176			3.76	5.46
	3.77	-0.25			3.77	5.56
	3.78	-0.182			3.78	5.46
	3.79	-0.254			3.79	5.56
	3.8	-0.202			3.8	5.46
	3.81	-0.289			3.81	5.57
	3.82	-0.254			3.82	5.46
	3.83	-0.441			3.83	5.56
	3.84	-0.959			3.84	5.45
	3.85	-1.56			3.85	5.57
	3.86	-1.35			3.86	5.46
	3.87	-1.57			3.87	5.57
	3.88	-1.34			3.88	5.47
	3.89	-1.57			3.89	5.57
	3.9	-1.34			3.9	5.46
	3.91	-1.57			3.91	5.57
	3.92	-1.34			3.92	5.46
	3.93	-1.57			3.93	5.57
	3.94	-1.34			3.94	5.46
	3.95	-1.57			3.95	5.58
	3.96	-1.34			3.96	5.46
	3.97	-1.57			3.97	5.57
	3.98	-1.34			3.98	5.47
	3.99	-1.57			3.99	5.57
	4	-1.33			4	5.47
	4.01	-1.57			4.01	5.57
	4.02	-1.34			4.02	5.47
	4.03	-1.56			4.03	5.57
	4.04	-1.34			4.04	5.47
	4.05	-1.56			4.05	5.57
	4.06	-1.34			4.06	5.46
	4.07	-1.56			4.07	5.57
	4.08	-1.33			4.08	5.47
	4.09	-1.56			4.09	5.57
	4.1	-1.32			4.1	5.47
	4.11	-1.56			4.11	5.57
	4.12	-1.34			4.12	5.47
	4.13	-1.56			4.13	5.57
	4.14	-1.34			4.14	5.47
	4.15	-1.56			4.15	5.57
	4.16	-1.34			4.16	5.46
	4.17	-1.56			4.17	5.57
	4.18	-1.34			4.18	5.47
	4.19	-1.56			4.19	5.57
	4.2	-1.34			4.2	5.47
	4.21	-1.56			4.21	5.57
	4.22	-1.34			4.22	5.47
	4.23	-1.56			4.23	5.57
	4.24	-1.34			4.24	5.48
	4.25	-1.56			4.25	5.58
	4.26	-1.34			4.26	5.47
	4.27	-1.56			4.27	5.62
	4.28	-1.33			4.28	5.47
	4.29	-1.56			4.29	5.57
	4.3	-1.34			4.3	5.47
	4.31	-1.55			4.31	5.57
	4.32	-1.33			4.32	5.47
	4.33	-1.55			4.33	5.57
	4.34	-1.34			4.34	5.47
	4.35	-1.56			4.35	5.58
	4.36	-1.34			4.36	5.47
	4.37	-1.56			4.37	5.57
	4.38	-1.34			4.38	5.47
	4.39	-1.56			4.39	5.57
	4.4	-1.33			4.4	5.47
	4.41	-1.56			4.41	5.57
	4.42	-1.34			4.42	5.48
	4.43	-1.55			4.43	5.58
	4.44	-1.33			4.44	5.48
	4.45	-1.56			4.45	5.58
	4.46	-1.34			4.46	5.48
	4.47	-1.55			4.47	5.58
	4.48	-1.33			4.48	5.43
	4.49	-1.55			4.49	5.59
	4.5	-1.33			4.5	5.48
	4.51	-1.55			4.51	5.59
	4.52	-1.34			4.52	5.48
	4.53	-1.55			4.53	5.58
	4.54	-1.33			4.54	5.48
	4.55	-1.55			4.55	5.59
	4.56	-1.33			4.56	5.49
	4.57	-1.55			4.57	5.59
	4.58	-1.33			4.58	5.49
	4.59	-1.55			4.59	5.57
	4.6	-1.34			4.6	5.49
	4.61	-1.55			4.61	5.59
	4.62	-1.34			4.62	5.49
	4.63	-1.55			4.63	5.6
	4.64	-1.35			4.64	5.5
	4.65	-1.56			4.65	5.6
	4.66	-1.34			4.66	5.5
	4.67	-1.56			4.67	5.6
	4.68	-1.33			4.68	5.5
	4.69	-1.55			4.69	5.6
	4.7	-1.33			4.7	5.51
	4.71	-1.55			4.71	5.6
	4.72	-1.33			4.72	5.5
	4.73	-1.55			4.73	5.6
	4.74	-1.33			4.74	5.5
	4.75	-1.55			4.75	5.61
	4.76	-1.34			4.76	5.5
	4.77	-1.56			4.77	5.61
	4.78	-1.34			4.78	5.51
	4.79	-1.56			4.79	5.6
	4.8	-1.35			4.8	5.51
	4.81	-1.56			4.81	5.64
	4.82	-1.35			4.82	5.54
	4.83	-1.56			4.83	5.64
	4.84	-1.35			4.84	5.55
	4.85	-1.56			4.85	5.76
	4.86	-1.35			4.86	5.71
	4.87	-1.57			4.87	5.85
	4.88	-1.35			4.88	5.8
	4.89	-1.53			4.89	5.9
	4.9	-0.629			4.9	5.82
	4.91	-0.499			4.91	5.92
	4.92	-0.321			4.92	5.9
	4.93	-0.344			4.93	6.03
	4.94	-0.228			4.94	5.99
	4.95	-0.289			4.95	6.1
	4.96	-0.215			4.96	6.06
	4.97	-0.273			4.97	6.18
	4.98	-0.205			4.98	6.12
	4.99	-0.27			4.99	6.24
	5	-0.202			5	6.19
	5.01	-0.27			5.01	6.31
	5.02	-0.205			5.02	6.26
	5.03	-0.26			5.03	6.38
	5.04	-0.195			5.04	6.32
	5.05	-0.26			5.05	6.43
	5.06	-0.202			5.06	6.38
	5.07	-0.257			5.07	6.5
	5.08	-0.199			5.08	6.43
	5.09	-0.266			5.09	6.55
	5.1	-0.195			5.1	6.5
	5.11	-0.25			5.11	6.61
	5.12	-0.182			5.12	6.55
	5.13	-0.247			5.13	6.66
	5.14	-0.179			5.14	6.61
	5.15	-0.237			5.15	6.72
	5.16	-0.202			5.16	6.66
	5.17	-0.25			5.17	6.78
	5.18	-0.189			5.18	6.72
	5.19	-0.247			5.19	6.83
	5.2	-0.189			5.2	6.75
	5.21	-0.244			5.21	6.89
	5.22	-0.192			5.22	6.83
	5.23	-0.244			5.23	6.94
	5.24	-0.189			5.24	6.88
	5.25	-0.247			5.25	6.98
	5.26	-0.189			5.26	6.93
	5.27	-0.244			5.27	6.94
	5.28	-0.186			5.28	6.65
	5.29	-0.247			5.29	6.68
	5.3	-0.186			5.3	6.6
	5.31	-0.25			5.31	6.67
	5.32	-0.195			5.32	6.59
	5.33	-0.27			5.33	6.68
	5.34	-0.231			5.34	6.6
	5.35	-0.331			5.35	6.68
	5.36	-0.331			5.36	6.59
	5.37	-1.51			5.37	6.68
	5.38	-1.41			5.38	6.59
	5.39	-1.6			5.39	6.68
	5.4	-1.4			5.4	6.59
	5.41	-1.6			5.41	6.68
	5.42	-1.4			5.42	6.59
	5.43	-1.6			5.43	6.68
	5.44	-1.4			5.44	6.6
	5.45	-1.6			5.45	6.67
	5.46	-1.4			5.46	6.59
	5.47	-1.6			5.47	6.68
	5.48	-1.4			5.48	6.6
	5.49	-1.6			5.49	6.68
	5.5	-1.39			5.5	6.59
	5.51	-1.59			5.51	6.68
	5.52	-1.39			5.52	6.59
	5.53	-1.59			5.53	6.68
	5.54	-1.39			5.54	6.59
	5.55	-1.58			5.55	6.73
	5.56	-1.39			5.56	6.6
	5.57	-1.59			5.57	6.68
	5.58	-1.39			5.58	6.6
	5.59	-1.58			5.59	6.68
	5.6	-1.39			5.6	6.6
	5.61	-1.58			5.61	6.69
	5.62	-1.39			5.62	6.59
	5.63	-1.59			5.63	6.69
	5.64	-1.39			5.64	6.6
	5.65	-1.58			5.65	6.69
	5.66	-1.39			5.66	6.6
	5.67	-1.59			5.67	6.69
	5.68	-1.39			5.68	6.6
	5.69	-1.58			5.69	6.69
	5.7	-1.39			5.7	6.61
	5.71	-1.59			5.71	6.69
	5.72	-1.4			5.72	6.6
	5.73	-1.59			5.73	6.69
	5.74	-1.39			5.74	6.6
	5.75	-1.58			5.75	6.69
	5.76	-1.39			5.76	6.61
	5.77	-1.58			5.77	6.69
	5.78	-1.39			5.78	6.61
	5.79	-1.58			5.79	6.69
	5.8	-1.39			5.8	6.61
	5.81	-1.55			5.81	6.69
	5.82	-1.39			5.82	6.61
	5.83	-1.58			5.83	6.69
	5.84	-1.39			5.84	6.61
	5.85	-1.58			5.85	6.69
	5.86	-1.39			5.86	6.61
	5.87	-1.58			5.87	6.72
	5.88	-1.39			5.88	6.61
	5.89	-1.58			5.89	6.7
	5.9	-1.39			5.9	6.61
	5.91	-1.58			5.91	6.69
	5.92	-1.39			5.92	6.61
	5.93	-1.58			5.93	6.7
	5.94	-1.39			5.94	6.61
	5.95	-1.58			5.95	6.7
	5.96	-1.39			5.96	6.61
	5.97	-1.57			5.97	6.7
	5.98	-1.4			5.98	6.62
	5.99	-1.57			5.99	6.7
	6	-1.39			6	6.61
	6.01	-1.57			6.01	6.7
	6.02	-1.4			6.02	6.61
	6.03	-1.57			6.03	6.7
	6.04	-1.4			6.04	6.61
	6.05	-1.57			6.05	6.7
	6.06	-1.39			6.06	6.61
	6.07	-1.57			6.07	6.7
	6.08	-1.4			6.08	6.6
	6.09	-1.57			6.09	6.7
	6.1	-1.4			6.1	6.61
	6.11	-1.57			6.11	6.7
	6.12	-1.4			6.12	6.61
	6.13	-1.52			6.13	6.7
	6.14	-1.4			6.14	6.61
	6.15	-1.57			6.15	6.7
	6.16	-1.4			6.16	6.61
	6.17	-1.57			6.17	6.71
	6.18	-1.4			6.18	6.61
	6.19	-1.57			6.19	6.72
	6.2	-1.4			6.2	6.61
	6.21	-1.57			6.21	6.71
	6.22	-1.4			6.22	6.62
	6.23	-1.56			6.23	6.7
	6.24	-1.4			6.24	6.62
	6.25	-1.56			6.25	6.71
	6.26	-1.4			6.26	6.62
	6.27	-1.57			6.27	6.71
	6.28	-1.4			6.28	6.62
	6.29	-1.57			6.29	6.71
	6.3	-1.4			6.3	6.61
	6.31	-1.57			6.31	6.72
	6.32	-1.4			6.32	6.62
	6.33	-1.58			6.33	6.71
	6.34	-1.4			6.34	6.63
	6.35	-1.57			6.35	6.72
	6.36	-1.41			6.36	6.63
	6.37	-1.58			6.37	6.82
	6.38	-1.41			6.38	6.8
	6.39	-1.57			6.39	6.93
	6.4	-1.41			6.4	6.9
	6.41	-1.57			6.41	7.03
	6.42	-1.21			6.42	6.99
	6.43	-0.79			6.43	7.1
	6.44	-0.409			6.44	7.06
	6.45	-0.37			6.45	7.19
	6.46	-0.279			6.46	7.14
	6.47	-0.292			6.47	7.26
	6.48	-0.241			6.48	7.2
	6.49	-0.27			6.49	7.33
	6.5	-0.228			6.5	7.28
	6.51	-0.26			6.51	7.39
	6.52	-0.221			6.52	7.34
	6.53	-0.26			6.53	7.46
	6.54	-0.221			6.54	7.4
	6.55	-0.257			6.55	7.52
	6.56	-0.215			6.56	7.46
	6.57	-0.25			6.57	7.58
	6.58	-0.215			6.58	7.52
	6.59	-0.25			6.59	7.64
	6.6	-0.212			6.6	7.58
	6.61	-0.244			6.61	7.69
	6.62	-0.208			6.62	7.63
	6.63	-0.241			6.63	7.74
	6.64	-0.205			6.64	7.69
	6.65	-0.237			6.65	7.8
	6.66	-0.208			6.66	7.74
	6.67	-0.237			6.67	7.86
	6.68	-0.202			6.68	7.8
	6.69	-0.234			6.69	7.91
	6.7	-0.202			6.7	7.85
	6.71	-0.237			6.71	7.96
	6.72	-0.202			6.72	7.91
	6.73	-0.234			6.73	8.02
	6.74	-0.205			6.74	7.95
	6.75	-0.234			6.75	8.07
	6.76	-0.205			6.76	8.02
	6.77	-0.231			6.77	8.13
	6.78	-0.202			6.78	8.07
	6.79	-0.234			6.79	8.15
	6.8	-0.205			6.8	7.96
	6.81	-0.228			6.81	7.84
	6.82	-0.195			6.82	7.75
	6.83	-0.231			6.83	7.81
	6.84	-0.202			6.84	7.75
	6.85	-0.244			6.85	7.84
	6.86	-0.218			6.86	7.75
	6.87	-0.296			6.87	7.84
	6.88	-0.182			6.88	7.75
	6.89	-0.519			6.89	7.83
	6.9	-1.39			6.9	7.75
	6.91	-1.57			6.91	7.84
	6.92	-1.42			6.92	7.76
	6.93	-1.58			6.93	7.84
	6.94	-1.42			6.94	7.73
	6.95	-1.57			6.95	7.84
	6.96	-1.43			6.96	7.75
	6.97	-1.57			6.97	7.84
	6.98	-1.4			6.98	7.75
	6.99	-1.58			6.99	7.84
	7	-1.43			7	7.76
	7.01	-1.57			7.01	7.84
	7.02	-1.42			7.02	7.76
	7.03	-1.57			7.03	7.85
	7.04	-1.42			7.04	7.76
	7.05	-1.56			7.05	7.85
	7.06	-1.42			7.06	7.76
	7.07	-1.56			7.07	7.84
	7.08	-1.42			7.08	7.76
	7.09	-1.54			7.09	7.84
	7.1	-1.42			7.1	7.76
	7.11	-1.55			7.11	7.84
	7.12	-1.42			7.12	7.76
	7.13	-1.56			7.13	7.84
	7.14	-1.42			7.14	7.76
	7.15	-1.55			7.15	7.84
	7.16	-1.42			7.16	7.76
	7.17	-1.56			7.17	7.85
	7.18	-1.42			7.18	7.76
	7.19	-1.56			7.19	7.85
	7.2	-1.42			7.2	7.76
	7.21	-1.55			7.21	7.85
	7.22	-1.42			7.22	7.77
	7.23	-1.56			7.23	7.85
	7.24	-1.42			7.24	7.77
	7.25	-1.55			7.25	7.85
	7.26	-1.42			7.26	7.77
	7.27	-1.55			7.27	7.85
	7.28	-1.42			7.28	7.77
	7.29	-1.55			7.29	7.85
	7.3	-1.42			7.3	7.77
	7.31	-1.55			7.31	7.85
	7.32	-1.42			7.32	7.77
	7.33	-1.55			7.33	7.85
	7.34	-1.42			7.34	7.77
	7.35	-1.55			7.35	7.85
	7.36	-1.42			7.36	7.77
	7.37	-1.55			7.37	7.86
	7.38	-1.42			7.38	7.77
	7.39	-1.55			7.39	7.86
	7.4	-1.42			7.4	7.77
	7.41	-1.57			7.41	7.86
	7.42	-1.42			7.42	7.77
	7.43	-1.55			7.43	7.85
	7.44	-1.43			7.44	7.77
	7.45	-1.55			7.45	7.86
	7.46	-1.42			7.46	7.77
	7.47	-1.55			7.47	7.9
	7.48	-1.42			7.48	7.77
	7.49	-1.55			7.49	7.86
	7.5	-1.41			7.5	7.77
	7.51	-1.54			7.51	7.86
	7.52	-1.42			7.52	7.77
	7.53	-1.54			7.53	7.86
	7.54	-1.42			7.54	7.77
	7.55	-1.54			7.55	7.86
	7.56	-1.42			7.56	7.77
	7.57	-1.55			7.57	7.86
	7.58	-1.43			7.58	7.77
	7.59	-1.54			7.59	7.86
	7.6	-1.43			7.6	7.78
	7.61	-1.54			7.61	7.86
	7.62	-1.43			7.62	7.78
	7.63	-1.54			7.63	7.87
	7.64	-1.43			7.64	7.78
	7.65	-1.54			7.65	7.87
	7.66	-1.43			7.66	7.78
	7.67	-1.54			7.67	7.86
	7.68	-1.43			7.68	7.75
	7.69	-1.54			7.69	7.87
	7.7	-1.43			7.7	7.79
	7.71	-1.53			7.71	7.86
	7.72	-1.43			7.72	7.78
	7.73	-1.55			7.73	7.87
	7.74	-1.43			7.74	7.79
	7.75	-1.54			7.75	7.88
	7.76	-1.43			7.76	7.78
	7.77	-1.54			7.77	7.87
	7.78	-1.43			7.78	7.78
	7.79	-1.54			7.79	7.87
	7.8	-1.44			7.8	7.79
	7.81	-1.54			7.81	7.88
	7.82	-1.44			7.82	7.78
	7.83	-1.54			7.83	7.88
	7.84	-1.45			7.84	7.79
	7.85	-1.54			7.85	7.88
	7.86	-1.44			7.86	7.8
	7.87	-1.54			7.87	7.96
	7.88	-1.44			7.88	7.91
	7.89	-1.54			7.89	8
	7.9	-1.44			7.9	7.96
	7.91	-1.54			7.91	8.11
	7.92	-1.45			7.92	8.07
	7.93	-1.54			7.93	8.2
	7.94	-1.44			7.94	8.15
	7.95	-0.959			7.95	8.28
	7.96	-0.687			7.96	8.24
	7.97	-0.444			7.97	8.36
	7.98	-0.37			7.98	8.31
	7.99	-0.444			7.99	8.43
	8	-0.344			8	8.39
	8.01	-0.273			8.01	8.5
	8.02	-0.234			8.02	8.45
	8.03	-0.254			8.03	8.57
	8.04	-0.247			8.04	8.52
	8.05	-0.25			8.05	8.63
	8.06	-0.241			8.06	8.57
	8.07	-0.237			8.07	8.69
	8.08	-0.234			8.08	8.63
	8.09	-0.234			8.09	8.75
	8.1	-0.231			8.1	8.69
	8.11	-0.234			8.11	8.81
	8.12	-0.231			8.12	8.75
	8.13	-0.224			8.13	8.87
	8.14	-0.224			8.14	8.8
	8.15	-0.231			8.15	8.92
	8.16	-0.224			8.16	8.86
	8.17	-0.228			8.17	8.98
	8.18	-0.228			8.18	8.92
	8.19	-0.224			8.19	9.04
	8.2	-0.221			8.2	8.97
	8.21	-0.224			8.21	9.08
	8.22	-0.218			8.22	9.03
	8.23	-0.224			8.23	9.14
	8.24	-0.218			8.24	9.08
	8.25	-0.224			8.25	9.2
	8.26	-0.218			8.26	9.13
	8.27	-0.218			8.27	9.24
	8.28	-0.218			8.28	9.19
	8.29	-0.218			8.29	9.3
	8.3	-0.215			8.3	9.25
	8.31	-0.218			8.31	9.34
	8.32	-0.215			8.32	9.26
	8.33	-0.218			8.33	9.21
	8.34	-0.218			8.34	8.96
	8.35	-0.208			8.35	9.04
	8.36	-0.218			8.36	8.96
	8.37	-0.224			8.37	9.04
	8.38	-0.231			8.38	8.95
	8.39	-0.244			8.39	9.04
	8.4	-0.305			8.4	8.96
	8.41	-0.37			8.41	9.05
	8.42	-0.7			8.42	8.96
	8.43	-1.56			8.43	9.03
	8.44	-1.51			8.44	8.96
	8.45	-1.58			8.45	9.04
	8.46	-1.52			8.46	8.96
	8.47	-1.58			8.47	9.05
	8.48	-1.54			8.48	8.96
	8.49	-1.58			8.49	9.05
	8.5	-1.52			8.5	8.96
	8.51	-1.58			8.51	9.05
	8.52	-1.52			8.52	8.96
	8.53	-1.57			8.53	9.05
	8.54	-1.51			8.54	8.98
	8.55	-1.57			8.55	9.05
	8.56	-1.51			8.56	8.96
	8.57	-1.57			8.57	9.05
	8.58	-1.52			8.58	8.96
	8.59	-1.56			8.59	9.05
	8.6	-1.51			8.6	8.96
	8.61	-1.57			8.61	9.05
	8.62	-1.51			8.62	8.96
	8.63	-1.56			8.63	9.05
	8.64	-1.51			8.64	8.96
	8.65	-1.57			8.65	9.05
	8.66	-1.51			8.66	8.96
	8.67	-1.57			8.67	9.05
	8.68	-1.52			8.68	8.97
	8.69	-1.58			8.69	9.05
	8.7	-1.51			8.7	8.97
	8.71	-1.57			8.71	9.05
	8.72	-1.52			8.72	8.97
	8.73	-1.56			8.73	9.06
	8.74	-1.52			8.74	8.97
	8.75	-1.56			8.75	9.08
	8.76	-1.52			8.76	8.97
	8.77	-1.56			8.77	9.06
	8.78	-1.51			8.78	8.97
	8.79	-1.55			8.79	9.06
	8.8	-1.52			8.8	8.97
	8.81	-1.56			8.81	9.06
	8.82	-1.52			8.82	8.97
	8.83	-1.56			8.83	9.06
	8.84	-1.52			8.84	8.97
	8.85	-1.56			8.85	9.06
	8.86	-1.52			8.86	8.98
	8.87	-1.56			8.87	9.06
	8.88	-1.52			8.88	8.98
	8.89	-1.56			8.89	9.06
	8.9	-1.52			8.9	8.98
	8.91	-1.56			8.91	9.06
	8.92	-1.52			8.92	8.98
	8.93	-1.56			8.93	9.06
	8.94	-1.52			8.94	8.98
	8.95	-1.55			8.95	9.06
	8.96	-1.52			8.96	8.98
	8.97	-1.55			8.97	9.07
	8.98	-1.52			8.98	8.98
	8.99	-1.55			8.99	9.07
	9	-1.52			9	8.98
	9.01	-1.57			9.01	9.06
	9.02	-1.52			9.02	8.98
	9.03	-1.55			9.03	9.07
	9.04	-1.52			9.04	8.98
	9.05	-1.55			9.05	9.07
	9.06	-1.52			9.06	8.98
	9.07	-1.55			9.07	9.07
	9.08	-1.52			9.08	8.98
	9.09	-1.55			9.09	9.07
	9.1	-1.52			9.1	8.98
	9.11	-1.55			9.11	9.07
	9.12	-1.53			9.12	8.99
	9.13	-1.55			9.13	9.07
	9.14	-1.52			9.14	8.98
	9.15	-1.54			9.15	9.07
	9.16	-1.52			9.16	8.99
	9.17	-1.54			9.17	9.07
	9.18	-1.52			9.18	9.02
	9.19	-1.54			9.19	9.07
	9.2	-1.52			9.2	8.99
	9.21	-1.54			9.21	9.07
	9.22	-1.52			9.22	8.99
	9.23	-1.54			9.23	9.08
	9.24	-1.52			9.24	8.99
	9.25	-1.54			9.25	9.07
	9.26	-1.53			9.26	8.99
	9.27	-1.54			9.27	9.08
	9.28	-1.53			9.28	9
	9.29	-1.55			9.29	9.07
	9.3	-1.53			9.3	8.99
	9.31	-1.55			9.31	9.08
	9.32	-1.53			9.32	8.99
	9.33	-1.57			9.33	9.08
	9.34	-1.53			9.34	8.99
	9.35	-1.54			9.35	9.08
	9.36	-1.53			9.36	9
	9.37	-1.54			9.37	9.09
	9.38	-1.53			9.38	9
	9.39	-1.54			9.39	9.11
	9.4	-1.54			9.4	9.03
	9.41	-1.54			9.41	9.12
	9.42	-1.54			9.42	9.03
	9.43	-1.55			9.43	9.12
	9.44	-1.53			9.44	9.15
	9.45	-1.54			9.45	9.28
	9.46	-1.54			9.46	9.26
	9.47	-1.53			9.47	9.41
	9.48	-0.858			9.48	9.34
	9.49	-0.625			9.49	9.47
	9.5	-0.415			9.5	9.42
	9.51	-0.286			9.51	9.54
	9.52	-0.283			9.52	9.5
	9.53	-0.263			9.53	9.62
	9.54	-0.276			9.54	9.57
	9.55	-0.247			9.55	9.69
	9.56	-0.263			9.56	9.64
	9.57	-0.237			9.57	9.76
	9.58	-0.257			9.58	9.7
	9.59	-0.224			9.59	9.82
	9.6	-0.25			9.6	9.77
	9.61	-0.224			9.61	9.88
	9.62	-0.26			9.62	9.83
	9.63	-0.221			9.63	9.94
	9.64	-0.244			9.64	9.88
	9.65	-0.221			9.65	10
	9.66	-0.244			9.66	9.95
	9.67	-0.218			9.67	10.1
	9.68	-0.244			9.68	10
	9.69	-0.215			9.69	10.1
	9.7	-0.244			9.7	10.1
	9.71	-0.215			9.71	10.2
	9.72	-0.241			9.72	10.1
	9.73	-0.215			9.73	10.2
	9.74	-0.237			9.74	10.2
	9.75	-0.212			9.75	10.3
	9.76	-0.237			9.76	10.2
	9.77	-0.208			9.77	10.3
	9.78	-0.237			9.78	10.3
	9.79	-0.212			9.79	10.4
	9.8	-0.237			9.8	10.3
	9.81	-0.208			9.81	10.4
	9.82	-0.231			9.82	10.4
	9.83	-0.205			9.83	10.5
	9.84	-0.234			9.84	10.4
	9.85	-0.199			9.85	10.5
	9.86	-0.231			9.86	10.2
	9.87	-0.199			9.87	10.2
	9.88	-0.234			9.88	10.1
	9.89	-0.202			9.89	10.2
	9.9	-0.247			9.9	10.1
	9.91	-0.218			9.91	10.2
	9.92	-0.27			9.92	10.1
	9.93	-0.186			9.93	10.2
	9.94	-0.228			9.94	10.1
	9.95	-0.978			9.95	10.2
	9.96	-1.52			9.96	10.1
	9.97	-1.49			9.97	10.2
	9.98	-1.54			9.98	10.1
	9.99	-1.51			9.99	10.2
	10	-1.54			10	10.1
	10.01	-1.51			10.01	10.2
	10.02	-1.53			10.02	10.1
	10.03	-1.51			10.03	10.2
	10.04	-1.53			10.04	10.1
	10.05	-1.51			10.05	10.2
	10.06	-1.53			10.06	10.1
	10.07	-1.5			10.07	10.2
	10.08	-1.52			10.08	10.1
	10.09	-1.49			10.09	10.2
	10.1	-1.52			10.1	10.1
	10.11	-1.48			10.11	10.2
	10.12	-1.54			10.12	10.1
	10.13	-1.51			10.13	10.2
	10.14	-1.54			10.14	10.1
	10.15	-1.5			10.15	10.2
	10.16	-1.54			10.16	10.1
	10.17	-1.5			10.17	10.2
	10.18	-1.54			10.18	10.1
	10.19	-1.49			10.19	10.2
	10.2	-1.54			10.2	10.1
	10.21	-1.49			10.21	10.2
	10.22	-1.54			10.22	10.1
	10.23	-1.49			10.23	10.2
	10.24	-1.54			10.24	10.2
	10.25	-1.49			10.25	10.2
	10.26	-1.54			10.26	10.1
	10.27	-1.49			10.27	10.2
	10.28	-1.53			10.28	10.1
	10.29	-1.48			10.29	10.2
	10.3	-1.53			10.3	10.1
	10.31	-1.49			10.31	10.2
	10.32	-1.54			10.32	10.1
	10.33	-1.49			10.33	10.2
	10.34	-1.54			10.34	10.1
	10.35	-1.49			10.35	10.2
	10.36	-1.54			10.36	10.1
	10.37	-1.49			10.37	10.2
	10.38	-1.54			10.38	10.1
	10.39	-1.49			10.39	10.2
	10.4	-1.53			10.4	10.1
	10.41	-1.49			10.41	10.2
	10.42	-1.54			10.42	10.1
	10.43	-1.49			10.43	10.2
	10.44	-1.54			10.44	10.1
	10.45	-1.49			10.45	10.2
	10.46	-1.54			10.46	10.2
	10.47	-1.48			10.47	10.2
	10.48	-1.54			10.48	10.1
	10.49	-1.48			10.49	10.2
	10.5	-1.54			10.5	10.1
	10.51	-1.48			10.51	10.2
	10.52	-1.54			10.52	10.1
	10.53	-1.48			10.53	10.2
	10.54	-1.54			10.54	10.1
	10.55	-1.48			10.55	10.2
	10.56	-1.54			10.56	10.1
	10.57	-1.48			10.57	10.2
	10.58	-1.55			10.58	10.2
	10.59	-1.48			10.59	10.2
	10.6	-1.55			10.6	10.1
	10.61	-1.47			10.61	10.2
	10.62	-1.55			10.62	10.1
	10.63	-1.48			10.63	10.2
	10.64	-1.55			10.64	10.2
	10.65	-1.47			10.65	10.2
	10.66	-1.54			10.66	10.2
	10.67	-1.47			10.67	10.3
	10.68	-1.55			10.68	10.2
	10.69	-1.47			10.69	10.2
	10.7	-1.55			10.7	10.2
	10.71	-1.47			10.71	10.2
	10.72	-1.53			10.72	10.2
	10.73	-1.47			10.73	10.2
	10.74	-1.54			10.74	10.2
	10.75	-1.47			10.75	10.2
	10.76	-1.55			10.76	10.1
	10.77	-1.47			10.77	10.2
	10.78	-1.55			10.78	10.1
	10.79	-1.47			10.79	10.2
	10.8	-1.55			10.8	10.2
	10.81	-1.47			10.81	10.2
	10.82	-1.56			10.82	10.2
	10.83	-1.49			10.83	10.2
	10.84	-1.56			10.84	10.2
	10.85	-1.47			10.85	10.2
	10.86	-1.55			10.86	10.2
	10.87	-1.47			10.87	10.3
	10.88	-1.55			10.88	10.2
	10.89	-1.47			10.89	10.3
	10.9	-1.55			10.9	10.2
	10.91	-1.47			10.91	10.3
	10.92	-1.56			10.92	10.2
	10.93	-1.48			10.93	10.3
	10.94	-1.56			10.94	10.2
	10.95	-1.48			10.95	10.3
	10.96	-1.56			10.96	10.3
	10.97	-1.48			10.97	10.4
	10.98	-1.57			10.98	10.4
	10.99	-1.48			10.99	10.5
	11	-1.54			11	10.5
	11.01	-0.68			11.01	10.6
	11.02	-0.509			11.02	10.6
	11.03	-0.321			11.03	10.7
	11.04	-0.418			11.04	10.6
	11.05	-0.309			11.05	10.7
	11.06	-0.325			11.06	10.7
	11.07	-0.221			11.07	10.8
	11.08	-0.276			11.08	10.8
	11.09	-0.224			11.09	10.9
	11.1	-0.266			11.1	10.8
	11.11	-0.215			11.11	10.9
	11.12	-0.27			11.12	10.9
	11.13	-0.212			11.13	11
	11.14	-0.263			11.14	11
	11.15	-0.205			11.15	11.1
	11.16	-0.263			11.16	11
	11.17	-0.202			11.17	11.1
	11.18	-0.257			11.18	11.1
	11.19	-0.205			11.19	11.2
	11.2	-0.257			11.2	11.1
	11.21	-0.202			11.21	11.2
	11.22	-0.273			11.22	11.2
	11.23	-0.195			11.23	11.3
	11.24	-0.25			11.24	11.2
	11.25	-0.199			11.25	11.4
	11.26	-0.254			11.26	11.3
	11.27	-0.192			11.27	11.4
	11.28	-0.247			11.28	11.4
	11.29	-0.192			11.29	11.5
	11.3	-0.247			11.3	11.4
	11.31	-0.189			11.31	11.5
	11.32	-0.247			11.32	11.5
	11.33	-0.182			11.33	11.6
	11.34	-0.241			11.34	11.5
	11.35	-0.186			11.35	11.6
	11.36	-0.241			11.36	11.6
	11.37	-0.189			11.37	11.7
	11.38	-0.247			11.38	11.5
	11.39	-0.182			11.39	11.4
	11.4	-0.244			11.4	11.3
	11.41	-0.186			11.41	11.4
	11.42	-0.254			11.42	11.3
	11.43	-0.199			11.43	11.4
	11.44	-0.273			11.44	11.3
	11.45	-0.221			11.45	11.4
	11.46	-0.344			11.46	11.3
	11.47	-0.257			11.47	11.4
	11.48	-1.46			11.48	11.3
	11.49	-1.49			11.49	11.4
	11.5	-1.61			11.5	11.3
	11.51	-1.5			11.51	11.4
	11.52	-1.61			11.52	11.3
	11.53	-1.5			11.53	11.4
	11.54	-1.61			11.54	11.3
	11.55	-1.49			11.55	11.4
	11.56	-1.61			11.56	11.3
	11.57	-1.5			11.57	11.4
	11.58	-1.61			11.58	11.3
	11.59	-1.48			11.59	11.4
	11.6	-1.61			11.6	11.3
	11.61	-1.49			11.61	11.4
	11.62	-1.61			11.62	11.3
	11.63	-1.49			11.63	11.3
	11.64	-1.61			11.64	11.3
	11.65	-1.49			11.65	11.4
	11.66	-1.62			11.66	11.3
	11.67	-1.49			11.67	11.4
	11.68	-1.63			11.68	11.3
	11.69	-1.49			11.69	11.4
	11.7	-1.61			11.7	11.3
	11.71	-1.48			11.71	11.4
	11.72	-1.61			11.72	11.3
	11.73	-1.48			11.73	11.4
	11.74	-1.61			11.74	11.3
	11.75	-1.48			11.75	11.4
	11.76	-1.61			11.76	11.3
	11.77	-1.48			11.77	11.4
	11.78	-1.61			11.78	11.3
	11.79	-1.47			11.79	11.4
	11.8	-1.61			11.8	11.3
	11.81	-1.48			11.81	11.4
	11.82	-1.61			11.82	11.3
	11.83	-1.48			11.83	11.4
	11.84	-1.61			11.84	11.3
	11.85	-1.48			11.85	11.4
	11.86	-1.61			11.86	11.3
	11.87	-1.47			11.87	11.4
	11.88	-1.61			11.88	11.3
	11.89	-1.48			11.89	11.4
	11.9	-1.61			11.9	11.3
	11.91	-1.47			11.91	11.4
	11.92	-1.61			11.92	11.3
	11.93	-1.47			11.93	11.4
	11.94	-1.61			11.94	11.3
	11.95	-1.47			11.95	11.4
	11.96	-1.61			11.96	11.3
	11.97	-1.47			11.97	11.4
	11.98	-1.61			11.98	11.3
	11.99	-1.47			11.99	11.4
	12	-1.58			12	11.3
	12.01	-1.47			12.01	11.4
	12.02	-1.61			12.02	11.3
	12.03	-1.47			12.03	11.4
	12.04	-1.61			12.04	11.3
	12.05	-1.47			12.05	11.4
	12.06	-1.61			12.06	11.3
	12.07	-1.46			12.07	11.4
	12.08	-1.61			12.08	11.3
	12.09	-1.47			12.09	11.4
	12.1	-1.62			12.1	11.3
	12.11	-1.47			12.11	11.4
	12.12	-1.61			12.12	11.3
	12.13	-1.47			12.13	11.4
	12.14	-1.61			12.14	11.3
	12.15	-1.47			12.15	11.4
	12.16	-1.61			12.16	11.3
	12.17	-1.47			12.17	11.4
	12.18	-1.61			12.18	11.3
	12.19	-1.46			12.19	11.4
	12.2	-1.61			12.2	11.3
	12.21	-1.45			12.21	11.4
	12.22	-1.61			12.22	11.3
	12.23	-1.46			12.23	11.4
	12.24	-1.61			12.24	11.3
	12.25	-1.46			12.25	11.4
	12.26	-1.62			12.26	11.3
	12.27	-1.47			12.27	11.4
	12.28	-1.62			12.28	11.3
	12.29	-1.47			12.29	11.4
	12.3	-1.62			12.3	11.3
	12.31	-1.46			12.31	11.4
	12.32	-1.63			12.32	11.3
	12.33	-1.46			12.33	11.4
	12.34	-1.62			12.34	11.3
	12.35	-1.46			12.35	11.4
	12.36	-1.62			12.36	11.3
	12.37	-1.46			12.37	11.4
	12.38	-1.62			12.38	11.3
	12.39	-1.46			12.39	11.4
	12.4	-1.62			12.4	11.3
	12.41	-1.46			12.41	11.4
	12.42	-1.62			12.42	11.3
	12.43	-1.44			12.43	11.4
	12.44	-1.62			12.44	11.3
	12.45	-1.46			12.45	11.5
	12.46	-1.63			12.46	11.4
	12.47	-1.46			12.47	11.5
	12.48	-1.64			12.48	11.4
	12.49	-1.47			12.49	11.5
	12.5	-1.64			12.5	11.5
	12.51	-1.48			12.51	11.7
	12.52	-1.64			12.52	11.6
	12.53	-1.36			12.53	11.8
	12.54	-0.79			12.54	11.7
	12.55	-0.418			12.55	11.8
	12.56	-0.464			12.56	11.8
	12.57	-0.279			12.57	11.9
	12.58	-0.422			12.58	11.9
	12.59	-0.215			12.59	12
	12.6	-0.299			12.6	11.9
	12.61	-0.228			12.61	12.1
	12.62	-0.286			12.62	12
	12.63	-0.212			12.63	12.1
	12.64	-0.283			12.64	12
	12.65	-0.202			12.65	12.2
	12.66	-0.276			12.66	12.1
	12.67	-0.202			12.67	12.2
	12.68	-0.276			12.68	12.2
	12.69	-0.195			12.69	12.3
	12.7	-0.276			12.7	12.2
	12.71	-0.195			12.71	12.3
	12.72	-0.266			12.72	12.3
	12.73	-0.199			12.73	12.4
	12.74	-0.27			12.74	12.3
	12.75	-0.192			12.75	12.5
	12.76	-0.263			12.76	12.4
	12.77	-0.189			12.77	12.5
	12.78	-0.263			12.78	12.4
	12.79	-0.182			12.79	12.6
	12.8	-0.263			12.8	12.5
	12.81	-0.186			12.81	12.6
	12.82	-0.263			12.82	12.6
	12.83	-0.179			12.83	12.7
	12.84	-0.257			12.84	12.6
	12.85	-0.182			12.85	12.7
	12.86	-0.26			12.86	12.7
	12.87	-0.182			12.87	12.8
	12.88	-0.25			12.88	12.7
	12.89	-0.176			12.89	12.8
	12.9	-0.257			12.9	12.7
	12.91	-0.182			12.91	12.7
	12.92	-0.257			12.92	12.4
	12.93	-0.173			12.93	12.5
	12.94	-0.254			12.94	12.4
	12.95	-0.182			12.95	12.5
	12.96	-0.27			12.96	12.4
	12.97	-0.205			12.97	12.5
	12.98	-0.344			12.98	12.4
	12.99	-0.169			12.99	12.5
	13	-0.577			13	12.4
	13.01	-1.39			13.01	12.5
	13.02	-1.61			13.02	12.4
	13.03	-1.42			13.03	12.5
	13.04	-1.61			13.04	12.4
	13.05	-1.42			13.05	12.5
	13.06	-1.61			13.06	12.4
	13.07	-1.42			13.07	12.5
	13.08	-1.61			13.08	12.4
	13.09	-1.41			13.09	12.5
	13.1	-1.6			13.1	12.4
	13.11	-1.41			13.11	12.5
	13.12	-1.6			13.12	12.4
	13.13	-1.41			13.13	12.5
	13.14	-1.6			13.14	12.4
	13.15	-1.41			13.15	12.5
	13.16	-1.6			13.16	12.4
	13.17	-1.42			13.17	12.5
	13.18	-1.61			13.18	12.4
	13.19	-1.41			13.19	12.5
	13.2	-1.6			13.2	12.4
	13.21	-1.41			13.21	12.5
	13.22	-1.6			13.22	12.4
	13.23	-1.41			13.23	12.5
	13.24	-1.6			13.24	12.4
	13.25	-1.4			13.25	12.5
	13.26	-1.6			13.26	12.4
	13.27	-1.4			13.27	12.5
	13.28	-1.63			13.28	12.4
	13.29	-1.4			13.29	12.5
	13.3	-1.6			13.3	12.4
	13.31	-1.4			13.31	12.5
	13.32	-1.6			13.32	12.4
	13.33	-1.4			13.33	12.5
	13.34	-1.6			13.34	12.4
	13.35	-1.4			13.35	12.5
	13.36	-1.6			13.36	12.4
	13.37	-1.4			13.37	12.5
	13.38	-1.6			13.38	12.4
	13.39	-1.41			13.39	12.5
	13.4	-1.61			13.4	12.4
	13.41	-1.4			13.41	12.5
	13.42	-1.6			13.42	12.4
	13.43	-1.4			13.43	12.5
	13.44	-1.6			13.44	12.4
	13.45	-1.4			13.45	12.5
	13.46	-1.61			13.46	12.4
	13.47	-1.4			13.47	12.5
	13.48	-1.6			13.48	12.4
	13.49	-1.4			13.49	12.5
	13.5	-1.6			13.5	12.4
	13.51	-1.4			13.51	12.5
	13.52	-1.6			13.52	12.4
	13.53	-1.4			13.53	12.5
	13.54	-1.61			13.54	12.4
	13.55	-1.4			13.55	12.5
	13.56	-1.6			13.56	12.4
	13.57	-1.4			13.57	12.5
	13.58	-1.6			13.58	12.4
	13.59	-1.4			13.59	12.5
	13.6	-1.61			13.6	12.4
	13.61	-1.4			13.61	12.5
	13.62	-1.61			13.62	12.4
	13.63	-1.4			13.63	12.5
	13.64	-1.6			13.64	12.4
	13.65	-1.4			13.65	12.5
	13.66	-1.6			13.66	12.5
	13.67	-1.4			13.67	12.5
	13.68	-1.6			13.68	12.4
	13.69	-1.39			13.69	12.5
	13.7	-1.6			13.7	12.4
	13.71	-1.4			13.71	12.5
	13.72	-1.6			13.72	12.4
	13.73	-1.4			13.73	12.5
	13.74	-1.6			13.74	12.4
	13.75	-1.4			13.75	12.5
	13.76	-1.61			13.76	12.4
	13.77	-1.39			13.77	12.5
	13.78	-1.61			13.78	12.4
	13.79	-1.4			13.79	12.5
	13.8	-1.61			13.8	12.4
	13.81	-1.4			13.81	12.5
	13.82	-1.61			13.82	12.4
	13.83	-1.4			13.83	12.5
	13.84	-1.61			13.84	12.5
	13.85	-1.4			13.85	12.5
	13.86	-1.6			13.86	12.5
	13.87	-1.39			13.87	12.5
	13.88	-1.6			13.88	12.5
	13.89	-1.4			13.89	12.5
	13.9	-1.61			13.9	12.5
	13.91	-1.39			13.91	12.5
	13.92	-1.6			13.92	12.5
	13.93	-1.39			13.93	12.5
	13.94	-1.61			13.94	12.5
	13.95	-1.4			13.95	12.6
	13.96	-1.61			13.96	12.5
	13.97	-1.4			13.97	12.6
	13.98	-1.61			13.98	12.5
	13.99	-1.4			13.99	12.7
	14	-1.62			14	12.6
	14.01	-1.4			14.01	12.8
	14.02	-1.62			14.02	12.7
	14.03	-1.4			14.03	12.8
	14.04	-1.62			14.04	12.8
	14.05	-1.4			14.05	12.9
	14.06	-1.07			14.06	12.9
	14.07	-0.558			14.07	13
	14.08	-0.486			14.08	12.9
	14.09	-0.286			14.09	13.1
	14.1	-0.389			14.1	13
	14.11	-0.176			14.11	13.1
	14.12	-0.328			14.12	13.1
	14.13	-0.205			14.13	13.2
	14.14	-0.292			14.14	13.2
	14.15	-0.199			14.15	13.3
	14.16	-0.276			14.16	13.2
	14.17	-0.195			14.17	13.3
	14.18	-0.283			14.18	13.3
	14.19	-0.189			14.19	13.4
	14.2	-0.283			14.2	13.3
	14.21	-0.195			14.21	13.4
	14.22	-0.276			14.22	13.4
	14.23	-0.186			14.23	13.5
	14.24	-0.273			14.24	13.4
	14.25	-0.189			14.25	13.6
	14.26	-0.273			14.26	13.5
	14.27	-0.186			14.27	13.6
	14.28	-0.27			14.28	13.6
	14.29	-0.179			14.29	13.7
	14.3	-0.27			14.3	13.6
	14.31	-0.176			14.31	13.7
	14.32	-0.266			14.32	13.7
	14.33	-0.182			14.33	13.8
	14.34	-0.263			14.34	13.7
	14.35	-0.173			14.35	13.8
	14.36	-0.263			14.36	13.8
	14.37	-0.176			14.37	13.9
	14.38	-0.26			14.38	13.8
	14.39	-0.179			14.39	13.9
	14.4	-0.26			14.4	13.9
	14.41	-0.179			14.41	14
	14.42	-0.263			14.42	13.9
	14.43	-0.173			14.43	14
	14.44	-0.26			14.44	13.8
	14.45	-0.169			14.45	13.7
	14.46	-0.26			14.46	13.6
	14.47	-0.176			14.47	13.7
	14.48	-0.27			14.48	13.6
	14.49	-0.189			14.49	13.7
	14.5	-0.292			14.5	13.6
	14.51	-0.215			14.51	13.7
	14.52	-0.461			14.52	13.6
	14.53	-0.616			14.53	13.7
	14.54	-1.6			14.54	13.6
	14.55	-1.39			14.55	13.7
	14.56	-1.66			14.56	13.6
	14.57	-1.39			14.57	13.7
	14.58	-1.62			14.58	13.6
	14.59	-1.39			14.59	13.7
	14.6	-1.62			14.6	13.6
	14.61	-1.39			14.61	13.7
	14.62	-1.62			14.62	13.6
	14.63	-1.4			14.63	13.7
	14.64	-1.62			14.64	13.6
	14.65	-1.4			14.65	13.7
	14.66	-1.63			14.66	13.6
	14.67	-1.41			14.67	13.7
	14.68	-1.62			14.68	13.6
	14.69	-1.39			14.69	13.7
	14.7	-1.62			14.7	13.6
	14.71	-1.39			14.71	13.7
	14.72	-1.62			14.72	13.6
	14.73	-1.39			14.73	13.7
	14.74	-1.62			14.74	13.6
	14.75	-1.39			14.75	13.7
	14.76	-1.62			14.76	13.6
	14.77	-1.41			14.77	13.7
	14.78	-1.61			14.78	13.6
	14.79	-1.38			14.79	13.7
	14.8	-1.62			14.8	13.6
	14.81	-1.39			14.81	13.7
	14.82	-1.62			14.82	13.6
	14.83	-1.39			14.83	13.7
	14.84	-1.62			14.84	13.6
	14.85	-1.39			14.85	13.7
	14.86	-1.62			14.86	13.6
	14.87	-1.39			14.87	13.7
	14.88	-1.68			14.88	13.6
	14.89	-1.39			14.89	13.7
	14.9	-1.62			14.9	13.6
	14.91	-1.39			14.91	13.7
	14.92	-1.62			14.92	13.6
	14.93	-1.38			14.93	13.7
	14.94	-1.62			14.94	13.6
	14.95	-1.39			14.95	13.7
	14.96	-1.62			14.96	13.6
	14.97	-1.38			14.97	13.7
	14.98	-1.62			14.98	13.6
	14.99	-1.4			14.99	13.7
	15	-1.62			15	13.6
	15.01	-1.38			15.01	13.7
	15.02	-1.62			15.02	13.6
	15.03	-1.38			15.03	13.7
	15.04	-1.63			15.04	13.6
	15.05	-1.38			15.05	13.7
	15.06	-1.61			15.06	13.6
	15.07	-1.37			15.07	13.7
	15.08	-1.62			15.08	13.6
	15.09	-1.38			15.09	13.7
	15.1	-1.63			15.1	13.6
	15.11	-1.39			15.11	13.8
	15.12	-1.62			15.12	13.7
	15.13	-1.38			15.13	13.7
	15.14	-1.62			15.14	13.6
	15.15	-1.38			15.15	13.7
	15.16	-1.62			15.16	13.7
	15.17	-1.38			15.17	13.8
	15.18	-1.62			15.18	13.7
	15.19	-1.38			15.19	13.7
	15.2	-1.68			15.2	13.7
	15.21	-1.38			15.21	13.7
	15.22	-1.62			15.22	13.7
	15.23	-1.38			15.23	13.8
	15.24	-1.62			15.24	13.6
	15.25	-1.38			15.25	13.8
	15.26	-1.62			15.26	13.6
	15.27	-1.39			15.27	13.8
	15.28	-1.63			15.28	13.7
	15.29	-1.38			15.29	13.8
	15.3	-1.63			15.3	13.7
	15.31	-1.39			15.31	13.8
	15.32	-1.63			15.32	13.7
	15.33	-1.39			15.33	13.8
	15.34	-1.62			15.34	13.7
	15.35	-1.38			15.35	13.8
	15.36	-1.62			15.36	13.7
	15.37	-1.38			15.37	13.8
	15.38	-1.62			15.38	13.7
	15.39	-1.38			15.39	13.8
	15.4	-1.62			15.4	13.7
	15.41	-1.38			15.41	13.8
	15.42	-1.62			15.42	13.7
	15.43	-1.38			15.43	13.8
	15.44	-1.62			15.44	13.7
	15.45	-1.38			15.45	13.8
	15.46	-1.62			15.46	13.7
	15.47	-1.38			15.47	13.8
	15.48	-1.63			15.48	13.7
	15.49	-1.38			15.49	13.8
	15.5	-1.63			15.5	13.7
	15.51	-1.38			15.51	13.8
	15.52	-1.62			15.52	13.8
	15.53	-1.39			15.53	13.9
	15.54	-1.63			15.54	13.8
	15.55	-1.39			15.55	14
	15.56	-1.63			15.56	13.9
	15.57	-1.39			15.57	14.1
	15.58	-1.62			15.58	14
	15.59	-0.732			15.59	14.2
	15.6	-0.596			15.6	14.1
	15.61	-0.338			15.61	14.2
	15.62	-0.373			15.62	14.2
	15.63	-0.215			15.63	14.3
	15.64	-0.318			15.64	14.3
	15.65	-0.208			15.65	14.4
	15.66	-0.289			15.66	14.3
	15.67	-0.199			15.67	14.5
	15.68	-0.283			15.68	14.4
	15.69	-0.192			15.69	14.5
	15.7	-0.279			15.7	14.4
	15.71	-0.189			15.71	14.6
	15.72	-0.276			15.72	14.5
	15.73	-0.186			15.73	14.6
	15.74	-0.276			15.74	14.6
	15.75	-0.186			15.75	14.7
	15.76	-0.273			15.76	14.6
	15.77	-0.182			15.77	14.8
	15.78	-0.266			15.78	14.7
	15.79	-0.179			15.79	14.8
	15.8	-0.266			15.8	14.7
	15.81	-0.189			15.81	14.9
	15.82	-0.263			15.82	14.8
	15.83	-0.179			15.83	14.9
	15.84	-0.263			15.84	14.8
	15.85	-0.179			15.85	15
	15.86	-0.26			15.86	14.9
	15.87	-0.179			15.87	15
	15.88	-0.257			15.88	14.9
	15.89	-0.173			15.89	15.1
	15.9	-0.257			15.9	15
	15.91	-0.176			15.91	15.1
	15.92	-0.263			15.92	15.1
	15.93	-0.176			15.93	15.2
	15.94	-0.26			15.94	15.1
	15.95	-0.176			15.95	15.2
	15.96	-0.26			15.96	15.1
	15.97	-0.173			15.97	15
	15.98	-0.257			15.98	14.8
	15.99	-0.173			15.99	14.9
	16	-0.26			16	14.8
	16.01	-0.176			16.01	14.9
	16.02	-0.273			16.02	14.8
	16.03	-0.208			16.03	14.9
	16.04	-0.347			16.04	14.8
	16.05	-0.299			16.05	14.9
	16.06	-1.13			16.06	14.8
	16.07	-1.41			16.07	14.9
	16.08	-1.66			16.08	14.8
	16.09	-1.42			16.09	14.9
	16.1	-1.67			16.1	14.8
	16.11	-1.42			16.11	14.9
	16.12	-1.68			16.12	14.8
	16.13	-1.43			16.13	14.9
	16.14	-1.67			16.14	14.8
	16.15	-1.43			16.15	14.9
	16.16	-1.65			16.16	14.8
	16.17	-1.43			16.17	14.9
	16.18	-1.67			16.18	14.8
	16.19	-1.42			16.19	14.9
	16.2	-1.67			16.2	14.8
	16.21	-1.42			16.21	14.9
	16.22	-1.66			16.22	14.9
	16.23	-1.42			16.23	14.9
	16.24	-1.66			16.24	14.8
	16.25	-1.41			16.25	14.9
	16.26	-1.65			16.26	14.8
	16.27	-1.37			16.27	14.9
	16.28	-1.65			16.28	14.8
	16.29	-1.4			16.29	14.9
	16.3	-1.65			16.3	14.8
	16.31	-1.41			16.31	14.9
	16.32	-1.65			16.32	14.8
	16.33	-1.4			16.33	15
	16.34	-1.64			16.34	14.8
	16.35	-1.4			16.35	14.9
	16.36	-1.64			16.36	14.9
	16.37	-1.4			16.37	15
	16.38	-1.64			16.38	14.9
	16.39	-1.4			16.39	15
	16.4	-1.64			16.4	14.9
	16.41	-1.4			16.41	15
	16.42	-1.64			16.42	14.9
	16.43	-1.4			16.43	15
	16.44	-1.64			16.44	14.9
	16.45	-1.4			16.45	15
	16.46	-1.64			16.46	14.9
	16.47	-1.4			16.47	15
	16.48	-1.62			16.48	14.9
	16.49	-1.4			16.49	15
	16.5	-1.64			16.5	14.9
	16.51	-1.4			16.51	15
	16.52	-1.64			16.52	14.9
	16.53	-1.4			16.53	15
	16.54	-1.64			16.54	14.9
	16.55	-1.4			16.55	15
	16.56	-1.64			16.56	14.9
	16.57	-1.4			16.57	15
	16.58	-1.64			16.58	14.9
	16.59	-1.41			16.59	15
	16.6	-1.64			16.6	14.9
	16.61	-1.4			16.61	15
	16.62	-1.64			16.62	14.9
	16.63	-1.4			16.63	15
	16.64	-1.63			16.64	14.9
	16.65	-1.4			16.65	15
	16.66	-1.62			16.66	14.9
	16.67	-1.4			16.67	15
	16.68	-1.63			16.68	14.9
	16.69	-1.39			16.69	15
	16.7	-1.61			16.7	14.9
	16.71	-1.39			16.71	15
	16.72	-1.62			16.72	14.9
	16.73	-1.39			16.73	15
	16.74	-1.62			16.74	14.9
	16.75	-1.39			16.75	15
	16.76	-1.63			16.76	14.9
	16.77	-1.4			16.77	15
	16.78	-1.62			16.78	14.9
	16.79	-1.4			16.79	15
	16.8	-1.62			16.8	14.9
	16.81	-1.39			16.81	15
	16.82	-1.62			16.82	14.9
	16.83	-1.39			16.83	15
	16.84	-1.61			16.84	14.9
	16.85	-1.39			16.85	15
	16.86	-1.62			16.86	14.9
	16.87	-1.39			16.87	15
	16.88	-1.61			16.88	14.9
	16.89	-1.39			16.89	15
	16.9	-1.61			16.9	14.9
	16.91	-1.4			16.91	15
	16.92	-1.61			16.92	14.9
	16.93	-1.38			16.93	15
	16.94	-1.61			16.94	14.9
	16.95	-1.39			16.95	15
	16.96	-1.62			16.96	14.9
	16.97	-1.39			16.97	15
	16.98	-1.62			16.98	14.9
	16.99	-1.39			16.99	15
	17	-1.62			17	14.9
	17.01	-1.38			17.01	15
	17.02	-1.64			17.02	14.9
	17.03	-1.39			17.03	15.1
	17.04	-1.62			17.04	15
	17.05	-1.4			17.05	15.1
	17.06	-1.62			17.06	15.1
	17.07	-1.39			17.07	15.2
	17.08	-1.62			17.08	15.1
	17.09	-1.4			17.09	15.3
	17.1	-1.62			17.1	15.2
	17.11	-1.38			17.11	15.4
	17.12	-0.813			17.12	15.3
	17.13	-0.444			17.13	15.5
	17.14	-0.409			17.14	15.4
	17.15	-0.205			17.15	15.5
	17.16	-0.312			17.16	15.5
	17.17	-0.228			17.17	15.6
	17.18	-0.289			17.18	15.5
	17.19	-0.215			17.19	15.7
	17.2	-0.276			17.2	15.6
	17.21	-0.208			17.21	15.7
	17.22	-0.276			17.22	15.7
	17.23	-0.205			17.23	15.8
	17.24	-0.276			17.24	15.7
	17.25	-0.199			17.25	15.9
	17.26	-0.266			17.26	15.8
	17.27	-0.199			17.27	15.9
	17.28	-0.27			17.28	15.8
	17.29	-0.195			17.29	16
	17.3	-0.263			17.3	15.9
	17.31	-0.199			17.31	16
	17.32	-0.26			17.32	16
	17.33	-0.189			17.33	16.1
	17.34	-0.26			17.34	16
	17.35	-0.192			17.35	16.1
	17.36	-0.257			17.36	16.1
	17.37	-0.189			17.37	16.2
	17.38	-0.257			17.38	16.1
	17.39	-0.189			17.39	16.2
	17.4	-0.26			17.4	16.2
	17.41	-0.202			17.41	16.3
	17.42	-0.26			17.42	16.2
	17.43	-0.186			17.43	16.3
	17.44	-0.254			17.44	16.3
	17.45	-0.189			17.45	16.4
	17.46	-0.257			17.46	16.3
	17.47	-0.195			17.47	16.5
	17.48	-0.26			17.48	16.4
	17.49	-0.176			17.49	16.4
	17.5	-0.244			17.5	16.1
	17.51	-0.182			17.51	16.2
	17.52	-0.231			17.52	16.1
	17.53	-0.182			17.53	16.2
	17.54	-0.26			17.54	16.1
	17.55	-0.199			17.55	16.2
	17.56	-0.299			17.56	16.1
	17.57	-0.27			17.57	16.2
	17.58	-0.512			17.58	16.1
	17.59	-1.34			17.59	16.2
	17.6	-1.65			17.6	16.1
	17.61	-1.43			17.61	16.2
	17.62	-1.66			17.62	16.1
	17.63	-1.44			17.63	16.2
	17.64	-1.65			17.64	16.1
	17.65	-1.43			17.65	16.2
	17.66	-1.66			17.66	16.1
	17.67	-1.43			17.67	16.2
	17.68	-1.65			17.68	16.1
	17.69	-1.43			17.69	16.2
	17.7	-1.65			17.7	16.1
	17.71	-1.43			17.71	16.2
	17.72	-1.64			17.72	16.1
	17.73	-1.43			17.73	16.2
	17.74	-1.64			17.74	16.1
	17.75	-1.43			17.75	16.2
	17.76	-1.64			17.76	16.1
	17.77	-1.43			17.77	16.2
	17.78	-1.64			17.78	16.1
	17.79	-1.42			17.79	16.2
	17.8	-1.64			17.8	16.1
	17.81	-1.43			17.81	16.2
	17.82	-1.64			17.82	16
	17.83	-1.42			17.83	16.2
	17.84	-1.64			17.84	16.1
	17.85	-1.43			17.85	16.2
	17.86	-1.64			17.86	16.1
	17.87	-1.41			17.87	16.2
	17.88	-1.64			17.88	16.1
	17.89	-1.42			17.89	16.2
	17.9	-1.64			17.9	16.1
	17.91	-1.42			17.91	16.2
	17.92	-1.64			17.92	16.1
	17.93	-1.43			17.93	16.2
	17.94	-1.65			17.94	16.1
	17.95	-1.42			17.95	16.2
	17.96	-1.64			17.96	16.1
	17.97	-1.43			17.97	16.2
	17.98	-1.63			17.98	16.1
	17.99	-1.43			17.99	16.2
	18	-1.64			18	16.1
	18.01	-1.43			18.01	16.2
	18.02	-1.64			18.02	16.1
	18.03	-1.43			18.03	16.2
	18.04	-1.64			18.04	16.1
	18.05	-1.43			18.05	16.2
	18.06	-1.64			18.06	16.1
	18.07	-1.43			18.07	16.2
	18.08	-1.66			18.08	16.2
	18.09	-1.43			18.09	16.3
	18.1	-1.64			18.1	16.2
	18.11	-1.42			18.11	16.3
	18.12	-1.64			18.12	16.2
	18.13	-1.42			18.13	16.3
	18.14	-1.64			18.14	16.2
	18.15	-1.42			18.15	16.3
	18.16	-1.63			18.16	16.2
	18.17	-1.41			18.17	16.3
	18.18	-1.63			18.18	16.2
	18.19	-1.42			18.19	16.4
	18.2	-1.63			18.2	16.3
	18.21	-1.42			18.21	16.4
	18.22	-1.63			18.22	16.3
	18.23	-1.42			18.23	16.4
	18.24	-1.63			18.24	16.3
	18.25	-1.42			18.25	16.4
	18.26	-1.63			18.26	16.3
	18.27	-1.43			18.27	16.4
	18.28	-1.63			18.28	16.3
	18.29	-1.42			18.29	16.4
	18.3	-1.64			18.3	16.3
	18.31	-1.43			18.31	16.5
	18.32	-1.63			18.32	16.4
	18.33	-1.42			18.33	16.5
	18.34	-1.63			18.34	16.4
	18.35	-1.42			18.35	16.5
	18.36	-1.63			18.36	16.4
	18.37	-1.42			18.37	16.5
	18.38	-1.62			18.38	16.4
	18.39	-1.42			18.39	16.5
	18.4	-1.6			18.4	16.4
	18.41	-1.42			18.41	16.5
	18.42	-1.63			18.42	16.4
	18.43	-1.42			18.43	16.6
	18.44	-1.62			18.44	16.5
	18.45	-1.42			18.45	16.6
	18.46	-1.62			18.46	16.5
	18.47	-1.42			18.47	16.6
	18.48	-1.63			18.48	16.5
	18.49	-1.42			18.49	16.6
	18.5	-1.62			18.5	16.5
	18.51	-1.47			18.51	16.6
	18.52	-1.63			18.52	16.5
	18.53	-1.43			18.53	16.6
	18.54	-1.63			18.54	16.6
	18.55	-1.43			18.55	16.7
	18.56	-1.63			18.56	16.6
	18.57	-1.43			18.57	16.8
	18.58	-1.63			18.58	16.7
	18.59	-1.43			18.59	16.9
	18.6	-1.63			18.6	16.8
	18.61	-1.43			18.61	17
	18.62	-1.63			18.62	16.9
	18.63	-1.43			18.63	17.1
	18.64	-1.41			18.64	17
	18.65	-0.642			18.65	17.2
	18.66	-0.48			18.66	17.1
	18.67	-0.347			18.67	17.3
	18.68	-0.351			18.68	17.2
	18.69	-0.257			18.69	17.4
	18.7	-0.296			18.7	17.3
	18.71	-0.231			18.71	17.4
	18.72	-0.276			18.72	17.4
	18.73	-0.218			18.73	17.5
	18.74	-0.266			18.74	17.5
	18.75	-0.212			18.75	17.6
	18.76	-0.266			18.76	17.5
	18.77	-0.215			18.77	17.7
	18.78	-0.266			18.78	17.6
	18.79	-0.208			18.79	17.8
	18.8	-0.254			18.8	17.7
	18.81	-0.205			18.81	17.8
	18.82	-0.257			18.82	17.8
	18.83	-0.202			18.83	17.9
	18.84	-0.254			18.84	17.9
	18.85	-0.202			18.85	18
	18.86	-0.25			18.86	18
	18.87	-0.202			18.87	18.1
	18.88	-0.25			18.88	18
	18.89	-0.202			18.89	18.2
	18.9	-0.25			18.9	18.1
	18.91	-0.195			18.91	18.3
	18.92	-0.247			18.92	18.2
	18.93	-0.195			18.93	18.4
	18.94	-0.247			18.94	18.3
	18.95	-0.199			18.95	18.5
	18.96	-0.244			18.96	18.4
	18.97	-0.192			18.97	18.5
	18.98	-0.241			18.98	18.5
	18.99	-0.192			18.99	18.6
	19	-0.241			19	18.6
	19.01	-0.195			19.01	18.7
	19.02	-0.237			19.02	18.5
	19.03	-0.192			19.03	18.4
	19.04	-0.241			19.04	18.3
	19.05	-0.195			19.05	18.4
	19.06	-0.244			19.06	18.3
	19.07	-0.205			19.07	18.5
	19.08	-0.266			19.08	18.4
	19.09	-0.244			19.09	18.5
	19.1	-0.338			19.1	18.4
	19.11	-0.27			19.11	18.5
	19.12	-1.58			19.12	18.4
	19.13	-1.47			19.13	18.6
	19.14	-1.65			19.14	18.5
	19.15	-1.45			19.15	18.6
	19.16	-1.64			19.16	18.5
	19.17	-1.47			19.17	18.6
	19.18	-1.63			19.18	18.5
	19.19	-1.46			19.19	18.6
	19.2	-1.63			19.2	18.6
	19.21	-1.46			19.21	18.7
	19.22	-1.63			19.22	18.6
	19.23	-1.46			19.23	18.7
	19.24	-1.62			19.24	18.6
	19.25	-1.45			19.25	18.7
	19.26	-1.61			19.26	18.6
	19.27	-1.45			19.27	18.8
	19.28	-1.62			19.28	18.7
	19.29	-1.45			19.29	18.8
	19.3	-1.62			19.3	18.7
	19.31	-1.46			19.31	18.8
	19.32	-1.63			19.32	18.7
	19.33	-1.45			19.33	18.8
	19.34	-1.63			19.34	18.8
	19.35	-1.46			19.35	18.9
	19.36	-1.63			19.36	18.8
	19.37	-1.46			19.37	18.9
	19.38	-1.62			19.38	18.8
	19.39	-1.46			19.39	18.9
	19.4	-1.62			19.4	18.8
	19.41	-1.46			19.41	19
	19.42	-1.62			19.42	18.9
	19.43	-1.46			19.43	19
	19.44	-1.62			19.44	18.9
	19.45	-1.45			19.45	19
	19.46	-1.62			19.46	18.9
	19.47	-1.42			19.47	19
	19.48	-1.61			19.48	18.9
	19.49	-1.46			19.49	19.1
	19.5	-1.62			19.5	19
	19.51	-1.45			19.51	19.1
	19.52	-1.61			19.52	19
	19.53	-1.46			19.53	19.1
	19.54	-1.62			19.54	19
	19.55	-1.46			19.55	19.1
	19.56	-1.62			19.56	19
	19.57	-1.46			19.57	19.1
	19.58	-1.61			19.58	19.1
	19.59	-1.46			19.59	19.2
	19.6	-1.61			19.6	19.1
	19.61	-1.46			19.61	19.2
	19.62	-1.61			19.62	19.1
	19.63	-1.45			19.63	19.2
	19.64	-1.61			19.64	19.1
	19.65	-1.46			19.65	19.2
	19.66	-1.61			19.66	19.1
	19.67	-1.46			19.67	19.3
	19.68	-1.61			19.68	19.2
	19.69	-1.45			19.69	19.3
	19.7	-1.61			19.7	19.2
	19.71	-1.46			19.71	19.3
	19.72	-1.61			19.72	19.2
	19.73	-1.46			19.73	19.3
	19.74	-1.61			19.74	19.2
	19.75	-1.46			19.75	19.3
	19.76	-1.62			19.76	19.3
	19.77	-1.46			19.77	19.4
	19.78	-1.61			19.78	19.3
	19.79	-1.49			19.79	19.4
	19.8	-1.61			19.8	19.3
	19.81	-1.46			19.81	19.4
	19.82	-1.61			19.82	19.3
	19.83	-1.45			19.83	19.4
	19.84	-1.61			19.84	19.4
	19.85	-1.45			19.85	19.5
	19.86	-1.61			19.86	19.4
	19.87	-1.45			19.87	19.5
	19.88	-1.61			19.88	19.4
	19.89	-1.45			19.89	19.5
	19.9	-1.61			19.9	19.4
	19.91	-1.46			19.91	19.5
	19.92	-1.61			19.92	19.4
	19.93	-1.46			19.93	19.6
	19.94	-1.6			19.94	19.5
	19.95	-1.46			19.95	19.6
[truncated: 1,110 more rows]

## Sheet: e
		Time	Charge			Time	Voltage
		s	nC			s	V
			Cu/PET				Cu/PET
		0	-0.01072
		0.001	-0.01072			0	-2.63542
		0.002	-0.01451			0.001	-2.625
		0.003	-0.01826			0.002	-2.625
		0.004	-0.01826			0.003	-2.625
		0.005	-0.02212			0.004	-2.625
		0.006	-0.02586			0.005	-2.625
		0.007	-0.01451			0.006	-2.61458
		0.008	-0.02212			0.007	-2.61458
		0.009	-0.02212			0.008	-2.61458
		0.01	-0.02212			0.009	-2.60417
		0.011	-0.01826			0.01	-2.59375
		0.012	-0.01826			0.011	-2.59375
		0.013	-0.02212			0.012	-2.59375
		0.014	-0.01826			0.013	-2.59375
		0.015	-0.02212			0.014	-2.59375
		0.016	-0.01826			0.015	-2.59375
		0.017	-0.01072			0.016	-2.59375
		0.018	-0.03721			0.017	-2.59375
		0.019	-0.02586			0.018	-2.60417
		0.02	-0.05617			0.019	-2.60417
		0.021	-0.02586			0.02	-2.60417
		0.022	-0.01826			0.021	-2.60417
		0.023	-0.02961			0.022	-2.60417
		0.024	-0.02212			0.023	-2.60417
		0.025	-0.02961			0.024	-2.59375
		0.026	-0.03347			0.025	-2.59375
		0.027	-0.03347			0.026	-2.59375
		0.028	-0.02961			0.027	-2.58333
		0.029	-0.02961			0.028	-2.58333
		0.03	-0.03347			0.029	-2.57292
		0.031	-0.02586			0.03	-2.57292
		0.032	-0.02586			0.031	-2.5625
		0.033	-0.02586			0.032	-2.57292
		0.034	-0.02961			0.033	-2.5625
		0.035	-0.02586			0.034	-2.57292
		0.036	-0.02586			0.035	-2.5625
		0.037	-0.02961			0.036	-2.57292
		0.038	-0.02961			0.037	-2.57292
		0.039	-0.02961			0.038	-2.57292
		0.04	-0.02586			0.039	-2.57292
		0.041	-0.02961			0.04	-2.57292
		0.042	-0.02961			0.041	-2.57292
		0.043	-0.03347			0.042	-2.57292
		0.044	-0.03347			0.043	-2.5625
		0.045	-0.03347			0.044	-2.57292
		0.046	-0.03721			0.045	-2.5625
		0.047	-0.04096			0.046	-2.5625
		0.048	-0.03347			0.047	-2.55208
		0.049	-0.03347			0.048	-2.55208
		0.05	-0.03721			0.049	-2.55208
		0.051	-0.03347			0.05	-2.54167
		0.052	-0.02961			0.051	-2.54167
		0.053	-0.03347			0.052	-2.54167
		0.054	-0.02961			0.053	-2.54167
		0.055	-0.03347			0.054	-2.54167
		0.056	-0.03347			0.055	-2.53125
		0.057	-0.03347			0.056	-2.53125
		0.058	-0.02961			0.057	-2.54167
		0.059	-0.02586			0.058	-2.54167
		0.06	-0.03347			0.059	-2.54167
		0.061	-0.03347			0.06	-2.54167
		0.062	-0.02961			0.061	-2.54167
		0.063	-0.02961			0.062	-2.54167
		0.064	-0.03347			0.063	-2.54167
		0.065	-0.03721			0.064	-2.54167
		0.066	-0.03721			0.065	-2.54167
		0.067	-0.03721			0.066	-2.53125
		0.068	-0.03721			0.067	-2.53125
		0.069	-0.03721			0.068	-2.52083
		0.07	-0.03347			0.069	-2.52083
		0.071	-0.02961			0.07	-2.52083
		0.072	-0.02961			0.071	-2.51042
		0.073	-0.02961			0.072	-2.51042
		0.074	-0.02961			0.073	-2.51042
		0.075	-0.02586			0.074	-2.51042
		0.076	-0.03347			0.075	-2.51042
		0.077	-0.02961			0.076	-2.51042
		0.078	-0.02961			0.077	-2.51042
		0.079	-0.02586			0.078	-2.51042
		0.08	-0.03347			0.079	-2.52083
		0.081	-0.03347			0.08	-2.52083
		0.082	-0.03347			0.081	-2.51042
		0.083	-0.03721			0.082	-2.52083
		0.084	-0.03721			0.083	-2.52083
		0.085	-0.03721			0.084	-2.51042
		0.086	-0.03347			0.085	-2.51042
		0.087	-0.04096			0.086	-2.5
		0.088	-0.03347			0.087	-2.5
		0.089	-0.03721			0.088	-2.5
		0.09	-0.03347			0.089	-2.48958
		0.091	-0.03347			0.09	-2.48958
		0.092	-0.02961			0.091	-2.47917
		0.093	-0.02961			0.092	-2.48958
		0.094	-0.02961			0.093	-2.47917
		0.095	-0.02586			0.094	-2.46875
		0.096	-0.02586			0.095	-2.4375
		0.097	-0.02586			0.096	-2.48958
		0.098	-0.02961			0.097	-2.5
		0.099	-0.02586			0.098	-2.48958
		0.1	-0.03347			0.099	-2.5
		0.101	-0.02961			0.1	-2.48958
		0.102	-0.02961			0.101	-2.48958
		0.103	-0.03721			0.102	-2.48958
		0.104	-0.02961			0.103	-2.48958
		0.105	-0.03721			0.104	-2.47917
		0.106	-0.04096			0.105	-2.47917
		0.107	-0.03721			0.106	-2.46875
		0.108	-0.02961			0.107	-2.46875
		0.109	-0.03721			0.108	-2.45833
		0.11	-0.03347			0.109	-2.45833
		0.111	-0.03721			0.11	-2.45833
		0.112	-0.03721			0.111	-2.44792
		0.113	-0.02961			0.112	-2.44792
		0.114	-0.02961			0.113	-2.44792
		0.115	-0.02586			0.114	-2.44792
		0.116	-0.02961			0.115	-2.44792
		0.117	-0.02961			0.116	-2.45833
		0.118	-0.02586			0.117	-2.44792
		0.119	-0.02586			0.118	-2.44792
		0.12	-0.02586			0.119	-2.45833
		0.121	-0.02961			0.12	-2.45833
		0.122	-0.03347			0.121	-2.45833
		0.123	-0.03347			0.122	-2.45833
		0.124	-0.03347			0.123	-2.45833
		0.125	-0.07501			0.124	-2.44792
		0.126	-0.04482			0.125	-2.44792
		0.127	-0.01072			0.126	-2.4375
		0.128	-0.03347			0.127	-2.4375
		0.129	-0.04482			0.128	-2.4375
		0.13	-0.02961			0.129	-2.42708
		0.131	-0.02961			0.13	-2.42708
		0.132	-0.03347			0.131	-2.41667
		0.133	-0.02961			0.132	-2.41667
		0.134	-0.02586			0.133	-2.41667
		0.135	-0.02961			0.134	-2.41667
		0.136	-0.02586			0.135	-2.41667
		0.137	-0.02586			0.136	-2.41667
		0.138	-0.02961			0.137	-2.41667
		0.139	-0.02961			0.138	-2.42708
		0.14	-0.02961			0.139	-2.42708
		0.141	-0.03721			0.14	-2.42708
		0.142	-0.03347			0.141	-2.42708
		0.143	-0.03721			0.142	-2.41667
		0.144	-0.03347			0.143	-2.42708
		0.145	-0.03347			0.144	-2.41667
		0.146	-0.03721			0.145	-2.41667
		0.147	-0.03721			0.146	-2.40625
		0.148	-0.03721			0.147	-2.40625
		0.149	-0.03721			0.148	-2.40625
		0.15	-0.03721			0.149	-2.39583
		0.151	-0.03347			0.15	-2.39583
		0.152	-0.03347			0.151	-2.38542
		0.153	-0.02961			0.152	-2.38542
		0.154	-0.02961			0.153	-2.38542
		0.155	-0.02961			0.154	-2.38542
		0.156	-0.02586			0.155	-2.38542
		0.157	-0.02961			0.156	-2.38542
		0.158	-0.03347			0.157	-2.38542
		0.159	-0.02961			0.158	-2.39583
		0.16	-0.02961			0.159	-2.38542
		0.161	-0.02961			0.16	-2.39583
		0.162	-0.03721			0.161	-2.38542
		0.163	-0.03721			0.162	-2.39583
		0.164	-0.03347			0.163	-2.38542
		0.165	-0.04096			0.164	-2.38542
		0.166	-0.03721			0.165	-2.375
		0.167	-0.03721			0.166	-2.375
		0.168	-0.04096			0.167	-2.36458
		0.169	-0.04096			0.168	-2.36458
		0.17	-0.03721			0.169	-2.35417
		0.171	-0.03721			0.17	-2.35417
		0.172	-0.03721			0.171	-2.35417
		0.173	-0.03347			0.172	-2.35417
		0.174	-0.02961			0.173	-2.35417
		0.175	-0.03721			0.174	-2.35417
		0.176	-0.03347			0.175	-2.34375
		0.177	-0.03347			0.176	-2.34375
		0.178	-0.03347			0.177	-2.34375
		0.179	-0.03347			0.178	-2.34375
		0.18	-0.04096			0.179	-2.35417
		0.181	-0.03347			0.18	-2.35417
		0.182	-0.04096			0.181	-2.34375
		0.183	-0.04096			0.182	-2.35417
		0.184	-0.04482			0.183	-2.34375
		0.185	-0.04096			0.184	-2.34375
		0.186	-0.04096			0.185	-2.34375
		0.187	-0.04096			0.186	-2.33333
		0.188	-0.04482			0.187	-2.33333
		0.189	-0.04096			0.188	-2.32292
		0.19	-0.03721			0.189	-2.3125
		0.191	-0.04482			0.19	-2.3125
		0.192	-0.04482			0.191	-2.3125
		0.193	-0.03721			0.192	-2.3125
		0.194	-0.04096			0.193	-2.30208
		0.195	-0.03721			0.194	-2.30208
		0.196	-0.03721			0.195	-2.30208
		0.197	-0.03721			0.196	-2.30208
		0.198	-0.04096			0.197	-2.30208
		0.199	-0.03721			0.198	-2.30208
		0.2	-0.04096			0.199	-2.3125
		0.201	-0.03721			0.2	-2.30208
		0.202	-0.04482			0.201	-2.29167
		0.203	-0.04856			0.202	-2.25
		0.204	-0.04482			0.203	-2.29167
		0.205	-0.04482			0.204	-2.29167
		0.206	-0.04482			0.205	-2.28125
		0.207	-0.04856			0.206	-2.29167
		0.208	-0.04856			0.207	-2.27083
		0.209	-0.04856			0.208	-2.27083
		0.21	-0.04482			0.209	-2.26042
		0.211	-0.04482			0.21	-2.27083
		0.212	-0.04096			0.211	-2.27083
		0.213	-0.04856			0.212	-2.26042
		0.214	-0.04096			0.213	-2.26042
		0.215	-0.04856			0.214	-2.26042
		0.216	-0.04482			0.215	-2.26042
		0.217	-0.04482			0.216	-2.26042
		0.218	-0.04096			0.217	-2.26042
		0.219	-0.04096			0.218	-2.25
		0.22	-0.04096			0.219	-2.25
		0.221	-0.04856			0.22	-2.26042
		0.222	-0.05231			0.221	-2.25
		0.223	-0.04856			0.222	-2.25
		0.224	-0.04856			0.223	-2.25
		0.225	-0.05231			0.224	-2.23958
		0.226	-0.05231			0.225	-2.22917
		0.227	-0.05617			0.226	-2.22917
		0.228	-0.05231			0.227	-2.22917
		0.229	-0.05231			0.228	-2.21875
		0.23	-0.05231			0.229	-2.20833
		0.231	-0.03721			0.23	-2.20833
		0.232	-0.10157			0.231	-2.19792
		0.233	-0.05231			0.232	-2.19792
		0.234	-0.02586			0.233	-2.1875
		0.235	-0.05231			0.234	-2.1875
		0.236	-0.05617			0.235	-2.1875
		0.237	-0.04856			0.236	-2.1875
		0.238	-0.04482			0.237	-2.17708
		0.239	-0.04856			0.238	-2.17708
		0.24	-0.04482			0.239	-2.17708
		0.241	-0.04856			0.24	-2.17708
		0.242	-0.05231			0.241	-2.17708
		0.243	-0.05617			0.242	-2.16667
		0.244	-0.05617			0.243	-2.16667
		0.245	-0.05231			0.244	-2.15625
		0.246	-0.05617			0.245	-2.14583
		0.247	-0.05617			0.246	-2.14583
		0.248	-0.05617			0.247	-2.13542
		0.249	-0.05991			0.248	-2.125
		0.25	-0.05617			0.249	-2.11458
		0.251	-0.04856			0.25	-2.10417
		0.252	-0.05231			0.251	-2.09375
		0.253	-0.05231			0.252	-2.09375
		0.254	-0.04856			0.253	-2.08333
		0.255	-0.04856			0.254	-2.08333
		0.256	-0.04856			0.255	-2.07292
		0.257	-0.04856			0.256	-2.07292
		0.258	-0.05231			0.257	-2.0625
		0.259	-0.04856			0.258	-2.0625
		0.26	-0.05231			0.259	-2.05208
		0.261	-0.05231			0.26	-2.04167
		0.262	-0.04856			0.261	-2.03125
		0.263	-0.05231			0.262	-2.02083
		0.264	-0.05617			0.263	-2.01042
		0.265	-0.05991			0.264	-2
		0.266	-0.05231			0.265	-1.98958
		0.267	-0.05617			0.266	-1.96875
		0.268	-0.05617			0.267	-1.94792
		0.269	-0.05617			0.268	-1.9375
		0.27	-0.05231			0.269	-1.91667
		0.271	-0.05617			0.27	-1.89583
		0.272	-0.05231			0.271	-1.875
		0.273	-0.05231			0.272	-1.85417
		0.274	-0.04482			0.273	-1.84375
		0.275	-0.04096			0.274	-1.8125
		0.276	-0.04482			0.275	-1.79167
		0.277	-0.04482			0.276	-1.77083
		0.278	-0.03347			0.277	-1.73958
		0.279	-0.02586			0.278	-1.70833
		0.28	-0.02212			0.279	-1.67708
		0.281	-0.01451			0.28	-1.64583
		0.282	0.000637766			0.281	-1.60417
		0.283	0.0158			0.282	-1.55208
		0.284	0.02329			0.283	-1.48958
		0.285	0.03464			0.284	-1.41667
		0.286	0.04611			0.285	-1.33333
		0.287	0.0763			0.286	-1.22917
		0.288	0.09151			0.287	-1.10417
		0.289	0.1217			0.288	-0.92604
		0.29	0.15213			0.289	-0.68021
		0.291	0.19309			0.29	-0.26563
		0.292	0.25745			0.291	0.40833
		0.293	0.31479			0.292	1.01146
		0.294	0.38617			0.293	1.54167
		0.295	0.45521			0.294	2.02083
		0.296	0.5266			0.295	2.54167
		0.297	0.59447			0.296	3.02083
		0.298	0.67404			0.297	3.41667
		0.299	0.75713			0.298	3.71875
		0.3	0.8484			0.299	3.94792
		0.301	0.95372			0.3	4.10417
		0.302	1.07543			0.301	4.20833
		0.303	1.22872			0.302	4.30208
		0.304	1.36915			0.303	4.38542
		0.305	1.52128			0.304	4.51042
		0.306	1.65			0.305	4.64583
		0.307	1.80213			0.306	4.84375
		0.308	1.94255			0.307	5.08333
		0.309	2.09468			0.308	5.36458
		0.31	2.25851			0.309	5.64583
		0.311	2.42234			0.31	5.92708
		0.312	2.59787			0.311	6.17708
		0.313	2.78511			0.312	6.40625
		0.314	2.99574			0.313	6.60417
		0.315	3.21809			0.314	6.77083
		0.316	3.42872			0.315	6.88542
		0.317	3.61596			0.316	7
		0.318	3.80319			0.317	7.09375
		0.319	4.01383			0.318	7.17708
		0.32	4.21277			0.319	7.26042
		0.321	4.43511			0.32	7.33333
		0.322	4.72766			0.321	7.40625
		0.323	4.80957			0.322	7.47917
		0.324	4.90319			0.323	7.55208
		0.325	4.9617			0.324	7.64583
		0.326	5.02021			0.325	7.72917
		0.327	5.07872			0.326	7.80208
		0.328	5.12553			0.327	7.86458
		0.329	5.14894			0.328	7.92708
		0.33	5.18404			0.329	7.96875
		0.331	5.20745			0.33	8.02083
		0.332	5.23085			0.331	8.07292
		0.333	5.25426			0.332	8.11458
		0.334	5.27766			0.333	8.15625
		0.335	5.28936			0.334	8.17708
		0.336	5.30106			0.335	8.19792
		0.337	5.31277			0.336	8.21875
		0.338	5.32447			0.337	8.22917
		0.339	5.32447			0.338	8.23958
		0.34	5.33617			0.339	8.25
		0.341	5.34787			0.34	8.26042
		0.342	5.34787			0.341	8.28125
		0.343	5.35957			0.342	8.29167
		0.344	5.35957			0.343	8.30208
		0.345	5.35957			0.344	8.3125
		0.346	5.37128			0.345	8.32292
		0.347	5.37128			0.346	8.33333
		0.348	5.39468			0.347	8.33333
		0.349	5.40638			0.348	8.34375
		0.35	5.38298			0.349	8.35417
		0.351	5.34787			0.35	8.34375
		0.352	5.40638			0.351	8.34375
		0.353	5.40638			0.352	8.34375
		0.354	5.45319			0.353	8.33333
		0.355	5.40638			0.354	8.34375
		0.356	5.42979			0.355	8.34375
		0.357	5.40638			0.356	8.33333
		0.358	5.42979			0.357	8.32292
		0.359	5.42979			0.358	8.32292
		0.36	5.42979			0.359	8.3125
		0.361	5.42979			0.36	8.3125
		0.362	5.42979			0.361	8.30208
		0.363	5.42979			0.362	8.30208
		0.364	5.42979			0.363	8.29167
		0.365	5.42979			0.364	8.29167
		0.366	5.42979			0.365	8.29167
		0.367	5.44149			0.366	8.29167
		0.368	5.42979			0.367	8.28125
		0.369	5.44149			0.368	8.28125
		0.37	5.44149			0.369	8.28125
		0.371	5.44149			0.37	8.28125
		0.372	5.44149			0.371	8.27083
		0.373	5.45319			0.372	8.27083
		0.374	5.45319			0.373	8.27083
		0.375	5.45319			0.374	8.26042
		0.376	5.45319			0.375	8.25
		0.377	5.46489			0.376	8.25
		0.378	5.45319			0.377	8.23958
		0.379	5.46489			0.378	8.22917
		0.38	5.46489			0.379	8.22917
		0.381	5.46489			0.38	8.21875
		0.382	5.46489			0.381	8.20833
		0.383	5.45319			0.382	8.20833
		0.384	5.45319			0.383	8.19792
		0.385	5.45319			0.384	8.19792
		0.386	5.46489			0.385	8.19792
		0.387	5.46489			0.386	8.1875
		0.388	5.46489			0.387	8.1875
		0.389	5.46489			0.388	8.1875
		0.39	5.46489			0.389	8.1875
		0.391	5.46489			0.39	8.17708
		0.392	5.46489			0.391	8.16667
		0.393	5.4766			0.392	8.17708
		0.394	5.4766			0.393	8.16667
		0.395	5.4766			0.394	8.15625
		0.396	5.4766			0.395	8.14583
		0.397	5.4766			0.396	8.14583
		0.398	5.4766			0.397	8.13542
		0.399	5.4766			0.398	8.125
		0.4	5.4766			0.399	8.11458
		0.401	5.4766			0.4	8.11458
		0.402	5.4766			0.401	8.10417
		0.403	5.4766			0.402	8.09375
		0.404	5.4766			0.403	8.10417
		0.405	5.4766			0.404	8.11458
		0.406	5.4766			0.405	8.08333
		0.407	5.4766			0.406	8.05208
		0.408	5.4766			0.407	8.07292
		0.409	5.4766			0.408	8.07292
		0.41	5.4766			0.409	8.07292
		0.411	5.4766			0.41	8.07292
		0.412	5.4883			0.411	8.0625
		0.413	5.4883			0.412	8.0625
		0.414	5.4883			0.413	8.05208
		0.415	5.4883			0.414	8.05208
		0.416	5.4883			0.415	8.04167
		0.417	5.4883			0.416	8.03125
		0.418	5.4883			0.417	8.02083
		0.419	5.4883			0.418	8.02083
		0.42	5.4883			0.419	8.01042
		0.421	5.4883			0.42	8
		0.422	5.4883			0.421	8
		0.423	5.4766			0.422	7.98958
		0.424	5.4883			0.423	7.97917
		0.425	5.4766			0.424	7.97917
		0.426	5.4883			0.425	7.97917
		0.427	5.4883			0.426	7.97917
		0.428	5.4883			0.427	7.97917
		0.429	5.4883			0.428	7.96875
		0.43	5.4883			0.429	7.96875
		0.431	5.4883			0.43	7.96875
		0.432	5.4883			0.431	7.95833
		0.433	5.4883			0.432	7.95833
		0.434	5.4883			0.433	7.95833
		0.435	5.4883			0.434	7.94792
		0.436	5.5			0.435	7.9375
		0.437	5.5			0.436	7.92708
		0.438	5.5			0.437	7.91667
		0.439	5.4883			0.438	7.90625
		0.44	5.5			0.439	7.90625
		0.441	5.4883			0.44	7.89583
		0.442	5.4883			0.441	7.88542
		0.443	5.4883			0.442	7.88542
		0.444	5.4883			0.443	7.875
		0.445	5.4883			0.444	7.875
		0.446	5.4883			0.445	7.875
		0.447	5.4883			0.446	7.86458
		0.448	5.4883			0.447	7.86458
		0.449	5.4883			0.448	7.86458
		0.45	5.4883			0.449	7.85417
		0.451	5.4883			0.45	7.85417
		0.452	5.5			0.451	7.85417
		0.453	5.5			0.452	7.85417
		0.454	5.5			0.453	7.84375
		0.455	5.5			0.454	7.83333
		0.456	5.5234			0.455	7.83333
		0.457	5.5			0.456	7.82292
		0.458	5.5234			0.457	7.82292
		0.459	5.5117			0.458	7.8125
		0.46	5.4883			0.459	7.80208
		0.461	5.4883			0.46	7.79167
		0.462	5.5			0.461	7.79167
		0.463	5.5117			0.462	7.79167
		0.464	5.4883			0.463	7.77083
		0.465	5.5			0.464	7.77083
		0.466	5.4883			0.465	7.77083
		0.467	5.4883			0.466	7.77083
		0.468	5.4883			0.467	7.76042
		0.469	5.5			0.468	7.77083
		0.47	5.4883			0.469	7.76042
		0.471	5.5			0.47	7.75
		0.472	5.5			0.471	7.75
		0.473	5.5			0.472	7.75
		0.474	5.5			0.473	7.73958
		0.475	5.5			0.474	7.73958
		0.476	5.5			0.475	7.73958
		0.477	5.5			0.476	7.72917
		0.478	5.5			0.477	7.71875
		0.479	5.5			0.478	7.70833
		0.48	5.5			0.479	7.70833
		0.481	5.5			0.48	7.69792
		0.482	5.5			0.481	7.69792
		0.483	5.5			0.482	7.6875
		0.484	5.5			0.483	7.67708
		0.485	5.5			0.484	7.67708
		0.486	5.4883			0.485	7.67708
		0.487	5.5			0.486	7.67708
		0.488	5.5			0.487	7.66667
		0.489	5.4883			0.488	7.66667
		0.49	5.5			0.489	7.66667
		0.491	5.5			0.49	7.65625
		0.492	5.5			0.491	7.65625
		0.493	5.5			0.492	7.64583
		0.494	5.5			0.493	7.64583
		0.495	5.5			0.494	7.64583
		0.496	5.5			0.495	7.63542
		0.497	5.5117			0.496	7.625
		0.498	5.5			0.497	7.625
		0.499	5.5117			0.498	7.61458
		0.5	5.5			0.499	7.61458
		0.501	5.5			0.5	7.60417
		0.502	5.5			0.501	7.60417
		0.503	5.5			0.502	7.59375
		0.504	5.5			0.503	7.58333
		0.505	5.5			0.504	7.58333
		0.506	5.5			0.505	7.58333
		0.507	5.5			0.506	7.58333
		0.508	5.5			0.507	7.57292
		0.509	5.5			0.508	7.57292
		0.51	5.5			0.509	7.57292
		0.511	5.5			0.51	7.5625
		0.512	5.5			0.511	7.55208
		0.513	5.5			0.512	7.59375
		0.514	5.5			0.513	7.53125
		0.515	5.5117			0.514	7.54167
		0.516	5.5117			0.515	7.54167
		0.517	5.5117			0.516	7.54167
		0.518	5.5			0.517	7.53125
		0.519	5.5117			0.518	7.53125
		0.52	5.5			0.519	7.52083
		0.521	5.5			0.52	7.51042
		0.522	5.5117			0.521	7.51042
		0.523	5.5117			0.522	7.51042
		0.524	5.5			0.523	7.5
		0.525	5.5			0.524	7.5
		0.526	5.5			0.525	7.5
		0.527	5.5			0.526	7.48958
		0.528	5.5			0.527	7.48958
		0.529	5.5			0.528	7.48958
		0.53	5.5			0.529	7.47917
		0.531	5.5			0.53	7.47917
		0.532	5.5			0.531	7.47917
		0.533	5.5117			0.532	7.46875
		0.534	5.5117			0.533	7.45833
		0.535	5.5117			0.534	7.45833
		0.536	5.5117			0.535	7.45833
		0.537	5.5117			0.536	7.44792
		0.538	5.5117			0.537	7.44792
		0.539	5.5117			0.538	7.4375
		0.54	5.5			0.539	7.42708
		0.541	5.5117			0.54	7.41667
		0.542	5.5117			0.541	7.41667
		0.543	5.5			0.542	7.41667
		0.544	5.5			0.543	7.40625
		0.545	5.5			0.544	7.40625
		0.546	5.5			0.545	7.40625
		0.547	5.5			0.546	7.39583
		0.548	5.5			0.547	7.40625
		0.549	5.5			0.548	7.39583
		0.55	5.5			0.549	7.39583
		0.551	5.5117			0.55	7.39583
		0.552	5.5117			0.551	7.38542
		0.553	5.5117			0.552	7.38542
		0.554	5.5117			0.553	7.375
		0.555	5.5117			0.554	7.375
		0.556	5.5117			0.555	7.36458
		0.557	5.5117			0.556	7.36458
		0.558	5.5117			0.557	7.35417
		0.559	5.5117			0.558	7.34375
		0.56	5.5117			0.559	7.34375
		0.561	5.5117			0.56	7.33333
		0.562	5.5			0.561	7.33333
		0.563	5.5234			0.562	7.32292
		0.564	5.5117			0.563	7.32292
		0.565	5.4883			0.564	7.3125
		0.566	5.5			0.565	7.3125
		0.567	5.5234			0.566	7.30208
		0.568	5.53511			0.567	7.30208
		0.569	5.5234			0.568	7.30208
		0.57	5.5117			0.569	7.30208
		0.571	5.5			0.57	7.30208
		0.572	5.5117			0.571	7.30208
		0.573	5.5117			0.572	7.29167
		0.574	5.5117			0.573	7.29167
		0.575	5.5117			0.574	7.29167
		0.576	5.5117			0.575	7.28125
		0.577	5.5117			0.576	7.28125
		0.578	5.5117			0.577	7.27083
		0.579	5.5117			0.578	7.26042
		0.58	5.5117			0.579	7.26042
		0.581	5.5117			0.58	7.25
		0.582	5.5117			0.581	7.25
		0.583	5.5117			0.582	7.23958
		0.584	5.5117			0.583	7.22917
		0.585	5.5			0.584	7.23958
		0.586	5.5117			0.585	7.22917
		0.587	5.5117			0.586	7.22917
		0.588	5.5117			0.587	7.22917
		0.589	5.5			0.588	7.21875
		0.59	5.5			0.589	7.21875
		0.591	5.5117			0.59	7.21875
		0.592	5.5117			0.591	7.21875
		0.593	5.5117			0.592	7.20833
		0.594	5.5117			0.593	7.20833
		0.595	5.5117			0.594	7.19792
		0.596	5.5117			0.595	7.19792
		0.597	5.5117			0.596	7.1875
		0.598	5.5117			0.597	7.17708
		0.599	5.5117			0.598	7.17708
		0.6	5.5117			0.599	7.16667
		0.601	5.5117			0.6	7.16667
		0.602	5.5117			0.601	7.15625
		0.603	5.5117			0.602	7.15625
		0.604	5.5117			0.603	7.14583
		0.605	5.5117			0.604	7.14583
		0.606	5.5			0.605	7.14583
		0.607	5.5			0.606	7.14583
		0.608	5.5117			0.607	7.14583
		0.609	5.5			0.608	7.14583
		0.61	5.5			0.609	7.13542
		0.611	5.5117			0.61	7.13542
		0.612	5.5117			0.611	7.13542
		0.613	5.5117			0.612	7.13542
		0.614	5.5117			0.613	7.125
		0.615	5.5117			0.614	7.125
		0.616	5.5117			0.615	7.11458
		0.617	5.5117			0.616	7.11458
		0.618	5.5117			0.617	7.10417
		0.619	5.5117			0.618	7.08333
		0.62	5.5117			0.619	7.08333
		0.621	5.5117			0.62	7.07292
		0.622	5.5117			0.621	7.07292
		0.623	5.5117			0.622	7.07292
		0.624	5.5			0.623	7.07292
		0.625	5.5			0.624	7.0625
		0.626	5.5			0.625	7.0625
		0.627	5.5117			0.626	7.0625
		0.628	5.5			0.627	7.0625
		0.629	5.5			0.628	7.0625
		0.63	5.5			0.629	7.0625
		0.631	5.5117			0.63	7.05208
		0.632	5.5117			0.631	7.05208
		0.633	5.5117			0.632	7.05208
		0.634	5.5117			0.633	7.04167
		0.635	5.5117			0.634	7.04167
		0.636	5.5117			0.635	7.03125
		0.637	5.5234			0.636	7.02083
		0.638	5.5117			0.637	7.02083
		0.639	5.5117			0.638	7.01042
		0.64	5.5117			0.639	7.01042
		0.641	5.5			0.64	7
		0.642	5.5117			0.641	7
		0.643	5.5117			0.642	6.98958
		0.644	5.5			0.643	6.98958
		0.645	5.5			0.644	6.98958
		0.646	5.5			0.645	6.97917
		0.647	5.5117			0.646	6.97917
		0.648	5.5117			0.647	6.97917
		0.649	5.5			0.648	6.97917
		0.65	5.5117			0.649	6.97917
		0.651	5.5117			0.65	6.97917
		0.652	5.5117			0.651	6.96875
		0.653	5.5			0.652	6.96875
		0.654	5.5117			0.653	6.95833
		0.655	5.5			0.654	6.95833
		0.656	5.5117			0.655	6.94792
		0.657	5.5			0.656	6.94792
		0.658	5.5117			0.657	6.94792
		0.659	5.5			0.658	6.9375
		0.66	5.5117			0.659	6.92708
		0.661	5.5			0.66	6.91667
		0.662	5.5			0.661	6.91667
		0.663	5.5117			0.662	6.91667
		0.664	5.5			0.663	6.91667
		0.665	5.5117			0.664	6.90625
		0.666	5.5			0.665	6.90625
		0.667	5.5			0.666	6.90625
		0.668	5.5			0.667	6.89583
		0.669	5.5			0.668	6.90625
		0.67	5.5			0.669	6.89583
		0.671	5.5117			0.67	6.89583
		0.672	5.42979			0.671	6.89583
		0.673	5.45319			0.672	6.89583
		0.674	5.53511			0.673	6.88542
		0.675	5.5234			0.674	6.88542
		0.676	5.5234			0.675	6.875
		0.677	5.5117			0.676	6.86458
		0.678	5.5117			0.677	6.85417
		0.679	5.5			0.678	6.84375
		0.68	5.5117			0.679	6.83333
		0.681	5.5117			0.68	6.83333
		0.682	5.5117			0.681	6.82292
		0.683	5.4883			0.682	6.80208
		0.684	5.5			0.683	6.78125
		0.685	5.5			0.684	6.76042
		0.686	5.5			0.685	6.73958
		0.687	5.5			0.686	6.70833
		0.688	5.5			0.687	6.6875
		0.689	5.5117			0.688	6.66667
		0.69	5.5			0.689	6.63542
		0.691	5.5			0.69	6.60417
		0.692	5.5			0.691	6.5625
		0.693	5.5117			0.692	6.51042
		0.694	5.5			0.693	6.4375
		0.695	5.5117			0.694	6.35417
		0.696	5.5117			0.695	6.23958
		0.697	5.5			0.696	6.11458
		0.698	5.5117			0.697	6
		0.699	5.5			0.698	5.875
		0.7	5.5			0.699	5.75
		0.701	5.5			0.7	5.61458
		0.702	5.5			0.701	5.46875
		0.703	5.5			0.702	5.30208
		0.704	5.5			0.703	5.125
		0.705	5.5			0.704	4.90625
		0.706	5.5			0.705	4.65625
		0.707	5.5			0.706	4.375
		0.708	5.5			0.707	4.09375
		0.709	5.5			0.708	3.82292
		0.71	5.5			0.709	3.55208
		0.711	5.5			0.71	3.27083
		0.712	5.5			0.711	2.95833
		0.713	5.5117			0.712	2.65625
		0.714	5.5117			0.713	2.33333
		0.715	5.5117			0.714	1.98958
		0.716	5.5117			0.715	1.63542
		0.717	5.5117			0.716	1.21875
		0.718	5.5117			0.717	0.77917
		0.719	5.5117			0.718	0.33021
		0.72	5.5117			0.719	-0.09708
		0.721	5.5			0.72	-0.52188
		0.722	5.5			0.721	-0.95938
		0.723	5.5			0.722	-1.41667
		0.724	5.5			0.723	-1.89583
		0.725	5.5			0.724	-2.47917
		0.726	5.5			0.725	-2.875
		0.727	5.5			0.726	-3.14583
		0.728	5.5117			0.727	-3.35417
		0.729	5.5			0.728	-3.51042
		0.73	5.5			0.729	-3.63542
		0.731	5.5117			0.73	-3.72917
		0.732	5.5			0.731	-3.82292
		0.733	5.5117			0.732	-3.88542
		0.734	5.5117			0.733	-3.94792
		0.735	5.5			0.734	-4
		0.736	5.5117			0.735	-4.02083
		0.737	5.5117			0.736	-4.10417
		0.738	5.5117			0.737	-4.11458
		0.739	5.5117			0.738	-4.13542
		0.74	5.5117			0.739	-4.19792
		0.741	5.5			0.74	-4.17708
		0.742	5.5117			0.741	-4.21875
		0.743	5.5117			0.742	-4.21875
		0.744	5.5117			0.743	-4.23958
		0.745	5.5117			0.744	-4.26042
		0.746	5.5			0.745	-4.26042
		0.747	5.5117			0.746	-4.27083
		0.748	5.5			0.747	-4.26042
		0.749	5.5			0.748	-4.27083
		0.75	5.5117			0.749	-4.27083
		0.751	5.5117			0.75	-4.27083
		0.752	5.5			0.751	-4.28125
		0.753	5.5			0.752	-4.28125
		0.754	5.5234			0.753	-4.28125
		0.755	5.5234			0.754	-4.29167
		0.756	5.5234			0.755	-4.29167
		0.757	5.5			0.756	-4.30208
		0.758	5.5117			0.757	-4.30208
		0.759	5.5234			0.758	-4.3125
		0.76	5.5117			0.759	-4.3125
		0.761	5.5117			0.76	-4.32292
		0.762	5.5117			0.761	-4.32292
		0.763	5.5117			0.762	-4.32292
		0.764	5.5			0.763	-4.32292
		0.765	5.5117			0.764	-4.32292
		0.766	5.5117			0.765	-4.32292
		0.767	5.5117			0.766	-4.3125
		0.768	5.5			0.767	-4.3125
		0.769	5.4883			0.768	-4.3125
		0.77	5.5117			0.769	-4.3125
		0.771	5.5117			0.77	-4.30208
		0.772	5.5117			0.771	-4.30208
		0.773	5.5117			0.772	-4.30208
		0.774	5.5117			0.773	-4.30208
		0.775	5.5			0.774	-4.29167
		0.776	5.5117			0.775	-4.30208
		0.777	5.5			0.776	-4.30208
		0.778	5.53511			0.777	-4.30208
		0.779	5.58191			0.778	-4.30208
		0.78	5.4883			0.779	-4.30208
		0.781	5.5117			0.78	-4.30208
		0.782	5.5			0.781	-4.30208
		0.783	5.5117			0.782	-4.30208
		0.784	5.5			0.783	-4.30208
		0.785	5.5			0.784	-4.30208
		0.786	5.5			0.785	-4.29167
		0.787	5.5			0.786	-4.28125
		0.788	5.5			0.787	-4.28125
		0.789	5.5			0.788	-4.27083
		0.79	5.5117			0.789	-4.27083
		0.791	5.5			0.79	-4.26042
		0.792	5.5			0.791	-4.26042
		0.793	5.5234			0.792	-4.25
		0.794	5.5117			0.793	-4.25
		0.795	5.5			0.794	-4.25
		0.796	5.5117			0.795	-4.25
		0.797	5.5117			0.796	-4.25
		0.798	5.5117			0.797	-4.25
		0.799	5.5117			0.798	-4.25
		0.8	5.5117			0.799	-4.25
		0.801	5.5117			0.8	-4.25
		0.802	5.5117			0.801	-4.25
		0.803	5.5117			0.802	-4.25
		0.804	5.5			0.803	-4.23958
		0.805	5.5			0.804	-4.23958
		0.806	5.5117			0.805	-4.22917
		0.807	5.5			0.806	-4.22917
		0.808	5.5117			0.807	-4.21875
		0.809	5.5			0.808	-4.21875
		0.81	5.5			0.809	-4.20833
		0.811	5.5117			0.81	-4.20833
		0.812	5.5117			0.811	-4.20833
		0.813	5.5117			0.812	-4.19792
		0.814	5.5117			0.813	-4.19792
		0.815	5.5117			0.814	-4.19792
		0.816	5.5117			0.815	-4.19792
		0.817	5.5117			0.816	-4.19792
		0.818	5.5117			0.817	-4.19792
		0.819	5.5117			0.818	-4.19792
		0.82	5.5117			0.819	-4.19792
		0.821	5.5117			0.82	-4.19792
		0.822	5.5117			0.821	-4.1875
		0.823	5.5117			0.822	-4.1875
		0.824	5.5			0.823	-4.1875
		0.825	5.5			0.824	-4.17708
		0.826	5.5			0.825	-4.16667
		0.827	5.5			0.826	-4.16667
		0.828	5.5117			0.827	-4.16667
		0.829	5.5			0.828	-4.15625
		0.83	5.5			0.829	-4.14583
		0.831	5.5117			0.83	-4.14583
		0.832	5.5117			0.831	-4.13542
		0.833	5.5117			0.832	-4.13542
		0.834	5.5117			0.833	-4.13542
		0.835	5.5117			0.834	-4.13542
		0.836	5.5117			0.835	-4.13542
		0.837	5.5234			0.836	-4.13542
		0.838	5.5117			0.837	-4.125
		0.839	5.5117			0.838	-4.125
		0.84	5.5117			0.839	-4.125
		0.841	5.5117			0.84	-4.125
		0.842	5.5			0.841	-4.125
		0.843	5.5117			0.842	-4.11458
		0.844	5.5			0.843	-4.11458
		0.845	5.5			0.844	-4.07292
		0.846	5.5			0.845	-4.11458
		0.847	5.5			0.846	-4.09375
		0.848	5.5			0.847	-4.10417
		0.849	5.5			0.848	-4.11458
		0.85	5.5117			0.849	-4.08333
		0.851	5.5			0.85	-4.09375
		0.852	5.5117			0.851	-4.08333
		0.853	5.5			0.852	-4.07292
		0.854	5.5117			0.853	-4.07292
		0.855	5.5117			0.854	-4.07292
		0.856	5.5117			0.855	-4.0625
		0.857	5.5117			0.856	-4.07292
		0.858	5.5117			0.857	-4.0625
		0.859	5.5117			0.858	-4.0625
		0.86	5.5			0.859	-4.0625
		0.861	5.5117			0.86	-4.07292
		0.862	5.5			0.861	-4.0625
		0.863	5.5			0.862	-4.0625
		0.864	5.5			0.863	-4.05208
		0.865	5.5			0.864	-4.05208
		0.866	5.5			0.865	-4.05208
		0.867	5.5			0.866	-4.04167
		0.868	5.5			0.867	-4.03125
		0.869	5.5			0.868	-4.03125
		0.87	5.5			0.869	-4.02083
		0.871	5.5			0.87	-4.02083
		0.872	5.5117			0.871	-4.01042
		0.873	5.5117			0.872	-4.01042
		0.874	5.5117			0.873	-4.01042
		0.875	5.5			0.874	-4
		0.876	5.5117			0.875	-4.01042
		0.877	5.5117			0.876	-4
		0.878	5.5117			0.877	-4
		0.879	5.5117			0.878	-4
		0.88	5.5117			0.879	-4
		0.881	5.5117			0.88	-4
		0.882	5.5			0.881	-4
		0.883	5.5117			0.882	-3.98958
		0.884	5.5			0.883	-3.98958
		0.885	5.4766			0.884	-3.98958
		0.886	5.55851			0.885	-3.97917
		0.887	5.53511			0.886	-3.97917
		0.888	5.5234			0.887	-3.96875
		0.889	5.4883			0.888	-3.96875
		0.89	5.5			0.889	-3.95833
		0.891	5.5			0.89	-3.95833
		0.892	5.5117			0.891	-3.94792
		0.893	5.5			0.892	-3.94792
		0.894	5.5117			0.893	-3.94792
		0.895	5.5117			0.894	-3.94792
		0.896	5.5117			0.895	-3.9375
		0.897	5.5			0.896	-3.94792
		0.898	5.5117			0.897	-3.9375
		0.899	5.5117			0.898	-3.9375
		0.9	5.5117			0.899	-3.94792
		0.901	5.5117			0.9	-3.9375
		0.902	5.5			0.901	-3.9375
		0.903	5.5			0.902	-3.92708
		0.904	5.5			0.903	-3.92708
		0.905	5.5			0.904	-3.92708
		0.906	5.5			0.905	-3.92708
		0.907	5.5			0.906	-3.91667
		0.908	5.5			0.907	-3.90625
		0.909	5.5			0.908	-3.90625
		0.91	5.5			0.909	-3.89583
		0.911	5.5117			0.91	-3.89583
		0.912	5.5117			0.911	-3.88542
		0.913	5.5			0.912	-3.88542
		0.914	5.5117			0.913	-3.88542
		0.915	5.5117			0.914	-3.875
		0.916	5.5117			0.915	-3.88542
		0.917	5.5117			0.916	-3.875
		0.918	5.5117			0.917	-3.875
		0.919	5.5117			0.918	-3.875
		0.92	5.5			0.919	-3.88542
		0.921	5.5			0.92	-3.875
		0.922	5.5			0.921	-3.875
		0.923	5.5			0.922	-3.875
		0.924	5.5			0.923	-3.86458
		0.925	5.5			0.924	-3.86458
		0.926	5.5			0.925	-3.85417
		0.927	5.5			0.926	-3.85417
		0.928	5.5			0.927	-3.84375
		0.929	5.5			0.928	-3.84375
		0.93	5.5			0.929	-3.84375
		0.931	5.5117			0.93	-3.83333
		0.932	5.5			0.931	-3.82292
		0.933	5.5117			0.932	-3.82292
		0.934	5.5117			0.933	-3.82292
		0.935	5.5117			0.934	-3.82292
		0.936	5.5117			0.935	-3.82292
		0.937	5.5117			0.936	-3.82292
		0.938	5.5117			0.937	-3.8125
		0.939	5.5117			0.938	-3.82292
		0.94	5.5117			0.939	-3.82292
		0.941	5.5117			0.94	-3.8125
		0.942	5.5			0.941	-3.8125
		0.943	5.5			0.942	-3.8125
		0.944	5.5			0.943	-3.80208
		0.945	5.5			0.944	-3.80208
		0.946	5.5			0.945	-3.80208
		0.947	5.5			0.946	-3.79167
		0.948	5.5			0.947	-3.78125
		0.949	5.5			0.948	-3.78125
		0.95	5.5			0.949	-3.78125
		0.951	5.5117			0.95	-3.75
		0.952	5.5			0.951	-3.77083
		0.953	5.5117			0.952	-3.76042
		0.954	5.5117			0.953	-3.73958
		0.955	5.5117			0.954	-3.73958
		0.956	5.5117			0.955	-3.75
		0.957	5.5117			0.956	-3.76042
		0.958	5.5117			0.957	-3.75
		0.959	5.5117			0.958	-3.76042
		0.96	5.5117			0.959	-3.76042
		0.961	5.5117			0.96	-3.76042
		0.962	5.5			0.961	-3.75
		0.963	5.5			0.962	-3.75
		0.964	5.5			0.963	-3.75
		0.965	5.5			0.964	-3.75
		0.966	5.5			0.965	-3.73958
		0.967	5.5			0.966	-3.73958
		0.968	5.5			0.967	-3.72917
		0.969	5.5			0.968	-3.72917
		0.97	5.5			0.969	-3.71875
		0.971	5.5			0.97	-3.71875
		0.972	5.5			0.971	-3.70833
		0.973	5.5			0.972	-3.70833
		0.974	5.5117			0.973	-3.70833
		0.975	5.5117			0.974	-3.69792
		0.976	5.5117			0.975	-3.69792
		0.977	5.5117			0.976	-3.69792
		0.978	5.5117			0.977	-3.69792
		0.979	5.5117			0.978	-3.69792
		0.98	5.5117			0.979	-3.69792
		0.981	5.5117			0.98	-3.70833
		0.982	5.5117			0.981	-3.69792
		0.983	5.5			0.982	-3.69792
		0.984	5.5			0.983	-3.6875
		0.985	5.5			0.984	-3.6875
		0.986	5.5			0.985	-3.6875
		0.987	5.5			0.986	-3.67708
		0.988	5.5			0.987	-3.67708
		0.989	5.5			0.988	-3.66667
		0.99	5.5			0.989	-3.66667
		0.991	5.5			0.99	-3.65625
		0.992	5.53511			0.991	-3.64583
		0.993	5.53511			0.992	-3.64583
		0.994	5.5117			0.993	-3.64583
		0.995	5.5234			0.994	-3.64583
		0.996	5.5117			0.995	-3.64583
		0.997	5.5117			0.996	-3.64583
		0.998	5.5234			0.997	-3.64583
		0.999	5.5117			0.998	-3.64583
		1	5.5117			0.999	-3.64583
		1.001	5.5117			1	-3.64583
		1.002	5.5117			1.001	-3.64583
		1.003	5.5117			1.002	-3.64583
		1.004	5.5			1.003	-3.64583
		1.005	5.5117			1.004	-3.63542
		1.006	5.5			1.005	-3.625
		1.007	5.5			1.006	-3.625
		1.008	5.5			1.007	-3.625
		1.009	5.5			1.008	-3.61458
		1.01	5.5117			1.009	-3.61458
		1.011	5.5			1.01	-3.60417
		1.012	5.5117			1.011	-3.60417
		1.013	5.5117			1.012	-3.59375
		1.014	5.5117			1.013	-3.59375
		1.015	5.5117			1.014	-3.59375
		1.016	5.5117			1.015	-3.59375
		1.017	5.5117			1.016	-3.59375
		1.018	5.5117			1.017	-3.59375
		1.019	5.5117			1.018	-3.59375
		1.02	5.5117			1.019	-3.59375
		1.021	5.5117			1.02	-3.59375
		1.022	5.5117			1.021	-3.58333
		1.023	5.5			1.022	-3.59375
		1.024	5.5			1.023	-3.58333
		1.025	5.5117			1.024	-3.58333
		1.026	5.5117			1.025	-3.57292
		1.027	5.5			1.026	-3.57292
		1.028	5.5			1.027	-3.5625
		1.029	5.5			1.028	-3.5625
		1.03	5.5			1.029	-3.55208
		1.031	5.5117			1.03	-3.54167
		1.032	5.5			1.031	-3.54167
		1.033	5.5117			1.032	-3.54167
		1.034	5.5117			1.033	-3.54167
		1.035	5.5117			1.034	-3.53125
		1.036	5.5117			1.035	-3.54167
		1.037	5.5117			1.036	-3.53125
		1.038	5.5117			1.037	-3.54167
		1.039	5.5117			1.038	-3.54167
		1.04	5.5117			1.039	-3.53125
		1.041	5.5117			1.04	-3.53125
		1.042	5.5			1.041	-3.53125
		1.043	5.5			1.042	-3.53125
		1.044	5.5			1.043	-3.53125
		1.045	5.5			1.044	-3.53125
		1.046	5.5			1.045	-3.53125
		1.047	5.5			1.046	-3.52083
		1.048	5.5			1.047	-3.52083
		1.049	5.5			1.048	-3.51042
		1.05	5.5			1.049	-3.5
		1.051	5.5			1.05	-3.5
		1.052	5.5			1.051	-3.5
		1.053	5.5117			1.052	-3.48958
		1.054	5.5117			1.053	-3.48958
		1.055	5.5			1.054	-3.48958
		1.056	5.5			1.055	-3.48958
		1.057	5.5117			1.056	-3.48958
		1.058	5.5117			1.057	-3.48958
		1.059	5.5117			1.058	-3.47917
		1.06	5.5117			1.059	-3.51042
		1.061	5.5			1.06	-3.45833
		1.062	5.5117			1.061	-3.5
		1.063	5.5			1.062	-3.46875
		1.064	5.5			1.063	-3.47917
		1.065	5.5			1.064	-3.47917
		1.066	5.5			1.065	-3.47917
		1.067	5.5			1.066	-3.46875
		1.068	5.5			1.067	-3.45833
		1.069	5.5			1.068	-3.45833
		1.07	5.5117			1.069	-3.44792
		1.071	5.5117			1.07	-3.44792
		1.072	5.5117			1.071	-3.44792
		1.073	5.5117			1.072	-3.4375
		1.074	5.5			1.073	-3.4375
		1.075	5.5117			1.074	-3.4375
		1.076	5.5117			1.075	-3.4375
		1.077	5.5117			1.076	-3.4375
		1.078	5.5117			1.077	-3.4375
		1.079	5.5			1.078	-3.4375
		1.08	5.5			1.079	-3.4375
		1.081	5.5117			1.08	-3.4375
		1.082	5.5117			1.081	-3.4375
		1.083	5.5			1.082	-3.4375
		1.084	5.5			1.083	-3.42708
		1.085	5.5			1.084	-3.42708
		1.086	5.5			1.085	-3.41667
		1.087	5.5			1.086	-3.41667
		1.088	5.5			1.087	-3.41667
		1.089	5.5			1.088	-3.40625
		1.09	5.5			1.089	-3.40625
		1.091	5.5			1.09	-3.39583
		1.092	5.5			1.091	-3.39583
		1.093	5.5117			1.092	-3.39583
		1.094	5.5			1.093	-3.39583
		1.095	5.5			1.094	-3.38542
		1.096	5.5117			1.095	-3.39583
		1.097	5.5117			1.096	-3.39583
		1.098	5.5			1.097	-3.39583
		1.099	5.5234			1.098	-3.38542
		1.1	5.4883			1.099	-3.38542
		1.101	5.4883			1.1	-3.39583
		1.102	5.4883			1.101	-3.38542
		1.103	5.4883			1.102	-3.39583
		1.104	5.5117			1.103	-3.38542
		1.105	5.5			1.104	-3.38542
		1.106	5.5			1.105	-3.375
		1.107	5.5			1.106	-3.375
		1.108	5.5			1.107	-3.36458
		1.109	5.5			1.108	-3.36458
		1.11	5.5			1.109	-3.35417
		1.111	5.5			1.11	-3.35417
		1.112	5.5			1.111	-3.35417
		1.113	5.5			1.112	-3.34375
		1.114	5.5117			1.113	-3.34375
		1.115	5.5117			1.114	-3.34375
		1.116	5.5117			1.115	-3.34375
		1.117	5.5			1.116	-3.34375
		1.118	5.5			1.117	-3.34375
		1.119	5.5117			1.118	-3.34375
		1.12	5.5			1.119	-3.34375
		1.121	5.5			1.12	-3.34375
		1.122	5.5			1.121	-3.34375
		1.123	5.5			1.122	-3.34375
		1.124	5.5			1.123	-3.34375
		1.125	5.5			1.124	-3.33333
		1.126	5.5			1.125	-3.33333
		1.127	5.4883			1.126	-3.32292
		1.128	5.5			1.127	-3.32292
		1.129	5.5			1.128	-3.3125
		1.13	5.5			1.129	-3.30208
		1.131	5.5			1.13	-3.30208
		1.132	5.5			1.131	-3.30208
		1.133	5.5			1.132	-3.30208
		1.134	5.5			1.133	-3.30208
		1.135	5.5117			1.134	-3.29167
		1.136	5.5117			1.135	-3.30208
		1.137	5.5117			1.136	-3.30208
		1.138	5.5117			1.137	-3.30208
		1.139	5.5			1.138	-3.30208
		1.14	5.5			1.139	-3.30208
		1.141	5.5117			1.14	-3.30208
		1.142	5.5			1.141	-3.30208
		1.143	5.5			1.142	-3.29167
		1.144	5.5			1.143	-3.29167
		1.145	5.5			1.144	-3.29167
		1.146	5.5			1.145	-3.29167
		1.147	5.5			1.146	-3.28125
		1.148	5.5			1.147	-3.28125
		1.149	5.5			1.148	-3.27083
		1.15	5.5			1.149	-3.27083
		1.151	5.5			1.15	-3.26042
		1.152	5.5			1.151	-3.26042
		1.153	5.5			1.152	-3.25
		1.154	5.5			1.153	-3.25
		1.155	5.5117			1.154	-3.25
		1.156	5.5			1.155	-3.25
		1.157	5.5117			1.156	-3.25
		1.158	5.5			1.157	-3.25
		1.159	5.5			1.158	-3.25
		1.16	5.5			1.159	-3.25
		1.161	5.5			1.16	-3.25
		1.162	5.5			1.161	-3.25
		1.163	5.5			1.162	-3.25
		1.164	5.5			1.163	-3.25
		1.165	5.5			1.164	-3.26042
		1.166	5.5			1.165	-3.25
		1.167	5.5			1.166	-3.25
		1.168	5.5			1.167	-3.22917
		1.169	5.5			1.168	-3.21875
		1.17	5.5			1.169	-3.21875
		1.171	5.5			1.17	-3.21875
		1.172	5.5			1.171	-3.20833
		1.173	5.5			1.172	-3.20833
		1.174	5.5			1.173	-3.20833
		1.175	5.5			1.174	-3.19792
		1.176	5.5117			1.175	-3.20833
		1.177	5.5117			1.176	-3.20833
		1.178	5.5			1.177	-3.20833
		1.179	5.5117			1.178	-3.20833
		1.18	5.5117			1.179	-3.20833
		1.181	5.5			1.18	-3.20833
		1.182	5.5			1.181	-3.20833
		1.183	5.5			1.182	-3.20833
		1.184	5.5			1.183	-3.19792
		1.185	5.5			1.184	-3.19792
		1.186	5.5			1.185	-3.19792
		1.187	5.5			1.186	-3.19792
		1.188	5.5			1.187	-3.19792
		1.189	5.5			1.188	-3.1875
		1.19	5.5			1.189	-3.17708
		1.191	5.5			1.19	-3.17708
		1.192	5.5			1.191	-3.16667
		1.193	5.5117			1.192	-3.16667
		1.194	5.5			1.193	-3.16667
		1.195	5.5117			1.194	-3.16667
		1.196	5.5117			1.195	-3.15625
		1.197	5.5			1.196	-3.16667
		1.198	5.5			1.197	-3.16667
		1.199	5.5			1.198	-3.16667
		1.2	5.5			1.199	-3.16667
		1.201	5.5117			1.2	-3.16667
		1.202	5.46489			1.201	-3.16667
		1.203	5.5			1.202	-3.16667
		1.204	5.4766			1.203	-3.16667
		1.205	5.4766			1.204	-3.15625
		1.206	5.4883			1.205	-3.15625
		1.207	5.4883			1.206	-3.15625
		1.208	5.4883			1.207	-3.14583
		1.209	5.5117			1.208	-3.14583
		1.21	5.5			1.209	-3.13542
		1.211	5.5117			1.21	-3.13542
		1.212	5.5			1.211	-3.125
		1.213	5.5			1.212	-3.125
		1.214	5.5			1.213	-3.125
		1.215	5.5117			1.214	-3.125
		1.216	5.5			1.215	-3.125
		1.217	5.5			1.216	-3.125
		1.218	5.5			1.217	-3.125
		1.219	5.5			1.218	-3.125
		1.22	5.5			1.219	-3.125
		1.221	5.5			1.22	-3.125
		1.222	5.5			1.221	-3.125
		1.223	5.5			1.222	-3.125
		1.224	5.5			1.223	-3.125
		1.225	5.5			1.224	-3.11458
		1.226	5.5			1.225	-3.11458
		1.227	5.5			1.226	-3.10417
		1.228	5.5			1.227	-3.10417
		1.229	5.5			1.228	-3.09375
		1.23	5.5			1.229	-3.09375
		1.231	5.5			1.23	-3.08333
		1.232	5.5			1.231	-3.08333
		1.233	5.5			1.232	-3.08333
		1.234	5.5			1.233	-3.08333
		1.235	5.5			1.234	-3.08333
		1.236	5.5			1.235	-3.08333
		1.237	5.5			1.236	-3.08333
		1.238	5.5117			1.237	-3.08333
		1.239	5.5			1.238	-3.08333
		1.24	5.5			1.239	-3.08333
		1.241	5.5			1.24	-3.08333
		1.242	5.5			1.241	-3.08333
		1.243	5.4883			1.242	-3.08333
		1.244	5.4883			1.243	-3.08333
		1.245	5.5			1.244	-3.08333
		1.246	5.4883			1.245	-3.07292
		1.247	5.4883			1.246	-3.07292
		1.248	5.5			1.247	-3.0625
		1.249	5.4883			1.248	-3.0625
		1.25	5.4883			1.249	-3.05208
		1.251	5.5			1.25	-3.05208
		1.252	5.5			1.251	-3.05208
		1.253	5.4883			1.252	-3.04167
		1.254	5.5			1.253	-3.04167
		1.255	5.5			1.254	-3.04167
		1.256	5.5			1.255	-3.04167
		1.257	5.5			1.256	-3.04167
		1.258	5.4883			1.257	-3.04167
		1.259	5.5			1.258	-3.04167
		1.26	5.5			1.259	-3.04167
		1.261	5.5			1.26	-3.04167
		1.262	5.5			1.261	-3.04167
		1.263	5.4883			1.262	-3.04167
		1.264	5.5			1.263	-3.04167
		1.265	5.4883			1.264	-3.04167
		1.266	5.4883			1.265	-3.03125
		1.267	5.4883			1.266	-3.03125
		1.268	5.4883			1.267	-3.03125
		1.269	5.4883			1.268	-3.02083
		1.27	5.4883			1.269	-3.02083
		1.271	5.4883			1.27	-3.01042
		1.272	5.4883			1.271	-3.02083
		1.273	5.4883			1.272	-2.95833
		1.274	5.4883			1.273	-3.02083
		1.275	5.4883			1.274	-3.03125
		1.276	5.4883			1.275	-3
		1.277	5.4883			1.276	-3
		1.278	5.4883			1.277	-3.01042
		1.279	5.4883			1.278	-3.01042
		1.28	5.4883			1.279	-3
		1.281	5.4883			1.28	-3
		1.282	5.4883			1.281	-3.01042
		1.283	5.4883			1.282	-3.01042
		1.284	5.4766			1.283	-3
		1.285	5.4883			1.284	-3
		1.286	5.4883			1.285	-3
		1.287	5.4766			1.286	-2.98958
		1.288	5.4883			1.287	-2.97917
		1.289	5.4766			1.288	-2.97917
		1.29	5.4766			1.289	-2.97917
		1.291	5.4883			1.29	-2.96875
		1.292	5.4766			1.291	-2.96875
		1.293	5.4883			1.292	-2.96875
		1.294	5.4883			1.293	-2.96875
		1.295	5.4883			1.294	-2.96875
		1.296	5.4883			1.295	-2.96875
		1.297	5.4883			1.296	-2.96875
		1.298	5.4766			1.297	-2.96875
		1.299	5.4766			1.298	-2.96875
		1.3	5.4766			1.299	-2.96875
		1.301	5.4766			1.3	-2.96875
		1.302	5.4766			1.301	-2.96875
		1.303	5.4766			1.302	-2.96875
		1.304	5.4766			1.303	-2.96875
		1.305	5.4766			1.304	-2.96875
		1.306	5.46489			1.305	-2.95833
		1.307	5.46489			1.306	-2.95833
		1.308	5.46489			1.307	-2.95833
		1.309	5.46489			1.308	-2.94792
		1.31	5.4766			1.309	-2.94792
		1.311	5.5117			1.31	-2.9375
		1.312	5.4766			1.311	-2.9375
		1.313	5.46489			1.312	-2.92708
		1.314	5.45319			1.313	-2.9375
		1.315	5.44149			1.314	-2.92708
		1.316	5.45319			1.315	-2.92708
		1.317	5.4766			1.316	-2.9375
		1.318	5.45319			1.317	-2.9375
		1.319	5.4766			1.318	-2.92708
		1.32	5.46489			1.319	-2.9375
		1.321	5.46489			1.32	-2.9375
		1.322	5.46489			1.321	-2.9375
		1.323	5.46489			1.322	-2.9375
		1.324	5.46489			1.323	-2.9375
		1.325	5.45319			1.324	-2.92708
		1.326	5.46489			1.325	-2.92708
		1.327	5.45319			1.326	-2.91667
		1.328	5.45319			1.327	-2.91667
		1.329	5.45319			1.328	-2.90625
		1.33	5.45319			1.329	-2.90625
		1.331	5.45319			1.33	-2.90625
		1.332	5.45319			1.331	-2.89583
		1.333	5.45319			1.332	-2.89583
		1.334	5.45319			1.333	-2.89583
		1.335	5.45319			1.334	-2.89583
		1.336	5.45319			1.335	-2.89583
		1.337	5.45319			1.336	-2.89583
		1.338	5.45319			1.337	-2.89583
		1.339	5.45319			1.338	-2.89583
		1.34	5.45319			1.339	-2.89583
		1.341	5.45319			1.34	-2.89583
		1.342	5.45319			1.341	-2.89583
		1.343	5.44149			1.342	-2.89583
		1.344	5.45319			1.343	-2.89583
		1.345	5.44149			1.344	-2.89583
		1.346	5.44149			1.345	-2.89583
		1.347	5.44149			1.346	-2.88542
		1.348	5.44149			1.347	-2.88542
		1.349	5.44149			1.348	-2.875
		1.35	5.44149			1.349	-2.875
		1.351	5.44149			1.35	-2.86458
		1.352	5.42979			1.351	-2.86458
		1.353	5.42979			1.352	-2.86458
		1.354	5.42979			1.353	-2.85417
		1.355	5.44149			1.354	-2.86458
		1.356	5.42979			1.355	-2.86458
		1.357	5.42979			1.356	-2.85417
		1.358	5.42979			1.357	-2.86458
		1.359	5.42979			1.358	-2.86458
		1.36	5.41809			1.359	-2.86458
		1.361	5.41809			1.36	-2.86458
		1.362	5.41809			1.361	-2.86458
		1.363	5.40638			1.362	-2.86458
		1.364	5.40638			1.363	-2.86458
		1.365	5.40638			1.364	-2.86458
		1.366	5.40638			1.365	-2.85417
		1.367	5.40638			1.366	-2.85417
		1.368	5.40638			1.367	-2.84375
		1.369	5.40638			1.368	-2.84375
		1.37	5.39468			1.369	-2.84375
		1.371	5.39468			1.37	-2.84375
		1.372	5.39468			1.371	-2.83333
		1.373	5.39468			1.372	-2.83333
		1.374	5.38298			1.373	-2.82292
		1.375	5.38298			1.374	-2.83333
		1.376	5.38298			1.375	-2.83333
		1.377	5.37128			1.376	-2.83333
		1.378	5.37128			1.377	-2.83333
		1.379	5.37128			1.378	-2.85417
		1.38	5.35957			1.379	-2.86458
		1.381	5.34787			1.38	-2.83333
		1.382	5.34787			1.381	-2.82292
		1.383	5.33617			1.382	-2.83333
		1.384	5.32447			1.383	-2.84375
		1.385	5.32447			1.384	-2.83333
		1.386	5.30106			1.385	-2.82292
		1.387	5.30106			1.386	-2.82292
		1.388	5.28936			1.387	-2.82292
		1.389	5.27766			1.388	-2.8125
		1.39	5.26596			1.389	-2.80208
		1.391	5.25426			1.39	-2.80208
		1.392	5.24255			1.391	-2.79167
		1.393	5.23085			1.392	-2.79167
		1.394	5.20745			1.393	-2.79167
		1.395	5.18404			1.394	-2.79167
		1.396	5.16064			1.395	-2.79167
		1.397	5.12553			1.396	-2.80208
		1.398	5.09043			1.397	-2.80208
		1.399	5.05532			1.398	-2.80208
		1.4	4.99681			1.399	-2.80208
		1.401	4.91489			1.4	-2.80208
		1.402	4.80957			1.401	-2.80208
		1.403	4.63404			1.402	-2.80208
		1.404	4.29468			1.403	-2.79167
		1.405	3.99043			1.404	-2.79167
		1.406	3.76809			1.405	-2.79167
		1.407	3.54574			1.406	-2.79167
		1.408	3.3117			1.407	-2.79167
		1.409	3.06596			1.408	-2.78125
		1.41	2.86702			1.409	-2.77083
		1.411	2.7266			1.41	-2.77083
		1.412	2.62128			1.411	-2.77083
		1.413	2.53936			1.412	-2.77083
		1.414	2.49255			1.413	-2.76042
		1.415	2.46915			1.414	-2.76042
		1.416	2.38723			1.415	-2.76042
		1.417	2.36383			1.416	-2.76042
		1.418	2.24681			1.417	-2.76042
		1.419	2.15319			1.418	-2.77083
		1.42	2.02447			1.419	-2.77083
		1.421	1.88404			1.42	-2.77083
		1.422	1.72021			1.421	-2.77083
		1.423	1.57979			1.422	-2.77083
		1.424	1.43936			1.423	-2.77083
		1.425	1.32234			1.424	-2.76042
		1.426	1.21702			1.425	-2.76042
		1.427	1.09766			1.426	-2.76042
		1.428	1.04149			1.427	-2.75
		1.429	0.97713			1.428	-2.75
		1.43	0.91979			1.429	-2.73958
		1.431	0.86362			1.43	-2.73958
		1.432	0.82149			1.431	-2.73958
		1.433	0.77234			1.432	-2.73958
		1.434	0.73138			1.433	-2.73958
		1.435	0.68574			1.434	-2.73958
		1.436	0.6366			1.435	-2.73958
		1.437	0.57926			1.436	-2.73958
		1.438	0.53011			1.437	-2.73958
		1.439	0.48447			1.438	-2.73958
		1.44	0.44			1.439	-2.73958
		1.441	0.39787			1.44	-2.73958
		1.442	0.36745			1.441	-2.73958
		1.443	0.33351			1.442	-2.73958
		1.444	0.29606			1.443	-2.73958
		1.445	0.26564			1.444	-2.73958
		1.446	0.2434			1.445	-2.73958
		1.447	0.22351			1.446	-2.72917
		1.448	0.20128			1.447	-2.72917
		1.449	0.18606			1.448	-2.71875
		1.45	0.17436			1.449	-2.71875
		1.451	0.16383			1.45	-2.70833
		1.452	0.15564			1.451	-2.70833
		1.453	0.14394			1.452	-2.70833
		1.454	0.1334			1.453	-2.69792
		1.455	0.11819			1.454	-2.69792
		1.456	0.11421			1.455	-2.70833
		1.457	0.099			1.456	-2.70833
		1.458	0.099			1.457	-2.70833
		1.459	0.08016			1.458	-2.70833
		1.46	0.07255			1.459	-2.70833
		1.461	0.0612			1.46	-2.70833
		1.462	0.0536			1.461	-2.70833
		1.463	0.04985			1.462	-2.70833
		1.464	0.04611			1.463	-2.70833
		1.465	0.0385			1.464	-2.70833
		1.466	0.0385			1.465	-2.69792
		1.467	0.03089			1.466	-2.69792
		1.468	0.03089			1.467	-2.69792
		1.469	0.02715			1.468	-2.6875
		1.47	0.02715			1.469	-2.6875
		1.471	0.02715			1.47	-2.67708
		1.472	0.01954			1.471	-2.67708
		1.473	0.0158			1.472	-2.67708
		1.474	0.0158			1.473	-2.67708
		1.475	0.01954			1.474	-2.67708
		1.476	0.01954			1.475	-2.67708
		1.477	0.01194			1.476	-2.66667
		1.478	0.0158			1.477	-2.67708
		1.479	0.0158			1.478	-2.67708
		1.48	0.01194			1.479	-2.67708
		1.481	0.01194			1.48	-2.67708
		1.482	0.00442			1.481	-2.67708
		1.483	0.000637766			1.482	-2.67708
		1.484	0.00442			1.483	-2.66667
		1.485	0.000637766			1.484	-2.69792
		1.486	-0.00315			1.485	-2.64583
		1.487	-0.00315			1.486	-2.64583
		1.488	-0.00315			1.487	-2.71875
		1.489	-0.00315			1.488	-2.64583
		1.49	-0.00693			1.489	-2.65625
		1.491	0.000637766			1.49	-2.64583
		1.492	-0.00315			1.491	-2.64583
		1.493	-0.00315			1.492	-2.63542
		1.494	-0.00315			1.493	-2.64583
		1.495	-0.00693			1.494	-2.64583
		1.496	-0.00693			1.495	-2.64583
		1.497	-0.00693			1.496	-2.64583
		1.498	-0.00693			1.497	-2.64583
		1.499	-0.00693			1.498	-2.64583
		1.5	-0.01072			1.499	-2.64583
		1.501	-0.01072			1.5	-2.64583
		1.502	-0.01451			1.501	-2.64583
		1.503	-0.01451			1.502	-2.64583
		1.504	-0.02212			1.503	-2.64583
		1.505	-0.02212			1.504	-2.64583
		1.506	-0.02212			1.505	-2.64583
		1.507	-0.02586			1.506	-2.64583
		1.508	-0.02586			1.507	-2.63542
		1.509	-0.02586			1.508	-2.625
		1.51	-0.02212			1.509	-2.625
		1.511	-0.02586			1.51	-2.625
		1.512	-0.03721			1.511	-2.61458
		1.513	-0.04856			1.512	-2.61458
		1.514	-0.00315			1.513	-2.625
		1.515	0.0082			1.514	-2.61458
		1.516	-0.02212			1.515	-2.61458
		1.517	-0.02961			1.516	-2.61458
		1.518	-0.02212			1.517	-2.625
		1.519	-0.02586			1.518	-2.625
		1.52	-0.02586			1.519	-2.625
		1.521	-0.02961			1.52	-2.625
		1.522	-0.02961			1.521	-2.625
		1.523	-0.03347			1.522	-2.625
		1.524	-0.03347			1.523	-2.625
		1.525	-0.03347			1.524	-2.61458
		1.526	-0.03347			1.525	-2.61458
		1.527	-0.03721			1.526	-2.61458
		1.528	-0.03347			1.527	-2.60417
		1.529	-0.04096			1.528	-2.60417
		1.53	-0.03721			1.529	-2.59375
		1.531	-0.03721			1.53	-2.59375
		1.532	-0.03347			1.531	-2.59375
		1.533	-0.03347			1.532	-2.58333
		1.534	-0.03347			1.533	-2.59375
		1.535	-0.03347			1.534	-2.58333
		1.536	-0.03721			1.535	-2.58333
		1.537	-0.02961			1.536	-2.59375
		1.538	-0.02961			1.537	-2.58333
		1.539	-0.03721			1.538	-2.59375
		1.54	-0.02961			1.539	-2.59375
		1.541	-0.03721			1.54	-2.59375
		1.542	-0.04482			1.541	-2.59375
		1.543	-0.04096			1.542	-2.59375
		1.544	-0.04096			1.543	-2.58333
		1.545	-0.04482			1.544	-2.59375
		1.546	-0.04482			1.545	-2.58333
		1.547	-0.04482			1.546	-2.58333
		1.548	-0.04482			1.547	-2.57292
		1.549	-0.04482			1.548	-2.57292
		1.55	-0.04096			1.549	-2.57292
		1.551	-0.04096			1.55	-2.5625
		1.552	-0.04096			1.551	-2.5625
		1.553	-0.04096			1.552	-2.5625
		1.554	-0.04096			1.553	-2.5625
		1.555	-0.04096			1.554	-2.5625
		1.556	-0.04096			1.555	-2.5625
		1.557	-0.03721			1.556	-2.5625
		1.558	-0.04482			1.557	-2.5625
		1.559	-0.04096			1.558	-2.5625
		1.56	-0.04482			1.559	-2.5625
		1.561	-0.04096			1.56	-2.5625
		1.562	-0.04096			1.561	-2.5625
		1.563	-0.04482			1.562	-2.5625
		1.564	-0.04482			1.563	-2.5625
		1.565	-0.04856			1.564	-2.5625
		1.566	-0.05231			1.565	-2.55208
		1.567	-0.04482			1.566	-2.55208
		1.568	-0.04096			1.567	-2.55208
		1.569	-0.04482			1.568	-2.54167
		1.57	-0.04482			1.569	-2.54167
		1.571	-0.04096			1.57	-2.53125
		1.572	-0.04096			1.571	-2.53125
		1.573	-0.04482			1.572	-2.53125
		1.574	-0.03721			1.573	-2.53125
		1.575	-0.03721			1.574	-2.53125
		1.576	-0.04096			1.575	-2.53125
		1.577	-0.03347			1.576	-2.53125
		1.578	-0.04096			1.577	-2.53125
		1.579	-0.03721			1.578	-2.53125
		1.58	-0.03721			1.579	-2.53125
		1.581	-0.04096			1.58	-2.53125
		1.582	-0.04096			1.581	-2.53125
		1.583	-0.04482			1.582	-2.53125
		1.584	-0.04482			1.583	-2.53125
		1.585	-0.04482			1.584	-2.53125
		1.586	-0.04856			1.585	-2.52083
		1.587	-0.04856			1.586	-2.52083
		1.588	-0.04482			1.587	-2.52083
		1.589	-0.04482			1.588	-2.52083
		1.59	-0.04482			1.589	-2.51042
		1.591	-0.04482			1.59	-2.51042
		1.592	-0.04096			1.591	-2.5
		1.593	-0.04096			1.592	-2.54167
		1.594	-0.04096			1.593	-2.51042
		1.595	-0.03721			1.594	-2.53125
		1.596	-0.03721			1.595	-2.51042
		1.597	-0.03721			1.596	-2.52083
		1.598	-0.03347			1.597	-2.48958
		1.599	-0.04096			1.598	-2.52083
		1.6	-0.04096			1.599	-2.51042
		1.601	-0.04096			1.6	-2.51042
		1.602	-0.04096			1.601	-2.51042
		1.603	-0.04482			1.602	-2.51042
		1.604	-0.03721			1.603	-2.51042
		1.605	-0.04482			1.604	-2.5
		1.606	-0.04482			1.605	-2.5
		1.607	-0.04482			1.606	-2.5
		1.608	-0.04856			1.607	-2.48958
		1.609	-0.04482			1.608	-2.48958
		1.61	-0.04096			1.609	-2.47917
		1.611	-0.04096			1.61	-2.47917
		1.612	-0.04096			1.611	-2.47917
		1.613	-0.04096			1.612	-2.46875
		1.614	-0.03721			1.613	-2.46875
		1.615	-0.04096			1.614	-2.46875
		1.616	-0.03721			1.615	-2.46875
		1.617	-0.03721			1.616	-2.46875
		1.618	-0.03347			1.617	-2.47917
		1.619	-0.04096			1.618	-2.47917
		1.62	-0.08636			1.619	-2.47917
		1.621	-0.04856			1.62	-2.47917
		1.622	-0.02212			1.621	-2.47917
		1.623	-0.03347			1.622	-2.46875
		1.624	-0.04856			1.623	-2.47917
		1.625	-0.04482			1.624	-2.47917
		1.626	-0.04482			1.625	-2.46875
		1.627	-0.04482			1.626	-2.46875
		1.628	-0.04482			1.627	-2.45833
		1.629	-0.03721			1.628	-2.45833
		1.63	-0.04096			1.629	-2.44792
		1.631	-0.04096			1.63	-2.44792
		1.632	-0.04482			1.631	-2.44792
		1.633	-0.03721			1.632	-2.4375
		1.634	-0.03721			1.633	-2.44792
		1.635	-0.03721			1.634	-2.4375
		1.636	-0.03721			1.635	-2.4375
		1.637	-0.03721			1.636	-2.4375
		1.638	-0.03721			1.637	-2.4375
		1.639	-0.03721			1.638	-2.44792
		1.64	-0.03721			1.639	-2.44792
		1.641	-0.04482			1.64	-2.44792
		1.642	-0.04096			1.641	-2.44792
		1.643	-0.04096			1.642	-2.44792
		1.644	-0.04482			1.643	-2.44792
		1.645	-0.04856			1.644	-2.4375
		1.646	-0.05231			1.645	-2.4375
		1.647	-0.05231			1.646	-2.42708
		1.648	-0.04482			1.647	-2.42708
		1.649	-0.04856			1.648	-2.42708
		1.65	-0.04482			1.649	-2.41667
		1.651	-0.04096			1.65	-2.41667
		1.652	-0.04482			1.651	-2.40625
		1.653	-0.04482			1.652	-2.40625
		1.654	-0.04482			1.653	-2.40625
		1.655	-0.04096			1.654	-2.40625
		1.656	-0.04096			1.655	-2.40625
		1.657	-0.03721			1.656	-2.40625
		1.658	-0.03721			1.657	-2.40625
		1.659	-0.04096			1.658	-2.40625
		1.66	-0.04482			1.659	-2.40625
		1.661	-0.04482			1.66	-2.40625
		1.662	-0.04856			1.661	-2.40625
		1.663	-0.04856			1.662	-2.40625
		1.664	-0.04482			1.663	-2.40625
		1.665	-0.05231			1.664	-2.40625
		1.666	-0.04856			1.665	-2.40625
		1.667	-0.05231			1.666	-2.40625
		1.668	-0.04856			1.667	-2.39583
		1.669	-0.04856			1.668	-2.38542
		1.67	-0.04856			1.669	-2.38542
		1.671	-0.04856			1.67	-2.38542
		1.672	-0.04856			1.671	-2.375
		1.673	-0.04096			1.672	-2.375
		1.674	-0.04482			1.673	-2.375
		1.675	-0.04096			1.674	-2.375
		1.676	-0.04096			1.675	-2.375
		1.677	-0.04856			1.676	-2.375
		1.678	-0.04482			1.677	-2.375
		1.679	-0.04482			1.678	-2.375
		1.68	-0.04856			1.679	-2.375
		1.681	-0.04482			1.68	-2.375
		1.682	-0.05231			1.681	-2.375
		1.683	-0.05231			1.682	-2.375
		1.684	-0.05231			1.683	-2.375
		1.685	-0.05231			1.684	-2.375
		1.686	-0.05617			1.685	-2.375
		1.687	-0.05231			1.686	-2.36458
		1.688	-0.05231			1.687	-2.35417
		1.689	-0.05991			1.688	-2.35417
		1.69	-0.04856			1.689	-2.35417
		1.691	-0.05231			1.69	-2.34375
		1.692	-0.04856			1.691	-2.34375
		1.693	-0.05231			1.692	-2.34375
		1.694	-0.05231			1.693	-2.33333
		1.695	-0.05231			1.694	-2.33333
		1.696	-0.04856			1.695	-2.33333
		1.697	-0.04856			1.696	-2.35417
		1.698	-0.05231			1.697	-2.34375
		1.699	-0.04856			1.698	-2.34375
		1.7	-0.04856			1.699	-2.36458
		1.701	-0.05231			1.7	-2.30208
		1.702	-0.05231			1.701	-2.34375
		1.703	-0.05231			1.702	-2.32292
		1.704	-0.05617			1.703	-2.32292
		1.705	-0.05991			1.704	-2.33333
		1.706	-0.05991			1.705	-2.33333
		1.707	-0.05991			1.706	-2.32292
		1.708	-0.05991			1.707	-2.3125
		1.709	-0.05991			1.708	-2.3125
		1.71	-0.05617			1.709	-2.30208
		1.711	-0.05991			1.71	-2.30208
		1.712	-0.05231			1.711	-2.29167
		1.713	-0.05231			1.712	-2.30208
		1.714	-0.05231			1.713	-2.29167
		1.715	-0.05617			1.714	-2.29167
		1.716	-0.04856			1.715	-2.29167
		1.717	-0.05231			1.716	-2.29167
		1.718	-0.05231			1.717	-2.29167
		1.719	-0.05617			1.718	-2.29167
		1.72	-0.05231			1.719	-2.29167
		1.721	-0.05991			1.72	-2.29167
		1.722	-0.05991			1.721	-2.29167
		1.723	-0.05991			1.722	-2.29167
		1.724	-0.06366			1.723	-2.29167
		1.725	-0.06366			1.724	-2.28125
		1.726	-0.05617			1.725	-2.28125
		1.727	-0.03347			1.726	-2.28125
		1.728	-0.09022			1.727	-2.27083
		1.729	-0.06366			1.728	-2.26042
		1.73	-0.05617			1.729	-2.26042
		1.731	-0.05617			1.73	-2.25
		1.732	-0.05991			1.731	-2.25
		1.733	-0.05991			1.732	-2.25
		1.734	-0.05991			1.733	-2.25
		1.735	-0.05617			1.734	-2.23958
		1.736	-0.05991			1.735	-2.23958
		1.737	-0.05991			1.736	-2.23958
		1.738	-0.05617			1.737	-2.23958
		1.739	-0.05991			1.738	-2.23958
		1.74	-0.05991			1.739	-2.23958
		1.741	-0.06366			1.74	-2.23958
		1.742	-0.06366			1.741	-2.23958
		1.743	-0.05991			1.742	-2.22917
		1.744	-0.05991			1.743	-2.22917
		1.745	-0.06366			1.744	-2.22917
		1.746	-0.06366			1.745	-2.21875
		1.747	-0.06752			1.746	-2.20833
		1.748	-0.06366			1.747	-2.20833
		1.749	-0.06752			1.748	-2.19792
		1.75	-0.06752			1.749	-2.1875
		1.751	-0.05991			1.75	-2.1875
		1.752	-0.05991			1.751	-2.17708
		1.753	-0.06366			1.752	-2.17708
		1.754	-0.05617			1.753	-2.16667
		1.755	-0.05231			1.754	-2.16667
		1.756	-0.06752			1.755	-2.16667
		1.757	-0.05991			1.756	-2.16667
		1.758	-0.05991			1.757	-2.16667
		1.759	-0.05617			1.758	-2.15625
		1.76	-0.05991			1.759	-2.15625
		1.761	-0.06366			1.76	-2.15625
		1.762	-0.06366			1.761	-2.14583
		1.763	-0.06366			1.762	-2.14583
		1.764	-0.07127			1.763	-2.13542
		1.765	-0.06752			1.764	-2.13542
		1.766	-0.05991			1.765	-2.125
		1.767	-0.06366			1.766	-2.11458
		1.768	-0.06752			1.767	-2.10417
		1.769	-0.06752			1.768	-2.09375
		1.77	-0.06366			1.769	-2.08333
		1.771	-0.06752			1.77	-2.07292
		1.772	-0.06366			1.771	-2.0625
		1.773	-0.05991			1.772	-2.05208
		1.774	-0.05617			1.773	-2.05208
		1.775	-0.05617			1.774	-2.04167
		1.776	-0.05617			1.775	-2.04167
		1.777	-0.05617			1.776	-2.03125
		1.778	-0.05991			1.777	-2.02083
		1.779	-0.05991			1.778	-2.01042
		1.78	-0.05991			1.779	-2
		1.781	-0.05991			1.78	-1.98958
		1.782	-0.05991			1.781	-1.97917
		1.783	-0.06366			1.782	-1.96875
		1.784	-0.06366			1.783	-1.95833
		1.785	-0.06366			1.784	-1.9375
		1.786	-0.06366			1.785	-1.91667
		1.787	-0.05991			1.786	-1.89583
		1.788	-0.06366			1.787	-1.875
		1.789	-0.06366			1.788	-1.85417
		1.79	-0.05617			1.789	-1.83333
		1.791	-0.05231			1.79	-1.80208
		1.792	-0.05617			1.791	-1.77083
		1.793	-0.04856			1.792	-1.75
		1.794	-0.04482			1.793	-1.71875
		1.795	-0.03347			1.794	-1.6875
		1.796	-0.02212			1.795	-1.64583
		1.797	-0.00693			1.796	-1.60417
		1.798	0.0082			1.797	-1.5625
		1.799	0.0158			1.798	-1.51042
		1.8	0.02715			1.799	-1.44792
		1.801	0.0385			1.8	-1.375
		1.802	0.05746			1.801	-1.29167
		1.803	0.0763			1.802	-1.17708
		1.804	0.099			1.803	-1.03333
		1.805	0.1217			1.804	-0.81771
		1.806	0.16734			1.805	-0.56563
		1.807	0.22			1.806	0.03427
		1.808	0.27734			1.807	0.74479
		1.809	0.33351			1.808	1.25
		1.81	0.40138			1.809	1.75
		1.811	0.47745			1.81	2.25
		1.812	0.54532			1.811	2.76042
		1.813	0.62138			1.812	3.19792
		1.814	0.70447			1.813	3.5625
		1.815	0.79574			1.814	3.82292
		1.816	0.88585			1.815	4.02083
		1.817	0.99585			1.816	4.15625
		1.818	1.13628			1.817	4.25
		1.819	1.28723			1.818	4.34375
		1.82	1.45106			1.819	4.44792
		1.821	1.57979			1.82	4.57292
		1.822	1.72021			1.821	4.73958
		1.823	1.86064			1.822	4.9375
		1.824	2.01277			1.823	5.1875
		1.825	2.16489			1.824	5.46875
		1.826	2.32872			1.825	5.73958
		1.827	2.50426			1.826	6
		1.828	2.67979			1.827	6.25
		1.829	2.86702			1.828	6.47917
		1.83	3.08936			1.829	6.66667
		1.831	3.3			1.83	6.82292
		1.832	3.49894			1.831	6.9375
		1.833	3.68617			1.832	7.05208
		1.834	3.88511			1.833	7.14583
		1.835	4.08404			1.834	7.21875
		1.836	4.30638			1.835	7.29167
		1.837	4.54043			1.836	7.36458
		1.838	4.75106			1.837	7.4375
		1.839	4.84468			1.838	7.51042
		1.84	4.9266			1.839	7.59375
		1.841	4.99681			1.84	7.67708
		1.842	5.04362			1.841	7.75
		1.843	5.09043			1.842	7.82292
		1.844	5.14894			1.843	7.875
		1.845	5.16064			1.844	7.9375
		1.846	5.19574			1.845	7.97917
		1.847	5.18404			1.846	8.03125
		1.848	5.20745			1.847	8.08333
		1.849	5.25426			1.848	8.125
		1.85	5.24255			1.849	8.15625
		1.851	5.27766			1.85	8.1875
		1.852	5.28936			1.851	8.20833
		1.853	5.30106			1.852	8.22917
		1.854	5.31277			1.853	8.25
		1.855	5.32447			1.854	8.26042
		1.856	5.33617			1.855	8.27083
		1.857	5.33617			1.856	8.28125
		1.858	5.34787			1.857	8.29167
		1.859	5.34787			1.858	8.30208
		1.86	5.35957			1.859	8.30208
		1.861	5.35957			1.86	8.3125
		1.862	5.35957			1.861	8.32292
		1.863	5.37128			1.862	8.32292
		1.864	5.37128			1.863	8.33333
		1.865	5.37128			1.864	8.33333
		1.866	5.38298			1.865	8.33333
		1.867	5.38298			1.866	8.33333
		1.868	5.38298			1.867	8.33333
		1.869	5.38298			1.868	8.34375
		1.87	5.39468			1.869	8.34375
		1.871	5.40638			1.87	8.34375
		1.872	5.40638			1.871	8.33333
		1.873	5.40638			1.872	8.33333
		1.874	5.40638			1.873	8.33333
		1.875	5.40638			1.874	8.32292
		1.876	5.41809			1.875	8.32292
		1.877	5.41809			1.876	8.3125
		1.878	5.41809			1.877	8.30208
		1.879	5.41809			1.878	8.30208
		1.88	5.41809			1.879	8.29167
		1.881	5.42979			1.88	8.29167
		1.882	5.41809			1.881	8.28125
		1.883	5.42979			1.882	8.28125
		1.884	5.42979			1.883	8.27083
		1.885	5.42979			1.884	8.27083
		1.886	5.42979			1.885	8.27083
		1.887	5.42979			1.886	8.27083
		1.888	5.42979			1.887	8.26042
		1.889	5.42979			1.888	8.26042
		1.89	5.42979			1.889	8.25
		1.891	5.44149			1.89	8.26042
		1.892	5.44149			1.891	8.25
		1.893	5.44149			1.892	8.25
		1.894	5.44149			1.893	8.23958
		1.895	5.45319			1.894	8.22917
		1.896	5.45319			1.895	8.22917
		1.897	5.44149			1.896	8.21875
		1.898	5.44149			1.897	8.21875
		1.899	5.45319			1.898	8.17708
		1.9	5.45319			1.899	8.15625
		1.901	5.45319			1.9	8.20833
		1.902	5.45319			1.901	8.16667
		1.903	5.45319			1.902	8.1875
		1.904	5.45319			1.903	8.1875
		1.905	5.45319			1.904	8.16667
		1.906	5.45319			1.905	8.16667
		1.907	5.44149			1.906	8.16667
		1.908	5.44149			1.907	8.16667
		1.909	5.45319			1.908	8.15625
		1.91	5.45319			1.909	8.15625
		1.911	5.45319			1.91	8.15625
		1.912	5.46489			1.911	8.14583
		1.913	5.46489			1.912	8.14583
		1.914	5.45319			1.913	8.13542
		1.915	5.46489			1.914	8.125
		1.916	5.46489			1.915	8.11458
		1.917	5.46489			1.916	8.11458
		1.918	5.46489			1.917	8.11458
		1.919	5.46489			1.918	8.10417
		1.92	5.46489			1.919	8.09375
		1.921	5.46489			1.92	8.08333
		1.922	5.46489			1.921	8.08333
		1.923	5.46489			1.922	8.08333
		1.924	5.46489			1.923	8.07292
		1.925	5.45319			1.924	8.07292
		1.926	5.46489			1.925	8.0625
		1.927	5.46489			1.926	8.05208
		1.928	5.46489			1.927	8.0625
		1.929	5.46489			1.928	8.05208
		1.93	5.46489			1.929	8.04167
		1.931	5.46489			1.93	8.04167
		1.932	5.4766			1.931	8.04167
		1.933	5.46489			1.932	8.03125
		1.934	5.4766			1.933	8.03125
		1.935	5.4766			1.934	8.02083
		1.936	5.4766			1.935	8.01042
		1.937	5.4766			1.936	8.01042
		1.938	5.4766			1.937	8
		1.939	5.4766			1.938	7.98958
		1.94	5.4766			1.939	7.97917
		1.941	5.4766			1.94	7.97917
		1.942	5.4766			1.941	7.96875
		1.943	5.4766			1.942	7.96875
		1.944	5.4766			1.943	7.96875
		1.945	5.46489			1.944	7.95833
		1.946	5.46489			1.945	7.95833
		1.947	5.46489			1.946	7.94792
		1.948	5.46489			1.947	7.94792
		1.949	5.46489			1.948	7.94792
		1.95	5.4766			1.949	7.94792
		1.951	5.4766			1.95	7.9375
		1.952	5.46489			1.951	7.9375
		1.953	5.44149			1.952	7.92708
		1.954	5.4766			1.953	7.92708
		1.955	5.46489			1.954	7.91667
		1.956	5.4883			1.955	7.91667
		1.957	5.46489			1.956	7.90625
		1.958	5.5			1.957	7.89583
		1.959	5.4883			1.958	7.88542
		1.96	5.4766			1.959	7.875
		1.961	5.4766			1.96	7.875
		1.962	5.4766			1.961	7.86458
		1.963	5.4766			1.962	7.86458
		1.964	5.4766			1.963	7.85417
		1.965	5.4766			1.964	7.85417
		1.966	5.4766			1.965	7.84375
		1.967	5.4766			1.966	7.84375
		1.968	5.4766			1.967	7.84375
		1.969	5.4766			1.968	7.84375
		1.97	5.4766			1.969	7.83333
		1.971	5.4766			1.97	7.83333
		1.972	5.4766			1.971	7.83333
		1.973	5.4766			1.972	7.82292
		1.974	5.4766			1.973	7.82292
		1.975	5.4883			1.974	7.8125
		1.976	5.4883			1.975	7.8125
		1.977	5.4883			1.976	7.80208
		1.978	5.4883			1.977	7.79167
		1.979	5.4883			1.978	7.79167
		1.98	5.4883			1.979	7.78125
		1.981	5.4883			1.98	7.77083
		1.982	5.4883			1.981	7.76042
		1.983	5.4766			1.982	7.76042
		1.984	5.4766			1.983	7.75
		1.985	5.4766			1.984	7.75
		1.986	5.4766			1.985	7.73958
		1.987	5.4766			1.986	7.73958
		1.988	5.4766			1.987	7.73958
		1.989	5.4766			1.988	7.73958
		1.99	5.4883			1.989	7.73958
		1.991	5.4883			1.99	7.73958
		1.992	5.4883			1.991	7.72917
		1.993	5.4883			1.992	7.72917
		1.994	5.4883			1.993	7.71875
		1.995	5.4883			1.994	7.71875
		1.996	5.4883			1.995	7.70833
[truncated: 31,811 more rows]

## Sheet: f
	Time	Voltage			Time	Charge
	s	V			s	nC
		Cu/PC				Cu/PC
		Voltage (V) - Plot 0				--
	0	30.7			0	-24.9399
	0.01	30.6			0.01	-24.9696
	0.02	30.8			0.02	-24.9093
	0.03	30.6			0.03	-24.9989
	0.04	30.6			0.04	-24.9386
	0.05	30.5			0.05	-24.9982
	0.06	30.5			0.06	-24.9379
	0.07	30.4			0.07	-24.9976
	0.08	30.4			0.08	-24.9372
	0.09	30.4			0.09	-24.8669
	0.1	30.4			0.1	-24.9365
	0.11	30.3			0.11	-24.9962
	0.12	30.3			0.12	-24.9659
	0.13	30.2			0.13	-25.0355
	0.14	30.2			0.14	-24.9652
	0.15	30.1			0.15	-24.9948
	0.16	30.1			0.16	-24.9345
	0.17	30.1			0.17	-24.9642
	0.18	30.1			0.18	-24.9938
	0.19	29.9			0.19	-24.9935
	0.2	30			0.2	-24.9332
	0.21	29.9			0.21	-24.9928
	0.22	29.9			0.22	-24.9325
	0.23	29.9			0.23	-24.9921
	0.24	29.9			0.24	-24.9318
	0.25	29.9			0.25	-25.0315
	0.26	29.8			0.26	-24.9011
	0.27	29.7			0.27	-24.9008
	0.28	29.7			0.28	-24.7305
	0.29	29.6			0.29	-24.6701
	0.3	29.6			0.3	-24.0598
	0.31	29.4			0.31	-19.5274
	0.32	29.2			0.32	-5.29909
	0.33	28.8			0.33	-1.69875
	0.34	26.2			0.34	-1.09842
	0.35	9.56			0.35	-0.89808
	0.36	-17.8			0.36	-0.69774
	0.37	-21.7			0.37	-0.5974
	0.38	-22.4			0.38	-0.49706
	0.39	-22.8			0.39	-0.49672
	0.4	-23			0.4	-0.39638
	0.41	-23.2			0.41	-0.39605
	0.42	-23.2			0.42	-0.39571
	0.43	-23.3			0.43	-0.39537
	0.44	-23.3			0.44	-0.29503
	0.45	-23.3			0.45	-0.39469
	0.46	-23.3			0.46	-0.39435
	0.47	-23.4			0.47	-0.39402
	0.48	-23.2			0.48	-0.29368
	0.49	-23.3			0.49	-0.39334
	0.5	-23.3			0.5	-0.293
	0.51	-23.3			0.51	-0.39266
	0.52	-23.3			0.52	-0.39232
	0.53	-23.2			0.53	-0.39198
	0.54	-23.2			0.54	-0.39165
	0.55	-23.2			0.55	-0.39131
	0.56	-23.1			0.56	-0.39097
	0.57	-23.1			0.57	-0.39063
	0.58	-23.1			0.58	-0.29029
	0.59	-23			0.59	-0.38995
	0.6	-23			0.6	-0.28961
	0.61	-23			0.61	-0.38928
	0.62	-23			0.62	-0.28894
	0.63	-23			0.63	-0.3886
	0.64	-23			0.64	-0.28826
	0.65	-22.9			0.65	-0.38792
	0.66	-22.9			0.66	-0.18758
	0.67	-22.9			0.67	-0.38724
	0.68	-22.8			0.68	-0.28691
	0.69	-22.7			0.69	-0.38657
	0.7	-22.8			0.7	-0.28623
	0.71	-22.8			0.71	-0.38589
	0.72	-22.8			0.72	-0.28555
	0.73	-22.7			0.73	-0.38521
	0.74	-22.7			0.74	-0.28487
	0.75	-22.7			0.75	-0.28454
	0.76	-22.7			0.76	-0.2842
	0.77	-22.7			0.77	-0.28386
	0.78	-22.6			0.78	-0.28352
	0.79	-22.6			0.79	-0.38318
	0.8	-22.6			0.8	-0.28284
	0.81	-22.6			0.81	-0.38251
	0.82	-22.6			0.82	-0.38217
	0.83	-22.6			0.83	-0.28183
	0.84	-22.6			0.84	-0.38149
	0.85	-22.5			0.85	-0.38115
	0.86	-22.5			0.86	-0.38081
	0.87	-22.5			0.87	0.01953
	0.88	-22.5			0.88	-0.18014
	0.89	-22.5			0.89	-0.1798
	0.9	-22.4			0.9	-0.27946
	0.91	-22.4			0.91	-0.37912
	0.92	-22.4			0.92	-0.27878
	0.93	-22.4			0.93	-0.37844
	0.94	-22.3			0.94	-0.2781
	0.95	-22.3			0.95	-0.37777
	0.96	-22.3			0.96	-0.37743
	0.97	-22.3			0.97	-0.37709
	0.98	-22.3			0.98	-0.47675
	0.99	-22.2			0.99	-0.37641
	1	-22.3			1	-0.27607
	1.01	-22.3			1.01	-0.37573
	1.02	-22.2			1.02	-0.2754
	1.03	-22.2			1.03	-0.37506
	1.04	-22.2			1.04	-0.27472
	1.05	-22.1			1.05	-0.37438
	1.06	-22.1			1.06	-0.27404
	1.07	-22.1			1.07	-0.3737
	1.08	-22.1			1.08	-0.47336
	1.09	-22.1			1.09	-0.27303
	1.1	-22			1.1	-0.37269
	1.11	-22.1			1.11	-0.37235
	1.12	-21.9			1.12	-0.27201
	1.13	-22			1.13	-0.37167
	1.14	-22			1.14	-0.37133
	1.15	-22			1.15	-0.371
	1.16	-21.9			1.16	-0.27066
	1.17	-21.9			1.17	-0.37032
	1.18	-21.9			1.18	-0.26998
	1.19	-21.9			1.19	-0.26964
	1.2	-21.9			1.2	-0.3693
	1.21	-21.8			1.21	-0.36896
	1.22	-21.8			1.22	-0.36863
	1.23	-21.8			1.23	-0.36829
	1.24	-21.8			1.24	-0.36795
	1.25	-21.7			1.25	-0.36761
	1.26	-21.7			1.26	-0.36727
	1.27	-21.6			1.27	-0.36693
	1.28	-21.6			1.28	-0.46659
	1.29	-21.5			1.29	-0.56626
	1.3	-21.5			1.3	-0.46592
	1.31	-21.4			1.31	-0.66558
	1.32	-21.4			1.32	-0.66524
	1.33	-21.4			1.33	-0.8649
	1.34	-21.1			1.34	-1.06456
	1.35	-20.8			1.35	-1.56422
	1.36	-20.6			1.36	-3.76389
	1.37	-20.2			1.37	-20.4295
	1.38	-19.4			1.38	-23.0132
	1.39	-17.3			1.39	-24.2129
	1.4	4.48			1.4	-24.5725
	1.41	24.8			1.41	-24.7322
	1.42	30.3			1.42	-24.7618
	1.43	30.9			1.43	-24.7915
	1.44	31			1.44	-24.7912
	1.45	31.1			1.45	-24.8908
	1.46	31.1			1.46	-24.8605
	1.47	31.2			1.47	-24.8902
	1.48	31.1			1.48	-24.7898
	1.49	31.1			1.49	-24.8895
	1.5	31			1.5	-24.8591
	1.51	30.7			1.51	-24.8888
	1.52	30.9			1.52	-24.8585
	1.53	30.9			1.53	-24.9181
	1.54	30.8			1.54	-24.9478
	1.55	30.8			1.55	-24.9474
	1.56	30.7			1.56	-24.8871
	1.57	30.7			1.57	-24.9168
	1.58	30.7			1.58	-24.8564
	1.59	30.7			1.59	-24.9461
	1.6	30.6			1.6	-24.8858
	1.61	30.5			1.61	-24.9154
	1.62	30.9			1.62	-24.8851
	1.63	30.5			1.63	-24.9447
	1.64	30.4			1.64	-24.8544
	1.65	30.4			1.65	-24.9441
	1.66	30.4			1.66	-24.9137
	1.67	30.4			1.67	-24.9134
	1.68	30.3			1.68	-24.8831
	1.69	30.3			1.69	-24.9127
	1.7	30.2			1.7	-24.8824
	1.71	30.2			1.71	-24.982
	1.72	30.2			1.72	-24.9117
	1.73	30.2			1.73	-24.9414
	1.74	30.1			1.74	-24.911
	1.75	30.1			1.75	-24.9807
	1.76	30			1.76	-24.9104
	1.77	30			1.77	-24.94
	1.78	29.9			1.78	-24.9097
	1.79	30			1.79	-24.9093
	1.8	29.9			1.8	-24.809
	1.81	29.9			1.81	-24.7487
	1.82	29.8			1.82	-24.6483
	1.83	29.8			1.83	-24.008
	1.84	29.5			1.84	-19.0876
	1.85	29.4			1.85	-4.9473
	1.86	28.8			1.86	-1.74696
	1.87	26.3			1.87	-1.14662
	1.88	8.1			1.88	-0.84628
	1.89	-18			1.89	-0.74594
	1.9	-21.4			1.9	-0.64561
	1.91	-22.2			1.91	-0.54527
	1.92	-22.6			1.92	-0.54493
	1.93	-22.7			1.93	-0.54459
	1.94	-22.9			1.94	-0.54425
	1.95	-23.1			1.95	-0.44391
	1.96	-23.1			1.96	-0.44357
	1.97	-22.9			1.97	-0.44324
	1.98	-23.1			1.98	-0.3429
	1.99	-23			1.99	-0.34256
	2	-23.1			2	-0.34222
	2.01	-23.1			2.01	-0.34188
	2.02	-23.1			2.02	-0.34154
	2.03	-23			2.03	-0.3412
	2.04	-23			2.04	-0.54087
	2.05	-23			2.05	-0.34053
	2.06	-23			2.06	-0.34019
	2.07	-22.9			2.07	-0.33985
	2.08	-23.1			2.08	-0.33951
	2.09	-22.9			2.09	-0.33917
	2.1	-23			2.1	-0.33884
	2.11	-22.8			2.11	-0.3385
	2.12	-22.9			2.12	-0.33816
	2.13	-22.8			2.13	-0.33782
	2.14	-22.8			2.14	-0.33748
	2.15	-22.7			2.15	-1.03714
	2.16	-22.8			2.16	-0.3368
	2.17	-22.7			2.17	-0.33647
	2.18	-22.7			2.18	-0.33613
	2.19	-22.6			2.19	-0.33579
	2.2	-22.6			2.2	-0.33545
	2.21	-22.6			2.21	-0.33511
	2.22	-22.6			2.22	-0.33477
	2.23	-22.5			2.23	-0.33443
	2.24	-22.6			2.24	-0.3341
	2.25	-22.5			2.25	-0.33376
	2.26	-22.6			2.26	-0.43342
	2.27	-22.4			2.27	-0.43308
	2.28	-22.5			2.28	-0.33274
	2.29	-22.4			2.29	-0.3324
	2.3	-22.5			2.3	-0.33206
	2.31	-22.4			2.31	-0.33173
	2.32	-22.4			2.32	-0.33139
	2.33	-22.3			2.33	-0.33105
	2.34	-22.4			2.34	-0.33071
	2.35	-22.3			2.35	-0.33037
	2.36	-22.3			2.36	-0.33003
	2.37	-22.2			2.37	-0.32969
	2.38	-22.3			2.38	-0.32936
	2.39	-22.2			2.39	-0.32902
	2.4	-22.3			2.4	-0.32868
	2.41	-22.1			2.41	-0.32834
	2.42	-22.2			2.42	-0.328
	2.43	-22.1			2.43	-0.32766
	2.44	-22.2			2.44	-0.32733
	2.45	-22.1			2.45	-0.32699
	2.46	-22.1			2.46	-0.32665
	2.47	-22			2.47	-0.92631
	2.48	-22.1			2.48	-0.32597
	2.49	-22			2.49	-0.32563
	2.5	-22.1			2.5	-0.32529
	2.51	-22			2.51	-0.32496
	2.52	-22			2.52	-0.32462
	2.53	-21.9			2.53	-0.32428
	2.54	-22			2.54	-0.32394
	2.55	-21.9			2.55	-0.3236
	2.56	-22			2.56	-0.32326
	2.57	-21.9			2.57	-0.32292
	2.58	-21.9			2.58	-0.32259
	2.59	-21.9			2.59	-0.32225
	2.6	-21.9			2.6	-0.32191
	2.61	-21.7			2.61	-0.42157
	2.62	-21.9			2.62	-0.32123
	2.63	-21.8			2.63	-0.32089
	2.64	-21.8			2.64	-0.32055
	2.65	-21.7			2.65	-0.42022
	2.66	-21.8			2.66	-0.31988
	2.67	-21.7			2.67	-0.31954
	2.68	-21.8			2.68	-0.3192
	2.69	-21.6			2.69	-0.31886
	2.7	-21.7			2.7	-0.31852
	2.71	-21.6			2.71	-0.41818
	2.72	-21.6			2.72	-0.31785
	2.73	-21.6			2.73	-0.41751
	2.74	-21.7			2.74	-0.31717
	2.75	-21.5			2.75	-0.41683
	2.76	-21.6			2.76	-0.41649
	2.77	-21.5			2.77	-0.41615
	2.78	-21.6			2.78	-0.41582
	2.79	-21.4			2.79	-0.11548
	2.8	-21.5			2.8	-0.41514
	2.81	-21.3			2.81	-0.5148
	2.82	-21.4			2.82	-0.51446
	2.83	-21.1			2.83	-0.51412
	2.84	-21.2			2.84	-0.61378
	2.85	-21			2.85	-0.71345
	2.86	-21			2.86	-0.81311
	2.87	-20.8			2.87	-1.11277
	2.88	-20.7			2.88	-1.71243
	2.89	-20.3			2.89	-4.11209
	2.9	-20			2.9	-20.4428
	2.91	-19.1			2.91	-23.2214
	2.92	-17			2.92	-24.3211
	2.93	7.72			2.93	-24.5507
	2.94	24.8			2.94	-24.6104
	2.95	30.6			2.95	-24.7101
	2.96	30.9			2.96	-24.7397
	2.97	31.2			2.97	-24.6794
	2.98	31.2			2.98	-24.809
	2.99	31.3			2.99	-24.8087
	3	31.2			3	-24.8384
	3.01	31.2			3.01	-24.838
	3.02	31.1			3.02	-24.8377
	3.03	31.2			3.03	-24.8673
	3.04	31.1			3.04	-24.837
	3.05	31.1			3.05	-24.8667
	3.06	31			3.06	-24.8663
	3.07	31			3.07	-24.836
	3.08	30.9			3.08	-24.8957
	3.09	31			3.09	-24.8653
	3.1	30.8			3.1	-24.835
	3.11	30.9			3.11	-24.8946
	3.12	30.7			3.12	-24.8943
	3.13	30.8			3.13	-24.864
	3.14	30.7			3.14	-24.8336
	3.15	30.7			3.15	-24.8933
	3.16	30.6			3.16	-24.863
	3.17	30.6			3.17	-24.8626
	3.18	30.4			3.18	-24.8623
	3.19	30.5			3.19	-24.8919
	3.2	30.4			3.2	-24.8916
	3.21	30.5			3.21	-24.8913
	3.22	30.6			3.22	-24.8609
	3.23	30.5			3.23	-24.8906
	3.24	30.3			3.24	-24.9602
	3.25	30.4			3.25	-24.8599
	3.26	30.2			3.26	-24.8596
	3.27	30.3			3.27	-24.9292
	3.28	30.2			3.28	-24.8889
	3.29	30.3			3.29	-24.8885
	3.3	30.1			3.3	-24.8882
	3.31	30.2			3.31	-24.8879
	3.32	30.1			3.32	-24.8275
	3.33	30.1			3.33	-24.7272
	3.34	30			3.34	-24.7569
	3.35	30.1			3.35	-24.5365
	3.36	29.8			3.36	-23.8862
	3.37	29.8			3.37	-18.6758
	3.38	29.4			3.38	-4.6955
	3.39	29.1			3.39	-1.69517
	3.4	25.9			3.4	-1.19483
	3.41	6.81			3.41	-0.99449
	3.42	-18.2			3.42	-0.89415
	3.43	-21.2			3.43	-0.49381
	3.44	-22.1			3.44	-0.59347
	3.45	-22.3			3.45	-0.59313
	3.46	-22.6			3.46	-0.4928
	3.47	-22.4			3.47	-0.59246
	3.48	-22.8			3.48	-0.49212
	3.49	-22.7			3.49	-0.49178
	3.5	-22.9			3.5	-0.49144
	3.51	-22.8			3.51	-0.4911
	3.52	-22.9			3.52	-0.49076
	3.53	-22.8			3.53	-0.49043
	3.54	-22.9			3.54	-0.29009
	3.55	-22.7			3.55	-0.48975
	3.56	-22.9			3.56	-0.38941
	3.57	-22.7			3.57	-0.48907
	3.58	-22.9			3.58	-0.38873
	3.59	-22.7			3.59	-0.38839
	3.6	-22.8			3.6	-0.38806
	3.61	-22.6			3.61	-0.38772
	3.62	-22.8			3.62	-0.38738
	3.63	-22.6			3.63	-0.38704
	3.64	-22.7			3.64	-0.3867
	3.65	-22.6			3.65	-0.38636
	3.66	-22.7			3.66	-0.38602
	3.67	-22.5			3.67	-0.38569
	3.68	-22.8			3.68	-0.38535
	3.69	-22.5			3.69	-0.38501
	3.7	-22.6			3.7	-0.38467
	3.71	-22.4			3.71	-0.38433
	3.72	-22.5			3.72	-0.38399
	3.73	-22.4			3.73	-0.38366
	3.74	-22.5			3.74	-0.38332
	3.75	-22.3			3.75	-0.48298
	3.76	-22.4			3.76	-0.38264
	3.77	-22.3			3.77	-0.3823
	3.78	-22.4			3.78	-0.38196
	3.79	-22.2			3.79	-0.38162
	3.8	-22.4			3.8	-0.38129
	3.81	-22.2			3.81	-0.38095
	3.82	-22.3			3.82	-0.38061
	3.83	-22.1			3.83	-0.38027
	3.84	-22.3			3.84	-0.37993
	3.85	-22.1			3.85	-0.37959
	3.86	-22.2			3.86	-0.57925
	3.87	-22			3.87	-0.37892
	3.88	-22.2			3.88	-0.37858
	3.89	-22			3.89	-0.37824
	3.9	-22.2			3.9	-0.3779
	3.91	-22			3.91	-0.37756
	3.92	-22.1			3.92	-0.37722
	3.93	-21.9			3.93	-0.37688
	3.94	-22.1			3.94	-0.37655
	3.95	-21.9			3.95	-0.37621
	3.96	-22			3.96	-0.37587
	3.97	-21.8			3.97	-0.37553
	3.98	-22			3.98	-0.37519
	3.99	-21.8			3.99	-0.37485
	4	-22.1			4	-0.37451
	4.01	-21.8			4.01	-0.37418
	4.02	-21.9			4.02	-0.37384
	4.03	-21.7			4.03	-0.3735
	4.04	-21.9			4.04	-0.37316
	4.05	-21.7			4.05	-0.37282
	4.06	-21.8			4.06	-0.37248
	4.07	-21.6			4.07	-0.57215
	4.08	-21.8			4.08	-0.37181
	4.09	-21.6			4.09	-0.37147
	4.1	-21.8			4.1	-0.37113
	4.11	-21.6			4.11	-0.37079
	4.12	-21.7			4.12	-0.37045
	4.13	-21.6			4.13	-0.37011
	4.14	-21.7			4.14	-0.36978
	4.15	-21.5			4.15	-0.36944
	4.16	-21.7			4.16	-0.3691
	4.17	-21.5			4.17	-0.36876
	4.18	-21.7			4.18	-0.56842
	4.19	-21.5			4.19	-0.36808
	4.2	-21.6			4.2	-0.36774
	4.21	-21.4			4.21	-0.36741
	4.22	-21.5			4.22	-0.36707
	4.23	-21.4			4.23	-0.46673
	4.24	-21.5			4.24	-0.36639
	4.25	-21.3			4.25	-0.36605
	4.26	-21.5			4.26	-0.36571
	4.27	-21.4			4.27	-0.36537
	4.28	-21.5			4.28	-0.36504
	4.29	-21.3			4.29	-0.3647
	4.3	-21.4			4.3	-0.46436
	4.31	-21.2			4.31	-0.46402
	4.32	-21.3			4.32	-0.56368
	4.33	-21.1			4.33	-0.46334
	4.34	-21.3			4.34	-0.56301
	4.35	-21			4.35	-0.56267
	4.36	-21.1			4.36	-0.66233
	4.37	-20.9			4.37	-0.66199
	4.38	-21			4.38	-0.76165
	4.39	-20.6			4.39	-1.36131
	4.4	-20.7			4.4	-1.16097
	4.41	-20.4			4.41	-1.76064
	4.42	-20.3			4.42	-4.5603
	4.43	-19.8			4.43	-20.617
	4.44	-18.9			4.44	-23.3696
	4.45	-16.4			4.45	-24.3393
	4.46	10.3			4.46	-24.5289
	4.47	25.4			4.47	-24.5586
	4.48	30.6			4.48	-24.7183
	4.49	31.3			4.49	-24.7179
	4.5	31.1			4.5	-24.7876
	4.51	31.4			4.51	-24.7572
	4.52	31.4			4.52	-24.8169
	4.53	31.5			4.53	-24.9166
	4.54	31.4			4.54	-24.8462
	4.55	31.4			4.55	-24.8159
	4.56	31.2			4.56	-24.8156
	4.57	31.5			4.57	-24.8852
	4.58	31.1			4.58	-24.8149
	4.59	31.3			4.59	-24.8845
	4.6	31			4.6	-24.8842
	4.61	31			4.61	-24.8439
	4.62	30.9			4.62	-24.8435
	4.63	31.1			4.63	-24.8432
	4.64	30.8			4.64	-24.9128
	4.65	31			4.65	-24.8825
	4.66	30.8			4.66	-24.9122
	4.67	30.9			4.67	-24.8818
	4.68	30.7			4.68	-24.8115
	4.69	30.8			4.69	-24.8412
	4.7	30.6			4.7	-24.9108
	4.71	30.8			4.71	-24.8405
	4.72	30.6			4.72	-24.8801
	4.73	30.7			4.73	-24.8398
	4.74	30.5			4.74	-24.9095
	4.75	30.7			4.75	-24.8791
	4.76	30.4			4.76	-24.9088
	4.77	30.6			4.77	-24.8785
	4.78	30.3			4.78	-24.9081
	4.79	30.5			4.79	-24.8378
	4.8	30.3			4.8	-24.8774
	4.81	30.4			4.81	-24.8371
	4.82	30.5			4.82	-24.9068
	4.83	30.4			4.83	-24.8364
	4.84	30.2			4.84	-24.9061
	4.85	30.3			4.85	-24.8057
	4.86	30.1			4.86	-24.8054
	4.87	30.3			4.87	-24.6451
	4.88	30.1			4.88	-24.4847
	4.89	30.1			4.89	-23.7044
	4.9	29.7			4.9	-18.274
	4.91	29.7			4.91	-4.44371
	4.92	28.9			4.92	-1.74337
	4.93	25.8			4.93	-1.14303
	4.94	5.26			4.94	-1.04269
	4.95	-18.1			4.95	-0.84235
	4.96	-20.9			4.96	-0.84202
	4.97	-21.6			4.97	-0.74168
	4.98	-22.2			4.98	-0.74134
	4.99	-22.2			4.99	-0.641
	5	-22.6			5	-0.64066
	5.01	-22.4			5.01	-0.54032
	5.02	-22.6			5.02	-0.63999
	5.03	-22.5			5.03	-0.73965
	5.04	-22.7			5.04	-0.63931
	5.05	-22.5			5.05	-0.53897
	5.06	-22.7			5.06	-0.53863
	5.07	-22.4			5.07	-0.43829
	5.08	-22.7			5.08	-0.53795
	5.09	-22.5			5.09	-0.53762
	5.1	-22.7			5.1	-0.53728
	5.11	-22.4			5.11	-0.53694
	5.12	-22.6			5.12	-0.5366
	5.13	-22.4			5.13	-0.53626
	5.14	-22.6			5.14	-0.73592
	5.15	-22.3			5.15	-0.43558
	5.16	-22.5			5.16	-0.53525
	5.17	-22.1			5.17	-0.43491
	5.18	-22.6			5.18	-0.53457
	5.19	-22.2			5.19	-0.53423
	5.2	-22.4			5.2	-0.53389
	5.21	-22.2			5.21	-0.53355
	5.22	-22.4			5.22	-0.53321
	5.23	-22.1			5.23	-0.43288
	5.24	-22.3			5.24	-0.53254
	5.25	-22.1			5.25	-0.5322
	5.26	-22.3			5.26	-0.53186
	5.27	-22			5.27	-0.43152
	5.28	-21.9			5.28	-0.53118
	5.29	-22			5.29	-0.53085
	5.3	-22.2			5.3	-0.53051
	5.31	-22			5.31	-0.53017
	5.32	-22.1			5.32	-0.52983
	5.33	-21.9			5.33	-0.42949
	5.34	-22.1			5.34	-0.52915
	5.35	-21.9			5.35	-0.62881
	5.36	-22.1			5.36	-0.52848
	5.37	-21.8			5.37	-0.42814
	5.38	-22			5.38	-0.5278
	5.39	-21.7			5.39	-0.42746
	5.4	-22			5.4	-0.52712
	5.41	-21.7			5.41	-0.42678
	5.42	-21.9			5.42	-0.52644
	5.43	-21.7			5.43	-0.52611
	5.44	-21.9			5.44	-0.52577
	5.45	-21.6			5.45	-0.42543
	5.46	-21.8			5.46	-0.52509
	5.47	-21.6			5.47	-0.52475
	5.48	-21.8			5.48	-0.52441
	5.49	-21.6			5.49	-0.42407
	5.5	-21.7			5.5	-0.52374
	5.51	-21.5			5.51	-0.4234
	5.52	-21.8			5.52	-0.52306
	5.53	-21.5			5.53	-0.42272
	5.54	-21.7			5.54	-0.52238
	5.55	-21.5			5.55	-0.52204
	5.56	-21.7			5.56	-0.5217
	5.57	-21.5			5.57	-0.42137
	5.58	-21.7			5.58	-0.52103
	5.59	-21.4			5.59	-0.52069
	5.6	-21.3			5.6	-0.52035
	5.61	-21.4			5.61	-0.52001
	5.62	-21.5			5.62	-0.61967
	5.63	-21.3			5.63	-0.51934
	5.64	-21.5			5.64	-0.519
	5.65	-21.3			5.65	-0.51866
	5.66	-21.5			5.66	-0.51832
	5.67	-21.3			5.67	-0.31798
	5.68	-21.5			5.68	-0.51764
	5.69	-21.2			5.69	-0.5173
	5.7	-21.4			5.7	-0.51697
	5.71	-21.3			5.71	-0.41663
	5.72	-21.4			5.72	-0.51629
	5.73	-21.1			5.73	-0.51595
	5.74	-21.4			5.74	-0.51561
	5.75	-21.1			5.75	-0.51527
	5.76	-21.4			5.76	-0.51493
	5.77	-21			5.77	-0.5146
	5.78	-21.3			5.78	-0.21426
	5.79	-21			5.79	-0.51392
	5.8	-21.3			5.8	-0.51358
	5.81	-21.1			5.81	-0.51324
	5.82	-21.1			5.82	-0.6129
	5.83	-20.9			5.83	-0.61256
	5.84	-21.2			5.84	-0.61223
	5.85	-20.9			5.85	-0.51189
	5.86	-21.1			5.86	-0.61155
	5.87	-20.8			5.87	-0.61121
	5.88	-21			5.88	-0.71087
	5.89	-20.7			5.89	-0.81053
	5.9	-20.8			5.9	-0.81019
	5.91	-20.5			5.91	-0.90986
	5.92	-20.6			5.92	-1.00952
	5.93	-20.2			5.93	-1.30918
	5.94	-20.3			5.94	-1.90884
	5.95	-19.8			5.95	-5.0085
	5.96	-19.6			5.96	-20.7912
	5.97	-18.4			5.97	-23.5378
	5.98	-16.2			5.98	-24.3475
	5.99	13.1			5.99	-24.4772
	6	25.5			6	-24.6368
	6.01	30.9			6.01	-24.6365
	6.02	31.2			6.02	-24.7961
	6.03	31.5			6.03	-24.7358
	6.04	31.4			6.04	-24.8355
	6.05	31.7			6.05	-24.7351
	6.06	31.4			6.06	-24.7948
	6.07	31.6			6.07	-24.7944
	6.08	31.3			6.08	-24.8341
	6.09	31.5			6.09	-24.7938
	6.1	31.4			6.1	-24.8334
	6.11	31.4			6.11	-24.7631
	6.12	31.2			6.12	-24.8627
	6.13	31.4			6.13	-24.8924
	6.14	31			6.14	-24.8621
	6.15	31.3			6.15	-24.7917
	6.16	31			6.16	-24.8314
	6.17	31.2			6.17	-24.791
	6.18	30.9			6.18	-24.8607
	6.19	31.1			6.19	-24.7604
	6.2	30.9			6.2	-24.89
	6.21	31.1			6.21	-24.7897
	6.22	30.8			6.22	-24.8894
	6.23	30.9			6.23	-24.789
	6.24	30.7			6.24	-24.8287
	6.25	30.9			6.25	-24.7884
	6.26	30.6			6.26	-24.858
	6.27	30.8			6.27	-24.7877
	6.28	30.6			6.28	-24.9173
	6.29	30.7			6.29	-24.857
	6.3	30.5			6.3	-24.8866
	6.31	30.7			6.31	-24.7863
	6.32	30.4			6.32	-24.886
	6.33	30.6			6.33	-24.8256
	6.34	30.4			6.34	-24.8853
	6.35	30.6			6.35	-24.785
	6.36	30.3			6.36	-24.8546
	6.37	30.5			6.37	-24.7543
	6.38	30.3			6.38	-24.8239
	6.39	30.4			6.39	-24.6236
	6.4	30.1			6.4	-24.4633
	6.41	30.3			6.41	-24.4929
	6.42	30			6.42	-23.6226
	6.43	30			6.43	-17.7722
	6.44	29.3			6.44	-4.19191
	6.45	29.3			6.45	-1.69158
	6.46	25.3			6.46	-1.29124
	6.47	4.13			6.47	-0.9909
	6.48	-18.3			6.48	-0.99056
	6.49	-20.8			6.49	-0.79022
	6.5	-21.7			6.5	-0.78988
	6.51	-21.9			6.51	-0.68954
	6.52	-22.3			6.52	-0.68921
	6.53	-22.2			6.53	-0.58887
	6.54	-22.5			6.54	-0.68853
	6.55	-22.3			6.55	-0.58819
	6.56	-22.3			6.56	-0.68785
	6.57	-22.3			6.57	-0.58751
	6.58	-22.6			6.58	-0.58718
	6.59	-22.4			6.59	-0.48684
	6.6	-22.6			6.6	-0.5865
	6.61	-22.3			6.61	-0.58616
	6.62	-22.6			6.62	-0.58582
	6.63	-22.3			6.63	-0.68548
	6.64	-22.5			6.64	-0.58514
	6.65	-22.2			6.65	-0.48481
	6.66	-22.5			6.66	-0.58447
	6.67	-22.4			6.67	-0.48413
	6.68	-22.4			6.68	-0.58379
	6.69	-22.1			6.69	-0.48345
	6.7	-22.4			6.7	-0.58311
	6.71	-22.1			6.71	-0.58277
	6.72	-22.3			6.72	-0.58244
	6.73	-22			6.73	-0.4821
	6.74	-22.3			6.74	-0.68176
	6.75	-21.9			6.75	-0.58142
	6.76	-22.2			6.76	-0.58108
	6.77	-21.9			6.77	-0.48074
	6.78	-22.1			6.78	-0.5804
	6.79	-21.9			6.79	-0.58007
	6.8	-22.1			6.8	-0.57973
	6.81	-21.8			6.81	-0.47939
	6.82	-22.1			6.82	-0.57905
	6.83	-21.8			6.83	-0.57871
	6.84	-22			6.84	-0.57837
	6.85	-21.7			6.85	-0.47803
	6.86	-22			6.86	-0.5777
	6.87	-21.7			6.87	-0.57736
	6.88	-21.8			6.88	-0.57702
	6.89	-21.7			6.89	-0.57668
	6.9	-21.9			6.9	-0.57634
	6.91	-21.6			6.91	-0.476
	6.92	-21.9			6.92	-0.57567
	6.93	-21.5			6.93	-0.57533
	6.94	-21.8			6.94	-0.57499
	6.95	-21.6			6.95	-0.37465
	6.96	-21.8			6.96	-0.57431
	6.97	-21.5			6.97	-0.57397
	6.98	-21.7			6.98	-0.57363
	6.99	-21.5			6.99	-0.5733
	7	-21.7			7	-0.57296
	7.01	-21.4			7.01	-0.47262
	7.02	-21.7			7.02	-0.57228
	7.03	-21.4			7.03	-0.57194
	7.04	-21.6			7.04	-0.5716
	7.05	-21.4			7.05	-0.57126
	7.06	-21.6			7.06	-0.47093
	7.07	-21.3			7.07	-0.57059
	7.08	-21.6			7.08	-0.57025
	7.09	-21.3			7.09	-0.56991
	7.1	-21.5			7.1	-0.56957
	7.11	-21.3			7.11	-0.56923
	7.12	-21.5			7.12	-0.56889
	7.13	-21.2			7.13	-0.56856
	7.14	-21.5			7.14	-0.56822
	7.15	-21.1			7.15	-0.56788
	7.16	-21.4			7.16	-0.56754
	7.17	-21.1			7.17	-0.5672
	7.18	-21.3			7.18	-0.56686
	7.19	-21.1			7.19	-0.56652
	7.2	-21.4			7.2	-0.56619
	7.21	-21.1			7.21	-0.46585
	7.22	-21.3			7.22	-0.56551
	7.23	-21			7.23	-0.46517
	7.24	-21.3			7.24	-0.56483
	7.25	-21			7.25	-0.56449
	7.26	-21.3			7.26	-0.56416
	7.27	-20.9			7.27	-0.16382
	7.28	-21.2			7.28	-0.56348
	7.29	-20.9			7.29	-0.56314
	7.3	-21.2			7.3	-0.5628
	7.31	-21.2			7.31	-0.56246
	7.32	-21.1			7.32	-0.56212
	7.33	-20.8			7.33	-0.56179
	7.34	-21.1			7.34	-0.56145
	7.35	-20.8			7.35	-0.56111
	7.36	-21			7.36	-0.66077
	7.37	-20.7			7.37	-0.56043
	7.38	-21			7.38	-0.96009
	7.39	-20.6			7.39	-0.65975
	7.4	-20.9			7.4	-0.75942
	7.41	-20.5			7.41	-0.65908
	7.42	-20.8			7.42	-0.85874
	7.43	-20.4			7.43	-0.7584
	7.44	-20.6			7.44	-0.95806
	7.45	-20.2			7.45	-1.05772
	7.46	-20.3			7.46	-1.35738
	7.47	-19.8			7.47	-1.95705
	7.48	-19.8			7.48	-5.55671
	7.49	-19.1			7.49	-20.6104
	7.5	-18.5			7.5	-23.616
	7.51	-15.5			7.51	-24.3257
	7.52	14.8			7.52	-24.5253
	7.53	26.1			7.53	-24.585
	7.54	31			7.54	-24.7147
	7.55	31.6			7.55	-24.7143
	7.56	31.5			7.56	-25.004
	7.57	31.8			7.57	-24.7437
	7.58	31.5			7.58	-24.7833
	7.59	31.8			7.59	-24.743
	7.6	31.5			7.6	-24.8127
	7.61	31.7			7.61	-24.7423
	7.62	31.4			7.62	-24.782
	7.63	31.6			7.63	-24.7816
	7.64	31.4			7.64	-24.8113
	7.65	31.5			7.65	-24.781
	7.66	31.4			7.66	-24.8406
	7.67	31.5			7.67	-24.8103
	7.68	31.2			7.68	-24.7799
	7.69	31.4			7.69	-24.7796
	7.7	30.8			7.7	-24.8093
	7.71	31.3			7.71	-24.7789
	7.72	31			7.72	-24.8386
	7.73	31.2			7.73	-24.8082
	7.74	31			7.74	-24.8079
	7.75	31.1			7.75	-24.8076
	7.76	30.9			7.76	-24.8372
	7.77	31.1			7.77	-24.7369
	7.78	30.8			7.78	-24.8066
	7.79	31			7.79	-24.7762
	7.8	30.7			7.8	-24.8059
	7.81	30.7			7.81	-24.8355
	7.82	30.6			7.82	-24.8652
	7.83	30.9			7.83	-24.7749
	7.84	30.6			7.84	-24.8345
	7.85	30.8			7.85	-24.7342
	7.86	30.5			7.86	-24.8638
	7.87	30.8			7.87	-24.8035
	7.88	30.4			7.88	-24.8932
	7.89	30.7			7.89	-24.8028
	7.9	30.4			7.9	-24.8025
	7.91	30.6			7.91	-24.7021
	7.92	30.5			7.92	-24.7318
	7.93	30.5			7.93	-24.5715
	7.94	30.3			7.94	-24.4111
	7.95	30.4			7.95	-23.4408
	7.96	29.9			7.96	-17.3305
	7.97	29.9			7.97	-3.94012
	7.98	29.2			7.98	-1.73978
	7.99	25.3			7.99	-1.23944
	8	1.73			8	-1.1391
	8.01	-18.1			8.01	-0.83877
	8.02	-20.9			8.02	-0.53843
	8.03	-21.3			8.03	-0.73809
	8.04	-21.8			8.04	-0.73775
	8.05	-21.8			8.05	-0.73741
	8.06	-22.3			8.06	-0.73707
	8.07	-21.9			8.07	-0.63673
	8.08	-22.3			8.08	-0.6364
	8.09	-22			8.09	-0.53606
	8.1	-22.3			8.1	-0.63572
	8.11	-22			8.11	-0.53538
	8.12	-22.3			8.12	-0.63504
	8.13	-22.1			8.13	-0.5347
	8.14	-22.3			8.14	-0.63436
	8.15	-22			8.15	-0.53403
	8.16	-22.2			8.16	-0.63369
	8.17	-22			8.17	-0.53335
	8.18	-22.2			8.18	-0.53301
	8.19	-21.9			8.19	-0.53267
	8.2	-22.2			8.2	-0.63233
	8.21	-21.9			8.21	-0.532
	8.22	-22.1			8.22	-0.63166
	8.23	-21.8			8.23	-0.53132
	8.24	-22			8.24	-0.53098
	8.25	-21.8			8.25	-0.53064
	8.26	-22			8.26	-0.6303
	8.27	-21.8			8.27	-0.52996
	8.28	-21.9			8.28	-0.52963
	8.29	-21.6			8.29	-0.52929
	8.3	-21.9			8.3	-0.62895
	8.31	-21.6			8.31	-0.52861
	8.32	-21.9			8.32	-0.52827
	8.33	-21.6			8.33	-0.42793
	8.34	-21.8			8.34	-0.52759
	8.35	-21.5			8.35	-0.42726
	8.36	-21.8			8.36	-0.52692
	8.37	-21.5			8.37	-0.52658
	8.38	-21.8			8.38	-0.62624
	8.39	-21.4			8.39	-0.5259
	8.4	-21.7			8.4	-0.52556
	8.41	-21.4			8.41	-0.52522
	8.42	-21.6			8.42	-0.52489
	8.43	-21.3			8.43	-0.52455
	8.44	-21.6			8.44	-0.62421
	8.45	-21.3			8.45	-0.52387
	8.46	-21.5			8.46	-0.62353
	8.47	-21.3			8.47	-0.52319
	8.48	-21.5			8.48	-0.52285
	8.49	-21.3			8.49	-0.52252
	8.5	-21.5			8.5	-0.52218
	8.51	-21.1			8.51	-0.52184
	8.52	-21.4			8.52	-0.6215
	8.53	-21.1			8.53	-0.52116
	8.54	-21.4			8.54	-0.62082
	8.55	-21.1			8.55	-0.52049
	8.56	-21.4			8.56	-0.52015
	8.57	-21.1			8.57	-0.51981
	8.58	-21.3			8.58	-0.61947
	8.59	-21.3			8.59	-0.51913
	8.6	-21.3			8.6	-0.61879
	8.61	-21			8.61	-0.51845
	8.62	-21.2			8.62	-0.51812
	8.63	-20.9			8.63	-0.51778
	8.64	-21.2			8.64	-0.51744
	8.65	-20.9			8.65	-0.5171
	8.66	-21.2			8.66	-0.21676
	8.67	-20.8			8.67	-0.51642
	8.68	-21.1			8.68	-0.51608
	8.69	-20.8			8.69	-0.51575
	8.7	-21			8.7	-0.61541
	8.71	-20.8			8.71	-0.51507
	8.72	-21.1			8.72	-0.61473
	8.73	-20.7			8.73	-0.51439
	8.74	-21			8.74	-0.61405
	8.75	-20.7			8.75	-0.41371
	8.76	-21			8.76	-0.61338
	8.77	-20.7			8.77	-0.41304
	8.78	-21			8.78	-0.5127
	8.79	-20.6			8.79	-0.51236
	8.8	-20.8			8.8	-0.61202
	8.81	-20.6			8.81	-0.51168
	8.82	-20.9			8.82	-0.51135
	8.83	-20.5			8.83	-0.51101
	8.84	-20.8			8.84	-0.61067
	8.85	-20.5			8.85	-0.51033
	8.86	-20.8			8.86	-0.60999
	8.87	-20.5			8.87	-0.40965
	8.88	-20.7			8.88	-0.60931
	8.89	-20.4			8.89	-0.50898
	8.9	-20.7			8.9	-0.70864
	8.91	-20.3			8.91	-0.6083
	8.92	-20.6			8.92	-0.70796
	8.93	-20.3			8.93	-0.60762
	8.94	-20.5			8.94	-0.70728
	8.95	-20.1			8.95	-0.70694
	8.96	-20.4			8.96	-0.90661
	8.97	-20			8.97	-0.90627
	8.98	-20.2			8.98	-1.10593
	8.99	-19.7			8.99	-1.30559
	9	-19.8			9	-2.00525
	9.01	-19.2			9.01	-6.20491
	9.02	-19			9.02	-20.7546
	9.03	-17.8			9.03	-23.5642
	9.04	-15.2			9.04	-24.3139
	9.05	17.2			9.05	-24.3736
	9.06	26.6			9.06	-24.3432
	9.07	31.4			9.07	-24.6029
	9.08	31.5			9.08	-24.6925
	9.09	31.9			9.09	-24.6322
	9.1	31.7			9.1	-24.7319
	9.11	31.9			9.11	-24.6315
	9.12	31.7			9.12	-24.8212
	9.13	32			9.13	-24.6909
	9.14	31.6			9.14	-24.7605
	9.15	31.9			9.15	-24.6602
	9.16	31.5			9.16	-24.9498
	9.17	31.7			9.17	-24.6595
	9.18	31.4			9.18	-24.7592
	9.19	31.6			9.19	-24.7288
	9.2	31.4			9.2	-24.7585
	9.21	31.6			9.21	-24.6881
	9.22	31.3			9.22	-24.7578
	9.23	31.5			9.23	-24.6875
	9.24	31.2			9.24	-24.8171
	9.25	31.4			9.25	-24.7268
	9.26	31.1			9.26	-24.7864
	9.27	31.4			9.27	-24.6261
	9.28	31			9.28	-24.8158
	9.29	31.3			9.29	-24.6554
	9.3	30.8			9.3	-24.7851
	9.31	31.2			9.31	-24.6848
	9.32	30.9			9.32	-24.7844
	9.33	31.2			9.33	-24.6841
	9.34	30.9			9.34	-24.8137
	9.35	31.1			9.35	-24.7234
	9.36	30.7			9.36	-24.7831
	9.37	31			9.37	-24.6827
	9.38	30.7			9.38	-24.7824
	9.39	30.9			9.39	-24.722
	9.4	30.6			9.4	-24.8117
	9.41	30.9			9.41	-24.6514
	9.42	30.5			9.42	-24.811
	9.43	30.7			9.43	-24.7207
	9.44	30.5			9.44	-24.7204
	9.45	30.7			9.45	-24.59
	9.46	30.4			9.46	-24.5897
	9.47	30.7			9.47	-24.2993
	9.48	30.1			9.48	-23.359
	9.49	30.4			9.49	-16.7587
	9.5	29.8			9.5	-3.78833
	9.51	29.4			9.51	-1.48799
	9.52	24.7			9.52	-1.28765
	9.53	0.439			9.53	-0.98731
	9.54	-18.4			9.54	-0.98697
	9.55	-20.6			9.55	-0.78663
	9.56	-21.3			9.56	-0.88629
	9.57	-21.4			9.57	-0.68596
	9.58	-21.8			9.58	-0.68562
	9.59	-21.6			9.59	-0.58528
	9.6	-22			9.6	-0.68494
	9.61	-21.8			9.61	-0.5846
	9.62	-22			9.62	-0.78426
	9.63	-21.8			9.63	-0.58392
	9.64	-22.1			9.64	-0.68359
	9.65	-21.8			9.65	-0.58325
	9.66	-22.1			9.66	-0.68291
	9.67	-21.7			9.67	-0.58257
	9.68	-22			9.68	-0.68223
	9.69	-21.7			9.69	-0.48189
	9.7	-22			9.7	-0.68155
	9.71	-21.6			9.71	-0.58122
	9.72	-21.9			9.72	-0.68088
	9.73	-21.6			9.73	-0.68054
	9.74	-21.9			9.74	-0.5802
	9.75	-21.6			9.75	-0.47986
	9.76	-21.6			9.76	-0.57952
	9.77	-21.5			9.77	-0.47918
	9.78	-21.8			9.78	-0.57885
	9.79	-21.5			9.79	-0.57851
	9.8	-21.7			9.8	-0.57817
	9.81	-21.4			9.81	-0.57783
	9.82	-21.7			9.82	-0.57749
	9.83	-21.4			9.83	-0.47715
	9.84	-21.6			9.84	-0.57682
	9.85	-21.3			9.85	-0.47648
	9.86	-21.6			9.86	-0.57614
	9.87	-21.1			9.87	-0.4758
	9.88	-21.5			9.88	-0.57546
	9.89	-21.2			9.89	-0.47512
	9.9	-21.5			9.9	-0.57478
	9.91	-21.2			9.91	-0.57445
	9.92	-21.4			9.92	-0.57411
	9.93	-21.1			9.93	-0.47377
	9.94	-21.4			9.94	-0.77343
	9.95	-21.1			9.95	-0.47309
	9.96	-21.4			9.96	-0.67275
	9.97	-21			9.97	-0.47241
	9.98	-21.4			9.98	-0.57208
	9.99	-21			9.99	-0.47174
	10	-21.3			10	-0.5714
	10.01	-21			10.01	-0.47106
	10.02	-21.2			10.02	-0.57072
	10.03	-20.9			10.03	-0.47038
	10.04	-21.2			10.04	-0.57004
	10.05	-20.9			10.05	-0.56971
	10.06	-21.2			10.06	-0.56937
	10.07	-20.9			10.07	-0.46903
	10.08	-21.1			10.08	-0.56869
	10.09	-20.8			10.09	-0.46835
	10.1	-21.1			10.1	-0.56801
	10.11	-20.8			10.11	-0.46768
	10.12	-21.1			10.12	-0.56734
	10.13	-20.7			10.13	-0.467
	10.14	-21			10.14	-0.56666
	10.15	-20.7			10.15	-0.46632
	10.16	-21			10.16	-0.56598
	10.17	-20.7			10.17	-0.46564
	10.18	-20.9			10.18	-0.56531
	10.19	-20.8			10.19	-0.46497
	10.2	-20.9			10.2	-0.56463
	10.21	-20.6			10.21	-0.46429
	10.22	-20.9			10.22	-0.56395
	10.23	-20.6			10.23	-0.46361
	10.24	-20.9			10.24	-0.56327
	10.25	-20.5			10.25	-0.46294
	10.26	-20.8			10.26	-0.6626
	10.27	-20.5			10.27	-0.56226
	10.28	-20.8			10.28	-0.56192
	10.29	-20.5			10.29	-0.46158
	10.3	-20.7			10.3	-0.56124
	10.31	-20.4			10.31	-0.4609
	10.32	-20.7			10.32	-0.56057
	10.33	-20.5			10.33	-0.46023
	10.34	-20.7			10.34	-0.65989
	10.35	-20.4			10.35	-0.45955
	10.36	-20.6			10.36	-0.65921
	10.37	-20.4			10.37	-0.75887
	10.38	-20.6			10.38	-0.65853
	10.39	-20.3			10.39	-0.5582
	10.4	-20.3			10.4	-0.65786
	10.41	-20.3			10.41	-0.55752
	10.42	-20.5			10.42	-0.65718
	10.43	-20.2			10.43	-0.55684
	10.44	-20.5			10.44	-0.7565
	10.45	-20.1			10.45	-0.55617
	10.46	-20.4			10.46	-0.75583
	10.47	-20			10.47	-0.85549
	10.48	-20.3			10.48	-0.85515
	10.49	-19.9			10.49	-0.75481
	10.5	-20			10.5	-1.05447
	10.51	-19.6			10.51	-1.05413
	10.52	-19.7			10.52	-1.4538
	10.53	-19.3			10.53	-2.05346
	10.54	-19.3			10.54	-7.25312
	10.55	-18.5			10.55	-20.7028
	10.56	-17.8			10.56	-23.7124
	10.57	-14.5			10.57	-24.2221
	10.58	18.7			10.58	-24.4518
	10.59	27.2			10.59	-24.4514
	10.6	31.4			10.6	-24.6111
	10.61	31.8			10.61	-24.6107
	10.62	31.7			10.62	-24.6804
	10.63	32			10.63	-24.5801
	10.64	31.8			10.64	-24.6797
	10.65	31.9			10.65	-24.5794
	10.66	31.7			10.66	-24.7091
	10.67	31.9			10.67	-24.6087
	10.68	31.7			10.68	-24.7384
	10.69	31.7			10.69	-24.608
	10.7	31.6			10.7	-24.7377
	10.71	31.8			10.71	-24.6774
	10.72	31.5			10.72	-24.737
	10.73	31.6			10.73	-24.6367
	10.74	31.4			10.74	-24.7663
	10.75	31.6			10.75	-24.636
	10.76	31.4			10.76	-24.7357
	10.77	31.5			10.77	-24.6353
	10.78	31.3			10.78	-24.795
	10.79	31.5			10.79	-24.7347
	10.8	31.2			10.8	-24.8343
	10.81	31.4			10.81	-24.604
	10.82	31.1			10.82	-24.6736
	10.83	31.3			10.83	-24.6333
	10.84	31.1			10.84	-24.793
	10.85	31.2			10.85	-24.7026
	10.86	30.9			10.86	-24.7323
	10.87	31.2			10.87	-24.572
	10.88	30.9			10.88	-24.7316
	10.89	31.1			10.89	-24.6313
	10.9	30.9			10.9	-24.7309
	10.91	31			10.91	-24.7606
	10.92	30.7			10.92	-24.7003
	10.93	31			10.93	-24.6299
	10.94	30.7			10.94	-24.7296
	10.95	30.9			10.95	-24.7592
	10.96	30.6			10.96	-24.7589
	10.97	30.9			10.97	-24.5986
	10.98	30.5			10.98	-24.6282
	10.99	30.8			10.99	-24.4379
	11	30.5			11	-24.2776
	11.01	30.6			11.01	-22.9772
	11.02	30.2			11.02	-16.2569
	11.03	30.3			11.03	-3.43653
	11.04	29.2			11.04	-1.73619
	11.05	24.7			11.05	-1.13585
	11.06	-1.5			11.06	-1.03551
	11.07	-18.2			11.07	-0.93518
	11.08	-20.6			11.08	-0.93484
	11.09	-20.9			11.09	-0.7345
	11.1	-21.5			11.1	-0.83416
	11.11	-21.5			11.11	-0.83382
	11.12	-21.8			11.12	-0.83348
	11.13	-21.6			11.13	-0.63315
	11.14	-21.8			11.14	-0.73281
	11.15	-21.5			11.15	-0.63247
	11.16	-21.9			11.16	-0.63213
	11.17	-21.6			11.17	-0.53179
	11.18	-21.9			11.18	-0.73145
	11.19	-21.6			11.19	-0.63111
	11.2	-21.8			11.2	-0.63078
	11.21	-21.6			11.21	-0.53044
	11.22	-21.8			11.22	-0.9301
	11.23	-21.5			11.23	-0.52976
	11.24	-21.8			11.24	-0.62942
	11.25	-21.5			11.25	-0.52908
	11.26	-21.4			11.26	-0.62874
	11.27	-21.5			11.27	-0.52841
	11.28	-21.7			11.28	-0.62807
	11.29	-21.5			11.29	-0.52773
	11.3	-21.6			11.3	-0.62739
	11.31	-21.4			11.31	-0.52705
	11.32	-21.6			11.32	-0.62671
	11.33	-21.3			11.33	-0.52637
	11.34	-21.6			11.34	-0.62604
	11.35	-21.3			11.35	-0.5257
	11.36	-21.5			11.36	-0.62536
	11.37	-21.2			11.37	-0.52502
	11.38	-21.4			11.38	-0.62468
	11.39	-21.2			11.39	-0.52434
	11.4	-21.4			11.4	-0.62401
	11.41	-21.1			11.41	-0.52367
	11.42	-21.4			11.42	-0.62333
	11.43	-21.1			11.43	-0.52299
	11.44	-21.3			11.44	-0.62265
	11.45	-21			11.45	-0.52231
	11.46	-21.2			11.46	-0.62197
	11.47	-21.4			11.47	-0.52164
	11.48	-21.2			11.48	-0.6213
	11.49	-20.9			11.49	-0.52096
	11.5	-21.2			11.5	-0.62062
	11.51	-20.9			11.51	-0.52028
	11.52	-21.2			11.52	-0.61994
	11.53	-20.9			11.53	-0.5196
	11.54	-21.1			11.54	-0.81927
	11.55	-20.9			11.55	-0.51893
	11.56	-21.1			11.56	-0.61859
	11.57	-20.8			11.57	-0.51825
	11.58	-21.2			11.58	-0.61791
	11.59	-20.7			11.59	-0.51757
	11.6	-21			11.6	-0.61723
	11.61	-20.8			11.61	-0.5169
	11.62	-20.9			11.62	-0.61656
	11.63	-20.7			11.63	-0.51622
	11.64	-20.9			11.64	-0.61588
	11.65	-20.7			11.65	-0.41554
	11.66	-20.9			11.66	-0.6152
	11.67	-20.6			11.67	-0.51486
	11.68	-20.8			11.68	-0.61453
	11.69	-20.6			11.69	-0.51419
	11.7	-20.8			11.7	-0.61385
	11.71	-20.5			11.71	-0.51351
	11.72	-20.7			11.72	-0.61317
	11.73	-20.5			11.73	-0.51283
	11.74	-20.7			11.74	-0.6125
	11.75	-20.5			11.75	-0.51216
	11.76	-20.7			11.76	-0.61182
	11.77	-20.4			11.77	-0.51148
	11.78	-20.6			11.78	-0.61114
	11.79	-20.5			11.79	-0.5108
	11.8	-20.6			11.8	-0.61046
	11.81	-20.4			11.81	-0.51013
	11.82	-20.5			11.82	-0.60979
	11.83	-20.3			11.83	-0.50945
	11.84	-20.5			11.84	-0.60911
	11.85	-20.3			11.85	-0.50877
	11.86	-20.5			11.86	-0.80843
	11.87	-20.3			11.87	-0.50809
	11.88	-20.5			11.88	-0.60776
	11.89	-20.2			11.89	-0.50742
	11.9	-20.5			11.9	-0.60708
	11.91	-20.3			11.91	-0.50674
	11.92	-20.4			11.92	-0.6064
	11.93	-20.1			11.93	-0.50606
	11.94	-20.4			11.94	-0.70572
	11.95	-20.1			11.95	-0.50539
	11.96	-20.4			11.96	-0.70505
	11.97	-19.9			11.97	-0.50471
	11.98	-20.2			11.98	-0.70437
	11.99	-19.9			11.99	-0.70403
	12	-19.9			12	-0.80369
	12.01	-19.8			12.01	-0.80335
	12.02	-19.9			12.02	-0.90302
	12.03	-19.6			12.03	-0.90268
	12.04	-19.7			12.04	-1.10234
	12.05	-19.4			12.05	-1.302
	12.06	-19.4			12.06	-2.20166
	12.07	-18.8			12.07	-8.40132
	12.08	-18.6			12.08	-20.651
	12.09	-17.3			12.09	-23.6607
	12.1	-14.3			12.1	-24.2403
	12.11	20.5			12.11	-24.3
	12.12	27.4			12.12	-24.4596
	12.13	31.6			12.13	-24.4993
	12.14	31.8			12.14	-24.6289
	12.15	32			12.15	-24.4586
	12.16	31.9			12.16	-24.6583
	12.17	32.2			12.17	-24.5579
	12.18	32			12.18	-24.6876
	12.19	32.1			12.19	-24.5273
	12.2	31.9			12.2	-24.6869
	12.21	32			12.21	-24.5566
	12.22	31.8			12.22	-24.6562
	12.23	31.9			12.23	-24.5259
	12.24	31.7			12.24	-24.6556
	12.25	31.8			12.25	-24.5552
	12.26	31.6			12.26	-24.7449
	12.27	31.7			12.27	-24.5846
	12.28	31.5			12.28	-24.7142
	12.29	31.5			12.29	-24.5839
	12.3	31.4			12.3	-24.6535
	12.31	31.6			12.31	-24.6232
	12.32	31.3			12.32	-24.6529
	12.33	31.5			12.33	-24.5525
	12.34	31.3			12.34	-24.7122
	12.35	31.5			12.35	-24.5818
	12.36	31.2			12.36	-24.6815
	12.37	31.4			12.37	-24.5812
	12.38	31.1			12.38	-24.6508
	12.39	31.3			12.39	-24.6505
	12.4	31.2			12.4	-24.7101
	12.41	31.2			12.41	-24.5798
	12.42	30.7			12.42	-24.6795
	12.43	30.8			12.43	-24.5791
	12.44	30.6			12.44	-24.7088
	12.45	30.8			12.45	-24.6185
	12.46	30.6			12.46	-24.6781
	12.47	30.7			12.47	-24.6178
	12.48	30.5			12.48	-24.6774
	12.49	30.6			12.49	-24.6171
	12.5	30.5			12.5	-24.6168
	12.51	30.7			12.51	-24.4864
	12.52	30.4			12.52	-24.4461
	12.53	30.5			12.53	-24.1258
	12.54	30.2			12.54	-23.0254
	12.55	30.2			12.55	-15.5851
	12.56	29.7			12.56	-3.38474
	12.57	29.3			12.57	-1.5844
	12.58	23.8			12.58	-1.28406
	12.59	-3.51			12.59	-0.98372
	12.6	-18.7			12.6	-0.98338
	12.61	-20.4			12.61	-0.58304
	12.62	-21.2			12.62	-0.8827
	12.63	-21.3			12.63	-0.68237
	12.64	-21.7			12.64	-0.78203
	12.65	-21.5			12.65	-0.58169
	12.66	-21.6			12.66	-0.78135
	12.67	-21.1			12.67	-0.58101
	12.68	-21.1			12.68	-0.78067
	12.69	-20.8			12.69	-0.58034
	12.7	-20.9			12.7	-0.68
	12.71	-20.6			12.71	-0.47966
	12.72	-20.8			12.72	-0.67932
	12.73	-20.6			12.73	-0.57898
	12.74	-20.7			12.74	-0.67864
	12.75	-20.3			12.75	-0.5783
	12.76	-20.7			12.76	-0.67797
	12.77	-20.4			12.77	-0.57763
	12.78	-20.5			12.78	-0.67729
	12.79	-20.3			12.79	-0.47695
	12.8	-20.5			12.8	-0.67661
	12.81	-20.2			12.81	-0.57627
	12.82	-20.3			12.82	-0.67593
	12.83	-20.1			12.83	-0.4756
	12.84	-20.3			12.84	-0.57526
	12.85	-20.1			12.85	-0.57492
	12.86	-20.2			12.86	-0.67458
	12.87	-20.1			12.87	-0.47424
	12.88	-20.2			12.88	-0.5739
	12.89	-20			12.89	-0.57356
	12.9	-20.2			12.9	-0.67323
	12.91	-20			12.91	-0.47289
	12.92	-20.2			12.92	-0.67255
	12.93	-20			12.93	-0.47221
	12.94	-20.1			12.94	-0.67187
	12.95	-19.9			12.95	-0.47153
	12.96	-20.1			12.96	-0.57119
	12.97	-19.9			12.97	-0.47086
	12.98	-20.1			12.98	-0.67052
	12.99	-19.9			12.99	-0.57018
	13	-20.1			13	-0.56984
	13.01	-19.8			13.01	-0.5695
	13.02	-20			13.02	-0.66916
	13.03	-19.8			13.03	-0.56883
	13.04	-20			13.04	-0.66849
	13.05	-19.7			13.05	-0.56815
	13.06	-19.9			13.06	-0.66781
	13.07	-19.4			13.07	-0.46747
	13.08	-19.9			13.08	-0.66713
	13.09	-19.7			13.09	-0.46679
	13.1	-19.9			13.1	-0.66646
	13.11	-19.7			13.11	-0.56612
	13.12	-19.9			13.12	-0.66578
	13.13	-19.6			13.13	-0.46544
	13.14	-19.8			13.14	-0.7651
	13.15	-19.6			13.15	-0.56476
	13.16	-19.8			13.16	-0.56442
	13.17	-19.6			13.17	-0.56409
	13.18	-19.6			13.18	-0.56375
	13.19	-19.6			13.19	-0.46341
	13.2	-19.8			13.2	-0.66307
	13.21	-19.5			13.21	-0.46273
	13.22	-19.7			13.22	-0.66239
	13.23	-19.5			13.23	-0.56205
	13.24	-19.7			13.24	-0.66172
	13.25	-19.5			13.25	-0.46138
	13.26	-19.7			13.26	-0.56104
	13.27	-19.5			13.27	-0.5607
	13.28	-19.6			13.28	-0.56036
	13.29	-19.5			13.29	-0.46002
	13.3	-19.6			13.3	-0.65968
	13.31	-19.4			13.31	-0.45935
	13.32	-19.6			13.32	-0.55901
	13.33	-19.4			13.33	-0.55867
	13.34	-19.5			13.34	-0.65833
	13.35	-19.4			13.35	-0.65799
	13.36	-19.5			13.36	-0.55765
	13.37	-19.4			13.37	-0.55732
	13.38	-19.5			13.38	-0.55698
	13.39	-19.5			13.39	-0.45664
	13.4	-19.5			13.4	-0.5563
	13.41	-19.3			13.41	-0.55596
	13.42	-19.4			13.42	-0.65562
	13.43	-19.3			13.43	-0.55528
	13.44	-19.4			13.44	-0.65495
	13.45	-19.3			13.45	-0.55461
	13.46	-19.4			13.46	-0.45427
	13.47	-19.2			13.47	-0.65393
	13.48	-19.4			13.48	-0.65359
	13.49	-19.1			13.49	-0.55325
	13.5	-19			13.5	-0.75291
	13.51	-19			13.51	-0.65258
	13.52	-19.2			13.52	-0.75224
	13.53	-19			13.53	-0.7519
	13.54	-19.1			13.54	-0.85156
	13.55	-18.8			13.55	-0.85122
	13.56	-18.9			13.56	-1.05088
	13.57	-18.6			13.57	-1.15054
	13.58	-18.6			13.58	-1.45021
	13.59	-18.3			13.59	-2.14987
	13.6	-18.1			13.6	-9.63953
	13.61	-17.5			13.61	-20.6292
	13.62	-16.6			13.62	-23.7689
	13.63	-12.9			13.63	-24.0885
	13.64	22.3			13.64	-24.3182
	13.65	28.7			13.65	-24.5078
	13.66	32.2			13.66	-24.5075
	13.67	32.6			13.67	-24.4472
	13.68	32.6			13.68	-24.5768
	13.69	32.8			13.69	-24.4765
	13.7	32.6			13.7	-24.6061
	13.71	32.7			13.71	-24.4758
	13.72	32.6			13.72	-24.6055
	13.73	32.7			13.73	-24.5351
	13.74	32.5			13.74	-24.6048
	13.75	32.6			13.75	-24.8645
	13.76	32.4			13.76	-24.6341
	13.77	32.5			13.77	-24.5738
	13.78	32.3			13.78	-24.6334
	13.79	32.5			13.79	-24.5331
	13.8	32.2			13.8	-24.6328
	13.81	32.3			13.81	-24.5324
	13.82	32.2			13.82	-24.6321
	13.83	32.3			13.83	-24.5317
	13.84	32			13.84	-24.6614
	13.85	32			13.85	-24.5711
	13.86	31.9			13.86	-24.6307
	13.87	32			13.87	-24.6004
	13.88	31.9			13.88	-24.66
	13.89	31.8			13.89	-24.5697
	13.9	31.8			13.9	-24.6594
	13.91	31.9			13.91	-24.529
	13.92	31.7			13.92	-24.5987
	13.93	31.8			13.93	-24.5284
	13.94	31.7			13.94	-24.688
	13.95	31.7			13.95	-24.5277
	13.96	31.5			13.96	-24.6273
	13.97	31.6			13.97	-24.567
	13.98	31.5			13.98	-24.6267
	13.99	31.6			13.99	-24.5263
	14	31.4			14	-24.626
	14.01	31.5			14.01	-24.5256
	14.02	31.4			14.02	-24.6253
	14.03	31.5			14.03	-24.465
	14.04	31.3			14.04	-24.5246
	14.05	31.4			14.05	-24.3343
	14.06	31.2			14.06	-24.174
	14.07	31.2			14.07	-22.7436
	14.08	30.9			14.08	-15.0233
	14.09	30.8			14.09	-3.13294
	14.1	29.9			14.1	-1.8326
	14.11	24.2			14.11	-1.23226
	14.12	-4.64			14.12	-1.13193
	14.13	-17.7			14.13	-0.93159
	14.14	-19.8			14.14	-0.93125
	14.15	-20.1			14.15	-0.83091
	14.16	-20.6			14.16	-0.83057
	14.17	-20.6			14.17	-0.73023
	14.18	-20.8			14.18	-0.72989
	14.19	-20.8			14.19	-0.62956
	14.2	-21			14.2	-0.72922
	14.21	-20.8			14.21	-0.72888
	14.22	-21			14.22	-0.62854
	14.23	-20.8			14.23	-0.6282
	14.24	-21			14.24	-0.62786
	14.25	-20.8			14.25	-0.62752
	14.26	-21			14.26	-0.72719
	14.27	-20.8			14.27	-0.52685
	14.28	-21			14.28	-0.62651
	14.29	-20.8			14.29	-0.52617
	14.3	-20.9			14.3	-0.62583
	14.31	-20.7			14.31	-0.52549
	14.32	-20.9			14.32	-0.52516
	14.33	-20.7			14.33	-0.52482
	14.34	-20.8			14.34	-0.62448
	14.35	-20.8			14.35	-0.52414
	14.36	-20.8			14.36	-0.6238
	14.37	-20.7			14.37	-0.52346
	14.38	-20.8			14.38	-0.62312
	14.39	-20.5			14.39	-0.52279
	14.4	-20.7			14.4	-0.62245
	14.41	-20.5			14.41	-0.52211
	14.42	-20.6			14.42	-0.52177
	14.43	-20.4			14.43	-0.52143
	14.44	-20.5			14.44	-0.62109
	14.45	-20.4			14.45	-0.52075
	14.46	-20.5			14.46	-0.62042
	14.47	-20.5			14.47	-0.52008
	14.48	-20.7			14.48	-0.61974
	14.49	-20.5			14.49	-0.5194
	14.5	-20.4			14.5	-0.61906
	14.51	-20.4			14.51	-0.51872
	14.52	-20.3			14.52	-0.61838
	14.53	-20.3			14.53	-0.81805
	14.54	-20.4			14.54	-0.61771
	14.55	-20.3			14.55	-0.51737
	14.56	-20.4			14.56	-0.61703
	14.57	-20.2			14.57	-0.51669
	14.58	-20.3			14.58	-0.71635
	14.59	-20.2			14.59	-0.51601
	14.6	-20.3			14.6	-0.61568
	14.61	-20.1			14.61	-0.51534
	14.62	-20.3			14.62	-0.615
	14.63	-20.1			14.63	-0.51466
	14.64	-20.2			14.64	-0.71432
	14.65	-20.1			14.65	-0.51398
	14.66	-20.2			14.66	-0.61365
	14.67	-20			14.67	-0.51331
	14.68	-20.1			14.68	-0.61297
	14.69	-20.1			14.69	-0.51263
	14.7	-20.1			14.7	-0.61229
	14.71	-20			14.71	-0.51195
	14.72	-20.1			14.72	-0.61161
	14.73	-20			14.73	-0.51128
	14.74	-20.1			14.74	-0.71094
	14.75	-19.9			14.75	-0.6106
	14.76	-20			14.76	-0.61026
	14.77	-19.9			14.77	-0.50992
	14.78	-19.9			14.78	-0.60958
	14.79	-19.8			14.79	-0.50924
	14.8	-20			14.8	-0.60891
	14.81	-19.8			14.81	-0.50857
	14.82	-20			14.82	-0.60823
	14.83	-19.8			14.83	-0.50789
	14.84	-19.9			14.84	-0.60755
	14.85	-19.7			14.85	-0.80721
	14.86	-19.8			14.86	-0.60687
	14.87	-19.7			14.87	-0.50654
	14.88	-19.9			14.88	-0.6062
	14.89	-19.7			14.89	-0.50586
	14.9	-19.8			14.9	-0.60552
	14.91	-19.7			14.91	-0.60518
	14.92	-19.8			14.92	-0.60484
	14.93	-19.7			14.93	-0.50451
	14.94	-19.7			14.94	-0.60417
	14.95	-19.6			14.95	-0.50383
	14.96	-19.7			14.96	-0.90349
	14.97	-19.6			14.97	-0.60315
	14.98	-19.7			14.98	-0.70281
	14.99	-19.5			14.99	-0.60247
	15	-19.5			15	-0.70214
	15.01	-19.4			15.01	-0.6018
	15.02	-19.6			15.02	-0.70146
	15.03	-19.4			15.03	-0.60112
	15.04	-19.4			15.04	-0.70078
	15.05	-19.3			15.05	-0.70044
	15.06	-19.4			15.06	-0.9001
	15.07	-19.1			15.07	-0.79977
	15.08	-19.2			15.08	-0.89943
	15.09	-19			15.09	-0.99909
	15.1	-19.1			15.1	-1.09875
	15.11	-18.7			15.11	-1.39841
	15.12	-18.7			15.12	-2.29807
	15.13	-18.2			15.13	-10.7777
	15.14	-17.8			15.14	-20.7374
	15.15	-16.7			15.15	-23.7171
	15.16	-12.9			15.16	-24.1367
	15.17	23.2			15.17	-24.2264
	15.18	28.8			15.18	-24.396
	15.19	31.9			15.19	-24.3957
	15.2	32.3			15.2	-24.4854
	15.21	32.6			15.21	-24.425
	15.22	32.5			15.22	-24.5847
	15.23	32.6			15.23	-24.4843
	15.24	32.5			15.24	-24.554
	15.25	32.6			15.25	-24.5237
	15.26	32.4			15.26	-24.5533
	15.27	32.5			15.27	-24.523
	15.28	32			15.28	-24.5827
	15.29	32.4			15.29	-24.4823
	15.3	32.2			15.3	-24.552
	15.31	32.3			15.31	-24.5216
	15.32	32.1			15.32	-24.5813
	15.33	32.2			15.33	-24.481
	15.34	32.1			15.34	-24.5806
	15.35	32.1			15.35	-24.4503
	15.36	32			15.36	-24.58
	15.37	32			15.37	-24.5196
	15.38	31.9			15.38	-24.5793
	15.39	32			15.39	-24.5189
	15.4	31.9			15.4	-24.6086
	15.41	31.9			15.41	-24.5483
	15.42	31.8			15.42	-24.5779
	15.43	31.8			15.43	-24.4776
	15.44	31.7			15.44	-24.5772
	15.45	31.9			15.45	-24.5469
	15.46	31.7			15.46	-24.6366
	15.47	31.7			15.47	-24.5462
	15.48	31.6			15.48	-24.5459
	15.49	31.5			15.49	-24.5156
	15.5	31.5			15.5	-24.5752
	15.51	31.6			15.51	-24.5449
	15.52	31.4			15.52	-24.5445
	15.53	31.5			15.53	-24.5442
	15.54	31.4			15.54	-24.5438
	15.55	31.5			15.55	-24.4735
	15.56	31.3			15.56	-24.5132
	15.57	31.4			15.57	-24.3428
	15.58	31.2			15.58	-24.0925
	15.59	31.2			15.59	-24.0222
	15.6	31.1			15.6	-22.4418
	15.61	31			15.61	-14.2915
	15.62	30.5			15.62	-3.08115
	15.63	29.9			15.63	-1.58081
	15.64	23.4			15.64	-1.28047
	15.65	-6.03			15.65	-0.98013
	15.66	-17.9			15.66	-0.97979
	15.67	-19.6			15.67	-0.87945
	15.68	-20.2			15.68	-0.87912
	15.69	-20.4			15.69	-0.77878
	15.7	-20.7			15.7	-0.97844
	15.71	-20.7			15.71	-0.6781
	15.72	-20.8			15.72	-0.77776
	15.73	-20.8			15.73	-0.67742
	15.74	-20.9			15.74	-0.67708
	15.75	-20.9			15.75	-0.67675
	15.76	-21			15.76	-0.67641
	15.77	-20.9			15.77	-0.67607
	15.78	-20.9			15.78	-0.67573
	15.79	-20.9			15.79	-0.77539
	15.8	-20.9			15.8	-0.67505
	15.81	-20.8			15.81	-0.27471
	15.82	-20.9			15.82	-0.67438
	15.83	-20.7			15.83	-0.57404
	15.84	-20.8			15.84	-0.6737
	15.85	-20.8			15.85	-0.67336
	15.86	-20.8			15.86	-0.67302
	15.87	-20.6			15.87	-0.57268
	15.88	-20.7			15.88	-0.67234
	15.89	-20.6			15.89	-0.57201
	15.9	-20.7			15.9	-0.77167
	15.91	-20.6			15.91	-0.57133
	15.92	-20.7			15.92	-0.67099
	15.93	-20.5			15.93	-0.57065
	15.94	-20.6			15.94	-0.67031
	15.95	-20.4			15.95	-0.56998
	15.96	-20.6			15.96	-0.66964
	15.97	-20.5			15.97	-0.5693
	15.98	-20.5			15.98	-0.66896
	15.99	-20.5			15.99	-0.66862
	16	-20.5			16	-0.66828
	16.01	-20.4			16.01	-0.56794
	16.02	-20.5			16.02	-0.56761
	16.03	-20.4			16.03	-0.66727
	16.04	-20.4			16.04	-0.66693
	16.05	-20.3			16.05	-0.56659
	16.06	-20.4			16.06	-0.56625
	16.07	-20.2			16.07	-0.56591
	16.08	-20.3			16.08	-0.66557
	16.09	-20.3			16.09	-0.56524
	16.1	-20.3			16.1	-0.6649
	16.11	-20.2			16.11	-0.56456
	16.12	-20.3			16.12	-0.66422
	16.13	-20.2			16.13	-0.56388
	16.14	-20.2			16.14	-0.66354
	16.15	-20.1			16.15	-0.5632
	16.16	-20.2			16.16	-0.66287
	16.17	-20			16.17	-0.56253
	16.18	-20.2			16.18	-0.56219
	16.19	-20.1			16.19	-0.66185
	16.2	-20.1			16.2	-0.66151
	16.21	-20			16.21	-0.56117
	16.22	-20.1			16.22	-0.66084
	16.23	-20			16.23	-0.5605
	16.24	-20.1			16.24	-0.56016
	16.25	-20			16.25	-0.55982
	16.26	-20			16.26	-0.65948
	16.27	-20			16.27	-0.55914
	16.28	-19.9			16.28	-0.6588
	16.29	-19.9			16.29	-0.65847
	16.3	-19.9			16.3	-0.65813
	16.31	-19.9			16.31	-0.65779
	16.32	-20			16.32	-0.65745
	16.33	-19.8			16.33	-0.55711
	16.34	-19.9			16.34	-0.55677
	16.35	-19.8			16.35	-0.55643
	16.36	-19.8			16.36	-0.6561
	16.37	-19.7			16.37	-0.55576
	16.38	-19.4			16.38	-0.65542
	16.39	-19.7			16.39	-0.55508
	16.4	-19.8			16.4	-0.65474
	16.41	-19.7			16.41	-0.6544
	16.42	-19.8			16.42	-0.65406
	16.43	-19.7			16.43	-0.65373
	16.44	-19.7			16.44	-0.65339
	16.45	-19.7			16.45	-0.55305
	16.46	-19.7			16.46	-0.65271
	16.47	-19.6			16.47	-0.55237
	16.48	-19.7			16.48	-0.65203
	16.49	-19.8			16.49	-0.65169
	16.5	-19.6			16.5	-0.65136
	16.51	-19.5			16.51	-0.55102
	16.52	-19.5			16.52	-0.65068
	16.53	-19.5			16.53	-0.65034
	16.54	-19.5			16.54	-0.65
	16.55	-19.4			16.55	-0.64966
	16.56	-19.4			16.56	-0.64933
	16.57	-19.4			16.57	-0.64899
	16.58	-19.4			16.58	-0.84865
	16.59	-19			16.59	-0.84831
	16.6	-19.3			16.6	-0.84797
	16.61	-19.1			16.61	-0.94763
	16.62	-19.1			16.62	-1.04729
	16.63	-18.9			16.63	-1.14696
	16.64	-18.8			16.64	-1.54662
	16.65	-18.6			16.65	-2.34628
	16.66	-18.3			16.66	-11.8559
	16.67	-17.7			16.67	-20.5956
	16.68	-16.6			16.68	-23.6953
	16.69	-12.5			16.69	-24.0549
	16.7	24			16.7	-24.2446
	16.71	29.3			16.71	-24.2742
	16.72	32.1			16.72	-24.3739
	16.73	32.4			16.73	-24.4036
	16.74	32.5			16.74	-24.5632
	16.75	32.6			16.75	-24.4329
	16.76	32.5			16.76	-24.4725
	16.77	32.6			16.77	-24.4322
	16.78	32.5			16.78	-24.4719
	16.79	32.4			16.79	-24.4715
	16.8	32.4			16.8	-24.4312
	16.81	32.4			16.81	-24.4309
	16.82	32.3			16.82	-24.4705
	16.83	32.3			16.83	-24.4302
	16.84	32.1			16.84	-24.4699
	16.85	32.2			16.85	-24.4695
	16.86	32.1			16.86	-24.4692
	16.87	32.1			16.87	-24.4288
	16.88	32.1			16.88	-24.4985
	16.89	31.8			16.89	-24.4682
	16.9	32.1			16.9	-24.4978
	16.91	32.1			16.91	-24.4975
	16.92	31.9			16.92	-24.5271
	16.93	31.9			16.93	-24.4668
	16.94	31.9			16.94	-24.4965
	16.95	31.9			16.95	-24.4661
	16.96	31.8			16.96	-24.4958
	16.97	31.8			16.97	-24.4955
	16.98	31.7			16.98	-24.5251
	16.99	31.6			16.99	-24.4948
	17	31.6			17	-24.4944
	17.01	31.6			17.01	-24.4941
	17.02	31.6			17.02	-24.4937
	17.03	31.6			17.03	-24.4934
	17.04	31.5			17.04	-24.5231
	17.05	31.5			17.05	-24.4927
	17.06	31.4			17.06	-24.4924
	17.07	31.5			17.07	-24.4921
	17.08	31.4			17.08	-24.4617
	17.09	31.4			17.09	-24.4214
	17.1	31.3			17.1	-24.331
	17.11	31.3			17.11	-24.2307
	17.12	31.2			17.12	-23.9704
	17.13	31.1			17.13	-22.35
	17.14	30.9			17.14	-13.6197
	17.15	30.6			17.15	-2.92935
	17.16	29.8			17.16	-1.62901
	17.17	22.9			17.17	-1.22867
	17.18	-7.48			17.18	-1.02834
	17.19	-18			17.19	-0.928
	17.2	-19.6			17.2	-0.82766
	17.21	-20.1			17.21	-0.82732
	17.22	-20.5			17.22	-0.82698
	17.23	-20.5			17.23	-0.72664
	17.24	-20.7			17.24	-0.72631
	17.25	-20.7			17.25	-0.72597
	17.26	-20.8			17.26	-0.72563
	17.27	-20.8			17.27	-0.72529
	17.28	-20.9			17.28	-0.62495
	17.29	-20.9			17.29	-0.62461
	17.3	-20.8			17.3	-0.82427
	17.31	-20.8			17.31	-0.62394
	17.32	-20.8			17.32	-0.7236
	17.33	-20.8			17.33	-0.62326
	17.34	-20.8			17.34	-0.62292
	17.35	-20.7			17.35	-0.62258
	17.36	-20.7			17.36	-0.62224
	17.37	-20.7			17.37	-0.6219
	17.38	-20.7			17.38	-0.62157
	17.39	-20.7			17.39	-0.62123
	17.4	-20.6			17.4	-0.62089
	17.41	-20.6			17.41	-0.42055
	17.42	-20.6			17.42	-0.62021
	17.43	-20.6			17.43	-0.61987
	17.44	-20.6			17.44	-0.61953
	17.45	-20.6			17.45	-0.6192
	17.46	-20.6			17.46	-0.61886
	17.47	-20.5			17.47	-0.61852
	17.48	-20.5			17.48	-0.61818
	17.49	-20.5			17.49	-0.61784
	17.5	-20.5			17.5	-0.6175
	17.51	-20.4			17.51	-0.61717
	17.52	-20.5			17.52	-0.71683
	17.53	-20.4			17.53	-0.61649
	17.54	-20.4			17.54	-0.61615
	17.55	-20.3			17.55	-0.61581
	17.56	-20.4			17.56	-0.61547
	17.57	-20.3			17.57	-0.61513
	17.58	-20.3			17.58	-0.6148
	17.59	-20.2			17.59	-0.61446
	17.6	-20.3			17.6	-0.61412
	17.61	-20.2			17.61	-0.61378
	17.62	-20.2			17.62	-0.61344
	17.63	-20.2			17.63	-0.6131
	17.64	-20.2			17.64	-0.61276
	17.65	-20.1			17.65	-0.61243
	17.66	-20.6			17.66	-0.61209
	17.67	-20.1			17.67	-0.61175
	17.68	-20.1			17.68	-0.61141
	17.69	-20.1			17.69	-0.61107
	17.7	-20.1			17.7	-0.61073
	17.71	-20			17.71	-0.61039
	17.72	-20			17.72	-0.61006
	17.73	-20			17.73	-0.10972
	17.74	-20			17.74	-0.60938
	17.75	-20			17.75	-0.60904
	17.76	-20			17.76	-0.6087
	17.77	-20.1			17.77	-0.60836
	17.78	-20			17.78	-0.70802
	17.79	-19.9			17.79	-0.60769
	17.8	-19.9			17.8	-0.60735
	17.81	-19.9			17.81	-0.60701
	17.82	-19.8			17.82	-0.60667
	17.83	-19.8			17.83	-0.60633
	17.84	-19.8			17.84	-0.80599
	17.85	-19.8			17.85	-0.60566
	17.86	-19.8			17.86	-0.60532
	17.87	-19.8			17.87	-0.60498
	17.88	-19.7			17.88	-0.60464
	17.89	-19.8			17.89	-0.6043
	17.9	-19.7			17.9	-0.60396
	17.91	-19.7			17.91	-0.60362
	17.92	-19.7			17.92	-0.60329
	17.93	-19.7			17.93	-0.60295
	17.94	-19.7			17.94	-0.40261
	17.95	-19.6			17.95	-0.60227
	17.96	-19.6			17.96	-0.60193
	17.97	-19.6			17.97	-0.60159
	17.98	-19.5			17.98	-0.60125
	17.99	-19.6			17.99	-0.60092
	18	-19.6			18	-0.60058
	18.01	-19.5			18.01	-0.60024
	18.02	-19.6			18.02	-0.5999
	18.03	-19.5			18.03	-0.59956
	18.04	-19.5			18.04	-0.69922
	18.05	-19.5			18.05	-0.39888
	18.06	-19.4			18.06	-0.69855
	18.07	-19.4			18.07	-0.69821
	18.08	-19.4			18.08	-0.69787
	18.09	-19.4			18.09	-0.69753
	18.1	-19.3			18.1	-0.69719
	18.11	-19.3			18.11	-0.79685
	18.12	-19.2			18.12	-0.79651
	18.13	-19.2			18.13	-0.89618
	18.14	-19.1			18.14	-0.89584
	18.15	-19			18.15	-0.9955
	18.16	-18.8			18.16	-1.09516
	18.17	-18.7			18.17	-1.49482
	18.18	-18.5			18.18	-2.39448
	18.19	-18.2			18.19	-13.2642
	18.2	-17.5			18.2	-20.7938
	18.21	-16.4			18.21	-23.7035
	18.22	-11.9			18.22	-24.0031
	18.23	24.8			18.23	-24.1628
	18.24	29.6			18.24	-24.1624
	18.25	32.1			18.25	-24.3221
	18.26	32.4			18.26	-24.2918
	18.27	32.5			18.27	-24.2914
	18.28	32.6			18.28	-24.4211
	18.29	32.5			18.29	-24.4508
	18.3	32.5			18.3	-24.2504
	18.31	32.5			18.31	-24.4801
	18.32	32.5			18.32	-24.3197
	18.33	32.4			18.33	-24.3194
	18.34	32.4			18.34	-24.3491
	18.35	32.3			18.35	-24.4487
	18.36	32.3			18.36	-24.4184
	18.37	32.2			18.37	-24.448
	18.38	32.2			18.38	-24.4177
	18.39	32.1			18.39	-24.4474
	18.4	32.1			18.4	-24.417
	18.41	32			18.41	-24.4467
	18.42	32			18.42	-24.4464
	18.43	31.9			18.43	-24.476
	18.44	32			18.44	-24.4157
	18.45	31.9			18.45	-24.3753
	18.46	31.9			18.46	-24.415
	18.47	31.8			18.47	-24.4747
	18.48	31.8			18.48	-24.4143
	18.49	31.7			18.49	-24.414
	18.5	31.7			18.5	-24.4437
	18.51	31.6			18.51	-24.4433
	18.52	31.7			18.52	-24.413
	18.53	31.6			18.53	-24.4126
	18.54	31.6			18.54	-24.4123
	18.55	31.5			18.55	-24.442
	18.56	31.5			18.56	-24.4416
	18.57	31.5			18.57	-24.4713
	18.58	31.5			18.58	-24.3709
	18.59	31.6			18.59	-24.4706
	18.6	31.4			18.6	-24.4403
	18.61	31.3			18.61	-24.4099
	18.62	31.4			18.62	-24.4096
	18.63	31.3			18.63	-24.3392
	18.64	31.3			18.64	-24.1789
	18.65	31.2			18.65	-23.9186
					18.66	-22.1082
					18.67	-12.8579
					18.68	-2.87756
					18.69	-1.77722
					18.7	-1.27688
					18.71	-1.07654
					18.72	-0.9762
					18.73	-0.87586
					18.74	-0.87553
					18.75	-0.77519
					18.76	-0.77485
					18.77	-0.77451
					18.78	-0.77417
					18.79	-0.67383
					18.8	-0.9735
					18.81	-0.77316
					18.82	-0.67282
					18.83	-0.67248
					18.84	-0.67214
					18.85	-0.6718
					18.86	-0.67146
					18.87	-0.67113
					18.88	-0.67079
					18.89	-0.67045
					18.9	-0.47011
					18.91	-0.56977
					18.92	-0.66943
					18.93	-0.66909
					18.94	-0.66876
					18.95	-0.66842
					18.96	-0.66808
					18.97	-0.66774
					18.98	-0.6674
					18.99	-0.66706
					19	-0.66672
					19.01	-0.26639
					19.02	-0.56605
					19.03	-0.66571
					19.04	-0.66537
					19.05	-0.66503
					19.06	-0.66469
					19.07	-0.66435
					19.08	-0.56402
					19.09	-0.66368
					19.1	-0.66334
					19.11	-0.663
					19.12	-0.56266
					19.13	-0.66232
					19.14	-0.66199
					19.15	-0.66165
					19.16	-0.66131
					19.17	-0.66097
					19.18	-0.66063
					19.19	-0.66029
					19.2	-0.65995
					19.21	-0.65962
					19.22	-0.65928
					19.23	-0.55894
					19.24	-0.6586
					19.25	-0.65826
					19.26	-0.65792
					19.27	-0.65758
					19.28	-0.65725
					19.29	-0.65691
					19.3	-0.65657
					19.31	-0.65623
					19.32	-0.65589
					19.33	-0.45555
					19.34	-0.55521
					19.35	-0.65488
					19.36	-0.65454
					19.37	-0.6542
					19.38	-0.65386
					19.39	-0.65352
					19.4	-0.65318
					19.41	-0.65284
					19.42	-0.65251
					19.43	-0.65217
					19.44	-0.55183
					19.45	-0.65149
					19.46	-0.65115
					19.47	-0.65081
					19.48	-0.65048
					19.49	-0.65014
					19.5	-0.6498
					19.51	-0.64946
					19.52	-0.64912
					19.53	-0.64878
					19.54	-0.74844
					19.55	-0.74811
					19.56	-0.64777
					19.57	-0.64743
					19.58	-0.64709
					19.59	-0.74675
					19.6	-0.64641
					19.61	-0.74607
					19.62	-0.74574
					19.63	-0.7454
					19.64	-0.74506
					19.65	-0.64472
					19.66	-0.84438
					19.67	-0.94404
					19.68	-1.0437
					19.69	-1.14337
					19.7	-1.54303
					19.71	-2.54269
					19.72	-14.3423
					19.73	-20.842
					19.74	-23.6217
					19.75	-24.0113
					19.76	-24.111
					19.77	-24.2007
					19.78	-24.2403
					19.79	-24.33
					19.8	-24.2996
					19.81	-24.3693
					19.82	-24.329
					19.83	-24.3286
					19.84	-24.3283
					19.85	-24.328
					19.86	-24.3676
					19.87	-24.3973
					19.88	-24.3669
					19.89	-24.3966
					19.9	-24.3263
					19.91	-24.4259
					19.92	-24.3656
					19.93	-24.3952
					19.94	-24.2349
					19.95	-24.3946
[truncated: 2,701 more rows]
