# Supplementary material for: Metallic glass-based triboelectric nanogenerators
Source: Nat Commun. 2023 Feb 23;14:1023. doi: 10.1038/s41467-023-36675-x (PMC9950355; doi:10.1038/s41467-023-36675-x)
Supplement: Supplementary file 9 — Source Data [file 41467_2023_36675_MOESM9_ESM.zip › Source data/source data of supplementary figures/Supplementary Figure 22.xlsx]

## Sheet: a
	Time	Voltage	Time	Voltage				Time	Charge	Time	Charge
	s	V	s	V				s	nC	s	nC
		Cu		MG					Cu		MG
	Time	--	70	42.2227				time	--		--
	0	11.3488	70.01	42.123				0	14.4043	40	14.2103
	0.01	33.6181	70.02	41.8233				0.01	14.3043	40.01	14.2333
	0.02	41.4375	70.03	41.5236				0.02	14.4042	40.02	14.2103
	0.03	41.5669	70.04	36.1239				0.03	14.3041	40.03	14.2332
	0.04	41.8563	70.05	14.1242				0.04	14.404	40.04	14.2102
	0.05	41.9556	70.06	8.55444				0.05	14.3039	40.05	14.2361
	0.06	42.025	70.07	6.61473				0.06	14.4038	40.06	14.2071
	0.07	41.9844	70.08	5.28502				0.07	14.3038	40.07	14.2361
	0.08	42.1438	70.09	4.38432				0.08	14.4037	40.08	14.21
	0.09	42.0832	70.1	3.57601				0.09	14.3036	40.09	14.236
	0.1	42.2426	70.11	3.1559				0.1	14.4035	40.1	14.2099
	0.11	42.1419	70.12	2.34619				0.11	14.3034	40.11	14.2329
	0.12	42.1813	70.13	1.92648				0.12	14.4033	40.12	14.1968
	0.13	42.2407	70.14	1.40677				0.13	14.3033	40.13	14.2288
	0.14	42.3701	70.15	1.24707				0.14	14.4032	40.14	14.1938
	0.15	42.2394	70.16	0.98736				0.15	14.3031	40.15	14.2097
	0.16	42.3988	70.17	0.85765				0.16	14.403	40.16	14.1807
	0.17	42.3382	70.18	0.59794				0.17	14.3029	40.17	14.1966
	0.18	42.4676	70.19	0.53823				0.18	14.4029	40.18	14.1606
	0.19	42.367	70.2	0.34852				0.19	14.3028	40.19	14.1776
	0.2	42.4963	70.21	0.43882				0.2	14.4027	40.2	14.1355
	0.21	42.3657	70.22	0.24911				0.21	14.3026	40.21	14.1385
	0.22	42.4951	70.23	0.2794				0.22	14.4025	40.22	14.0994
	0.23	42.3645	70.24	0.17969				0.23	14.3024	40.23	14.0894
	0.24	42.5939	70.25	0.17998				0.24	14.4024	40.24	14.0444
	0.25	42.3932	70.26	0.09027				0.25	14.3023	40.25	14.0253
	0.26	42.5226	70.27	0.18057				0.26	14.4022	40.26	13.9343
	0.27	42.392	70.28	0.05086				0.27	14.3021	40.27	13.8862
	0.28	42.5614	70.29	0.18115				0.28	14.402	40.28	13.7822
	0.29	42.4308	70.3	0.02144				0.29	14.3019	40.29	13.7242
	0.3	42.5601	70.31	0.09173				0.3	14.4019	40.3	13.5751
	0.31	42.4895	70.32	0.02202				0.31	14.3018	40.31	13.4251
	0.32	42.6189	70.33	0.09232				0.32	14.4017	40.32	13.185
	0.33	42.4883	70.34	0.02261				0.33	14.3016	40.33	13.005
	0.34	42.5876	70.35	0.0929				0.34	14.4015	40.34	12.725
	0.35	42.457	70.36	0.02319				0.35	14.3015	40.35	12.4349
	0.36	42.5864	70.37	0.09348				0.36	14.4014	40.36	12.0049
	0.37	42.4858	70.38	0.02377				0.37	14.3013	40.37	11.4148
	0.38	42.5852	70.39	0.05407				0.38	14.3012	40.38	10.1048
	0.39	42.4845	70.4	0.05436				0.39	14.3011	40.39	2.69476
	0.4	42.6139	70.41	0.12465				0.4	14.301	40.4	0.79472
	0.41	42.5133	70.42	0.12494				0.41	14.301	40.41	0.59468
	0.42	42.6127	70.43	0.15523				0.42	14.3009	40.42	0.49464
	0.43	42.4821	70.44	0.05552				0.43	14.3008	40.43	0.3946
	0.44	42.6114	70.45	0.12582				0.44	14.3007	40.44	0.29455
	0.45	42.5508	70.46	0.02611				0.45	14.2006	40.45	0.29451
	0.46	42.6102	70.47	0.1564				0.46	14.2005	40.46	0.29447
	0.47	42.4796	70.48	0.02669				0.47	14.1005	40.47	0.29443
	0.48	42.609	70.49	0.09698				0.48	14.1004	40.48	0.19439
	0.49	42.5083	70.5	0.09727				0.49	14.0003	40.49	0.29435
	0.5	42.6077	70.51	0.12757				0.5	14.0002	40.5	0.19431
	0.51	42.5071	70.52	0.15786				0.51	13.9001	40.51	0.19427
	0.52	42.6365	70.53	0.15815				0.52	13.8001	40.52	0.19423
	0.53	42.5059	70.54	0.02844				0.53	13.6	40.53	0.19419
	0.54	42.6052	70.55	0.18873				0.54	13.3999	40.54	0.19415
	0.55	42.5046	70.56	0.05902				0.55	13.1998	40.55	0.19411
	0.56	42.634	70.57	0.15932				0.56	12.8997	40.56	0.19407
	0.57	42.4734	70.58	0.02961				0.57	12.5996	40.57	0.19403
	0.58	42.6628	70.59	0.1599				0.58	12.1996	40.58	0.19399
	0.59	42.5721	70.6	0.03019				0.59	11.5995	40.59	0.19395
	0.6	42.6615	70.61	0.13048				0.6	10.2994	40.6	0.19391
	0.61	42.5409	70.62	0.000774189				0.61	1.0993	40.61	0.19387
	0.62	42.6303	70.63	0.19107				0.62	0.73222	40.62	0.09383
	0.63	42.4997	70.64	0.03136				0.63	0.58614	40.63	0.19379
	0.64	42.629	70.65	0.16165				0.64	0.55405	40.64	0.09375
	0.65	42.4384	70.66	0.10194				0.65	0.47597	40.65	0.19371
	0.66	42.4078	70.67	0.16223				0.66	0.46989	40.66	0.09367
	0.67	42.1072	70.68	0.10252				0.67	0.41481	40.67	0.19363
	0.68	28.0066	70.69	0.16282				0.68	0.42372	40.68	0.09358
	0.69	10.4059	70.7	0.10311				0.69	0.37564	40.69	0.09354
	0.7	7.20531	70.71	0.1634				0.7	0.38156	40.7	0.0935
	0.71	5.80469	70.72	0.10369				0.71	0.34648	40.71	0.09346
	0.72	4.90407	70.73	0.23398				0.72	0.34939	40.72	0.09342
	0.73	4.00345	70.74	0.06427				0.73	0.31031	40.73	0.09338
	0.74	3.50283	70.75	0.16457				0.74	0.32923	40.74	0.09334
	0.75	2.80221	70.76	0.10486				0.75	0.29415	40.75	0.0933
	0.76	2.40159	70.77	0.16515				0.76	0.30406	40.76	0.09326
	0.77	1.70097	70.78	0.06544				0.77	0.26798	40.77	0.09322
	0.78	1.60035	70.79	0.16573				0.78	0.2839	40.78	0.09318
	0.79	1.29972	70.8	0.10602				0.79	0.25482	40.79	0.09314
	0.8	1.1991	70.81	0.19632				0.8	0.26473	40.8	0.0931
	0.81	0.89848	70.82	0.06661				0.81	0.23565	40.81	0.09306
	0.82	0.89786	70.83	0.1969				0.82	0.24457	40.82	0.09302
	0.83	0.59724	70.84	0.10719				0.83	0.21849	40.83	0.09298
	0.84	0.69662	70.85	0.23748				0.84	0.2384	40.84	0.09294
	0.85	0.496	70.86	0.06777				0.85	0.20632	40.85	0.0929
	0.86	0.59538	70.87	0.19807				0.86	0.22224	40.86	0.09286
	0.87	0.39476	70.88	0.06836				0.87	0.19596	40.87	0.09282
	0.88	0.49414	70.89	0.16865				0.88	0.21507	40.88	0.09278
	0.89	0.39352	70.9	0.13894				0.89	0.18289	40.89	0.09274
	0.9	0.4929	70.91	0.19923				0.9	0.20191	40.9	0.0927
	0.91	0.29228	70.92	0.10952				0.91	0.17302	40.91	0.09265
	0.92	0.39166	70.93	0.19982				0.92	0.18584	40.92	0.09261
	0.93	0.29104	70.94	0.11011				0.93	0.16316	40.93	0.09257
	0.94	0.39042	70.95	0.2404				0.94	0.18898	40.94	0.09253
	0.95	0.28979	70.96	0.20069				0.95	0.16299	40.95	0.09249
	0.96	0.38917	70.97	0.27098				0.96	0.17581	40.96	0.09245
	0.97	0.28855	70.98	0.20127				0.97	0.14343	40.97	0.09241
	0.98	0.48793	70.99	0.37157				0.98	0.17245	40.98	0.09237
	0.99	0.28731	71	0.27186				0.99	0.14326	40.99	0.09233
	1	0.38669	71.01	0.46215				1	0.16908	41	0.09229
	1.01	0.28607	71.02	0.46244				1.01	0.1398	41.01	0.09225
	1.02	0.38545	71.03	0.56273				1.02	0.16242	41.02	0.09221
	1.03	0.28483	71.04	0.56302				1.03	0.13643	41.03	0.19217
	1.04	0.38421	71.05	0.82332				1.04	0.15575	41.04	0.29213
	1.05	0.28359	71.06	0.85361				1.05	0.12977	41.05	0.59209
	1.06	0.38297	71.07	1.2139				1.06	0.14919	41.06	7.21205
	1.07	0.28235	71.08	1.24419				1.07	0.1232	41.07	10.732
	1.08	0.38173	71.09	1.60448				1.08	0.14902	41.08	11.682
	1.09	0.28111	71.1	1.82477				1.09	0.12304	41.09	12.2119
	1.1	0.38048	71.11	2.34507				1.1	0.14236	41.1	12.5519
	1.11	0.27986	71.12	2.86136				1.11	0.11957	41.11	12.8719
	1.12	0.47924	71.13	3.60605				1.12	0.13889	41.12	13.0718
	1.13	0.27862	71.14	4.12394				1.13	0.10971	41.13	13.3218
	1.14	0.378	71.15	5.06623				1.14	0.13553	41.14	13.4817
	1.15	0.27738	71.16	6.06652				1.15	0.10954	41.15	13.6717
	1.16	0.37676	71.17	7.71682				1.16	0.13216	41.16	13.7626
	1.17	0.27614	71.18	10.3071				1.17	0.10938	41.17	13.8626
	1.18	0.47552	71.19	20.5574				1.18	0.1287	41.18	13.9046
	1.19	0.2749	71.2	39.9577				1.19	0.10601	41.19	14.0015
	1.2	0.37428	71.21	40.758				1.2	0.12213	41.2	14.0215
	1.21	0.27366	71.22	41.1583				1.21	0.09939	41.21	14.0924
	1.22	0.47304	71.23	41.4586				1.22	0.12517	41.22	14.0894
	1.23	0.27242	71.24	41.5589				1.23	0.10568	41.23	14.1434
	1.24	0.4718	71.25	41.7591				1.24	0.1315	41.24	14.1313
	1.25	0.27118	71.26	41.7594				1.25	0.12812	41.25	14.1793
	1.26	0.47055	71.27	41.8597				1.26	0.19273	41.26	14.1792
	1.27	0.26993	71.28	41.86				1.27	0.28285	41.27	14.2052
	1.28	0.46931	71.29	41.9603				1.28	7.25377	41.28	14.1792
	1.29	0.36869	71.3	41.8606				1.29	10.9937	41.29	14.2241
	1.3	0.46807	71.31	41.9609				1.3	11.8936	41.3	14.1921
	1.31	0.26745	71.32	41.8612				1.31	12.3935	41.31	14.228
	1.32	0.36683	71.33	42.0615				1.32	12.6934	41.32	14.198
	1.33	0.26621	71.34	41.9618				1.33	12.9934	41.33	14.237
	1.34	0.46559	71.35	42.0621				1.34	13.1933	41.34	14.2079
	1.35	0.36497	71.36	41.9624				1.35	13.3932	41.35	14.2409
	1.36	0.46435	71.37	42.0626				1.36	13.5931	41.36	14.2148
	1.37	0.36373	71.38	42.0629				1.37	13.693	41.37	14.2408
	1.38	0.46311	71.39	42.1632				1.38	13.8929	41.38	14.2078
	1.39	0.36249	71.4	42.0635				1.39	13.8929	41.39	14.2407
	1.4	0.36187	71.41	42.1638				1.4	13.9928	41.4	14.2107
	1.41	0.36124	71.42	42.0641				1.41	14.0927	41.41	14.2436
	1.42	0.46062	71.43	42.1644				1.42	14.0926	41.42	14.2146
	1.43	0.36	71.44	42.0647				1.43	14.1925	41.43	14.2436
	1.44	0.45938	71.45	42.165				1.44	14.1924	41.44	14.2175
	1.45	0.35876	71.46	42.0653				1.45	14.1924	41.45	14.2405
	1.46	0.55814	71.47	42.1656				1.46	14.1923	41.46	14.2074
	1.47	0.35752	71.48	42.0659				1.47	14.1922	41.47	14.2464
	1.48	0.4569	71.49	42.1662				1.48	14.2921	41.48	14.2104
	1.49	0.35628	71.5	42.0664				1.49	14.292	41.49	14.2363
	1.5	0.45566	71.51	42.2667				1.5	14.2919	41.5	14.2073
	1.51	0.35504	71.52	42.167				1.51	14.2919	41.51	14.2402
	1.52	0.45442	71.53	42.1673				1.52	14.2918	41.52	14.2102
	1.53	0.3538	71.54	42.1676				1.53	14.2917	41.53	14.2401
	1.54	0.45318	71.55	42.2679				1.54	14.2916	41.54	14.2101
	1.55	0.35256	71.56	42.1682				1.55	14.2915	41.55	14.2431
	1.56	0.45194	71.57	42.2685				1.56	14.2915	41.56	14.207
	1.57	0.45131	71.58	42.1688				1.57	14.2914	41.57	14.246
	1.58	0.55069	71.59	42.2691				1.58	14.2913	41.58	14.204
	1.59	0.45007	71.6	42.1694				1.59	14.2912	41.59	14.2429
	1.6	0.44945	71.61	42.2696				1.6	14.2911	41.6	14.2069
	1.61	0.54883	71.62	42.1699				1.61	14.291	41.61	14.2398
	1.62	0.64821	71.63	42.2702				1.62	14.291	41.62	14.2068
	1.63	0.54759	71.64	42.1705				1.63	14.2909	41.63	14.2397
	1.64	0.74697	71.65	42.2708				1.64	14.2908	41.64	14.2067
	1.65	0.64635	71.66	42.2711				1.65	14.2907	41.65	14.2397
	1.66	0.84573	71.67	42.2714				1.66	14.2906	41.66	14.2066
	1.67	0.74511	71.68	42.1717				1.67	14.2905	41.67	14.2396
	1.68	0.94449	71.69	42.272				1.68	14.2905	41.68	14.2035
	1.69	0.94387	71.7	42.2723				1.69	14.2904	41.69	14.2355
	1.7	1.34325	71.71	42.2726				1.7	14.2903	41.7	14.2095
	1.71	1.34263	71.72	42.1729				1.71	14.2902	41.71	14.2394
	1.72	1.742	71.73	42.3732				1.72	14.3901	41.72	14.2064
	1.73	1.84138	71.74	42.1734				1.73	14.2901	41.73	14.2393
	1.74	2.24076	71.75	42.2737				1.74	14.39	41.74	14.2033
	1.75	2.64014	71.76	42.274				1.75	14.2899	41.75	14.2423
	1.76	3.33952	71.77	42.2743				1.76	14.3898	41.76	14.2062
	1.77	3.8389	71.78	42.1746				1.77	14.2897	41.77	14.2392
	1.78	4.63828	71.79	42.3749				1.78	14.3896	41.78	14.2061
	1.79	5.43766	71.8	42.1752				1.79	14.2896	41.79	14.2421
	1.8	6.63704	71.81	42.3755				1.8	14.3895	41.8	14.2091
	1.81	8.43642	71.82	42.0758				1.81	14.2894	41.81	14.235
	1.82	12.6358	71.83	42.0761				1.82	14.3893	41.82	14.206
	1.83	40.3952	71.84	41.7764				1.83	14.2892	41.83	14.2419
	1.84	41.4546	71.85	41.3766				1.84	14.3892	41.84	14.2089
	1.85	41.6139	71.86	29.7769				1.85	14.2891	41.85	14.2388
	1.86	41.8733	71.87	12.3572				1.86	14.389	41.86	14.2088
	1.87	41.8727	71.88	7.99752				1.87	14.2889	41.87	14.2388
	1.88	42.0721	71.89	6.37782				1.88	14.3888	41.88	14.2057
	1.89	42.0314	71.9	5.08811				1.89	14.2887	41.89	14.2387
	1.9	42.1308	71.91	4.2754				1.9	14.3887	41.9	14.2087
	1.91	42.1002	71.92	3.46769				1.91	14.2886	41.91	14.2416
	1.92	42.2296	71.93	2.94998				1.92	14.3885	41.92	14.2056
	1.93	42.129	71.94	2.23927				1.93	14.2884	41.93	14.2385
	1.94	42.2584	71.95	1.84957				1.94	14.3883	41.94	14.1955
	1.95	42.1977	71.96	1.39986				1.95	14.2882	41.95	14.2255
	1.96	42.3871	71.97	1.24015				1.96	14.3881	41.96	14.1864
	1.97	42.2565	71.98	0.91044				1.97	14.2881	41.97	14.2154
	1.98	42.4159	71.99	0.82073				1.98	14.388	41.98	14.1733
	1.99	42.3252	72	0.56102				1.99	14.2879	41.99	14.1953
	2	42.4546	72.01	0.53132				2	14.3878	42	14.1572
	2.01	42.324	72.02	0.30161				2.01	14.2877	42.01	14.1732
	2.02	42.4534	72.03	0.4319				2.02	14.3877	42.02	14.1212
	2.03	42.3528	72.04	0.23219				2.03	14.2876	42.03	14.1371
	2.04	42.5121	72.05	0.30248				2.04	14.3875	42.04	14.0791
	2.05	42.4115	72.06	0.17277				2.05	14.2874	42.05	14.0921
	2.06	42.5409	72.07	0.23307				2.06	14.3873	42.06	14.027
	2.07	42.4103	72.08	0.10336				2.07	14.2873	42.07	14.014
	2.08	42.5397	72.09	0.17365				2.08	14.3872	42.08	13.9169
	2.09	42.449	72.1	0.07394				2.09	14.3871	42.09	13.8789
	2.1	42.5384	72.11	0.14423				2.1	14.387	42.1	13.7588
	2.11	42.4478	72.12	0.01452				2.11	14.2869	42.11	13.7038
	2.12	42.5672	72.13	0.14482				2.12	14.3868	42.12	13.5418
	2.13	42.4066	72.14	-0.01489				2.13	14.3867	42.13	13.3977
	2.14	42.5359	72.15	0.1054				2.14	14.3867	42.14	13.1377
	2.15	42.4453	72.16	-0.01431				2.15	14.2866	42.15	12.9576
	2.16	42.5647	72.17	0.10598				2.16	14.3865	42.16	12.6576
	2.17	42.4741	72.18	0.04627				2.17	14.2864	42.17	12.3776
	2.18	42.6035	72.19	0.07657				2.18	14.3863	42.18	11.8975
	2.19	42.4728	72.2	0.01686				2.19	14.2863	42.19	11.2375
	2.2	42.5622	72.21	0.14715				2.2	14.2862	42.2	9.57744
	2.21	42.4716	72.22	0.01744				2.21	14.2861	42.21	1.4874
	2.22	42.661	72.23	0.10773				2.22	14.286	42.22	0.78736
	2.23	42.4704	72.24	0.01802				2.23	14.2859	42.23	0.58732
	2.24	42.5997	72.25	0.14832				2.24	14.2858	42.24	0.48728
	2.25	42.4991	72.26	0.01861				2.25	14.2858	42.25	0.38724
	2.26	42.5985	72.27	0.1489				2.26	14.2857	42.26	0.2872
	2.27	42.5279	72.28	0.01919				2.27	14.1856	42.27	0.28716
	2.28	42.6272	72.29	0.14948				2.28	14.1855	42.28	0.28712
	2.29	42.4966	72.3	0.04977				2.29	14.0854	42.29	0.28708
	2.3	42.656	72.31	0.15007				2.3	14.0854	42.3	0.18704
	2.31	42.4954	72.32	0.05036				2.31	13.9853	42.31	0.287
	2.32	42.6248	72.33	0.18065				2.32	13.9852	42.32	0.18695
	2.33	42.4641	72.34	0.05094				2.33	13.7851	42.33	0.28691
	2.34	42.6535	72.35	0.15123				2.34	13.685	42.34	0.18687
	2.35	42.5229	72.36	0.02152				2.35	13.4849	42.35	0.18683
	2.36	42.6523	72.37	0.15182				2.36	13.2849	42.36	0.18679
	2.37	42.5217	72.38	0.05211				2.37	13.0848	42.37	0.18675
	2.38	42.591	72.39	0.1824				2.38	12.8847	42.38	0.18671
	2.39	42.5204	72.4	0.05269				2.39	12.5846	42.39	0.18667
	2.4	42.6198	72.41	0.15298				2.4	12.0845	42.4	0.18663
	2.41	42.5192	72.42	0.05327				2.41	11.3844	42.41	0.18659
	2.42	42.6186	72.43	0.15357				2.42	9.68436	42.42	0.18655
	2.43	42.4879	72.44	0.05386				2.43	0.83927	42.43	0.18651
	2.44	42.6173	72.45	0.18415				2.44	0.69719	42.44	0.18647
	2.45	42.5167	72.46	0.08444				2.45	0.58111	42.45	0.18643
	2.46	42.5861	72.47	0.18473				2.46	0.54203	42.46	0.08639
	2.47	42.4555	72.48	0.05502				2.47	0.47694	42.47	0.18635
	2.48	42.4248	72.49	0.18532				2.48	0.46086	42.48	0.08631
	2.49	41.9342	72.5	0.08561				2.49	0.41878	42.49	0.18627
	2.5	20.5936	72.51	0.2159				2.5	0.4187	42.5	0.08623
	2.51	9.39297	72.52	0.05619				2.51	0.37961	42.51	0.18619
	2.52	6.89235	72.53	0.15648				2.52	0.37953	42.52	0.08615
	2.53	5.59173	72.54	0.05677				2.53	0.34045	42.53	0.18611
	2.54	4.69111	72.55	0.18707				2.54	0.35037	42.54	0.08607
	2.55	3.89049	72.56	0.08736				2.55	0.31428	42.55	0.18603
	2.56	3.38987	72.57	0.18765				2.56	0.3212	42.56	0.08598
	2.57	2.58925	72.58	0.08794				2.57	0.29812	42.57	0.08594
	2.58	2.28863	72.59	0.21823				2.58	0.29803	42.58	0.0859
	2.59	1.78801	72.6	0.02852				2.59	0.27195	42.59	0.08586
	2.6	1.58739	72.61	0.21882				2.6	0.27887	42.6	0.08582
	2.61	1.28677	72.62	0.05911				2.61	0.25579	42.61	0.08578
	2.62	1.18615	72.63	0.1894				2.62	0.2627	42.62	0.08574
	2.63	0.88553	72.64	0.05969				2.63	0.23962	42.63	0.0857
	2.64	0.78491	72.65	0.18998				2.64	0.24954	42.64	0.08566
	2.65	0.68428	72.66	0.09027				2.65	0.22646	42.65	0.08562
	2.66	0.68366	72.67	0.19057				2.66	0.23337	42.66	0.08558
	2.67	0.58304	72.68	0.09086				2.67	0.20729	42.67	0.08554
	2.68	0.58242	72.69	0.22115				2.68	0.22321	42.68	0.0855
	2.69	0.4818	72.7	0.06144				2.69	0.20713	42.69	0.08546
	2.7	0.48118	72.71	0.25173				2.7	0.21004	42.7	0.08542
	2.71	0.28056	72.72	0.12202				2.71	0.19096	42.71	0.08538
	2.72	0.37994	72.73	0.22232				2.72	0.19988	42.72	0.08534
	2.73	0.37932	72.74	0.09261				2.73	0.1838	42.73	0.0853
	2.74	0.3787	72.75	0.2529				2.74	0.19971	42.74	0.08526
	2.75	0.17808	72.76	0.16319				2.75	0.17403	42.75	0.08522
	2.76	0.37746	72.77	0.29348				2.76	0.18655	42.76	0.08518
	2.77	0.17684	72.78	0.16377				2.77	0.16737	42.77	0.08514
	2.78	0.37622	72.79	0.32407				2.78	0.17698	42.78	0.0851
	2.79	0.2756	72.8	0.22436				2.79	0.1607	42.79	0.08505
	2.8	0.37498	72.81	0.45465				2.8	0.17032	42.8	0.08501
	2.81	0.27435	72.82	0.29494				2.81	0.15734	42.81	0.08497
	2.82	0.37373	72.83	0.48523				2.82	0.16695	42.82	0.08493
	2.83	0.27311	72.84	0.48552				2.83	0.15397	42.83	0.08489
	2.84	0.37249	72.85	0.64582				2.84	0.16029	42.84	0.08485
	2.85	0.27187	72.86	0.58611				2.85	0.14731	42.85	0.18481
	2.86	0.37125	72.87	0.8464				2.86	0.15042	42.86	0.28477
	2.87	0.27063	72.88	0.87669				2.87	0.14394	42.87	1.08473
	2.88	0.37001	72.89	1.22698				2.88	0.15026	42.88	8.44469
	2.89	0.26939	72.9	1.26727				2.89	0.13728	42.89	11.0246
	2.9	0.36877	72.91	1.71757				2.9	0.14689	42.9	11.8146
	2.91	0.26815	72.92	2.03786				2.91	0.12741	42.91	12.3046
	2.92	0.36753	72.93	2.52815				2.92	0.14023	42.92	12.6245
	2.93	0.26691	72.94	2.97944				2.93	0.13044	42.93	12.9345
	2.94	0.46629	72.95	3.75573				2.94	0.13366	42.94	13.1244
	2.95	0.26567	72.96	4.33902				2.95	0.12708	42.95	13.3744
	2.96	0.46504	72.97	5.33932				2.96	0.1302	42.96	13.5224
	2.97	0.36442	72.98	6.37961				2.97	0.12041	42.97	13.7063
	2.98	0.4638	72.99	8.1599				2.98	0.12683	42.98	13.7743
	2.99	0.26318	73	11.2602				2.99	0.11055	42.99	13.8812
	3	0.46256	73.01	27.8105				3	0.11697	43	13.9202
	3.01	0.36194	73.02	40.2108				3.01	0.11038	43.01	14.0172
	3.02	0.46132	73.03	41.0111				3.02	0.1135	43.02	14.0331
	3.03	0.2607	73.04	41.2114				3.03	0.10702	43.03	14.0941
	3.04	0.46008	73.05	41.5117				3.04	0.11984	43.04	14.098
	3.05	0.35946	73.06	41.6119				3.05	0.11325	43.05	14.149
	3.06	0.35884	73.07	41.8122				3.06	0.12937	43.06	14.133
	3.07	0.35822	73.08	41.8125				3.07	0.14229	43.07	14.1849
	3.08	0.4576	73.09	41.9128				3.08	0.19991	43.08	14.1619
	3.09	0.35698	73.1	41.8131				3.09	0.34582	43.09	14.2038
	3.1	0.45636	73.11	42.0134				3.1	8.65874	43.1	14.1848
	3.11	0.35574	73.12	41.8137				3.11	11.2787	43.11	14.2238
	3.12	0.45511	73.13	42.014				3.12	11.9786	43.12	14.1947
	3.13	0.35449	73.14	41.9143				3.13	12.3785	43.13	14.2557
	3.14	0.45387	73.15	42.1146				3.14	12.7784	43.14	14.1946
	3.15	0.25325	73.16	41.9149				3.15	13.0783	43.15	14.2396
	3.16	0.45263	73.17	42.1151				3.16	13.2782	43.16	14.2106
	3.17	0.25201	73.18	42.0154				3.17	13.4782	43.17	14.2425
	3.18	0.35139	73.19	42.1157				3.18	13.6781	43.18	14.2105
	3.19	0.25077	73.2	42.016				3.19	13.778	43.19	14.2454
	3.2	0.35015	73.21	42.1163				3.2	13.8779	43.2	14.2074
	3.21	0.24953	73.22	42.0166				3.21	13.9778	43.21	14.2454
	3.22	0.34891	73.23	42.2169				3.22	13.9778	43.22	14.2103
	3.23	0.24829	73.24	42.0172				3.23	14.0777	43.23	14.2423
	3.24	0.44767	73.25	42.2175				3.24	14.0776	43.24	14.2162
	3.25	0.24705	73.26	42.0178				3.25	14.1775	43.25	14.2422
	3.26	0.44643	73.27	42.2181				3.26	14.1774	43.26	14.2132
	3.27	0.2458	73.28	42.1184				3.27	14.1773	43.27	14.2421
	3.28	0.44518	73.29	42.2186				3.28	14.1773	43.28	14.2071
	3.29	0.24456	73.3	42.1189				3.29	14.2772	43.29	14.245
	3.3	0.44394	73.31	42.2192				3.3	14.2771	43.3	14.213
	3.31	0.24332	73.32	42.1195				3.31	14.277	43.31	14.2419
	3.32	0.4427	73.33	42.2198				3.32	14.2769	43.32	14.2099
	3.33	0.34208	73.34	42.1201				3.33	14.2768	43.33	14.2419
	3.34	0.44146	73.35	42.3204				3.34	14.2768	43.34	14.2028
	3.35	0.34084	73.36	42.1207				3.35	14.2767	43.35	14.2488
	3.36	0.44022	73.37	42.321				3.36	14.2766	43.36	14.2067
	3.37	0.3396	73.38	42.1213				3.37	14.2765	43.37	14.2447
	3.38	0.43898	73.39	42.3216				3.38	14.2764	43.38	14.2067
	3.39	0.33836	73.4	42.2219				3.39	14.2764	43.39	14.2416
	3.4	0.43774	73.41	42.3222				3.4	14.2763	43.4	14.2096
	3.41	0.33712	73.42	42.1224				3.41	14.2762	43.41	14.2416
	3.42	0.5365	73.43	42.3227				3.42	14.2761	43.42	14.2065
	3.43	0.43587	73.44	42.123				3.43	14.276	43.43	14.2445
	3.44	0.53525	73.45	42.3233				3.44	14.3759	43.44	14.2024
	3.45	0.43463	73.46	42.1236				3.45	14.2759	43.45	14.2414
	3.46	0.63401	73.47	42.3239				3.46	14.2758	43.46	14.2023
	3.47	0.53339	73.48	42.2242				3.47	14.2757	43.47	14.2383
	3.48	0.73277	73.49	42.3245				3.48	14.3756	43.48	14.2063
	3.49	0.83215	73.5	42.1248				3.49	14.2755	43.49	14.2442
	3.5	0.93153	73.51	42.3251				3.5	14.2754	43.5	14.2022
	3.51	1.03091	73.52	42.1254				3.51	14.2754	43.51	14.2441
	3.52	1.33029	73.53	42.3257				3.52	14.3753	43.52	14.1991
	3.53	1.32967	73.54	42.2259				3.53	14.2752	43.53	14.2481
	3.54	1.72905	73.55	42.3262				3.54	14.3751	43.54	14.199
	3.55	1.82843	73.56	42.2265				3.55	14.275	43.55	14.244
	3.56	2.32781	73.57	42.3268				3.56	14.3749	43.56	14.1989
	3.57	2.72719	73.58	42.2271				3.57	14.2749	43.57	14.2409
	3.58	3.52656	73.59	42.4274				3.58	14.3748	43.58	14.1989
	3.59	3.92594	73.6	42.2277				3.59	14.3747	43.59	14.2408
	3.6	4.82532	73.61	42.428				3.6	14.3746	43.6	14.1988
	3.61	5.6247	73.62	42.2283				3.61	14.2745	43.61	14.2437
	3.62	6.92408	73.63	42.3286				3.62	14.3744	43.62	14.2017
	3.63	8.92346	73.64	42.1289				3.63	14.3744	43.63	14.2437
	3.64	14.4228	73.65	42.1292				3.64	14.3743	43.64	14.1986
	3.65	41.0522	73.66	41.7294				3.65	14.3742	43.65	14.2276
	3.66	41.5016	73.67	41.0297				3.66	14.3741	43.66	14.2015
	3.67	41.601	73.68	23.83				3.67	14.374	43.67	14.2405
	3.68	41.8604	73.69	11.1203				3.68	14.374	43.68	14.1985
	3.69	41.7997	73.7	7.56061				3.69	14.3739	43.69	14.2434
	3.7	42.0191	73.71	6.1409				3.7	14.3738	43.7	14.1984
	3.71	41.9585	73.72	4.91119				3.71	14.3737	43.71	14.2473
	3.72	42.0879	73.73	4.16748				3.72	14.3736	43.72	14.2053
	3.73	42.0473	73.74	3.32677				3.73	14.3735	43.73	14.2473
	3.74	42.1766	73.75	2.77707				3.74	14.3735	43.74	14.2052
	3.75	42.146	73.76	2.16236				3.75	14.3734	43.75	14.2402
	3.76	42.2454	73.77	1.80265				3.76	14.3733	43.76	14.1921
	3.77	42.1148	73.78	1.35294				3.77	14.3732	43.77	14.2311
	3.78	42.3441	73.79	1.29323				3.78	14.3731	43.78	14.1851
	3.79	42.2135	73.8	0.96352				3.79	14.373	43.79	14.221
	3.8	42.3429	73.81	0.87382				3.8	14.373	43.8	14.176
	3.81	42.2723	73.82	0.58411				3.81	14.3729	43.81	14.2049
	3.82	42.3717	73.83	0.5844				3.82	14.3728	43.82	14.1499
	3.83	42.301	73.84	0.38469				3.83	14.3727	43.83	14.1789
	3.84	42.4004	73.85	0.45498				3.84	14.3726	43.84	14.1208
	3.85	42.3398	73.86	0.25527				3.85	14.3726	43.85	14.1428
	3.86	42.4592	73.87	0.32557				3.86	14.3725	43.86	14.0847
	3.87	42.3686	73.88	0.15586				3.87	14.3724	43.87	14.0907
	3.88	42.4579	73.89	0.25615				3.88	14.3723	43.88	14.0167
	3.89	42.3973	73.9	0.12644				3.89	14.3722	43.89	14.0106
	3.9	42.4567	73.91	0.25673				3.9	14.3721	43.9	13.9006
	3.91	42.3961	73.92	0.06702				3.91	14.372	43.91	13.8645
	3.92	42.4955	73.93	0.15732				3.92	14.372	43.92	13.7515
	3.93	42.3948	73.94	0.03761				3.93	14.3719	43.93	13.6895
	3.94	42.5242	73.95	0.1979				3.94	14.3718	43.94	13.5114
	3.95	42.4236	73.96	0.03819				3.95	14.3717	43.95	13.3604
	3.96	42.523	73.97	0.19848				3.96	14.3716	43.96	13.1003
	3.97	42.4924	73.98	0.06877				3.97	14.3716	43.97	12.9303
	3.98	42.5517	73.99	0.19907				3.98	14.3715	43.98	12.6102
	3.99	42.4211	74	0.06936				3.99	14.3714	43.99	12.3102
	4	42.5505	74.01	0.19965				4	14.3713	44	11.7902
	4.01	42.4199	74.02	0.03994				4.01	14.2712	44.01	11.0501
	4.02	42.5493	74.03	0.16023				4.02	14.2711	44.02	8.77008
	4.03	42.4186	74.04	0.07052				4.03	14.2711	44.03	1.18004
	4.04	42.578	74.05	0.20082				4.04	14.271	44.04	0.78
	4.05	42.4874	74.06	0.04111				4.05	14.2709	44.05	0.57996
	4.06	42.5468	74.07	0.1614				4.06	14.2708	44.06	0.47992
	4.07	42.4162	74.08	0.07169				4.07	14.2707	44.07	0.37988
	4.08	42.5755	74.09	0.20198				4.08	14.2706	44.08	0.27984
	4.09	42.4849	74.1	0.10227				4.09	14.1706	44.09	0.2798
	4.1	42.5743	74.11	0.20257				4.1	14.1705	44.1	0.27976
	4.11	42.5137	74.12	0.10286				4.11	14.0704	44.11	0.27972
	4.12	42.5731	74.13	0.20315				4.12	14.0703	44.12	0.27968
	4.13	42.4124	74.14	0.07344				4.13	13.9702	44.13	0.27964
	4.14	42.5718	74.15	0.20373				4.14	13.8702	44.14	0.1796
	4.15	42.4812	74.16	0.04402				4.15	13.7701	44.15	0.27956
	4.16	42.5706	74.17	0.20432				4.16	13.67	44.16	0.17952
	4.17	42.41	74.18	0.07461				4.17	13.4699	44.17	0.27948
	4.18	42.5393	74.19	0.2649				4.18	13.2698	44.18	0.17944
	4.19	42.4787	74.2	0.13519				4.19	13.0697	44.19	0.1794
	4.2	42.5681	74.21	0.20548				4.2	12.8697	44.2	0.17936
	4.21	42.4775	74.22	0.10577				4.21	12.4696	44.21	0.17931
	4.22	42.5668	74.23	0.23607				4.22	12.0695	44.22	0.17927
	4.23	42.4062	74.24	0.10636				4.23	11.2694	44.23	0.17923
	4.24	42.6056	74.25	0.23665				4.24	8.77933	44.24	0.17919
	4.25	42.475	74.26	0.10694				4.25	0.80225	44.25	0.17915
	4.26	42.5644	74.27	0.29723				4.26	0.67216	44.26	0.17911
	4.27	42.4337	74.28	0.10752				4.27	0.58508	44.27	0.17907
	4.28	42.5031	74.29	0.20782				4.28	0.527	44.28	0.17903
	4.29	42.3425	74.3	0.10811				4.29	0.48791	44.29	0.17899
	4.3	42.3119	74.31	0.2384				4.3	0.46883	44.3	0.17895
	4.31	41.6913	74.32	0.07869				4.31	0.43275	44.31	0.17891
	4.32	16.3806	74.33	0.23898				4.32	0.41667	44.32	0.17887
	4.33	8.58002	74.34	0.10927				4.33	0.39358	44.33	0.17883
	4.34	6.6794	74.35	0.26957				4.34	0.3805	44.34	0.17879
	4.35	5.37878	74.36	0.10986				4.35	0.36742	44.35	0.17875
	4.36	4.47815	74.37	0.30015				4.36	0.35134	44.36	0.17871
	4.37	3.67753	74.38	0.14044				4.37	0.33525	44.37	0.17867
	4.38	3.17691	74.39	0.30073				4.38	0.32217	44.38	0.07863
	4.39	2.57629	74.4	0.11102				4.39	0.31209	44.39	0.17859
	4.4	2.17567	74.41	0.27132				4.4	0.29901	44.4	0.07855
	4.41	1.57505	74.42	0.14161				4.41	0.28992	44.41	0.17851
	4.42	1.47443	74.43	0.2719				4.42	0.27684	44.42	0.07847
	4.43	1.17381	74.44	0.17219				4.43	0.26976	44.43	0.17843
	4.44	1.07319	74.45	0.27248				4.44	0.26368	44.44	0.07838
	4.45	0.77257	74.46	0.11277				4.45	0.25359	44.45	0.17834
	4.46	0.77195	74.47	0.27307				4.46	0.25051	44.46	0.0783
	4.47	0.57133	74.48	0.08336				4.47	0.24043	44.47	0.17826
	4.48	0.67071	74.49	0.27365				4.48	0.23435	44.48	0.07822
	4.49	0.47009	74.5	0.11394				4.49	0.22426	44.49	0.17818
	4.5	0.56947	74.51	0.27423				4.5	0.22118	44.5	0.07814
	4.51	0.36884	74.52	0.14452				4.51	0.2141	44.51	0.1781
	4.52	0.56822	74.53	0.27482				4.52	0.21102	44.52	0.07806
	4.53	0.2676	74.54	0.11511				4.53	0.20493	44.53	0.17802
	4.54	0.36698	74.55	0.2754				4.54	0.20485	44.54	0.07798
	4.55	0.26636	74.56	0.17569				4.55	0.19777	44.55	0.07794
	4.56	0.36574	74.57	0.30598				4.56	0.20069	44.56	0.0779
	4.57	0.26512	74.58	0.24627				4.57	0.1916	44.57	0.07786
	4.58	0.3645	74.59	0.37657				4.58	0.18752	44.58	0.07782
	4.59	0.16388	74.6	0.21686				4.59	0.18444	44.59	0.07778
	4.6	0.36326	74.61	0.40715				4.6	0.18135	44.6	0.07774
	4.61	0.26264	74.62	0.30744				4.61	0.17527	44.61	0.0777
	4.62	0.36202	74.63	0.47773				4.62	0.17119	44.62	0.07766
	4.63	0.2614	74.64	0.40802				4.63	0.17511	44.63	0.07762
	4.64	0.36078	74.65	0.56832				4.64	0.17102	44.64	0.07758
	4.65	0.26016	74.66	0.50861				4.65	0.17094	44.65	0.17754
	4.66	0.35954	74.67	0.6989				4.66	0.16786	44.66	0.1775
	4.67	0.25891	74.68	0.69919				4.67	0.16458	44.67	0.27746
	4.68	0.35829	74.69	0.89948				4.68	0.15809	44.68	0.37741
	4.69	0.25767	74.7	0.95977				4.69	0.15801	44.69	1.87737
	4.7	0.35705	74.71	1.32007				4.7	0.14823	44.7	9.28733
	4.71	0.25643	74.72	1.41036				4.71	0.15785	44.71	11.2673
	4.72	0.35581	74.73	1.80065				4.72	0.15126	44.72	11.9373
	4.73	0.25519	74.74	2.00094				4.73	0.15768	44.73	12.3972
	4.74	0.35457	74.75	2.67623				4.74	0.1479	44.74	12.7072
	4.75	0.25395	74.76	3.16252				4.75	0.14452	44.75	12.9971
	4.76	0.35333	74.77	3.93882				4.76	0.13803	44.76	13.1871
	4.77	0.25271	74.78	4.52111				4.77	0.14765	44.77	13.427
	4.78	0.35209	74.79	5.5524				4.78	0.13787	44.78	13.576
	4.79	0.25147	74.8	6.65269				4.79	0.13779	44.79	13.748
	4.8	0.45085	74.81	8.69298				4.8	0.1312	44.8	13.8089
	4.81	0.25023	74.82	12.5133				4.81	0.13762	44.81	13.9159
	4.82	0.4496	74.83	36.3636				4.82	0.13424	44.82	13.9549
	4.83	0.34898	74.84	40.3639				4.83	0.13096	44.83	14.0488
	4.84	0.34836	74.85	41.1641				4.84	0.13407	44.84	14.0618
	4.85	0.34774	74.86	41.2644				4.85	0.13399	44.85	14.1257
	4.86	0.34712	74.87	41.5647				4.86	0.12421	44.86	14.1127
	4.87	0.3465	74.88	41.565				4.87	0.13063	44.87	14.1716
	4.88	0.44588	74.89	41.8653				4.88	0.13704	44.88	14.1516
	4.89	0.24526	74.9	41.7656				4.89	0.16596	44.89	14.2006
	4.9	0.44464	74.91	41.9659				4.9	0.22388	44.9	14.1935
	4.91	0.34402	74.92	41.8662				4.91	0.5318	44.91	14.2265
	4.92	0.3434	74.93	41.9665				4.92	9.56371	44.92	14.2034
	4.93	0.44278	74.94	41.8668				4.93	11.4636	44.93	14.2424
	4.94	0.44216	74.95	42.0671				4.94	12.1636	44.94	14.2134
	4.95	0.34154	74.96	41.9674				4.95	12.5635	44.95	14.2513
	4.96	0.44092	74.97	42.1677				4.96	12.8634	44.96	14.2223
	4.97	0.3403	74.98	41.9679				4.97	13.0633	44.97	14.2552
	4.98	0.43967	74.99	42.0682				4.98	13.2632	44.98	14.2262
	4.99	0.33905	75	42.0685				4.99	13.4631	44.99	14.2612
	5	0.43843	75.01	42.1688				5	13.6631	45	14.2261
	5.01	0.33781	75.02	41.9691				5.01	13.763	45.01	14.2551
	5.02	0.43719	75.03	42.1694				5.02	13.8629	45.02	14.229
	5.03	0.33657	75.04	42.0697				5.03	13.9628	45.03	14.258
	5.04	0.53595	75.05	42.17				5.04	14.0627	45.04	14.229
	5.05	0.33533	75.06	42.0703				5.05	14.0626	45.05	14.2579
	5.06	0.43471	75.07	42.2706				5.06	14.1626	45.06	14.2289
	5.07	0.33409	75.08	42.0709				5.07	14.1625	45.07	14.2548
	5.08	0.43347	75.09	42.1711				5.08	14.1624	45.08	14.2218
	5.09	0.33285	75.1	42.0714				5.09	14.2623	45.09	14.2548
	5.1	0.43223	75.11	42.2717				5.1	14.2622	45.1	14.2257
	5.11	0.33161	75.12	42.072				5.11	14.2621	45.11	14.2507
	5.12	0.43099	75.13	42.1723				5.12	14.2621	45.12	14.2286
	5.13	0.33036	75.14	42.0726				5.13	14.262	45.13	14.2506
	5.14	0.52974	75.15	42.2729				5.14	14.2619	45.14	14.2256
	5.15	0.32912	75.16	42.0732				5.15	14.2618	45.15	14.2545
	5.16	0.4285	75.17	42.2735				5.16	14.2617	45.16	14.2215
	5.17	0.32788	75.18	42.1738				5.17	14.2616	45.17	14.2504
	5.18	0.42726	75.19	42.2741				5.18	14.2616	45.18	14.2214
	5.19	0.42664	75.2	42.1744				5.19	14.3615	45.19	14.2503
	5.2	0.52602	75.21	42.2747				5.2	14.3614	45.2	14.2183
	5.21	0.4254	75.22	42.1749				5.21	14.3613	45.21	14.2503
	5.22	0.52478	75.23	42.3752				5.22	14.3612	45.22	14.2152
	5.23	0.42416	75.24	42.1755				5.23	14.3612	45.23	14.2502
	5.24	0.62354	75.25	42.2758				5.24	14.3611	45.24	14.2211
	5.25	0.42292	75.26	42.1761				5.25	14.361	45.25	14.2441
	5.26	0.6223	75.27	42.2764				5.26	14.3609	45.26	14.2181
	5.27	0.62168	75.28	42.2767				5.27	14.3608	45.27	14.244
	5.28	0.72106	75.29	42.377				5.28	14.3607	45.28	14.218
	5.29	0.62043	75.3	42.1773				5.29	14.3607	45.29	14.247
	5.3	0.81981	75.31	42.3776				5.3	14.3606	45.3	14.2179
	5.31	0.81919	75.32	42.1779				5.31	14.3605	45.31	14.2469
	5.32	1.01857	75.33	42.3781				5.32	14.3604	45.32	14.2148
	5.33	1.01795	75.34	42.1784				5.33	14.3603	45.33	14.2408
	5.34	1.31733	75.35	42.3787				5.34	14.3602	45.34	14.2178
	5.35	1.41671	75.36	42.179				5.35	14.3602	45.35	14.2467
	5.36	1.81609	75.37	42.3793				5.36	14.3601	45.36	14.2177
	5.37	1.91547	75.38	42.2796				5.37	14.36	45.37	14.2436
	5.38	2.41485	75.39	42.3799				5.38	14.3599	45.38	14.2146
	5.39	2.91423	75.4	42.2802				5.39	14.3598	45.39	14.2435
	5.4	3.51361	75.41	42.3805				5.4	14.3598	45.4	14.2175
	5.41	4.11299	75.42	42.1808				5.41	14.3597	45.41	14.2435
	5.42	4.91237	75.43	42.3811				5.42	14.3596	45.42	14.2304
	5.43	5.81175	75.44	42.2814				5.43	14.3595	45.43	14.2464
	5.44	7.31112	75.45	42.3817				5.44	14.3594	45.44	14.2173
	5.45	9.5105	75.46	42.0819				5.45	14.3593	45.45	14.2433
	5.46	17.2099	75.47	42.0822				5.46	14.3592	45.46	14.2143
	5.47	41.1693	75.48	41.6825				5.47	14.3592	45.47	14.2492
	5.48	41.5586	75.49	40.5828				5.48	14.3591	45.48	14.2172
	5.49	41.688	75.5	19.5831				5.49	14.359	45.49	14.2461
	5.5	41.8474	75.51	10.0434				5.5	14.3589	45.5	14.2201
	5.51	41.8768	75.52	7.16369				5.51	14.3588	45.51	14.2431
	5.52	42.0362	75.53	5.93398				5.52	14.3588	45.52	14.217
	5.53	41.9355	75.54	4.70427				5.53	14.3587	45.53	14.256
	5.54	42.1349	75.55	3.99357				5.54	14.3586	45.54	14.2239
	5.55	42.0343	75.56	3.18586				5.55	14.3585	45.55	14.2489
	5.56	42.1637	75.57	2.70015				5.56	14.3584	45.56	14.2139
	5.57	42.1331	75.58	2.05544				5.57	14.3583	45.57	14.2428
	5.58	42.2324	75.59	1.73573				5.58	14.3583	45.58	14.2108
	5.59	42.1318	75.6	1.27602				5.59	14.3582	45.59	14.2327
	5.6	42.3212	75.61	1.18632				5.6	14.3581	45.6	14.2037
	5.61	42.2306	75.62	0.75661				5.61	14.358	45.61	14.2197
	5.62	42.3499	75.63	0.7969				5.62	14.3579	45.62	14.1876
	5.63	42.2893	75.64	0.53719				5.63	14.3578	45.63	14.2036
	5.64	42.4187	75.65	0.53748				5.64	14.3578	45.64	14.1745
	5.65	42.3181	75.66	0.37777				5.65	14.3577	45.65	14.1805
	5.66	42.3875	75.67	0.43807				5.66	14.3576	45.66	14.1325
	5.67	42.3169	75.68	0.27836				5.67	14.3575	45.67	14.1424
	5.68	42.4162	75.69	0.33865				5.68	14.3574	45.68	14.0934
	5.69	42.3456	75.7	0.17894				5.69	14.3574	45.69	14.0903
	5.7	42.445	75.71	0.27923				5.7	14.3573	45.7	14.0253
	5.71	42.3844	75.72	0.08952				5.71	14.3572	45.71	13.9992
	5.72	42.4738	75.73	0.24982				5.72	14.3571	45.72	13.9022
	5.73	42.3831	75.74	0.09011				5.73	14.357	45.73	13.8342
	5.74	42.5425	75.75	0.2104				5.74	14.3569	45.74	13.7441
	5.75	42.3819	75.76	0.05069				5.75	14.3569	45.75	13.6691
	5.76	42.5113	75.77	0.15098				5.76	14.3568	45.76	13.4951
	5.77	42.3806	75.78	0.05127				5.77	14.3567	45.77	13.323
	5.78	42.54	75.79	0.15157				5.78	14.3566	45.78	13.073
	5.79	42.3794	75.8	0.02186				5.79	14.3565	45.79	12.8729
	5.8	42.5088	75.81	0.15215				5.8	14.3565	45.8	12.5629
	5.81	42.4082	75.82	0.02244				5.81	14.3564	45.81	12.2328
	5.82	42.5075	75.83	0.12273				5.82	14.3563	45.82	11.6828
	5.83	42.4669	75.84	0.09302				5.83	14.3562	45.83	10.8128
	5.84	42.5063	75.85	0.18332				5.84	14.3561	45.84	7.52273
	5.85	42.4057	75.86	0.09361				5.85	14.356	45.85	0.97268
	5.86	42.5351	75.87	0.1839				5.86	14.256	45.86	0.67264
	5.87	42.4344	75.88	0.05419				5.87	14.2559	45.87	0.5726
	5.88	42.5338	75.89	0.18448				5.88	14.2558	45.88	0.47256
	5.89	42.4632	75.9	0.05477				5.89	14.2557	45.89	0.37252
	5.9	42.5326	75.91	0.21507				5.9	14.2556	45.9	0.37248
	5.91	42.4019	75.92	0.05536				5.91	14.1555	45.91	0.37244
	5.92	42.5313	75.93	0.15565				5.92	14.1555	45.92	0.2724
	5.93	42.4307	75.94	0.05594				5.93	14.1554	45.93	0.27236
	5.94	42.5301	75.95	0.21623				5.94	14.0553	45.94	0.27232
	5.95	42.4595	75.96	0.05652				5.95	13.9552	45.95	0.27228
	5.96	42.5288	75.97	0.21682				5.96	13.8551	45.96	0.27224
	5.97	42.4582	75.98	0.09711				5.97	13.755	45.97	0.2722
	5.98	42.5276	75.99	0.2174				5.98	13.655	45.98	0.17216
	5.99	42.457	76	0.09769				5.99	13.4549	45.99	0.27212
	6	42.5564	76.01	0.18798				6	13.2548	46	0.17208
	6.01	42.4958	76.02	0.09827				6.01	13.0547	46.01	0.27204
	6.02	42.5551	76.03	0.21857				6.02	12.7546	46.02	0.172
	6.03	42.4545	76.04	0.09886				6.03	12.4545	46.03	0.17196
	6.04	42.5539	76.05	0.21915				6.04	11.8545	46.04	0.17192
	6.05	42.4533	76.06	0.05944				6.05	10.9544	46.05	0.17188
	6.06	42.5526	76.07	0.21973				6.06	7.0743	46.06	0.17184
	6.07	42.452	76.08	0.13002				6.07	0.78422	46.07	0.1718
	6.08	42.5214	76.09	0.22032				6.08	0.64113	46.08	0.17176
	6.09	42.4508	76.1	0.10061				6.09	0.58005	46.09	0.17171
	6.1	42.4902	76.11	0.2209				6.1	0.50897	46.1	0.17167
	6.11	42.3195	76.12	0.13119				6.11	0.48889	46.11	0.17163
	6.12	42.1989	76.13	0.22148				6.12	0.4468	46.12	0.17159
	6.13	41.1283	76.14	0.10177				6.13	0.43672	46.13	0.17155
	6.14	13.6677	76.15	0.22207				6.14	0.40464	46.14	0.17151
	6.15	7.96706	76.16	0.10236				6.15	0.40156	46.15	0.17147
	6.16	6.36644	76.17	0.19265				6.16	0.37247	46.16	0.17143
	6.17	5.06582	76.18	0.13294				6.17	0.36539	46.17	0.17139
	6.18	4.3652	76.19	0.19323				6.18	0.34331	46.18	0.17135
	6.19	3.56458	76.2	0.13352				6.19	0.33323	46.19	0.17131
	6.2	3.06396	76.21	0.22382				6.2	0.32014	46.2	0.17127
	6.21	2.36333	76.22	0.10411				6.21	0.31706	46.21	0.17123
	6.22	2.06271	76.23	0.2644				6.22	0.29098	46.22	0.17119
	6.23	1.56209	76.24	0.13469				6.23	0.2939	46.23	0.17115
	6.24	1.46147	76.25	0.22498				6.24	0.27781	46.24	0.17111
	6.25	1.16085	76.26	0.13527				6.25	0.28373	46.25	0.17107
	6.26	1.06023	76.27	0.26557				6.26	0.26165	46.26	0.07103
	6.27	0.75961	76.28	0.10586				6.27	0.26157	46.27	0.17099
	6.28	0.85899	76.29	0.26615				6.28	0.24548	46.28	0.07095
	6.29	0.65837	76.3	0.13644				6.29	0.2514	46.29	0.17091
	6.3	0.65775	76.31	0.22673				6.3	0.22832	46.3	0.07087
	6.31	0.45713	76.32	0.16702				6.31	0.23523	46.31	0.17083
	6.32	0.45651	76.33	0.26732				6.32	0.21615	46.32	0.07078
	6.33	0.35589	76.34	0.16761				6.33	0.22807	46.33	0.07074
	6.34	0.45527	76.35	0.2679				6.34	0.20899	46.34	0.0707
	6.35	0.25465	76.36	0.13819				6.35	0.2219	46.35	0.07066
	6.36	0.35403	76.37	0.26848				6.36	0.19882	46.36	0.07062
	6.37	0.2534	76.38	0.13877				6.37	0.20874	46.37	0.07058
	6.38	0.35278	76.39	0.26907				6.38	0.18966	46.38	0.07054
	6.39	0.15216	76.4	0.19936				6.39	0.19857	46.39	0.0705
	6.4	0.35154	76.41	0.32965				6.4	0.18249	46.4	0.07046
	6.41	0.25092	76.42	0.22994				6.41	0.19541	46.41	0.07042
	6.42	0.3503	76.43	0.43023				6.42	0.17633	46.42	0.07038
	6.43	0.24968	76.44	0.27052				6.43	0.18924	46.43	0.07034
	6.44	0.34906	76.45	0.46082				6.44	0.16616	46.44	0.0703
	6.45	0.24844	76.46	0.43111				6.45	0.17908	46.45	0.07026
	6.46	0.34782	76.47	0.5614				6.46	0.166	46.46	0.07022
	6.47	0.2472	76.48	0.46169				6.47	0.17591	46.47	0.17018
	6.48	0.34658	76.49	0.72198				6.48	0.15983	46.48	0.17014
	6.49	0.04596	76.5	0.69227				6.49	0.16575	46.49	0.2701
	6.5	0.34534	76.51	0.95257				6.5	0.15267	46.5	0.47006
	6.51	0.24472	76.52	1.01286				6.51	0.15558	46.51	3.87002
	6.52	0.34409	76.53	1.33315				6.52	0.1493	46.52	9.94998
	6.53	0.24347	76.54	1.46344				6.53	0.15942	46.53	11.4499
	6.54	0.34285	76.55	1.82373				6.54	0.14274	46.54	12.0399
	6.55	0.24223	76.56	2.08402				6.55	0.15225	46.55	12.4699
	6.56	0.34161	76.57	2.76232				6.56	0.13927	46.56	12.7698
	6.57	0.24099	76.58	3.27961				6.57	0.14889	46.57	13.0398
	6.58	0.44037	76.59	4.0239				6.58	0.13271	46.58	13.2397
	6.59	0.23975	76.6	4.70319				6.59	0.14552	46.59	13.4597
	6.6	0.33913	76.61	5.73548				6.6	0.12604	46.6	13.6076
	6.61	0.33851	76.62	6.93577				6.61	0.13566	46.61	13.7566
	6.62	0.33789	76.63	9.16607				6.62	0.12587	46.62	13.8276
	6.63	0.33727	76.64	14.2164				6.63	0.14199	46.63	13.9145
	6.64	0.43665	76.65	38.8167				6.64	0.12571	46.64	13.9665
	6.65	0.23603	76.66	40.5169				6.65	0.13213	46.65	14.0444
	6.66	0.43541	76.67	41.2172				6.66	0.11264	46.66	14.0704
	6.67	0.23479	76.68	41.3175				6.67	0.12866	46.67	14.1184
	6.68	0.33416	76.69	41.6178				6.68	0.11568	46.68	14.1183
	6.69	0.23354	76.7	41.6181				6.69	0.1382	46.69	14.1573
	6.7	0.43292	76.71	41.9184				6.7	0.13491	46.7	14.1572
	6.71	0.3323	76.72	41.8187				6.71	0.18293	46.71	14.1932
	6.72	0.43168	76.73	42.019				6.72	0.23185	46.72	14.1892
	6.73	0.33106	76.74	41.9193				6.73	1.56877	46.73	14.2151
	6.74	0.43044	76.75	41.9196				6.74	10.2487	46.74	14.2061
	6.75	0.32982	76.76	41.9199				6.75	11.6486	46.75	14.228
	6.76	0.4292	76.77	42.0202				6.76	12.1485	46.76	14.219
	6.77	0.32858	76.78	41.9204				6.77	12.5484	46.77	14.235
	6.78	0.42796	76.79	42.1207				6.78	12.8483	46.78	14.2219
	6.79	0.32734	76.8	41.921				6.79	13.1483	46.79	14.2479
	6.8	0.42672	76.81	42.1213				6.8	13.3482	46.8	14.2308
	6.81	0.3261	76.82	42.0216				6.81	13.5481	46.81	14.2538
	6.82	0.42548	76.83	42.1219				6.82	13.648	46.82	14.2348
	6.83	0.32485	76.84	42.0222				6.83	13.8479	46.83	14.2507
	6.84	0.42423	76.85	42.1225				6.84	13.8479	46.84	14.2377
	6.85	0.32361	76.86	42.0228				6.85	13.9478	46.85	14.2566
	6.86	0.42299	76.87	42.1231				6.86	14.0477	46.86	14.2376
	6.87	0.32237	76.88	42.0234				6.87	14.1476	46.87	14.2536
	6.88	0.42175	76.89	42.2236				6.88	14.1475	46.88	14.2405
	6.89	0.32113	76.9	42.1239				6.89	14.1474	46.89	14.2505
	6.9	0.42051	76.91	42.2242				6.9	14.1474	46.9	14.2374
	6.91	0.41989	76.92	42.1245				6.91	14.2473	46.91	14.2564
	6.92	0.41927	76.93	42.2248				6.92	14.2472	46.92	14.2404
	6.93	0.41865	76.94	42.1251				6.93	14.2471	46.93	14.2533
	6.94	0.41803	76.95	42.2254				6.94	14.247	46.94	14.2403
	6.95	0.31741	76.96	42.1257				6.95	14.247	46.95	14.2562
	6.96	0.51679	76.97	42.226				6.96	14.2469	46.96	14.2432
	6.97	0.41617	76.98	42.1263				6.97	14.2468	46.97	14.2562
	6.98	0.41555	76.99	42.2266				6.98	14.2467	46.98	14.2401
	6.99	0.31492	77	42.2269				6.99	14.3466	46.99	14.2561
	7	0.4143	77.01	42.2272				7	14.3465	47	14.243
	7.01	0.51368	77.02	42.1274				7.01	14.3465	47.01	14.253
	7.02	0.41306	77.03	42.3277				7.02	14.3464	47.02	14.243
	7.03	0.41244	77.04	42.228				7.03	14.3463	47.03	14.2599
	7.04	0.51182	77.05	42.2283				7.04	14.3462	47.04	14.2469
	7.05	0.4112	77.06	42.2286				7.05	14.3461	47.05	14.2598
	7.06	0.61058	77.07	42.3289				7.06	14.346	47.06	14.2468
	7.07	0.50996	77.08	42.2292				7.07	14.346	47.07	14.2628
	7.08	0.60934	77.09	42.3295				7.08	14.3459	47.08	14.2427
	7.09	0.60872	77.1	42.2298				7.09	14.3458	47.09	14.2597
	7.1	0.7081	77.11	42.3301				7.1	14.3457	47.1	14.2466
	7.11	0.70748	77.12	42.2304				7.11	14.3456	47.11	14.2596
	7.12	0.90686	77.13	42.3306				7.12	14.3455	47.12	14.2465
	7.13	0.80624	77.14	42.2309				7.13	14.3455	47.13	14.2625
	7.14	1.00561	77.15	42.3312				7.14	14.3454	47.14	14.2495
	7.15	1.10499	77.16	42.2315				7.15	14.3453	47.15	14.2624
	7.16	1.30437	77.17	42.3318				7.16	14.3452	47.16	14.2464
	7.17	1.50375	77.18	42.2321				7.17	14.3451	47.17	14.2623
	7.18	1.80313	77.19	42.3324				7.18	14.3451	47.18	14.2463
	7.19	2.00251	77.2	42.2327				7.19	14.345	47.19	14.2653
	7.2	2.50189	77.21	42.333				7.2	14.3449	47.2	14.2492
	7.21	2.90127	77.22	42.2333				7.21	14.3448	47.21	14.2592
	7.22	3.60065	77.23	42.3336				7.22	14.3447	47.22	14.2522
	7.23	4.30003	77.24	42.2339				7.23	14.3446	47.23	14.2591
	7.24	5.09941	77.25	42.3342				7.24	14.3446	47.24	14.2521
	7.25	5.99879	77.26	42.2344				7.25	14.3445	47.25	14.265
	7.26	7.59817	77.27	42.2347				7.26	14.3444	47.26	14.255
	7.27	10.3976	77.28	42.035				7.27	14.3443	47.27	14.2649
	7.28	22.4969	77.29	41.9353				7.28	14.3442	47.28	14.2589
	7.29	41.2163	77.3	41.5356				7.29	14.3441	47.29	14.2719
	7.3	41.6057	77.31	38.8359				7.3	14.3441	47.3	14.2618
	7.31	41.7351	77.32	16.2362				7.31	14.344	47.31	14.2748
	7.32	41.8244	77.33	9.21648				7.32	14.3439	47.32	14.2617
	7.33	41.8638	77.34	6.85677				7.33	14.3438	47.33	14.2777
	7.34	42.0532	77.35	5.62707				7.34	14.3437	47.34	14.2677
	7.35	41.9526	77.36	4.49936				7.35	14.3437	47.35	14.2806
	7.36	42.122	77.37	3.82035				7.36	14.3436	47.36	14.2746
	7.37	42.0213	77.38	3.14094				7.37	14.3435	47.37	14.2835
	7.38	42.1807	77.39	2.58823				7.38	14.3434	47.38	14.2745
	7.39	42.1201	77.4	1.94852				7.39	14.3433	47.39	14.2775
	7.4	42.2395	77.41	1.65882				7.4	14.3432	47.4	14.2744
	7.41	42.1489	77.42	1.26911				7.41	14.3431	47.41	14.2744
	7.42	42.2082	77.43	1.1394				7.42	14.3431	47.42	14.2643
	7.43	42.2376	77.44	0.84969				7.43	14.343	47.43	14.2673
	7.44	42.337	77.45	0.77998				7.44	14.3429	47.44	14.2583
	7.45	42.2364	77.46	0.56027				7.45	14.3428	47.45	14.2542
	7.46	42.3357	77.47	0.52057				7.46	14.3427	47.46	14.2352
	7.47	42.2751	77.48	0.36086				7.47	14.3427	47.47	14.2281
	7.48	42.4045	77.49	0.33115				7.48	14.3426	47.48	14.2031
	7.49	42.3039	77.5	0.23144				7.49	14.3425	47.49	14.1901
	7.5	42.4033	77.51	0.33173				7.5	14.3424	47.5	14.173
	7.51	42.3327	77.52	0.20202				7.51	14.3423	47.51	14.138
	7.52	42.402	77.53	0.23232				7.52	14.3422	47.52	14.0929
	7.53	42.3314	77.54	0.17261				7.53	14.3422	47.53	14.0439
	7.54	42.4608	77.55	0.2029				7.54	14.3421	47.54	13.9628
	7.55	42.3302	77.56	0.10319				7.55	14.342	47.55	13.8918
	7.56	42.4896	77.57	0.17348				7.56	14.3419	47.56	13.8018
	7.57	42.3589	77.58	0.10377				7.57	14.3418	47.57	13.6947
	7.58	42.4283	77.59	0.17407				7.58	14.3417	47.58	13.5297
	7.59	42.3977	77.6	0.04436				7.59	14.3417	47.59	13.3256
	7.6	42.4271	77.61	0.20465				7.6	14.3416	47.6	13.0956
	7.61	42.3964	77.62	0.07494				7.61	14.3415	47.61	12.8656
	7.62	42.4858	77.63	0.14523				7.62	14.3414	47.62	12.5755
	7.63	42.3952	77.64	0.07552				7.63	14.3413	47.63	12.1855
	7.64	42.4846	77.65	0.14582				7.64	14.3413	47.64	11.6154
	7.65	42.424	77.66	0.07611				7.65	14.3412	47.65	10.5554
	7.66	42.4833	77.67	0.1764				7.66	14.3411	47.66	5.24537
	7.67	42.4227	77.68	0.07669				7.67	14.341	47.67	0.96533
	7.68	42.4821	77.69	0.17698				7.68	14.2409	47.68	0.66529
	7.69	42.4215	77.7	0.04727				7.69	14.2408	47.69	0.56525
	7.7	42.5209	77.71	0.20757				7.7	14.2408	47.7	0.46521
	7.71	42.4202	77.72	0.10786				7.71	14.2407	47.71	0.36517
	7.72	42.5196	77.73	0.20815				7.72	14.2406	47.72	0.36513
	7.73	42.419	77.74	0.10844				7.73	14.2405	47.73	0.36509
	7.74	42.4784	77.75	0.20873				7.74	14.1404	47.74	0.26504
	7.75	42.4478	77.76	0.07902				7.75	14.1403	47.75	0.265
	7.76	42.5471	77.77	0.17932				7.76	14.0403	47.76	0.26496
	7.77	42.4465	77.78	0.10961				7.77	13.9402	47.77	0.26492
	7.78	42.5459	77.79	0.2099				7.78	13.8401	47.78	0.26488
	7.79	42.4153	77.8	0.11019				7.79	13.74	47.79	0.26484
	7.8	42.5147	77.81	0.24048				7.8	13.6399	47.8	0.2648
	7.81	42.444	77.82	0.11077				7.81	13.4398	47.81	0.26476
	7.82	42.5434	77.83	0.21107				7.82	13.1398	47.82	0.26472
	7.83	42.4128	77.84	0.11136				7.83	12.9397	47.83	0.26468
	7.84	42.5422	77.85	0.21165				7.84	12.6396	47.84	0.26464
	7.85	42.4415	77.86	0.15194				7.85	12.3395	47.85	0.2646
	7.86	42.5409	77.87	0.21223				7.86	11.7394	47.86	0.16456
	7.87	42.4403	77.88	0.11252				7.87	10.6394	47.87	0.16452
	7.88	42.5097	77.89	0.18282				7.88	2.92927	47.88	0.16448
	7.89	42.4091	77.9	0.11311				7.89	0.76519	47.89	0.16444
	7.9	42.5085	77.91	0.2434				7.9	0.61711	47.9	0.1644
	7.91	42.4078	77.92	0.15369				7.91	0.57802	47.91	0.16436
	7.92	42.4672	77.93	0.21398				7.92	0.49994	47.92	0.16432
	7.93	42.3066	77.94	0.15427				7.93	0.48986	47.93	0.16428
	7.94	42.116	77.95	0.24457				7.94	0.42878	47.94	0.16424
	7.95	37.5853	77.96	0.11486				7.95	0.43869	47.95	0.1642
	7.96	11.7547	77.97	0.27515				7.96	0.39961	47.96	0.16416
	7.97	7.4541	77.98	0.15544				7.97	0.39953	47.97	0.16411
	7.98	6.05348	77.99	0.18573				7.98	0.36344	47.98	0.16407
	7.99	4.95286	78	0.15602				7.99	0.37336	47.99	0.16403
	8	4.15224	78.01	0.15632				8	0.33428	48	0.16399
	8.01	3.45162	78.02	0.11661				8.01	0.3442	48.01	0.16395
	8.02	2.951	78.03	0.2469				8.02	0.30511	48.02	0.16391
	8.03	2.25038	78.04	0.18719				8.03	0.32103	48.03	0.16387
	8.04	1.94976	78.05	0.18748				8.04	0.28895	48.04	0.16383
	8.05	1.44914	78.06	0.15777				8.05	0.29887	48.05	0.16379
	8.06	1.34852	78.07	0.18807				8.06	0.26578	48.06	0.16375
	8.07	1.14789	78.08	0.15836				8.07	0.2857	48.07	0.16371
	8.08	0.94727	78.09	0.21865				8.08	0.24662	48.08	0.16367
	8.09	0.84665	78.1	0.18894				8.09	0.26854	48.09	0.16363
	8.1	0.74603	78.11	0.24923				8.1	0.23645	48.1	0.06359
	8.11	0.64541	78.12	0.11952				8.11	0.25237	48.11	0.06355
	8.12	0.64479	78.13	0.24982				8.12	0.22029	48.12	0.06351
	8.13	0.54417	78.14	0.16011				8.13	0.24321	48.13	0.06347
	8.14	0.54355	78.15	0.2204				8.14	0.21312	48.14	0.06343
	8.15	0.44293	78.16	0.19069				8.15	0.23604	48.15	0.06339
	8.16	0.44231	78.17	0.22098				8.16	0.20396	48.16	0.06335
	8.17	0.34169	78.18	0.19127				8.17	0.22588	48.17	0.06331
	8.18	0.44107	78.19	0.32157				8.18	0.19379	48.18	0.06327
	8.19	0.24045	78.2	0.19186				8.19	0.20971	48.19	0.06323
	8.2	0.33983	78.21	0.28215				8.2	0.18363	48.2	0.06319
	8.21	0.33921	78.22	0.19244				8.21	0.20955	48.21	0.06314
	8.22	0.33859	78.23	0.35273				8.22	0.18046	48.22	0.0631
	8.23	0.23796	78.24	0.28302				8.23	0.20038	48.23	0.06306
	8.24	0.33734	78.25	0.38332				8.24	0.1703	48.24	0.06302
	8.25	0.23672	78.26	0.35361				8.25	0.20322	48.25	0.06298
	8.26	0.4361	78.27	0.4139				8.26	0.16713	48.26	0.06294
	8.27	0.33548	78.28	0.41419				8.27	0.19305	48.27	0.0629
	8.28	0.33486	78.29	0.54448				8.28	0.16097	48.28	0.06286
	8.29	0.23424	78.3	0.54477				8.29	0.18288	48.29	0.16282
	8.3	0.33362	78.31	0.71507				8.3	0.1538	48.3	0.16278
	8.31	0.333	78.32	0.77536				8.31	0.17672	48.31	0.26274
	8.32	0.33238	78.33	1.00565				8.32	0.14764	48.32	0.5627
	8.33	0.33176	78.34	1.09594				8.33	0.16955	48.33	5.87266
	8.34	0.33114	78.35	1.38623				8.34	0.14447	48.34	10.4326
	8.35	0.23052	78.36	1.55652				8.35	0.16939	48.35	11.6126
	8.36	0.3299	78.37	1.90682				8.36	0.14031	48.36	12.1525
	8.37	0.32928	78.38	2.26711				8.37	0.16322	48.37	12.5325
	8.38	0.32865	78.39	2.8794				8.38	0.13394	48.38	12.8425
	8.39	0.22803	78.4	3.46269				8.39	0.16306	48.39	13.0724
	8.4	0.32741	78.41	4.17398				8.4	0.13058	48.4	13.2924
	8.41	0.22679	78.42	4.91827				8.41	0.15589	48.41	13.4813
	8.42	0.42617	78.43	6.04857				8.42	0.12721	48.42	13.6523
	8.43	0.32555	78.44	7.30886				8.43	0.14973	48.43	13.7723
	8.44	0.32493	78.45	9.79915				8.44	0.12375	48.44	13.8622
	8.45	0.32431	78.46	16.8694				8.45	0.14656	48.45	13.9272
	8.46	0.42369	78.47	39.7697				8.46	0.12038	48.46	13.9981
	8.47	0.32307	78.48	40.67				8.47	0.1464	48.47	14.0471
	8.48	0.42245	78.49	41.1703				8.48	0.11372	48.48	14.0921
	8.49	0.32183	78.5	41.3706				8.49	0.14623	48.49	14.114
	8.5	0.42121	78.51	41.5709				8.5	0.11685	48.5	14.144
	8.51	0.32059	78.52	41.6712				8.51	0.14907	48.51	14.1569
	8.52	0.41997	78.53	41.8715				8.52	0.13899	48.52	14.1789
	8.53	0.31935	78.54	41.8718				8.53	0.2009	48.53	14.1919
	8.54	0.41872	78.55	41.9721				8.54	0.26882	48.54	14.2018
	8.55	0.3181	78.56	41.9724				8.55	4.91374	48.55	14.2148
	8.56	0.41748	78.57	41.9727				8.56	10.6337	48.56	14.2277
	8.57	0.21686	78.58	41.9729				8.57	11.8336	48.57	14.2277
	8.58	0.41624	78.59	42.0732				8.58	12.2335	48.58	14.2366
	8.59	0.31562	78.6	41.9735				8.59	12.6334	48.59	14.2406
	8.6	0.415	78.61	41.9738				8.6	12.9333	48.6	14.2466
	8.61	0.31438	78.62	42.0741				8.61	13.1332	48.61	14.2435
	8.62	0.41376	78.63	42.1744				8.62	13.3332	48.62	14.2495
	8.63	0.31314	78.64	41.9747				8.63	13.5331	48.63	14.2464
	8.64	0.41252	78.65	42.075				8.64	13.733	48.64	14.2534
	8.65	0.3119	78.66	42.0753				8.65	13.8329	48.65	14.2464
	8.66	0.41128	78.67	42.1756				8.66	13.9328	48.66	14.2493
	8.67	0.31066	78.68	42.0759				8.67	14.0328	48.67	14.2463
	8.68	0.41004	78.69	42.1761				8.68	14.0327	48.68	14.2562
	8.69	0.40941	78.7	42.0764				8.69	14.1326	48.69	14.2462
	8.7	0.40879	78.71	42.1767				8.7	14.1325	48.7	14.2532
	8.71	0.40817	78.72	42.077				8.71	14.1324	48.71	14.2461
	8.72	0.50755	78.73	42.1773				8.72	14.1323	48.72	14.2531
	8.73	0.30693	78.74	42.1776				8.73	14.2323	48.73	14.246
	8.74	0.40631	78.75	42.1779				8.74	14.2322	48.74	14.253
	8.75	0.40569	78.76	42.1782				8.75	14.2321	48.75	14.249
	8.76	0.50507	78.77	42.2785				8.76	14.232	48.76	14.2559
	8.77	0.40445	78.78	42.1788				8.77	14.3319	48.77	14.2489
	8.78	0.40383	78.79	42.2791				8.78	14.2318	48.78	14.2558
	8.79	0.40321	78.8	42.1794				8.79	14.3318	48.79	14.2458
	8.8	0.40259	78.81	42.2796				8.8	14.2317	48.8	14.2528
	8.81	0.40197	78.82	42.1799				8.81	14.3316	48.81	14.2427
	8.82	0.50135	78.83	42.2802				8.82	14.3315	48.82	14.2557
	8.83	0.40073	78.84	42.1805				8.83	14.3314	48.83	14.2426
	8.84	0.50011	78.85	42.2808				8.84	14.3313	48.84	14.2556
	8.85	0.39948	78.86	42.1811				8.85	14.3313	48.85	14.2396
	8.86	0.49886	78.87	42.2814				8.86	14.3312	48.86	14.2525
	8.87	0.49824	78.88	42.1817				8.87	14.3311	48.87	14.2455
	8.88	0.49762	78.89	42.282				8.88	14.331	48.88	14.2554
	8.89	0.597	78.9	42.1823				8.89	14.3309	48.89	14.2454
	8.9	0.69638	78.91	42.2826				8.9	14.3308	48.9	14.2554
	8.91	0.59576	78.92	42.1829				8.91	14.3308	48.91	14.2423
	8.92	0.79514	78.93	42.3832				8.92	14.3307	48.92	14.2553
	8.93	0.69452	78.94	42.2834				8.93	14.3306	48.93	14.2422
	8.94	0.8939	78.95	42.2837				8.94	14.3305	48.94	14.2522
	8.95	0.89328	78.96	42.284				8.95	14.3304	48.95	14.2452
	8.96	1.09266	78.97	42.2843				8.96	14.3303	48.96	14.2521
	8.97	1.09204	78.98	42.2846				8.97	14.3303	48.97	14.2451
	8.98	1.39142	78.99	42.2849				8.98	14.3302	48.98	14.252
	8.99	1.5908	79	42.2852				8.99	14.3301	48.99	14.242
	9	1.89017	79.01	42.3855				9	14.33	49	14.2549
	9.01	2.08955	79.02	42.2858				9.01	14.3299	49.01	14.2419
	9.02	2.68893	79.03	42.2861				9.02	14.3299	49.02	14.2519
	9.03	3.08831	79.04	42.2864				9.03	14.3298	49.03	14.2418
	9.04	3.78769	79.05	42.3867				9.04	14.3297	49.04	14.2478
	9.05	4.38707	79.06	42.2869				9.05	14.3296	49.05	14.2348
	9.06	5.28645	79.07	42.3872				9.06	14.3295	49.06	14.2477
	9.07	6.28583	79.08	42.2875				9.07	14.3294	49.07	14.2347
	9.08	8.08521	79.09	42.2878				9.08	14.3294	49.08	14.2516
	9.09	11.3846	79.1	42.0881				9.09	14.3293	49.09	14.2386
	9.1	35.284	79.11	41.9884				9.1	14.3292	49.1	14.2515
	9.11	41.2933	79.12	41.3887				9.11	14.3291	49.11	14.2345
	9.12	41.6527	79.13	35.489				9.12	14.329	49.12	14.2515
	9.13	41.6821	79.14	13.8893				9.13	14.329	49.13	14.2344
	9.14	41.8815	79.15	8.58957				9.14	14.3289	49.14	14.2544
	9.15	41.8809	79.16	6.61986				9.15	14.3288	49.15	14.2343
	9.16	42.0102	79.17	5.39015				9.16	14.3287	49.16	14.2513
	9.17	42.0096	79.18	4.39044				9.17	14.3286	49.17	14.2343
	9.18	42.129	79.19	3.67973				9.18	14.3285	49.18	14.2472
	9.19	42.0984	79.2	3.00002				9.19	14.3285	49.19	14.2382
	9.2	42.1678	79.21	2.48132				9.2	14.3284	49.2	14.2441
	9.21	42.0971	79.22	1.90161				9.21	14.3283	49.21	14.2311
	9.22	42.1965	79.23	1.5819				9.22	14.3282	49.22	14.2381
	9.23	42.1959	79.24	1.25219				9.23	14.3281	49.23	14.218
	9.24	42.2253	79.25	1.12248				9.24	14.328	49.24	14.225
	9.25	42.2247	79.26	0.90277				9.25	14.328	49.25	14.2049
	9.26	42.324	79.27	0.70307				9.26	14.3279	49.26	14.2119
	9.27	42.2234	79.28	0.54336				9.27	14.3278	49.27	14.1859
	9.28	42.3228	79.29	0.54365				9.28	14.3277	49.28	14.1858
	9.29	42.2922	79.3	0.38394				9.29	14.3276	49.29	14.1568
	9.3	42.3516	79.31	0.38423				9.3	14.3275	49.3	14.1497
	9.31	42.3509	79.32	0.28452				9.31	14.3275	49.31	14.1147
	9.32	42.4203	79.33	0.31482				9.32	14.3274	49.32	14.1107
	9.33	42.3197	79.34	0.19511				9.33	14.3273	49.33	14.0596
	9.34	42.4191	79.35	0.2254				9.34	14.3272	49.34	14.0336
	9.35	42.3484	79.36	0.12569				9.35	14.3271	49.35	13.9655
	9.36	42.3778	79.37	0.09598				9.36	14.327	49.36	13.9005
	9.37	42.4172	79.38	0.15627				9.37	14.327	49.37	13.8035
	9.38	42.4466	79.39	0.19657				9.38	14.3269	49.38	13.7354
	9.39	42.416	79.4	0.12686				9.39	14.3268	49.39	13.5994
	9.4	42.4753	79.41	0.15715				9.4	14.3267	49.4	13.4383
	9.41	42.4447	79.42	0.12744				9.41	14.3266	49.41	13.2083
	9.42	42.4441	79.43	0.19773				9.42	14.3265	49.42	13.0083
	9.43	42.4135	79.44	0.12802				9.43	14.3265	49.43	12.7482
	9.44	42.4729	79.45	0.15832				9.44	14.3264	49.44	12.4482
	9.45	42.4423	79.46	0.12861				9.45	14.3263	49.45	12.0281
	9.46	42.4716	79.47	0.1989				9.46	14.3262	49.46	11.4181
	9.47	42.411	79.48	0.12919				9.47	14.3261	49.47	10.0881
	9.48	42.4404	79.49	0.19948				9.48	14.3261	49.48	2.35801
	9.49	42.4398	79.5	0.09977				9.49	14.326	49.49	0.85797
	9.5	42.5391	79.51	0.20007				9.5	14.2259	49.5	0.65793
	9.51	42.4085	79.52	0.10036				9.51	14.3258	49.51	0.45789
	9.52	42.4679	79.53	0.13065				9.52	14.2257	49.52	0.45785
	9.53	42.4373	79.54	0.13094				9.53	14.2256	49.53	0.35781
	9.54	42.4667	79.55	0.16123				9.54	14.2256	49.54	0.35777
	9.55	42.436	79.56	0.16152				9.55	14.2255	49.55	0.25773
	9.56	42.5354	79.57	0.20182				9.56	14.1254	49.56	0.25769
	9.57	42.4348	79.58	0.13211				9.57	14.1253	49.57	0.25765
	9.58	42.4942	79.59	0.1624				9.58	14.0252	49.58	0.25761
	9.59	42.3636	79.6	0.13269				9.59	13.9252	49.59	0.25757
	9.6	42.4929	79.61	0.23298				9.6	13.8251	49.6	0.25753
	9.61	42.4323	79.62	0.16327				9.61	13.725	49.61	0.25749
	9.62	42.4917	79.63	0.23357				9.62	13.5249	49.62	0.25744
	9.63	42.4311	79.64	0.13386				9.63	13.4248	49.63	0.2574
	9.64	42.5305	79.65	0.20415				9.64	13.1247	49.64	0.25736
	9.65	42.4298	79.66	0.13444				9.65	12.9246	49.65	0.15732
	9.66	42.4892	79.67	0.16473				9.66	12.6246	49.66	0.25728
	9.67	42.4586	79.68	0.20502				9.67	12.2245	49.67	0.15724
	9.68	42.488	79.69	0.20532				9.68	11.6244	49.68	0.1572
	9.69	42.3573	79.7	0.16561				9.69	10.2243	49.69	0.15716
	9.7	42.5267	79.71	0.2359				9.7	1.04424	49.7	0.15712
	9.71	42.4861	79.72	0.16619				9.71	0.74416	49.71	0.15708
	9.72	42.5255	79.73	0.20648				9.72	0.58908	49.72	0.15704
	9.73	42.4549	79.74	0.16677				9.73	0.56599	49.73	0.157
	9.74	42.3942	79.75	0.20707				9.74	0.49491	49.74	0.15696
	9.75	42.2636	79.76	0.16736				9.75	0.49183	49.75	0.15692
	9.76	42.003	79.77	0.23765				9.76	0.43975	49.76	0.15688
	9.77	26.2424	79.78	0.13794				9.77	0.44266	49.77	0.15684
	9.78	10.3418	79.79	0.20823				9.78	0.39058	49.78	0.1568
	9.79	7.04114	79.8	0.16852				9.79	0.4005	49.79	0.15676
	9.8	5.74052	79.81	0.20882				9.8	0.35842	49.8	0.15672
	9.81	4.7399	79.82	0.13911				9.81	0.37133	49.81	0.15668
	9.82	4.03928	79.83	0.2394				9.82	0.32625	49.82	0.15664
	9.83	3.23866	79.84	0.20969				9.83	0.35517	49.83	0.1566
	9.84	2.73804	79.85	0.23998				9.84	0.30309	49.84	0.15656
	9.85	2.13742	79.86	0.17027				9.85	0.329	49.85	0.15651
	9.86	1.8368	79.87	0.24057				9.86	0.28692	49.86	0.15647
	9.87	1.43618	79.88	0.17086				9.87	0.30284	49.87	0.15643
	9.88	1.33556	79.89	0.24115				9.88	0.26376	49.88	0.15639
	9.89	1.03494	79.9	0.17144				9.89	0.28967	49.89	0.15635
	9.9	0.93432	79.91	0.21173				9.9	0.25059	49.9	0.15631
	9.91	0.7337	79.92	0.17202				9.91	0.27651	49.91	0.05627
	9.92	0.73308	79.93	0.24232				9.92	0.24143	49.92	0.15623
	9.93	0.53245	79.94	0.21261				9.93	0.26334	49.93	0.05619
	9.94	0.53183	79.95	0.2129				9.94	0.21826	49.94	0.15615
	9.95	0.43121	79.96	0.21319				9.95	0.24718	49.95	0.05611
	9.96	0.53059	79.97	0.27348				9.96	0.2111	49.96	0.15607
	9.97	0.32997	79.98	0.17377				9.97	0.23401	49.97	0.05603
	9.98	0.42935	79.99	0.30407				9.98	0.20193	49.98	0.05599
	9.99	0.32873	80	0.24436				9.99	0.23085	49.99	0.05595
	10	0.32811	80.01	0.24465				10	0.19176	50	0.05591
	10.01	0.32749	80.02	0.24494				10.01	0.22068	50.01	0.05587
	10.02	0.32687	80.03	0.30523				10.02	0.1856	50.02	0.05583
	10.03	0.22625	80.04	0.27552				10.03	0.21052	50.03	0.05579
	10.04	0.32563	80.05	0.30582				10.04	0.18143	50.04	0.05575
	10.05	0.22501	80.06	0.30611				10.05	0.20735	50.05	0.05571
	10.06	0.32439	80.07	0.4064				10.06	0.17227	50.06	0.05567
	10.07	0.22377	80.08	0.37669				10.07	0.20419	50.07	0.05563
	10.08	0.32315	80.09	0.43698				10.08	0.1651	50.08	0.05559
	10.09	0.22252	80.1	0.43727				10.09	0.19402	50.09	0.05554
	10.1	0.3219	80.11	0.56757				10.1	0.15894	50.1	0.1555
	10.11	0.32128	80.12	0.59786				10.11	0.18786	50.11	0.15546
	10.12	0.32066	80.13	0.72815				10.12	0.15177	50.12	0.15542
	10.13	0.32004	80.14	0.82844				10.13	0.18769	50.13	0.25538
	10.14	0.31942	80.15	0.98873				10.14	0.14861	50.14	0.65534
	10.15	0.2188	80.16	1.18902				10.15	0.18053	50.15	7.4253
	10.16	0.31818	80.17	1.40932				10.16	0.14144	50.16	10.7953
	10.17	0.31756	80.18	1.60961				10.17	0.17736	50.17	11.7352
	10.18	0.31694	80.19	1.9599				10.18	0.13528	50.18	12.2552
	10.19	0.31632	80.2	2.45019				10.19	0.1712	50.19	12.5951
	10.2	0.4157	80.21	3.02948				10.2	0.13811	50.2	12.9051
	10.21	0.31508	80.22	3.61277				10.21	0.17103	50.21	13.1151
	10.22	0.41446	80.23	4.32407				10.22	0.13195	50.22	13.355
	10.23	0.31384	80.24	5.10136				10.23	0.16087	50.23	13.512
	10.24	0.41321	80.25	6.20165				10.24	0.12878	50.24	13.6969
	10.25	0.31259	80.26	7.75194				10.25	0.1607	50.25	13.7809
	10.26	0.31197	80.27	10.5322				10.26	0.12462	50.26	13.8839
	10.27	0.31135	80.28	21.1225				10.27	0.15354	50.27	13.9298
	10.28	0.41073	80.29	40.1228				10.28	0.11505	50.28	14.0228
	10.29	0.31011	80.3	40.8231				10.29	0.15037	50.29	14.0487
	10.3	0.30949	80.31	41.3234				10.3	0.11809	50.3	14.1137
	10.31	0.30887	80.32	41.4237				10.31	0.1442	50.31	14.1037
	10.32	0.40825	80.33	41.624				10.32	0.12412	50.32	14.1586
	10.33	0.30763	80.34	41.7243				10.33	0.16004	50.33	14.1526
	10.34	0.40701	80.35	41.9246				10.34	0.13996	50.34	14.1945
	10.35	0.30639	80.36	41.9249				10.35	0.21787	50.35	14.1815
	10.36	0.40577	80.37	41.9252				10.36	0.31179	50.36	14.2234
	10.37	0.40515	80.38	41.9254				10.37	7.43871	50.37	14.2004
	10.38	0.40453	80.39	42.0257				10.38	11.0186	50.38	14.2394
	10.39	0.30391	80.4	42.026				10.39	11.9185	50.39	14.2203
	10.4	0.40328	80.41	42.0263				10.4	12.3185	50.4	14.2463
	10.41	0.40266	80.42	42.0266				10.41	12.7184	50.41	14.2233
	10.42	0.40204	80.43	42.0269				10.42	13.0183	50.42	14.2552
	10.43	0.40142	80.44	42.0272				10.43	13.2182	50.43	14.2292
	10.44	0.4008	80.45	42.1275				10.44	13.4181	50.44	14.2591
	10.45	0.40018	80.46	42.1278				10.45	13.6181	50.45	14.2361
	10.46	0.39956	80.47	42.1281				10.46	13.718	50.46	14.2621
	10.47	0.39894	80.48	42.1284				10.47	13.8179	50.47	14.233
	10.48	0.39832	80.49	42.1287				10.48	13.9178	50.48	14.262
	10.49	0.3977	80.5	42.1289				10.49	14.0177	50.49	14.2329
	10.5	0.39708	80.51	42.1292				10.5	14.0176	50.5	14.2619
	10.51	0.39646	80.52	42.1295				10.51	14.1175	50.51	14.2328
	10.52	0.39584	80.53	42.2298				10.52	14.1175	50.52	14.2648
	10.53	0.39522	80.54	42.1301				10.53	14.2174	50.53	14.2328
	10.54	0.3946	80.55	42.1304				10.54	14.2173	50.54	14.2617
	10.55	0.39397	80.56	42.2307				10.55	14.2172	50.55	14.2327
	10.56	0.49335	80.57	42.231				10.56	14.2171	50.56	14.2646
	10.57	0.39273	80.58	42.1313				10.57	14.2171	50.57	14.2356
	10.58	0.39211	80.59	42.2316				10.58	14.217	50.58	14.2616
	10.59	0.39149	80.6	42.2319				10.59	14.3169	50.59	14.2355
	10.6	0.39087	80.61	42.2321				10.6	14.2168	50.6	14.2645
	10.61	0.39025	80.62	42.2324				10.61	14.3167	50.61	14.2354
	10.62	0.38963	80.63	42.2327				10.62	14.3166	50.62	14.2744
	10.63	0.38901	80.64	42.233				10.63	14.3166	50.63	14.2324
	10.64	0.48839	80.65	42.2333				10.64	14.3165	50.64	14.2673
	10.65	0.48777	80.66	42.2336				10.65	14.3164	50.65	14.2353
	10.66	0.48715	80.67	42.2339				10.66	14.3163	50.66	14.2642
	10.67	0.38653	80.68	42.2342				10.67	14.3162	50.67	14.2382
	10.68	0.48591	80.69	42.2345				10.68	14.3162	50.68	14.2672
	10.69	0.48529	80.7	42.2348				10.69	14.3161	50.69	14.2321
	10.7	0.58467	80.71	42.3351				10.7	14.316	50.7	14.2671
	10.71	0.58404	80.72	42.3354				10.71	14.3159	50.71	14.235
	10.72	0.58342	80.73	42.3357				10.72	14.3158	50.72	14.267
	10.73	0.5828	80.74	42.2359				10.73	14.3157	50.73	14.235
	10.74	0.68218	80.75	42.3362				10.74	14.3156	50.74	14.2669
	10.75	0.78156	80.76	42.2365				10.75	14.3156	50.75	14.2349
	10.76	0.88094	80.77	42.3368				10.76	14.3155	50.76	14.2668
	10.77	0.88032	80.78	42.3371				10.77	14.3154	50.77	14.2408
	10.78	1.0797	80.79	42.3374				10.78	14.3153	50.78	14.2668
	10.79	1.27908	80.8	42.3377				10.79	14.3152	50.79	14.2347
	10.8	1.47846	80.81	42.338				10.8	14.3152	50.8	14.2697
	10.81	1.57784	80.82	42.3383				10.81	14.3151	50.81	14.2346
	10.82	1.87722	80.83	42.3386				10.82	14.315	50.82	14.2666
	10.83	2.1766	80.84	42.3389				10.83	14.3149	50.83	14.2376
	10.84	2.77598	80.85	42.3391				10.84	14.3148	50.84	14.2665
	10.85	3.27536	80.86	42.3394				10.85	14.3148	50.85	14.2345
	10.86	3.87473	80.87	42.3397				10.86	14.3147	50.86	14.2664
	10.87	4.57411	80.88	42.34				10.87	14.3146	50.87	14.2374
	10.88	5.47349	80.89	42.3403				10.88	14.3145	50.88	14.2693
	10.89	6.57287	80.9	42.3406				10.89	14.3144	50.89	14.2343
	10.9	8.47225	80.91	42.3409				10.9	14.3143	50.9	14.2663
	10.91	12.6716	80.92	42.1412				10.91	14.3142	50.91	14.2242
	10.92	40.601	80.93	41.9415				10.92	14.3142	50.92	14.2602
	10.93	41.3104	80.94	41.2418				10.93	14.3141	50.93	14.2271
	10.94	41.6698	80.95	29.2421				10.94	14.314	50.94	14.2531
	10.95	41.7291	80.96	12.1424				10.95	14.3139	50.95	14.2211
	10.96	41.8285	80.97	8.00265				10.96	14.3138	50.96	14.253
	10.97	41.8979	80.98	6.32294				10.97	14.3138	50.97	14.224
	10.98	41.9873	80.99	5.15323				10.98	14.3137	50.98	14.253
	10.99	41.9867	81	4.21752				10.99	14.3136	50.99	14.2209
	11	42.0861	81.01	3.53882				11	14.3135	51	14.2469
	11.01	42.0854	81.02	2.92411				11.01	14.3134	51.01	14.2178
	11.02	42.1148	81.03	2.2744				11.02	14.3133	51.02	14.2438
	11.03	42.1442	81.04	1.82469				11.03	14.3133	51.03	14.2107
	11.04	42.2136	81.05	1.46498				11.04	14.3132	51.04	14.2397
	11.05	42.1829	81.06	1.24527				11.05	14.3131	51.05	14.2047
	11.06	42.2723	81.07	1.04557				11.06	14.313	51.06	14.2306
	11.07	42.2117	81.08	0.82586				11.07	14.3129	51.07	14.1886
	11.08	42.3111	81.09	0.66615				11.08	14.3128	51.08	14.2105
	11.09	42.3405	81.1	0.53644				11.09	14.3128	51.09	14.1625
	11.1	42.2698	81.11	0.43673				11.1	14.3127	51.1	14.1915
	11.11	42.3092	81.12	0.40702				11.11	14.3126	51.11	14.1334
	11.12	42.3386	81.13	0.36732				11.12	14.3125	51.12	14.1464
	11.13	42.338	81.14	0.30761				11.13	14.3124	51.13	14.0873
	11.14	42.3674	81.15	0.2479				11.14	14.3124	51.14	14.0943
	11.15	42.3367	81.16	0.20819				11.15	14.3123	51.15	14.0363
	11.16	42.3661	81.17	0.17848				11.16	14.3122	51.16	14.0232
	11.17	42.3355	81.18	0.17877				11.17	14.3121	51.17	13.9192
	11.18	42.3649	81.19	0.14907				11.18	14.312	51.18	13.8801
	11.19	42.3942	81.2	0.14936				11.19	14.3119	51.19	13.7741
	11.2	42.3336	81.21	0.14965				11.2	14.3119	51.2	13.7121
	11.21	42.433	81.22	0.14994				11.21	14.3118	51.21	13.55
	11.22	42.4324	81.23	0.12023				11.22	14.3117	51.22	13.401
	11.23	42.4318	81.24	0.12052				11.23	14.3116	51.23	13.1509
	11.24	42.4612	81.25	0.12082				11.24	14.3115	51.24	12.9609
	11.25	42.5205	81.26	0.15111				11.25	14.3114	51.25	12.6709
	11.26	42.4599	81.27	0.1214				11.26	14.3114	51.26	12.3808
	11.27	42.5193	81.28	0.12169				11.27	14.3113	51.27	11.9008
	11.28	42.4587	81.29	0.15198				11.28	14.3112	51.28	11.2407
	11.29	42.4581	81.3	0.12227				11.29	14.3111	51.29	9.52069
	11.3	42.4574	81.31	0.18257				11.3	14.311	51.3	1.45065
	11.31	42.4568	81.32	0.15286				11.31	14.311	51.31	0.75061
	11.32	42.4562	81.33	0.18315				11.32	14.2109	51.32	0.55057
	11.33	42.4556	81.34	0.15344				11.33	14.3108	51.33	0.45053
	11.34	42.3849	81.35	0.15373				11.34	14.2107	51.34	0.45049
	11.35	42.4243	81.36	0.15402				11.35	14.2106	51.35	0.35045
	11.36	42.4837	81.37	0.15432				11.36	14.2105	51.36	0.35041
	11.37	42.4531	81.38	0.15461				11.37	14.2104	51.37	0.25037
	11.38	42.4825	81.39	0.1849				11.38	14.1104	51.38	0.25033
	11.39	42.4518	81.4	0.12519				11.39	14.1103	51.39	0.25029
	11.4	42.4812	81.41	0.15548				11.4	14.0102	51.4	0.25025
	11.41	42.4506	81.42	0.15577				11.41	13.9101	51.41	0.25021
	11.42	42.51	81.43	0.15607				11.42	13.81	51.42	0.25017
	11.43	42.4494	81.44	0.18636				11.43	13.71	51.43	0.15013
	11.44	42.4787	81.45	0.18665				11.44	13.5099	51.44	0.25009
	11.45	42.4781	81.46	0.15694				11.45	13.3098	51.45	0.15005
	11.46	42.5075	81.47	0.18723				11.46	13.1097	51.46	0.25001
	11.47	42.4469	81.48	0.21752				11.47	12.9096	51.47	0.14997
	11.48	42.5363	81.49	0.15782				11.48	12.5095	51.48	0.14993
	11.49	42.4756	81.5	0.21811				11.49	12.1095	51.49	0.14989
	11.5	42.445	81.51	0.1884				11.5	11.4094	51.5	0.14984
	11.51	42.4744	81.52	0.18869				11.51	9.6293	51.51	0.1498
	11.52	42.4738	81.53	0.15898				11.52	0.83921	51.52	0.14976
	11.53	42.4432	81.54	0.18927				11.53	0.72613	51.53	0.14972
	11.54	42.4425	81.55	0.12957				11.54	0.58705	51.54	0.14968
	11.55	42.3719	81.56	0.18986				11.55	0.56397	51.55	0.14964
	11.56	42.3713	81.57	0.16015				11.56	0.48588	51.56	0.1496
	11.57	42.2407	81.58	0.16044				11.57	0.4888	51.57	0.14956
	11.58	41.8601	81.59	0.16073				11.58	0.42772	51.58	0.14952
	11.59	19.9294	81.6	0.19102				11.59	0.44364	51.59	0.14948
	11.6	9.32881	81.61	0.16132				11.6	0.39155	51.6	0.14944
	11.61	6.72819	81.62	0.19161				11.61	0.40847	51.61	0.0494
	11.62	5.62757	81.63	0.1919				11.62	0.35639	51.62	0.14936
	11.63	4.52695	81.64	0.19219				11.63	0.38231	51.63	0.04932
	11.64	3.82632	81.65	0.26248				11.64	0.33322	51.64	0.14928
	11.65	3.2257	81.66	0.22277				11.65	0.35314	51.65	0.04924
	11.66	2.72508	81.67	0.22307				11.66	0.30706	51.66	0.1492
	11.67	2.12446	81.68	0.19336				11.67	0.32697	51.67	0.04916
	11.68	1.82384	81.69	0.19365				11.68	0.28489	51.68	0.14912
	11.69	1.42322	81.7	0.22394				11.69	0.30681	51.69	0.04908
	11.7	1.3226	81.71	0.19423				11.7	0.26173	51.7	0.14904
	11.71	1.02198	81.72	0.22452				11.71	0.29064	51.71	0.049
	11.72	0.92136	81.73	0.19482				11.72	0.25156	51.72	0.14896
	11.73	0.72074	81.74	0.19511				11.73	0.27748	51.73	0.04892
	11.74	0.72012	81.75	0.1954				11.74	0.2354	51.74	0.14887
	11.75	0.6195	81.76	0.22569				11.75	0.26431	51.75	0.04883
	11.76	0.61888	81.77	0.16598				11.76	0.22623	51.76	0.04879
	11.77	0.51826	81.78	0.22627				11.77	0.25115	51.77	0.04875
	11.78	0.51764	81.79	0.22657				11.78	0.21307	51.78	0.14871
	11.79	0.41701	81.8	0.22686				11.79	0.24198	51.79	0.04867
	11.8	0.51639	81.81	0.19715				11.8	0.2029	51.8	0.14863
	11.81	0.41577	81.82	0.22744				11.81	0.23482	51.81	0.04859
	11.82	0.31515	81.83	0.22773				11.82	0.19574	51.82	0.04855
	11.83	0.31453	81.84	0.26802				11.83	0.22565	51.83	0.04851
	11.84	0.31391	81.85	0.26832				11.84	0.18257	51.84	0.04847
	11.85	0.31329	81.86	0.29861				11.85	0.21549	51.85	0.04843
	11.86	0.31267	81.87	0.2689				11.86	0.18241	51.86	0.04839
	11.87	0.31205	81.88	0.35919				11.87	0.20832	51.87	0.04835
	11.88	0.31143	81.89	0.35948				11.88	0.17324	51.88	0.04831
	11.89	0.31081	81.9	0.38977				11.89	0.20516	51.89	0.04827
	11.9	0.31019	81.91	0.43007				11.9	0.16308	51.9	0.04823
	11.91	0.30957	81.92	0.52036				11.91	0.20199	51.91	0.04819
	11.92	0.30895	81.93	0.56065				11.92	0.15291	51.92	0.14815
	11.93	0.30833	81.94	0.62094				11.93	0.19183	51.93	0.04811
	11.94	0.30771	81.95	0.69123				11.94	0.15275	51.94	0.24807
	11.95	0.40708	81.96	0.75152				11.95	0.18866	51.95	0.24803
	11.96	0.40646	81.97	0.94182				11.96	0.14958	51.96	1.14799
	11.97	0.30584	81.98	1.24211				11.97	0.1855	51.97	8.53794
	11.98	0.30522	81.99	1.4324				11.98	0.14642	51.98	11.0679
	11.99	0.3046	82	1.72269				11.99	0.17833	51.99	11.8279
	12	0.30398	82.01	1.98298				12	0.14325	52	12.3178
	12.01	0.30336	82.02	2.50327				12.01	0.17217	52.01	12.6278
	12.02	0.30274	82.03	3.08257				12.02	0.13608	52.02	12.9477
	12.03	0.40212	82.04	3.76286				12.03	0.169	52.03	13.1377
	12.04	0.4015	82.05	4.44215				12.04	0.13292	52.04	13.3777
	12.05	0.40088	82.06	5.34444				12.05	0.16484	52.05	13.5246
	12.06	0.40026	82.07	6.51473				12.06	0.12975	52.06	13.7156
	12.07	0.39964	82.08	8.22502				12.07	0.15867	52.07	13.7735
	12.08	0.39902	82.09	11.4653				12.08	0.12259	52.08	13.8835
	12.09	0.2984	82.1	28.7756				12.09	0.15851	52.09	13.9155
	12.1	0.39777	82.11	40.2759				12.1	0.12242	52.1	14.0224
	12.11	0.29715	82.12	40.9762				12.11	0.15134	52.11	14.0284
	12.12	0.39653	82.13	41.2765				12.12	0.11626	52.12	14.1093
	12.13	0.39591	82.14	41.5768				12.13	0.14818	52.13	14.0903
	12.14	0.29529	82.15	41.5771				12.14	0.11909	52.14	14.1543
	12.15	0.39467	82.16	41.7774				12.15	0.16801	52.15	14.1322
	12.16	0.39405	82.17	41.8777				12.16	0.14793	52.16	14.1902
	12.17	0.39343	82.18	41.9779				12.17	0.23485	52.17	14.1581
	12.18	0.39281	82.19	41.9782				12.18	0.36176	52.18	14.2061
	12.19	0.39219	82.2	41.9785				12.19	8.79368	52.19	14.1771
	12.2	0.39157	82.21	41.9788				12.2	11.3036	52.2	14.226
	12.21	0.49095	82.22	42.0791				12.21	12.1035	52.21	14.19
	12.22	0.39033	82.23	41.9794				12.22	12.4034	52.22	14.2449
	12.23	0.38971	82.24	42.0797				12.23	12.8034	52.23	14.1999
	12.24	0.38909	82.25	42.08				12.24	13.0033	52.24	14.2448
	12.25	0.38847	82.26	42.0803				12.25	13.3032	52.25	14.2058
	12.26	0.38784	82.27	42.0806				12.26	13.4031	52.26	14.2518
	12.27	0.38722	82.28	42.0809				12.27	13.603	52.27	14.2087
	12.28	0.3866	82.29	42.0812				12.28	13.7029	52.28	14.2547
	12.29	0.38598	82.3	42.1814				12.29	13.9029	52.29	14.2127
	12.3	0.38536	82.31	42.0817				12.3	13.9028	52.3	14.2476
	12.31	0.38474	82.32	42.182				12.31	14.0027	52.31	14.2126
	12.32	0.38412	82.33	42.1823				12.32	14.0026	52.32	14.2515
	12.33	0.3835	82.34	42.1826				12.33	14.1025	52.33	14.2025
	12.34	0.38288	82.35	42.1829				12.34	14.1024	52.34	14.2545
	12.35	0.48226	82.36	42.1832				12.35	14.2024	52.35	14.2124
	12.36	0.38164	82.37	42.1835				12.36	14.2023	52.36	14.2514
	12.37	0.38102	82.38	42.2838				12.37	14.2022	52.37	14.2083
	12.38	0.3804	82.39	42.1841				12.38	14.2021	52.38	14.2543
	12.39	0.37978	82.4	42.1844				12.39	14.302	52.39	14.2022
	12.4	0.37916	82.41	42.1846				12.4	14.202	52.4	14.2542
	12.41	0.37853	82.42	42.2849				12.41	14.3019	52.41	14.2052
	12.42	0.47791	82.43	42.1852				12.42	14.3018	52.42	14.2541
	12.43	0.47729	82.44	42.2855				12.43	14.3017	52.43	14.2081
	12.44	0.37667	82.45	42.1858				12.44	14.3016	52.44	14.251
	12.45	0.47605	82.46	42.2861				12.45	14.3015	52.45	14.205
	12.46	0.47543	82.47	42.1864				12.46	14.3015	52.46	14.251
	12.47	0.47481	82.48	42.2867				12.47	14.3014	52.47	14.2049
	12.48	0.47419	82.49	42.287				12.48	14.3013	52.48	14.2539
	12.49	0.47357	82.5	42.2873				12.49	14.3012	52.49	14.2048
	12.5	0.47295	82.51	42.2876				12.5	14.3011	52.5	14.2508
	12.51	0.57233	82.52	42.3879				12.51	14.301	52.51	14.2048
	12.52	0.57171	82.53	42.2882				12.52	14.301	52.52	14.2507
	12.53	0.57109	82.54	42.2884				12.53	14.3009	52.53	14.2047
	12.54	0.67047	82.55	42.2887				12.54	14.3008	52.54	14.2536
	12.55	0.66985	82.56	42.289				12.55	14.3007	52.55	14.2046
	12.56	0.66923	82.57	42.2893				12.56	14.3006	52.56	14.2536
	12.57	0.7686	82.58	42.2896				12.57	14.3005	52.57	14.2075
	12.58	0.86798	82.59	42.2899				12.58	14.3005	52.58	14.2535
	12.59	0.96736	82.6	42.3902				12.59	14.3004	52.59	14.2074
	12.6	1.06674	82.61	42.2905				12.6	14.3003	52.6	14.2504
	12.61	1.26612	82.62	42.3908				12.61	14.3002	52.61	14.2074
	12.62	1.4655	82.63	42.2911				12.62	14.3001	52.62	14.2503
	12.63	1.66488	82.64	42.3914				12.63	14.3001	52.63	14.2073
	12.64	1.96426	82.65	42.2916				12.64	14.3	52.64	14.2502
	12.65	2.36364	82.66	42.3919				12.65	14.2999	52.65	14.2072
	12.66	2.86302	82.67	42.2922				12.66	14.2998	52.66	14.2562
	12.67	3.4624	82.68	42.3925				12.67	14.2997	52.67	14.2071
	12.68	3.96178	82.69	42.2928				12.68	14.2996	52.68	14.2531
	12.69	4.76116	82.7	42.3931				12.69	14.2995	52.69	14.207
	12.7	5.66054	82.71	42.2934				12.7	14.2995	52.7	14.25
	12.71	6.95992	82.72	42.2937				12.71	14.2994	52.71	14.211
	12.72	8.95929	82.73	42.194				12.72	14.2993	52.72	14.2559
	12.73	14.6587	82.74	42.0943				12.73	14.2992	52.73	14.2069
	12.74	41.108	82.75	41.8946				12.74	14.2991	52.74	14.2558
	12.75	41.3974	82.76	40.9949				12.75	14.2991	52.75	14.2068
	12.76	41.6168	82.77	23.3952				12.76	14.299	52.76	14.2528
	12.77	41.7862	82.78	10.8954				12.77	14.2989	52.77	14.2067
	12.78	41.8456	82.79	7.56573				12.78	14.2988	52.78	14.2497
	12.79	41.9449	82.8	6.08602				12.79	14.2987	52.79	14.2036
	12.8	41.9743	82.81	4.94632				12.8	14.2986	52.8	14.2496
	12.81	42.0737	82.82	4.10861				12.81	14.2986	52.81	14.2035
	12.82	42.0331	82.83	3.3649				12.82	14.2985	52.82	14.2495
	12.83	42.1625	82.84	2.81719				12.83	14.2984	52.83	14.2005
	12.84	42.1319	82.85	2.26748				12.84	14.2983	52.84	14.2454
	12.85	42.1612	82.86	1.81777				12.85	14.2982	52.85	14.1904
	12.86	42.1606	82.87	1.42807				12.86	14.2981	52.86	14.2393
	12.87	42.23	82.88	1.22836				12.87	14.2981	52.87	14.1873
	12.88	42.2594	82.89	1.00865				12.88	14.298	52.88	14.2233
	12.89	42.2287	82.9	0.77894				12.89	14.2979	52.89	14.1712
	12.9	42.2581	82.91	0.64923				12.9	14.2978	52.9	14.2102
	12.91	42.2875	82.92	0.54952				12.91	14.2977	52.91	14.1551
	12.92	42.3269	82.93	0.45982				12.92	14.2977	52.92	14.1871
	12.93	42.3563	82.94	0.42011				12.93	14.2976	52.93	14.1261
	12.94	42.3256	82.95	0.3304				12.94	14.2975	52.94	14.145
	12.95	42.355	82.96	0.33069				12.95	14.2974	52.95	14.077
	12.96	42.3244	82.97	0.23098				12.96	14.2973	52.96	14.0959
	12.97	42.3838	82.98	0.23127				12.97	14.2972	52.97	14.0159
	12.98	42.3232	82.99	0.20157				12.98	14.2972	52.98	14.0119
	12.99	42.3825	83	0.20186				12.99	14.2971	52.99	13.8988
	13	42.3819	83.01	0.17215				13	14.297	53	13.8698
	13.01	42.3813	83.02	0.17244				13.01	14.2969	53.01	13.7537
	13.02	42.3807	83.03	0.10273				13.02	14.2968	53.02	13.6887
	13.03	42.41	83.04	0.17302				13.03	14.2967	53.03	13.5047
	13.04	42.4094	83.05	0.10332				13.04	14.2967	53.04	13.3636
	13.05	42.4388	83.06	0.17361				13.05	14.2966	53.05	13.0936
	13.06	42.3782	83.07	0.1039				13.06	14.2965	53.06	12.9235
	13.07	42.4776	83.08	0.17419				13.07	14.2964	53.07	12.6135
	13.08	42.437	83.09	0.10448				13.08	14.2963	53.08	12.3135
	13.09	42.4363	83.1	0.20477				13.09	14.2963	53.09	11.7934
	13.1	42.4357	83.11	0.04507				13.1	14.2962	53.1	11.0434
	13.11	42.4751	83.12	0.17536				13.11	14.2961	53.11	8.66334
	13.12	42.4345	83.13	0.10565				13.12	14.296	53.12	1.1433
	13.13	42.4338	83.14	0.20594				13.13	14.2959	53.13	0.74326
	13.14	42.4032	83.15	0.13623				13.14	14.1958	53.14	0.54322
	13.15	42.4726	83.16	0.20652				13.15	14.2957	53.15	0.44317
	13.16	42.402	83.17	0.10682				13.16	14.1957	53.16	0.44313
	13.17	42.4714	83.18	0.17711				13.17	14.1956	53.17	0.34309
	13.18	42.4707	83.19	0.1074				13.18	14.1955	53.18	0.34305
	13.19	42.4301	83.2	0.20769				13.19	14.1954	53.19	0.24301
	13.2	42.3995	83.21	0.10798				13.2	14.0953	53.2	0.24297
	13.21	42.4689	83.22	0.23827				13.21	14.0953	53.21	0.24293
	13.22	42.4283	83.23	0.17857				13.22	13.9952	53.22	0.24289
	13.23	42.4676	83.24	0.20886				13.23	13.8951	53.23	0.24285
	13.24	42.427	83.25	0.10915				13.24	13.795	53.24	0.24281
	13.25	42.4664	83.26	0.20944				13.25	13.6949	53.25	0.14277
	13.26	42.3658	83.27	0.13973				13.26	13.4948	53.26	0.24273
	13.27	42.4952	83.28	0.21002				13.27	13.2948	53.27	0.14269
	13.28	42.5245	83.29	0.18032				13.28	12.9947	53.28	0.24265
	13.29	42.4639	83.3	0.21061				13.29	12.7946	53.29	0.14261
	13.3	42.4633	83.31	0.1409				13.3	12.4945	53.3	0.24257
	13.31	42.4927	83.32	0.18119				13.31	11.9944	53.31	0.14253
	13.32	42.4621	83.33	0.14148				13.32	11.1944	53.32	0.24249
	13.33	42.4214	83.34	0.21177				13.33	8.67427	53.33	0.14245
	13.34	42.4608	83.35	0.18207				13.34	0.79118	53.34	0.14241
	13.35	42.3902	83.36	0.21236				13.35	0.6941	53.35	0.14237
	13.36	42.4196	83.37	0.21265				13.36	0.57202	53.36	0.14233
	13.37	42.459	83.38	0.24294				13.37	0.54594	53.37	0.14229
	13.38	42.2983	83.39	0.18323				13.38	0.48085	53.38	0.14224
	13.39	42.1977	83.4	0.27352				13.39	0.48377	53.39	0.1422
	13.4	41.6471	83.41	0.18382				13.4	0.42269	53.4	0.14216
	13.41	15.9165	83.42	0.31411				13.41	0.43861	53.41	0.14212
	13.42	8.41585	83.43	0.1844				13.42	0.38952	53.42	0.14208
	13.43	6.51523	83.44	0.21469				13.43	0.40244	53.43	0.14204
	13.44	5.31461	83.45	0.14498				13.44	0.35436	53.44	0.142
	13.45	4.41399	83.46	0.21527				13.45	0.39328	53.45	0.14196
	13.46	3.71337	83.47	0.18557				13.46	0.33419	53.46	0.14192
	13.47	3.11275	83.48	0.24586				13.47	0.35111	53.47	0.14188
	13.48	2.51213	83.49	0.14615				13.48	0.30503	53.48	0.14184
	13.49	2.0115	83.5	0.21644				13.49	0.33095	53.49	0.1418
	13.5	1.71088	83.51	0.14673				13.5	0.28586	53.5	0.14176
	13.51	1.41026	83.52	0.21702				13.51	0.30878	53.51	0.14172
	13.52	1.20964	83.53	0.18732				13.52	0.2657	53.52	0.14168
	13.53	1.00902	83.54	0.24761				13.53	0.28862	53.53	0.04164
	13.54	0.8084	83.55	0.2179				13.54	0.24353	53.54	0.1416
	13.55	0.70778	83.56	0.24819				13.55	0.27245	53.55	0.04156
	13.56	0.60716	83.57	0.18848				13.56	0.23637	53.56	0.14152
	13.57	0.60654	83.58	0.24877				13.57	0.26229	53.57	0.04148
	13.58	0.50592	83.59	0.24907				13.58	0.2232	53.58	0.14144
	13.59	0.5053	83.6	0.24936				13.59	0.25312	53.59	0.0414
	13.6	0.50468	83.61	0.18965				13.6	0.21404	53.6	0.14136
	13.61	0.40406	83.62	0.24994				13.61	0.23596	53.61	0.04132
	13.62	0.40344	83.63	0.15023				13.62	0.20087	53.62	0.14127
	13.63	0.40282	83.64	0.32052				13.63	0.23279	53.63	0.04123
	13.64	0.4022	83.65	0.25082				13.64	0.19371	53.64	0.14119
	13.65	0.40157	83.66	0.32111				13.65	0.22663	53.65	0.04115
	13.66	0.30095	83.67	0.2514				13.66	0.19054	53.66	0.14111
	13.67	0.40033	83.68	0.32169				13.67	0.21946	53.67	0.04107
	13.68	0.29971	83.69	0.25198				13.68	0.17738	53.68	0.14103
	13.69	0.29909	83.7	0.38227				13.69	0.21029	53.69	0.04099
	13.7	0.29847	83.71	0.35257				13.7	0.17421	53.7	0.14095
	13.71	0.29785	83.72	0.44286				13.71	0.20013	53.71	0.04091
	13.72	0.29723	83.73	0.41315				13.72	0.16705	53.72	0.14087
	13.73	0.29661	83.74	0.57344				13.73	0.19996	53.73	0.04083
	13.74	0.29599	83.75	0.57373				13.74	0.16688	53.74	0.14079
	13.75	0.29537	83.76	0.67402				13.75	0.1898	53.75	0.14075
	13.76	0.39475	83.77	0.70432				13.76	0.15772	53.76	0.24071
	13.77	0.39413	83.78	0.96461				13.77	0.18663	53.77	0.34067
	13.78	0.39351	83.79	1.0349				13.78	0.15455	53.78	2.04063
	13.79	0.39289	83.8	1.32519				13.79	0.17647	53.79	9.39059
	13.8	0.29226	83.81	1.45548				13.8	0.14439	53.8	11.3005
	13.81	0.39164	83.82	1.77577				13.81	0.1763	53.81	11.9405
	13.82	0.39102	83.83	2.09607				13.82	0.14422	53.82	12.4205
	13.83	0.3904	83.84	2.61636				13.83	0.17314	53.83	12.7004
	13.84	0.38978	83.85	3.20065				13.84	0.14106	53.84	13.0104
	13.85	0.48916	83.86	3.91264				13.85	0.17297	53.85	13.1803
	13.86	0.38854	83.87	4.56023				13.86	0.13389	53.86	13.4303
	13.87	0.38792	83.88	5.56752				13.87	0.16581	53.87	13.5623
	13.88	0.3873	83.89	6.69782				13.88	0.13073	53.88	13.7502
	13.89	0.38668	83.9	8.63811				13.89	0.15964	53.89	13.7952
	13.9	0.38606	83.91	12.7084				13.9	0.12756	53.9	13.9181
	13.91	0.38544	83.92	36.9287				13.91	0.15948	53.91	13.9371
	13.92	0.38482	83.93	40.329				13.92	0.1334	53.92	14.0441
	13.93	0.3842	83.94	41.0293				13.93	0.15631	53.93	14.044
	13.94	0.38358	83.95	41.3296				13.94	0.12023	53.94	14.131
	13.95	0.48296	83.96	41.6299				13.95	0.14915	53.95	14.0889
	13.96	0.38233	83.97	41.7302				13.96	0.12007	53.96	14.1639
	13.97	0.48171	83.98	41.9304				13.97	0.16898	53.97	14.1379
	13.98	0.38109	83.99	41.8307				13.98	0.1589	53.98	14.2018
	13.99	0.48047	84	41.931				13.99	0.25282	53.99	14.1668
	14	0.37985	84.01	41.9313				14	0.55973	54	14.2217
	14.01	0.47923	84.02	42.0316				14.01	9.66865	54.01	14.1827
	14.02	0.37861	84.03	42.0319				14.02	11.4886	54.02	14.2377
	14.03	0.47799	84.04	42.1322				14.03	12.0885	54.03	14.1926
	14.04	0.47737	84.05	42.0325				14.04	12.4884	54.04	14.2476
	14.05	0.47675	84.06	42.1328				14.05	12.8883	54.05	14.2055
	14.06	0.37613	84.07	42.0331				14.06	13.0882	54.06	14.2505
	14.07	0.47551	84.08	42.1334				14.07	13.2882	54.07	14.2085
	14.08	0.37489	84.09	42.0337				14.08	13.4881	54.08	14.2604
	14.09	0.47427	84.1	42.1339				14.09	13.688	54.09	14.2114
	14.1	0.47365	84.11	42.1342				14.1	13.7879	54.1	14.2563
	14.11	0.47302	84.12	42.1345				14.11	13.8878	54.11	14.2113
	14.12	0.4724	84.13	42.1348				14.12	13.8877	54.12	14.2602
	14.13	0.47178	84.14	42.2351				14.13	13.9877	54.13	14.2112
	14.14	0.37116	84.15	42.1354				14.14	14.0876	54.14	14.2562
	14.15	0.47054	84.16	42.2357				14.15	14.0875	54.15	14.2111
	14.16	0.46992	84.17	42.236				14.16	14.0874	54.16	14.2661
	14.17	0.5693	84.18	42.2363				14.17	14.1873	54.17	14.2141
	14.18	0.46868	84.19	42.1366				14.18	14.1873	54.18	14.26
	14.19	0.36806	84.2	42.2369				14.19	14.1872	54.19	14.214
	14.2	0.46744	84.21	42.1371				14.2	14.1871	54.2	14.2599
	14.21	0.46682	84.22	42.2374				14.21	14.287	54.21	14.2139
	14.22	0.4662	84.23	42.2377				14.22	14.2869	54.22	14.2599
	14.23	0.46558	84.24	42.238				14.23	14.2868	54.23	14.2108
	14.24	0.46496	84.25	42.2383				14.24	14.2867	54.24	14.2598
	14.25	0.46434	84.26	42.3386				14.25	14.2867	54.25	14.2107
	14.26	0.46372	84.27	42.2389				14.26	14.2866	54.26	14.2597
	14.27	0.46309	84.28	42.2392				14.27	14.2865	54.27	14.2106
	14.28	0.46247	84.29	42.2395				14.28	14.2864	54.28	14.2626
	14.29	0.46185	84.3	42.2398				14.29	14.2863	54.29	14.2106
	14.3	0.46123	84.31	42.2401				14.3	14.2863	54.3	14.2555
	14.31	0.56061	84.32	42.3404				14.31	14.2862	54.31	14.2105
	14.32	0.55999	84.33	42.2407				14.32	14.2861	54.32	14.2594
	14.33	0.55937	84.34	42.2409				14.33	14.286	54.33	14.2104
	14.34	0.55875	84.35	42.3412				14.34	14.2859	54.34	14.2594
	14.35	0.65813	84.36	42.3415				14.35	14.2858	54.35	14.2133
	14.36	0.65751	84.37	42.2418				14.36	14.2858	54.36	14.2593
	14.37	0.75689	84.38	42.4421				14.37	14.2857	54.37	14.2072
	14.38	0.75627	84.39	42.3424				14.38	14.2856	54.38	14.2622
	14.39	0.85565	84.4	42.3427				14.39	14.2855	54.39	14.2132
	14.4	0.95503	84.41	42.343				14.4	14.2854	54.4	14.2591
	14.41	1.05441	84.42	42.3433				14.41	14.2853	54.41	14.2101
	14.42	1.15378	84.43	42.3436				14.42	14.2853	54.42	14.259
	14.43	1.35316	84.44	42.3439				14.43	14.2852	54.43	14.21
	14.44	1.55254	84.45	42.3441				14.44	14.2851	54.44	14.259
	14.45	1.75192	84.46	42.3444				14.45	14.285	54.45	14.2099
	14.46	2.0513	84.47	42.2447				14.46	14.2849	54.46	14.2589
	14.47	2.45068	84.48	42.345				14.47	14.2849	54.47	14.2128
	14.48	2.95006	84.49	42.2453				14.48	14.2848	54.48	14.2548
	14.49	3.64944	84.5	42.4456				14.49	14.2847	54.49	14.2068
	14.5	4.14882	84.51	42.3459				14.5	14.2846	54.5	14.2547
	14.51	4.9482	84.52	42.3462				14.51	14.2845	54.51	14.2067
	14.52	5.94758	84.53	42.3465				14.52	14.2844	54.52	14.2586
	14.53	7.34696	84.54	42.3468				14.53	14.2844	54.53	14.2096
	14.54	9.74634	84.55	42.1471				14.54	14.2843	54.54	14.2616
	14.55	17.5457	84.56	42.1474				14.55	14.2842	54.55	14.2125
	14.56	41.1851	84.57	41.6476				14.56	14.2841	54.56	14.2545
	14.57	41.5445	84.58	40.5479				14.57	14.284	54.57	14.2094
	14.58	41.6339	84.59	19.0482				14.58	14.284	54.58	14.2514
	14.59	41.7932	84.6	9.97852				14.59	14.2839	54.59	14.2094
	14.6	41.9926	84.61	7.13882				14.6	14.2838	54.6	14.2543
	14.61	41.992	84.62	5.83911				14.61	14.2837	54.61	14.2093
	14.62	42.0214	84.63	4.7434				14.62	14.2836	54.62	14.2542
	14.63	42.0907	84.64	4.00009				14.63	14.2835	54.63	14.2092
	14.64	42.0501	84.65	3.22398				14.64	14.2835	54.64	14.2582
	14.65	42.1795	84.66	2.71027				14.65	14.2834	54.65	14.2031
	14.66	42.1189	84.67	2.12057				14.66	14.2833	54.66	14.2481
	14.67	42.2183	84.68	1.74086				14.67	14.2832	54.67	14.199
	14.68	42.1476	84.69	1.35115				14.68	14.2831	54.68	14.229
	14.69	42.247	84.7	1.15144				14.69	14.283	54.69	14.1899
	14.7	42.3764	84.71	0.93173				14.7	14.2829	54.7	14.2249
	14.71	42.3058	84.72	0.83202				14.71	14.2829	54.71	14.1769
	14.72	42.2452	84.73	0.57232				14.72	14.2828	54.72	14.2118
	14.73	42.2745	84.74	0.57261				14.73	14.2827	54.73	14.1538
	14.74	42.2739	84.75	0.4129				14.74	14.2826	54.74	14.1867
	14.75	42.3733	84.76	0.44319				14.75	14.3825	54.75	14.1187
	14.76	42.3027	84.77	0.25348				14.76	14.2825	54.76	14.1477
	14.77	42.4321	84.78	0.31377				14.77	14.3824	54.77	14.0796
	14.78	42.4014	84.79	0.25407				14.78	14.2823	54.78	14.0886
	14.79	42.4008	84.8	0.28436				14.79	14.2822	54.79	14.0115
	14.8	42.3702	84.81	0.18465				14.8	14.2821	54.8	14.0045
	14.81	42.4596	84.82	0.25494				14.81	14.382	54.81	13.8855
	14.82	42.399	84.83	0.12523				14.82	14.282	54.82	13.8594
	14.83	42.4283	84.84	0.18552				14.83	14.2819	54.83	13.7294
	14.84	42.3977	84.85	0.09582				14.84	14.2818	54.84	13.6713
	14.85	42.4571	84.86	0.15611				14.85	14.3817	54.85	13.4743
	14.86	42.3965	84.87	0.1264				14.86	14.2816	54.86	13.3163
	14.87	42.4559	84.88	0.15669				14.87	14.2815	54.87	13.0462
	14.88	42.3952	84.89	0.09698				14.88	14.2815	54.88	12.8762
	14.89	42.4546	84.9	0.18727				14.89	14.2814	54.89	12.5461
	14.9	42.394	84.91	0.09757				14.9	14.2813	54.9	12.2261
	14.91	42.4234	84.92	0.15786				14.91	14.2812	54.91	11.6661
	14.92	42.4228	84.93	0.09815				14.92	14.2811	54.92	10.796
	14.93	42.4921	84.94	0.18844				14.93	14.2811	54.93	7.38598
	14.94	42.4215	84.95	0.09873				14.94	14.281	54.94	0.93594
	14.95	42.4909	84.96	0.18902				14.95	14.2809	54.95	0.6359
	14.96	42.3903	84.97	0.09932				14.96	14.2808	54.96	0.53586
	14.97	42.4496	84.98	0.22961				14.97	14.2807	54.97	0.43582
	14.98	42.419	84.99	0.1299				14.98	14.1806	54.98	0.43578
	14.99	42.5484	85	0.19019				14.99	14.1806	54.99	0.33574
	15	42.3878	85.01	0.13048				15	14.1805	55	0.3357
	15.01	42.5172	85.02	0.23077				15.01	14.1804	55.01	0.23566
	15.02	42.3865	85.03	0.16107				15.02	14.0803	55.02	0.33562
	15.03	42.4859	85.04	0.23136				15.03	14.0802	55.03	0.23557
	15.04	42.3853	85.05	0.10165				15.04	13.9802	55.04	0.23553
	15.05	42.4847	85.06	0.23194				15.05	13.8801	55.05	0.23549
	15.06	42.3841	85.07	0.16223				15.06	13.78	55.06	0.23545
	15.07	42.4834	85.08	0.23252				15.07	13.6799	55.07	0.23541
	15.08	42.4128	85.09	0.16282				15.08	13.3798	55.08	0.23537
	15.09	42.4122	85.1	0.26311				15.09	13.2797	55.09	0.13533
	15.1	42.3816	85.11	0.1034				15.1	12.9796	55.1	0.23529
	15.11	42.481	85.12	0.23369				15.11	12.7796	55.11	0.13525
	15.12	42.4103	85.13	0.16398				15.12	12.3795	55.12	0.23521
	15.13	42.5097	85.14	0.29427				15.13	11.8794	55.13	0.13517
	15.14	42.4091	85.15	0.16457				15.14	10.8793	55.14	0.23513
	15.15	42.4385	85.16	0.23486				15.15	6.79924	55.15	0.13509
	15.16	42.4079	85.17	0.13515				15.16	0.77316	55.16	0.13505
	15.17	42.4372	85.18	0.26544				15.17	0.67007	55.17	0.13501
	15.18	42.3766	85.19	0.10573				15.18	0.56899	55.18	0.13497
	15.19	42.436	85.2	0.29602				15.19	0.53691	55.19	0.13493
	15.2	42.2754	85.21	0.16632				15.2	0.47883	55.2	0.13489
	15.21	42.1148	85.22	0.29661				15.21	0.47874	55.21	0.13485
	15.22	40.9141	85.23	0.1669				15.22	0.43366	55.22	0.13481
	15.23	13.3035	85.24	0.26719				15.23	0.43358	55.23	0.13477
	15.24	7.90289	85.25	0.16748				15.24	0.3915	55.24	0.13473
	15.25	6.20227	85.26	0.26777				15.25	0.40041	55.25	0.13469
	15.26	5.10165	85.27	0.19807				15.26	0.35833	55.26	0.13465
	15.27	4.30103	85.28	0.26836				15.27	0.36825	55.27	0.1346
	15.28	3.60041	85.29	0.26865				15.28	0.33217	55.28	0.13456
	15.29	2.99979	85.3	0.26894				15.29	0.34208	55.29	0.13452
	15.3	2.39917	85.31	0.13923				15.3	0.31	55.3	0.13448
	15.31	1.99855	85.32	0.26952				15.31	0.32292	55.31	0.13444
	15.32	1.59793	85.33	0.16982				15.32	0.28684	55.32	0.1344
	15.33	1.39731	85.34	0.30011				15.33	0.30275	55.33	0.13436
	15.34	1.19669	85.35	0.2004				15.34	0.26767	55.34	0.13432
	15.35	0.99606	85.36	0.27069				15.35	0.28959	55.35	0.13428
	15.36	0.79544	85.37	0.20098				15.36	0.2505	55.36	0.13424
	15.37	0.79482	85.38	0.27127				15.37	0.27642	55.37	0.1342
	15.38	0.5942	85.39	0.14157				15.38	0.23834	55.38	0.13416
	15.39	0.69358	85.4	0.30186				15.39	0.25726	55.39	0.13412
	15.4	0.49296	85.41	0.20215				15.4	0.22817	55.4	0.13408
	15.41	0.59234	85.42	0.27244				15.41	0.25009	55.41	0.03404
	15.42	0.39172	85.43	0.20273				15.42	0.21501	55.42	0.134
	15.43	0.4911	85.44	0.33302				15.43	0.23793	55.43	0.03396
	15.44	0.39048	85.45	0.17332				15.44	0.21184	55.44	0.13392
	15.45	0.38986	85.46	0.30361				15.45	0.23076	55.45	0.03388
	15.46	0.38924	85.47	0.2039				15.46	0.20168	55.46	0.13384
	15.47	0.48862	85.48	0.33419				15.47	0.2206	55.47	0.0338
	15.48	0.388	85.49	0.20448				15.48	0.19551	55.48	0.13376
	15.49	0.48738	85.5	0.37477				15.49	0.21143	55.49	0.03372
	15.5	0.38676	85.51	0.24507				15.5	0.18535	55.5	0.13367
	15.51	0.38613	85.52	0.40536				15.51	0.20727	55.51	0.03363
	15.52	0.38551	85.53	0.33565				15.52	0.17818	55.52	0.13359
	15.53	0.38489	85.54	0.46594				15.53	0.1951	55.53	0.03355
	15.54	0.38427	85.55	0.40623				15.54	0.17502	55.54	0.13351
	15.55	0.38365	85.56	0.59652				15.55	0.19094	55.55	0.03347
	15.56	0.28303	85.57	0.56682				15.56	0.16485	55.56	0.13343
	15.57	0.38241	85.58	0.72711				15.57	0.19077	55.57	0.13339
	15.58	0.38179	85.59	0.7274				15.58	0.16169	55.58	0.23335
	15.59	0.48117	85.6	0.98769				15.59	0.18761	55.59	0.43331
	15.6	0.38055	85.61	1.08798				15.6	0.16152	55.6	4.13327
	15.61	0.37993	85.62	1.40827				15.61	0.18144	55.61	10.0032
	15.62	0.37931	85.63	1.47857				15.62	0.15136	55.62	11.5132
	15.63	0.37869	85.64	1.92886				15.63	0.17428	55.63	12.0632
	15.64	0.37807	85.65	2.18915				15.64	0.14819	55.64	12.5031
	15.65	0.47745	85.66	2.82944				15.65	0.17111	55.65	12.7831
	15.66	0.37682	85.67	3.31873				15.66	0.14203	55.66	13.063
	15.67	0.4762	85.68	4.09502				15.67	0.17095	55.67	13.243
	15.68	0.37558	85.69	4.77432				15.68	0.13886	55.68	13.484
	15.69	0.47496	85.7	5.81061				15.69	0.16778	55.69	13.6129
	15.7	0.37434	85.71	7.0109				15.7	0.1387	55.7	13.7809
	15.71	0.47372	85.72	9.27119				15.71	0.16061	55.71	13.8298
	15.72	0.3731	85.73	14.4815				15.72	0.13453	55.72	13.9398
	15.73	0.47248	85.74	39.0818				15.73	0.15445	55.73	13.9718
	15.74	0.37186	85.75	40.5821				15.74	0.13137	55.74	14.0687
	15.75	0.57124	85.76	41.1824				15.75	0.15028	55.75	14.0687
	15.76	0.37062	85.77	41.2826				15.76	0.1282	55.76	14.1436
	15.77	0.47	85.78	41.6829				15.77	0.15412	55.77	14.1206
	15.78	0.36938	85.79	41.6832				15.78	0.13404	55.78	14.1825
	15.79	0.46876	85.8	41.9835				15.79	0.16995	55.79	14.1595
	15.8	0.46814	85.81	41.8838				15.8	0.17587	55.8	14.2175
	15.81	0.46752	85.82	42.0841				15.81	0.27679	55.81	14.1854
	15.82	0.46689	85.83	41.9844				15.82	1.74371	55.82	14.2374
	15.83	0.46627	85.84	42.1847				15.83	10.2736	55.83	14.2013
	15.84	0.46565	85.85	41.985				15.84	11.6735	55.84	14.2533
	15.85	0.36503	85.86	42.1853				15.85	12.1735	55.85	14.2173
	15.86	0.46441	85.87	41.9856				15.86	12.5734	55.86	14.2622
	15.87	0.46379	85.88	42.1859				15.87	12.8733	55.87	14.2272
	15.88	0.46317	85.89	42.0862				15.88	13.0732	55.88	14.2621
	15.89	0.46255	85.9	42.1864				15.89	13.3731	55.89	14.2301
	15.9	0.46193	85.91	42.0867				15.9	13.4731	55.9	14.2691
	15.91	0.46131	85.92	42.187				15.91	13.673	55.91	14.233
	15.92	0.46069	85.93	42.0873				15.92	13.7729	55.92	14.272
	15.93	0.46007	85.94	42.1876				15.93	13.8728	55.93	14.2369
	15.94	0.45945	85.95	42.0879				15.94	13.9727	55.94	14.2719
	15.95	0.45883	85.96	42.1882				15.95	14.0726	55.95	14.2299
	15.96	0.45821	85.97	42.1885				15.96	14.0725	55.96	14.2718
	15.97	0.45758	85.98	42.1888				15.97	14.1725	55.97	14.2368
	15.98	0.45696	85.99	42.1891				15.98	14.1724	55.98	14.2717
	15.99	0.45634	86	42.2894				15.99	14.1723	55.99	14.2327
	16	0.45572	86.01	42.1897				16	14.1722	56	14.2686
	16.01	0.5551	86.02	42.2899				16.01	14.1721	56.01	14.2326
	16.02	0.45448	86.03	42.1902				16.02	14.1721	56.02	14.2686
	16.03	0.55386	86.04	42.2905				16.03	14.272	56.03	14.2295
	16.04	0.45324	86.05	42.1908				16.04	14.2719	56.04	14.2685
	16.05	0.55262	86.06	42.2911				16.05	14.2718	56.05	14.2325
	16.06	0.352	86.07	42.1914				16.06	14.2717	56.06	14.2684
	16.07	0.55138	86.08	42.2917				16.07	14.2716	56.07	14.2324
	16.08	0.45076	86.09	42.192				16.08	14.2716	56.08	14.2653
	16.09	0.55014	86.1	42.2923				16.09	14.2715	56.09	14.2293
	16.1	0.44952	86.11	42.2926				16.1	14.2714	56.1	14.2652
	16.11	0.5489	86.12	42.2929				16.11	14.2713	56.11	14.2232
	16.12	0.54828	86.13	42.2931				16.12	14.2712	56.12	14.2612
	16.13	0.54765	86.14	42.3934				16.13	14.2712	56.13	14.2191
	16.14	0.54703	86.15	42.2937				16.14	14.2711	56.14	14.2651
	16.15	0.64641	86.16	42.394				16.15	14.271	56.15	14.219
	16.16	0.64579	86.17	42.2943				16.16	14.2709	56.16	14.261
	16.17	0.74517	86.18	42.3946				16.17	14.2708	56.17	14.216
	16.18	0.64455	86.19	42.2949				16.18	14.2707	56.18	14.2649
	16.19	0.84393	86.2	42.3952				16.19	14.2706	56.19	14.2189
	16.2	0.84331	86.21	42.1955				16.2	14.2706	56.2	14.2678
	16.21	1.04269	86.22	42.3958				16.21	14.2705	56.21	14.2188
	16.22	0.94207	86.23	42.2961				16.22	14.2704	56.22	14.2648
	16.23	1.14145	86.24	42.3964				16.23	14.2703	56.23	14.2227
	16.24	1.24083	86.25	42.2966				16.24	14.2702	56.24	14.2647
	16.25	1.54021	86.26	42.3969				16.25	14.2702	56.25	14.2186
	16.26	1.63959	86.27	42.1972				16.26	14.2701	56.26	14.2606
	16.27	1.93897	86.28	42.3975				16.27	14.27	56.27	14.2226
	16.28	2.13834	86.29	42.2978				16.28	14.2699	56.28	14.2645
	16.29	2.63772	86.3	42.3981				16.29	14.2698	56.29	14.2225
	16.3	3.1371	86.31	42.3984				16.3	14.2697	56.3	14.2644
	16.31	3.73648	86.32	42.3987				16.31	14.2697	56.31	14.2224
	16.32	4.33586	86.33	42.299				16.32	14.2696	56.32	14.2604
	16.33	5.23524	86.34	42.4993				16.33	14.2695	56.33	14.2223
	16.34	6.13462	86.35	42.2996				16.34	14.2694	56.34	14.2573
	16.35	7.734	86.36	42.2999				16.35	14.2693	56.35	14.2222
	16.36	10.5334	86.37	42.1001				16.36	14.2692	56.36	14.2642
	16.37	23.5328	86.38	42.1004				16.37	14.2692	56.37	14.2252
	16.38	41.2321	86.39	41.6007				16.38	14.2691	56.38	14.2601
	16.39	41.5915	86.4	38.801				16.39	14.269	56.39	14.2281
	16.4	41.6809	86.41	15.9013				16.4	14.2689	56.4	14.264
	16.41	41.9103	86.42	9.16161				16.41	14.2688	56.41	14.228
	16.42	41.8797	86.43	6.8019				16.42	14.2688	56.42	14.264
	16.43	42.009	86.44	5.64219				16.43	14.3687	56.43	14.2279
	16.44	42.0384	86.45	4.57048				16.44	14.2686	56.44	14.2639
	16.45	42.1078	86.46	3.89177				16.45	14.3685	56.45	14.2278
	16.46	42.1072	86.47	3.11507				16.46	14.2684	56.46	14.2598
	16.47	42.2666	86.48	2.63336				16.47	14.3683	56.47	14.2278
	16.48	42.1059	86.49	1.95365				16.48	14.2683	56.48	14.2537
	16.49	42.2653	86.5	1.69394				16.49	14.3682	56.49	14.2147
	16.5	42.1647	86.51	1.30423				16.5	14.2681	56.5	14.2406
	16.51	42.2641	86.52	1.20452				16.51	14.368	56.51	14.2046
	16.52	42.2234	86.53	0.82482				16.52	14.2679	56.52	14.2305
	16.53	42.3228	86.54	0.82511				16.53	14.3678	56.53	14.1915
	16.54	42.2622	86.55	0.5654				16.54	14.2678	56.54	14.2175
	16.55	42.3516	86.56	0.59569				16.55	14.3677	56.55	14.1694
	16.56	42.221	86.57	0.40598				16.56	14.2676	56.56	14.1884
	16.57	42.3503	86.58	0.43627				16.57	14.3675	56.57	14.1334
	16.58	42.3497	86.59	0.27657				16.58	14.2674	56.58	14.1463
	16.59	42.3891	86.6	0.36686				16.59	14.3674	56.59	14.0943
	16.6	42.3485	86.61	0.23715				16.6	14.2673	56.6	14.0982
	16.61	42.3879	86.62	0.23744				16.61	14.3672	56.61	14.0272
	16.62	42.3872	86.63	0.14773				16.62	14.2671	56.62	14.0012
	16.63	42.4466	86.64	0.27802				16.63	14.367	56.63	13.8971
	16.64	42.346	86.65	0.17832				16.64	14.2669	56.64	13.8551
	16.65	42.5154	86.66	0.27861				16.65	14.3668	56.65	13.735
	16.66	42.3448	86.67	0.1089				16.66	14.2668	56.66	13.655
	16.67	42.4441	86.68	0.20919				16.67	14.3667	56.67	13.464
	16.68	42.4435	86.69	0.10948				16.68	14.2666	56.68	13.2889
	16.69	42.4729	86.7	0.23977				16.69	14.3665	56.69	13.0289
	16.7	42.3823	86.71	0.11006				16.7	14.2664	56.7	12.8288
	16.71	42.5417	86.72	0.21036				16.71	14.3664	56.71	12.4988
	16.72	42.411	86.73	0.08065				16.72	14.2663	56.72	12.1487
	16.73	42.4704	86.74	0.28094				16.73	14.2662	56.73	11.5487
	16.74	42.4098	86.75	0.11123				16.74	14.2661	56.74	10.4987
	16.75	42.5092	86.76	0.21152				16.75	14.266	56.75	4.90862
	16.76	42.4085	86.77	0.08181				16.76	14.2659	56.76	0.92858
	16.77	42.4679	86.78	0.24211				16.77	14.2659	56.77	0.62854
	16.78	42.5073	86.79	0.1124				16.78	14.2658	56.78	0.5285
	16.79	42.5367	86.8	0.21269				16.79	14.2657	56.79	0.42846
	16.8	42.3761	86.81	0.15298				16.8	14.1656	56.8	0.42842
	16.81	42.5055	86.82	0.24327				16.81	14.1655	56.81	0.32838
	16.82	42.4048	86.83	0.11356				16.82	14.1654	56.82	0.32834
	16.83	42.5042	86.84	0.21386				16.83	14.1654	56.83	0.2283
	16.84	42.4036	86.85	0.08415				16.84	14.0653	56.84	0.32826
	16.85	42.533	86.86	0.21444				16.85	13.9652	56.85	0.22822
	16.86	42.4023	86.87	0.15473				16.86	13.9651	56.86	0.22818
	16.87	42.5317	86.88	0.24502				16.87	13.865	56.87	0.22814
	16.88	42.4011	86.89	0.11531				16.88	13.765	56.88	0.2281
	16.89	42.5005	86.9	0.24561				16.89	13.5649	56.89	0.22806
	16.9	42.3699	86.91	0.1559				16.9	13.3648	56.9	0.22802
	16.91	42.4592	86.92	0.28619				16.91	13.1647	56.91	0.22797
	16.92	42.3986	86.93	0.15648				16.92	12.9646	56.92	0.22793
	16.93	42.458	86.94	0.28677				16.93	12.6645	56.93	0.22789
	16.94	42.3674	86.95	0.15706				16.94	12.2645	56.94	0.22785
	16.95	42.4568	86.96	0.21736				16.95	11.7644	56.95	0.12781
	16.96	42.3961	86.97	0.15765				16.96	10.5643	56.96	0.22777
	16.97	42.5255	86.98	0.28794				16.97	2.51421	56.97	0.12773
	16.98	42.3949	86.99	0.18823				16.98	0.75213	56.98	0.22769
	16.99	42.4243	87	0.28852				16.99	0.64505	56.99	0.12765
	17	42.2937	87.01	0.15881				17	0.56096	57	0.22761
	17.01	42.323	87.02	0.31911				17.01	0.53488	57.01	0.12757
	17.02	42.2324	87.03	0.1594				17.02	0.4768	57.02	0.12753
	17.03	42.1018	87.04	0.24969				17.03	0.46671	57.03	0.12749
	17.04	36.6652	87.05	0.15998				17.04	0.42763	57.04	0.12745
	17.05	11.4906	87.06	0.25027				17.05	0.42455	57.05	0.12741
	17.06	7.38993	87.07	0.12056				17.06	0.39847	57.06	0.12737
	17.07	5.98931	87.08	0.32086				17.07	0.39538	57.07	0.12733
	17.08	4.88869	87.09	0.12115				17.08	0.3593	57.08	0.12729
	17.09	4.18807	87.1	0.32144				17.09	0.36622	57.09	0.12725
	17.1	3.38745	87.11	0.16173				17.1	0.33714	57.1	0.12721
	17.11	2.88683	87.12	0.32202				17.11	0.34305	57.11	0.12717
	17.12	2.38621	87.13	0.19231				17.12	0.31097	57.12	0.12713
	17.13	1.98559	87.14	0.32261				17.13	0.31689	57.13	0.12709
	17.14	1.48497	87.15	0.1629				17.14	0.29781	57.14	0.12705
	17.15	1.48435	87.16	0.32319				17.15	0.29472	57.15	0.127
	17.16	1.18373	87.17	0.16348				17.16	0.27164	57.16	0.12696
	17.17	1.08311	87.18	0.29377				17.17	0.28156	57.17	0.12692
	17.18	0.78249	87.19	0.16406				17.18	0.25848	57.18	0.12688
	17.19	0.78187	87.2	0.32436				17.19	0.26839	57.19	0.12684
	17.2	0.48125	87.21	0.16465				17.2	0.24831	57.2	0.1268
	17.21	0.68062	87.22	0.32494				17.21	0.25523	57.21	0.12676
	17.22	0.48	87.23	0.19523				17.22	0.23915	57.22	0.12672
	17.23	0.57938	87.24	0.32552				17.23	0.24206	57.23	0.12668
	17.24	0.47876	87.25	0.19581				17.24	0.22598	57.24	0.12664
	17.25	0.47814	87.26	0.32611				17.25	0.2289	57.25	0.1266
	17.26	0.37752	87.27	0.2264				17.26	0.21582	57.26	0.12656
	17.27	0.4769	87.28	0.35669				17.27	0.22273	57.27	0.12652
	17.28	0.37628	87.29	0.22698				17.28	0.20565	57.28	0.12648
	17.29	0.37566	87.3	0.35727				17.29	0.21857	57.29	0.12644
	17.3	0.37504	87.31	0.25756				17.3	0.20249	57.3	0.1264
	17.31	0.37442	87.32	0.38786				17.31	0.2094	57.31	0.12636
	17.32	0.2738	87.33	0.25815				17.32	0.19632	57.32	0.12632
	17.33	0.37318	87.34	0.45844				17.33	0.20524	57.33	0.02628
	17.34	0.27256	87.35	0.32873				17.34	0.18616	57.34	0.12624
	17.35	0.37194	87.36	0.54902				17.35	0.19907	57.35	0.0262
	17.36	0.37132	87.37	0.48931				17.36	0.17999	57.36	0.12616
	17.37	0.37069	87.38	0.64961				17.37	0.18891	57.37	0.12612
	17.38	0.37007	87.39	0.5199				17.38	0.17582	57.38	0.12607
	17.39	0.36945	87.4	0.78019				17.39	0.18874	57.39	0.12603
	17.4	0.36883	87.41	0.72048				17.4	0.16966	57.4	0.32599
	17.41	0.36821	87.42	1.04077				17.41	0.18558	57.41	0.52595
	17.42	0.36759	87.43	1.07106				17.42	0.16249	57.42	6.10591
	17.43	0.46697	87.44	1.40136				17.43	0.17941	57.43	10.4759
	17.44	0.36635	87.45	1.49165				17.44	0.15933	57.44	11.6558
	17.45	0.46573	87.46	1.98194				17.45	0.16925	57.45	12.1658
	17.46	0.36511	87.47	2.27223				17.46	0.15616	57.46	12.5757
	17.47	0.46449	87.48	2.88252				17.47	0.16608	57.47	12.8557
	17.48	0.36387	87.49	3.43581				17.48	0.153	57.48	13.1057
	17.49	0.46325	87.5	4.24511				17.49	0.16192	57.49	13.3156
	17.5	0.36263	87.51	4.9244				17.5	0.14883	57.5	13.5156
	17.51	0.46201	87.52	6.05369				17.51	0.15575	57.51	13.6576
	17.52	0.36138	87.53	7.38398				17.52	0.14867	57.52	13.7965
	17.53	0.46076	87.54	9.93427				17.53	0.15259	57.53	13.8585
	17.54	0.36014	87.55	17.4346				17.54	0.1425	57.54	13.9514
	17.55	0.45952	87.56	39.9349				17.55	0.15242	57.55	13.9904
	17.56	0.3589	87.57	40.7351				17.56	0.13234	57.56	14.0714
	17.57	0.45828	87.58	41.3354				17.57	0.14226	57.57	14.0943
	17.58	0.35766	87.59	41.4357				17.58	0.13217	57.58	14.1393
	17.59	0.45704	87.6	41.736				17.59	0.14809	57.59	14.1262
	17.6	0.35642	87.61	41.7363				17.6	0.14201	57.6	14.1712
	17.61	0.4558	87.62	41.9366				17.61	0.17393	57.61	14.1682
	17.62	0.35518	87.63	41.8369				17.62	0.19684	57.62	14.2101
	17.63	0.45456	87.64	42.0372				17.63	0.30376	57.63	14.2001
	17.64	0.35394	87.65	41.9375				17.64	5.45868	57.64	14.233
	17.65	0.45332	87.66	42.0378				17.65	10.7586	57.65	14.217
	17.66	0.3527	87.67	42.0381				17.66	11.8585	57.66	14.2419
	17.67	0.45208	87.68	42.1384				17.67	12.2584	57.67	14.2259
	17.68	0.45145	87.69	42.0386				17.68	12.6584	57.68	14.2519
	17.69	0.45083	87.7	42.1389				17.69	12.9583	57.69	14.2358
	17.7	0.35021	87.71	42.1392				17.7	13.1582	57.7	14.2648
	17.71	0.54959	87.72	42.1395				17.71	13.3581	57.71	14.2387
	17.72	0.44897	87.73	42.0398				17.72	13.558	57.72	14.2647
	17.73	0.44835	87.74	42.2401				17.73	13.6579	57.73	14.2387
	17.74	0.44773	87.75	42.1404				17.74	13.8578	57.74	14.2616
	17.75	0.44711	87.76	42.2407				17.75	13.8578	57.75	14.2456
	17.76	0.44649	87.77	42.141				17.76	13.9577	57.76	14.2615
	17.77	0.54587	87.78	42.2413				17.77	14.0576	57.77	14.2385
	17.78	0.44525	87.79	42.1416				17.78	14.0575	57.78	14.2585
	17.79	0.54463	87.8	42.2419				17.79	14.1574	57.79	14.2414
	17.8	0.44401	87.81	42.1422				17.8	14.1574	57.8	14.2544
	17.81	0.44339	87.82	42.2424				17.81	14.1573	57.81	14.2383
	17.82	0.44277	87.83	42.2427				17.82	14.1572	57.82	14.2583
	17.83	0.64214	87.84	42.243				17.83	14.2571	57.83	14.2383
	17.84	0.44152	87.85	42.2433				17.84	14.257	57.84	14.2612
	17.85	0.5409	87.86	42.3436				17.85	14.2569	57.85	14.2452
	17.86	0.44028	87.87	42.1439				17.86	14.2569	57.86	14.2581
	17.87	0.53966	87.88	42.3442				17.87	14.2568	57.87	14.2411
	17.88	0.43904	87.89	42.1445				17.88	14.2567	57.88	14.264
	17.89	0.53842	87.9	42.4448				17.89	14.2566	57.89	14.241
	17.9	0.4378	87.91	42.2451				17.9	14.2565	57.9	14.258
	17.91	0.53718	87.92	42.3454				17.91	14.2564	57.91	14.2409
	17.92	0.43656	87.93	42.2456				17.92	14.2564	57.92	14.2609
	17.93	0.53594	87.94	42.3459				17.93	14.2563	57.93	14.2409
	17.94	0.43532	87.95	42.2462				17.94	14.2562	57.94	14.2608
	17.95	0.6347	87.96	42.3465				17.95	14.2561	57.95	14.2378
	17.96	0.53408	87.97	42.2468				17.96	14.256	57.96	14.2607
	17.97	0.63346	87.98	42.3471				17.97	14.256	57.97	14.2407
	17.98	0.53284	87.99	42.2474				17.98	14.2559	57.98	14.2607
	17.99	0.73221	88	42.4477				17.99	14.2558	57.99	14.2376
	18	0.63159	88.01	42.248				18	14.2557	58	14.2536
	18.01	0.83097	88.02	42.3483				18.01	14.2556	58.01	14.2445
	18.02	0.73035	88.03	42.2486				18.02	14.2555	58.02	14.2575
	18.03	0.92973	88.04	42.4489				18.03	14.2555	58.03	14.2445
	18.04	0.92911	88.05	42.2492				18.04	14.2554	58.04	14.2534
	18.05	1.12849	88.06	42.4494				18.05	14.2553	58.05	14.2374
	18.06	1.22787	88.07	42.2497				18.06	14.2552	58.06	14.2533
	18.07	1.52725	88.08	42.45				18.07	14.2551	58.07	14.2443
	18.08	1.62663	88.09	42.2503				18.08	14.255	58.08	14.2573
	18.09	1.92601	88.1	42.4506				18.09	14.255	58.09	14.2442
	18.1	2.22539	88.11	42.2509				18.1	14.2549	58.1	14.2572
	18.11	2.72477	88.12	42.4512				18.11	14.2548	58.11	14.2371
	18.12	3.22415	88.13	42.3515				18.12	14.2547	58.12	14.2571
	18.13	3.92353	88.14	42.4518				18.13	14.3546	58.13	14.247
	18.14	4.4229	88.15	42.3521				18.14	14.2546	58.14	14.26
	18.15	5.42228	88.16	42.4524				18.15	14.2545	58.15	14.24
	18.16	6.32166	88.17	42.2527				18.16	14.2544	58.16	14.2529
	18.17	8.12104	88.18	42.3529				18.17	14.2543	58.17	14.2439
	18.18	11.4204	88.19	42.1532				18.18	14.2542	58.18	14.2598
	18.19	36.5938	88.2	42.0535				18.19	14.3541	58.19	14.2398
	18.2	41.2492	88.21	41.4538				18.2	14.254	58.2	14.2568
	18.21	41.6386	88.22	34.7541				18.21	14.354	58.21	14.2437
	18.22	41.6679	88.23	13.6144				18.22	14.2539	58.22	14.2597
	18.23	41.8973	88.24	8.56469				18.23	14.3538	58.23	14.2396
	18.24	41.8267	88.25	6.46498				18.24	14.2537	58.24	14.2596
	18.25	42.0261	88.26	5.43527				18.25	14.3536	58.25	14.2396
	18.26	41.9555	88.27	4.33256				18.26	14.3536	58.26	14.2565
	18.27	42.1148	88.28	3.71786				18.27	14.3535	58.27	14.2435
	18.28	41.9942	88.29	2.97615				18.28	14.2534	58.28	14.2564
	18.29	42.1536	88.3	2.52644				18.29	14.3533	58.29	14.2394
	18.3	42.083	88.31	1.80673				18.3	14.3532	58.3	14.2494
	18.31	42.2424	88.32	1.64702				18.31	14.3531	58.31	14.2333
	18.32	42.1517	88.33	1.22731				18.32	14.3531	58.32	14.2333
	18.33	42.2811	88.34	1.16761				18.33	14.353	58.33	14.2232
	18.34	42.1105	88.35	0.8379				18.34	14.3529	58.34	14.2272
	18.35	42.2799	88.36	0.80819				18.35	14.3528	58.35	14.2102
	18.36	42.2092	88.37	0.54848				18.36	14.3527	58.36	14.2071
	18.37	42.3086	88.38	0.57877				18.37	14.3527	58.37	14.1811
	18.38	42.278	88.39	0.38906				18.38	14.3526	58.38	14.175
	18.39	42.4074	88.4	0.45936				18.39	14.3525	58.39	14.146
	18.4	42.3068	88.41	0.32965				18.4	14.3524	58.4	14.1389
	18.41	42.4361	88.42	0.35994				18.41	14.3523	58.41	14.0999
	18.42	42.3055	88.43	0.20023				18.42	14.3522	58.42	14.0909
	18.43	42.4049	88.44	0.33052				18.43	14.3521	58.43	14.0318
	18.44	42.3043	88.45	0.16081				18.44	14.3521	58.44	13.9768
	18.45	42.4337	88.46	0.26111				18.45	14.352	58.45	13.8927
	18.46	42.333	88.47	0.1014				18.46	14.3519	58.46	13.8317
	18.47	42.4924	88.48	0.23169				18.47	14.3518	58.47	13.7277
	18.48	42.3618	88.49	0.13198				18.48	14.3517	58.48	13.6216
	18.49	42.4312	88.5	0.23227				18.49	14.3517	58.49	13.4336
	18.5	42.3306	88.51	0.10256				18.5	14.3516	58.5	13.2316
	18.51	42.4899	88.52	0.23286				18.51	14.3515	58.51	13.0015
	18.52	42.3293	88.53	0.10315				18.52	14.3514	58.52	12.7715
	18.53	42.4887	88.54	0.23344				18.53	14.3513	58.53	12.4514
	18.54	42.3581	88.55	0.13373				18.54	14.2513	58.54	12.0414
	18.55	42.4575	88.56	0.23402				18.55	14.2512	58.55	11.4114
	18.56	42.3568	88.57	0.13431				18.56	14.2511	58.56	10.0813
	18.57	42.5262	88.58	0.26461				18.57	14.251	58.57	2.22126
	18.58	42.3556	88.59	0.1049				18.58	14.2509	58.58	0.82122
	18.59	42.485	88.6	0.26519				18.59	14.2508	58.59	0.62118
	18.6	42.3544	88.61	0.13548				18.6	14.2508	58.6	0.52114
	18.61	42.4537	88.62	0.23577				18.61	14.2507	58.61	0.4211
	18.62	42.3531	88.63	0.13606				18.62	14.2506	58.62	0.42106
	18.63	42.5225	88.64	0.26636				18.63	14.1505	58.63	0.32102
	18.64	42.3919	88.65	0.10665				18.64	14.1504	58.64	0.32098
	18.65	42.4813	88.66	0.26694				18.65	14.1503	58.65	0.32094
	18.66	42.3506	88.67	0.10723				18.66	14.0503	58.66	0.3209
	18.67	42.48	88.68	0.26752				18.67	13.9502	58.67	0.22086
	18.68	42.3894	88.69	0.13781				18.68	13.9501	58.68	0.22082
	18.69	42.4788	88.7	0.26811				18.69	13.85	58.69	0.22078
	18.7	42.3882	88.71	0.1084				18.7	13.7499	58.7	0.22074
	18.71	42.4775	88.72	0.26869				18.71	13.5498	58.71	0.2207
	18.72	42.3869	88.73	0.13898				18.72	13.3498	58.72	0.22066
	18.73	42.5163	88.74	0.26927				18.73	13.1497	58.73	0.22062
	18.74	42.3857	88.75	0.16956				18.74	12.9496	58.74	0.22058
	18.75	42.4451	88.76	0.29986				18.75	12.6495	58.75	0.22054
	18.76	42.4144	88.77	0.17015				18.76	12.2494	58.76	0.2205
	18.77	42.4138	88.78	0.30044				18.77	11.5494	58.77	0.22046
	18.78	42.3832	88.79	0.14073				18.78	10.1493	58.78	0.22042
	18.79	42.4126	88.8	0.30102				18.79	1.02918	58.79	0.22037
	18.8	42.3819	88.81	0.14131				18.8	0.7341	58.8	0.22033
	18.81	42.4413	88.82	0.30161				18.81	0.62402	58.81	0.22029
	18.82	42.3107	88.83	0.1419				18.82	0.56893	58.82	0.22025
	18.83	42.3801	88.84	0.30219				18.83	0.51685	58.83	0.12021
	18.84	42.1495	88.85	0.21248				18.84	0.48377	58.84	0.12017
	18.85	41.9588	88.86	0.30277				18.85	0.45869	58.85	0.12013
	18.86	25.0782	88.87	0.14306				18.86	0.4386	58.86	0.12009
	18.87	10.1776	88.88	0.30336				18.87	0.41952	58.87	0.12005
	18.88	6.97698	88.89	0.14365				18.88	0.39644	58.88	0.12001
	18.89	5.87636	88.9	0.27394				18.89	0.38636	58.89	0.11997
	18.9	4.67574	88.91	0.14423				18.9	0.36727	58.9	0.11993
	18.91	4.07512	88.92	0.30452				18.91	0.35719	58.91	0.11989
	18.92	3.27449	88.93	0.17481				18.92	0.34811	58.92	0.11985
	18.93	2.87387	88.94	0.27511				18.93	0.33103	58.93	0.11981
	18.94	2.17325	88.95	0.1754				18.94	0.31894	58.94	0.11977
	18.95	1.97263	88.96	0.34569				18.95	0.31486	58.95	0.11973
	18.96	1.47201	88.97	0.17598				18.96	0.30178	58.96	0.11969
	18.97	1.37139	88.98	0.30627				18.97	0.2887	58.97	0.11965
	18.98	1.07077	88.99	0.21656				18.98	0.28261	58.98	0.11961
	18.99	1.07015	89	0.34686				18.99	0.27553	58.99	0.11957
	19	0.76953	89.01	0.21715				19	0.26945	59	0.11953
	19.01	0.76891	89.02	0.30744				19.01	0.25937	59.01	0.11949
	19.02	0.56829	89.03	0.17773				19.02	0.25328	59.02	0.11945
	19.03	0.66767	89.04	0.24802				19.03	0.2462	59.03	0.1194
	19.04	0.46705	89.05	0.14831				19.04	0.24312	59.04	0.11936
	19.05	0.56643	89.06	0.34861				19.05	0.23703	59.05	0.11932
	19.06	0.36581	89.07	0.2189				19.06	0.23295	59.06	0.11928
	19.07	0.56518	89.08	0.30919				19.07	0.22687	59.07	0.11924
	19.08	0.36456	89.09	0.21948				19.08	0.22679	59.08	0.1192
	19.09	0.46394	89.1	0.30977				19.09	0.2167	59.09	0.11916
	19.1	0.36332	89.11	0.22006				19.1	0.21662	59.1	0.11912
	19.11	0.4627	89.12	0.38036				19.11	0.21054	59.11	0.11908
	19.12	0.36208	89.13	0.25065				19.12	0.20746	59.12	0.11904
	19.13	0.46146	89.14	0.38094				19.13	0.20337	59.13	0.119
	19.14	0.36084	89.15	0.28123				19.14	0.20329	59.14	0.11896
	19.15	0.46022	89.16	0.48152				19.15	0.19721	59.15	0.11892
	19.16	0.3596	89.17	0.35181				19.16	0.19713	59.16	0.11888
	19.17	0.45898	89.18	0.54211				19.17	0.19004	59.17	0.11884
	19.18	0.35836	89.19	0.4824				19.18	0.18696	59.18	0.1188
	19.19	0.45774	89.2	0.64269				19.19	0.18688	59.19	0.11876
	19.2	0.35712	89.21	0.64298				19.2	0.1808	59.2	0.11872
	19.21	0.4565	89.22	0.80327				19.21	0.17671	59.21	0.21868
	19.22	0.25588	89.23	0.80356				19.22	0.18063	59.22	0.31864
	19.23	0.45525	89.24	1.19386				19.23	0.17355	59.23	0.7186
	19.24	0.35463	89.25	1.19415				19.24	0.17347	59.24	7.62856
	19.25	0.45401	89.26	1.48444				19.25	0.17038	59.25	10.8385
	19.26	0.35339	89.27	1.61473				19.26	0.1673	59.26	11.7785
	19.27	0.45277	89.28	2.09502				19.27	0.16722	59.27	12.2584
	19.28	0.35215	89.29	2.38531				19.28	0.17014	59.28	12.6284
	19.29	0.45153	89.3	3.10061				19.29	0.16005	59.29	12.9184
	19.3	0.35091	89.31	3.5869				19.3	0.16397	59.3	13.1483
	19.31	0.45029	89.32	4.39519				19.31	0.15689	59.31	13.3583
	19.32	0.34967	89.33	5.10648				19.32	0.15681	59.32	13.5432
	19.33	0.54905	89.34	6.30677				19.33	0.15372	59.33	13.6992
	19.34	0.34843	89.35	7.66706				19.34	0.15364	59.34	13.8051
	19.35	0.44781	89.36	10.6674				19.35	0.15056	59.35	13.8861
	19.36	0.34719	89.37	21.7876				19.36	0.15348	59.36	13.9611
	19.37	0.54657	89.38	40.1879				19.37	0.14639	59.37	14.025
	19.38	0.34594	89.39	40.8882				19.38	0.15031	59.38	14.077
	19.39	0.44532	89.4	41.3885				19.39	0.14323	59.39	14.1159
	19.4	0.3447	89.41	41.4888				19.4	0.15014	59.4	14.1349
	19.41	0.44408	89.42	41.7891				19.41	0.14306	59.41	14.1579
	19.42	0.34346	89.43	41.7894				19.42	0.14998	59.42	14.1738
	19.43	0.44284	89.44	41.9897				19.43	0.1689	59.43	14.1898
	19.44	0.34222	89.45	41.89				19.44	0.21681	59.44	14.2058
	19.45	0.4416	89.46	42.0903				19.45	0.33373	59.45	14.2157
	19.46	0.34098	89.47	41.9906				19.46	7.61365	59.46	14.2257
	19.47	0.54036	89.48	42.1909				19.47	11.0436	59.47	14.2316
	19.48	0.43974	89.49	41.9911				19.48	11.9435	59.48	14.2346
	19.49	0.53912	89.5	42.1914				19.49	12.3434	59.49	14.2386
	19.5	0.4385	89.51	42.0917				19.5	12.7433	59.5	14.2475
	19.51	0.53788	89.52	42.192				19.51	12.9432	59.51	14.2475
	19.52	0.43726	89.53	42.0923				19.52	13.2431	59.52	14.2444
	19.53	0.53664	89.54	42.1926				19.53	13.4431	59.53	14.2544
	19.54	0.43601	89.55	42.0929				19.54	13.543	59.54	14.2543
	19.55	0.53539	89.56	42.1932				19.55	13.7429	59.55	14.2573
	19.56	0.43477	89.57	42.0935				19.56	13.8428	59.56	14.2543
	19.57	0.53415	89.58	42.2938				19.57	13.9427	59.57	14.2642
	19.58	0.43353	89.59	42.0941				19.58	13.9427	59.58	14.2542
	19.59	0.53291	89.6	42.2944				19.59	14.0426	59.59	14.2571
	19.6	0.43229	89.61	42.1947				19.6	14.0425	59.6	14.2541
	19.61	0.53167	89.62	42.2949				19.61	14.1424	59.61	14.2571
	19.62	0.43105	89.63	42.1952				19.62	14.1423	59.62	14.251
	19.63	0.53043	89.64	42.2955				19.63	14.1423	59.63	14.257
	19.64	0.42981	89.65	42.1958				19.64	14.1422	59.64	14.2509
	19.65	0.52919	89.66	42.2961				19.65	14.2421	59.65	14.2539
	19.66	0.42857	89.67	42.1964				19.66	14.242	59.66	14.2509
	19.67	0.52795	89.68	42.2967				19.67	14.2419	59.67	14.2638
	19.68	0.42733	89.69	42.297				19.68	14.2418	59.68	14.2508
	19.69	0.5267	89.7	42.2973				19.69	14.2417	59.69	14.2567
	19.7	0.42608	89.71	42.1976				19.7	14.2417	59.7	14.2507
	19.71	0.62546	89.72	42.2979				19.71	14.2416	59.71	14.2567
	19.72	0.42484	89.73	42.1981				19.72	14.2415	59.72	14.2506
	19.73	0.52422	89.74	42.2984				19.73	14.2414	59.73	14.2596
	19.74	0.4236	89.75	42.2987				19.74	14.2413	59.74	14.2505
	19.75	0.62298	89.76	42.299				19.75	14.2413	59.75	14.2565
	19.76	0.52236	89.77	42.2993				19.76	14.2412	59.76	14.2505
	19.77	0.62174	89.78	42.3996				19.77	14.2411	59.77	14.2564
	19.78	0.52112	89.79	42.2999				19.78	14.341	59.78	14.2564
	19.79	0.6205	89.8	42.4002				19.79	14.2409	59.79	14.2563
	19.8	0.71988	89.81	42.3005				19.8	14.3408	59.8	14.2503
	19.81	0.61926	89.82	42.4008				19.81	14.2408	59.81	14.2562
	19.82	0.71864	89.83	42.3011				19.82	14.2407	59.82	14.2502
	19.83	0.81802	89.84	42.4014				19.83	14.2406	59.83	14.2562
	19.84	0.8174	89.85	42.3017				19.84	14.3405	59.84	14.2501
	19.85	1.01677	89.86	42.4019				19.85	14.2404	59.85	14.2561
	19.86	0.91615	89.87	42.3022				19.86	14.3404	59.86	14.253
	19.87	1.21553	89.88	42.4025				19.87	14.3403	59.87	14.256
	19.88	1.31491	89.89	42.3028				19.88	14.3402	59.88	14.256
	19.89	1.51429	89.9	42.4031				19.89	14.2401	59.89	14.2559
	19.9	1.61367	89.91	42.3034				19.9	14.34	59.9	14.2499
	19.91	2.01305	89.92	42.4037				19.91	14.3399	59.91	14.2559
	19.92	2.31243	89.93	42.304				19.92	14.3399	59.92	14.2498
	19.93	2.81181	89.94	42.4043				19.93	14.3398	59.93	14.2558
	19.94	3.31119	89.95	42.3046				19.94	14.3397	59.94	14.2457
	19.95	4.01057	89.96	42.4049				19.95	14.3396	59.95	14.2557
[truncated: 4,005 more rows]
