# Supplementary material for: Metallic glass-based triboelectric nanogenerators
Source: Nat Commun. 2023 Feb 23;14:1023. doi: 10.1038/s41467-023-36675-x (PMC9950355; doi:10.1038/s41467-023-36675-x)
Supplement: Supplementary file 9 — Source Data [file 41467_2023_36675_MOESM9_ESM.zip › Source data/source data of supplementary figures/Supplementary Figure 23.xlsx]

## Sheet: b
		Cu/FEP
	Relative Humidity	Charge		Voltage
	%	nC		V
		Charge		Voltage
	27	14.5	0	38.7
	36	13.2	0	35
	45	11.5	0	31
	53.5	10.4	0	27.7
	62.5	9.2	0	26
	69	8.8	0	24.2
	77	8.65	0	23
	81.5	8.5	0	22.5
	88	8.2	0	22.2

## Sheet: c
						Cu/PC
				Relative Humidity	Charge	Charge	Voltage	Voltage
				%	nC	nC	V	V
				27.5	8.7		--	23.1
				34.5	9		--	23.8
				43	8.7		--	23.1
				48	8.2		--	21.7
				54	7.5		--	20.5
				62.5	7		--	18.2
				69	6.6		--	17
				74	5.5		--	14
				78	4.8		--	12.1
				86	4.1		--	10.1

## Sheet: d
		Relative Humidity	Charge	Voltage	Voltage
		%	nC	V	V
			Charge	Voltage	Voltage
			Zr50Cu40Al10/FEP
		Relative Humidity	Charge	--	Voltage
				--
		20	13.33	--	36.22
		30	12.1	--	35.5
		36	13.447	--	36.64
		45	13.8	--	37.93
		51.5	14.64	--	38.7
		62	12.44	--	32.78
		73	12.22	--	31.64
		82.5	11.7	--	26.85

## Sheet: e
		Relative Humidity	Charge		Voltage	Voltage
		%	nC		V	V
				Zr45Cu40Al15/FEP
		23.1	15.8		--	43
		30.5	16.3		--	44.9
		36.8	16.7		--	45.6
		46.5	16.8		--	45.7
		53.5	17.13		--	47
		59.6	15.75		--	43.3
		65.4	16.2		--	45.4
		69	16.2		--	40.7
		75	16.5		--	44.3
		79	15.7		--	42.46
		85	15.5		--	41
		88	15		--	39.3
		94.2	14.2		--	37.4

## Sheet: f
			Relative Humidity	Charge	Voltage	Voltage	Voltage
			%	nC		V
				Zr45Cu40Al15/PC
			23	14.6		--	39.1
			26	15.5		--	42.3
			30	15.3		--	42
			37	15		--	40.5
			44	14.4		--	38.5
			52.5	13.6		--	36.1
			55.4	11.94		--	30.3
			61.5	10.2		--	27.2
			70	7.8		--	20
			78.5	5.3		--	13.5
			82	2.8		--	7.3
			95	2		--	5.2
