# Supplementary material for: Metallic glass-based triboelectric nanogenerators
Source: Nat Commun. 2023 Feb 23;14:1023. doi: 10.1038/s41467-023-36675-x (PMC9950355; doi:10.1038/s41467-023-36675-x)
Supplement: Supplementary file 9 — Source Data [file 41467_2023_36675_MOESM9_ESM.zip › Source data/source data of supplementary figures/Supplementary Figure 25.xlsx]

## Sheet: a
	Time	Charge
	s	C
		Cu
	0	8.08508e-09
	0.01	1.1146e-08
	0.02	6.0554e-09
	0.03	8.79417e-09
	0.04	8.79425e-09
	0.05	7.56998e-09
	0.06	8.98774e-09
	0.07	5.92694e-09
	0.08	1.29832e-08
	0.09	1.7784e-08
	0.1	3.90492e-08
	0.11	4.40111e-08
	0.12	4.64921e-08
	0.13	4.1627e-08
	0.14	4.78455e-08
	0.15	4.30126e-08
	0.16	4.3206e-08
	0.17	4.14663e-08
	0.18	4.37217e-08
	0.19	4.15309e-08
	0.2	4.33353e-08
	0.21	4.18855e-08
	0.22	4.08867e-08
	0.23	3.82126e-08
	0.24	4.41411e-08
	0.25	4.44312e-08
	0.26	4.36258e-08
	0.27	4.6429e-08
	0.28	4.0855e-08
	0.29	4.18861e-08
	0.3	4.2434e-08
	0.31	4.31751e-08
	0.32	3.85678e-08
	0.33	4.30786e-08
	0.34	4.53985e-08
	0.35	4.21766e-08
	0.36	4.16934e-08
	0.37	1.392e-08
	0.38	9.15157e-09
	0.39	9.05499e-09
	0.4	1.23415e-08
	0.41	1.02151e-08
	0.42	7.60536e-09
	0.43	8.95867e-09
	0.44	2.74033e-09
	0.45	9.02328e-09
	0.46	9.50666e-09
	0.47	6.41365e-09
	0.48	1.02157e-08
	0.49	1.23745e-08
	0.5	7.60604e-09
	0.51	9.57153e-09
	0.52	9.02388e-09
	0.53	5.60866e-09
	0.54	9.89398e-09
	0.55	7.86422e-09
	0.56	9.08866e-09
	0.57	9.70092e-09
	0.58	4.99691e-09
	0.59	6.09247e-09
	0.6	8.7668e-09
	0.61	8.25137e-09
	0.62	1.31489e-08
	0.63	8.25154e-09
	0.64	3.38643e-09
	0.65	7.73619e-09
	0.66	8.54177e-09
	0.67	4.64326e-09
	0.68	7.44647e-09
	0.69	8.63869e-09
	0.7	8.05882e-09
	0.71	9.86321e-09
	0.72	7.96233e-09
	0.73	6.83472e-09
	0.74	7.93028e-09
	0.75	8.89696e-09
	0.76	8.80038e-09
	0.77	8.05941e-09
	0.78	5.28859e-09
	0.79	1.05083e-08
	0.8	7.35083e-09
	0.81	1.2055e-08
	0.82	7.06102e-09
	0.83	6.28783e-09
	0.84	7.99557e-09
	0.85	9.8644e-09
	0.86	7.25468e-09
	0.87	6.64259e-09
	0.88	5.06391e-09
	0.89	3.54966e-09
	0.9	8.93046e-09
	0.91	1.18625e-08
	0.92	5.51532e-09
	0.93	8.47963e-09
	0.94	4.48446e-09
	0.95	7.51321e-09
	0.96	1.00587e-08
	0.97	9.34991e-09
	0.98	1.03166e-08
	0.99	7.93241e-09
	1	1.81073e-09
	1.01	6.93376e-09
	1.02	7.86822e-09
	1.03	1.18313e-08
	1.04	9.73714e-09
	1.05	8.60953e-09
	1.06	8.28742e-09
	1.07	5.5166e-09
	1.08	8.51313e-09
	1.09	9.06095e-09
	1.1	3.13259e-09
	1.11	6.00024e-09
	1.12	8.70679e-09
	1.13	6.09707e-09
	1.14	1.18323e-08
	1.15	1.56665e-08
	1.16	3.34197e-08
	1.17	4.19581e-08
	1.18	4.52768e-08
	1.19	4.05406e-08
	1.2	4.35049e-08
	1.21	4.30861e-08
	1.22	3.99931e-08
	1.23	4.09276e-08
	1.24	4.39563e-08
	1.25	4.16043e-08
	1.26	4.01223e-08
	1.27	4.26355e-08
	1.28	4.41177e-08
	1.29	4.03803e-08
	1.3	4.07026e-08
	1.31	3.91239e-08
	1.32	4.34415e-08
	1.33	4.23783e-08
	1.34	3.91242e-08
	1.35	4.54393e-08
	1.36	4.41184e-08
	1.37	4.12832e-08
	1.38	4.25398e-08
	1.39	3.94468e-08
	1.4	4.36355e-08
	1.41	4.36355e-08
	1.42	4.14769e-08
	1.43	1.42835e-08
	1.44	5.45531e-09
	1.45	5.6165e-09
	1.46	9.96626e-09
	1.47	6.77658e-09
	1.48	6.39003e-09
	1.49	1.06753e-08
	1.5	1.18998e-08
	1.51	1.16743e-08
	1.52	1.07078e-08
	1.53	3.10403e-09
	1.54	2.97524e-09
	1.55	9.38707e-09
	1.56	4.5864e-09
	1.57	5.9075e-09
	1.58	6.68086e-09
	1.59	8.90411e-09
	1.6	7.2932e-09
	1.61	9.22648e-09
	1.62	8.25997e-09
	1.63	6.64906e-09
	1.64	2.36391e-09
	1.65	5.07046e-09
	1.66	1.06124e-08
	1.67	1.02258e-08
	1.68	9.71037e-09
	1.69	5.48966e-09
	1.7	3.87875e-09
	1.71	8.3574e-09
	1.72	1.17406e-08
	1.73	2.65466e-09
	1.74	5.16789e-09
	1.75	1.02587e-08
	1.76	3.26709e-09
	1.77	1.1451e-08
	1.78	6.03816e-09
	1.79	5.39385e-09
	1.8	4.26624e-09
	1.81	8.22937e-09
	1.82	4.45973e-09
	1.83	6.71521e-09
	1.84	9.26066e-09
	1.85	7.61753e-09
	1.86	7.48874e-09
	1.87	5.45897e-09
	1.88	2.30152e-09
	1.89	6.87682e-09
	1.9	4.29932e-09
	1.91	8.16578e-09
	1.92	9.22912e-09
	1.93	8.32705e-09
	1.94	6.42616e-09
	1.95	5.71741e-09
	1.96	8.3273e-09
	1.97	5.16985e-09
	1.98	7.45754e-09
	1.99	7.16765e-09
	2	5.36342e-09
	2.01	9.03657e-09
	2.02	6.91014e-09
	2.03	6.91023e-09
	2.04	1.13889e-08
	2.05	1.15823e-08
	2.06	9.61695e-09
	2.07	5.26736e-09
	2.08	3.46313e-09
	2.09	1.15182e-08
	2.1	6.36309e-09
	2.11	8.1997e-09
	2.12	6.13772e-09
	2.13	7.49104e-09
	2.14	1.02298e-08
	2.15	1.28719e-08
	2.16	3.68935e-09
	2.17	1.14866e-08
	2.18	7.91032e-09
	2.19	7.45933e-09
	2.2	1.27757e-08
	2.21	1.64488e-08
	2.22	4.04205e-08
	2.23	4.25471e-08
	2.24	4.23216e-08
	2.25	3.92608e-08
	2.26	4.36428e-08
	2.27	4.24185e-08
	2.28	4.32885e-08
	2.29	4.34497e-08
	2.3	4.75417e-08
	2.31	4.19678e-08
	2.32	4.04535e-08
	2.33	4.20002e-08
	2.34	4.14203e-08
	2.35	4.40302e-08
	2.36	4.0035e-08
	2.37	4.22583e-08
	2.38	4.09051e-08
	2.39	4.21296e-08
	2.4	4.80259e-08
	2.41	4.49973e-08
	2.42	3.88112e-08
	2.43	4.25165e-08
	2.44	4.18078e-08
	2.45	4.27423e-08
	2.46	4.34189e-08
	2.47	4.36768e-08
	2.48	4.03905e-08
	2.49	1.26171e-08
	2.5	8.94408e-09
	2.51	7.33317e-09
	2.52	1.04908e-08
	2.53	8.3966e-09
	2.54	8.59e-09
	2.55	1.2972e-08
	2.56	3.53166e-09
	2.57	3.14511e-09
	2.58	1.22634e-08
	2.59	1.11036e-08
	2.6	8.20387e-09
	2.61	1.0266e-08
	2.62	5.23982e-09
	2.63	3.69335e-09
	2.64	1.18128e-08
	2.65	6.59331e-09
	2.66	6.78671e-09
	2.67	7.23788e-09
	2.68	8.01124e-09
	2.69	4.49936e-09
	2.7	9.75128e-09
	2.71	7.85039e-09
	2.72	5.27289e-09
	2.73	2.08321e-09
	2.74	4.46757e-09
	2.75	1.03317e-08
	2.76	1.02995e-08
	2.77	8.36642e-09
	2.78	7.49657e-09
	2.79	3.6625e-09
	2.8	6.69125e-09
	2.81	8.49564e-09
	2.82	4.17827e-09
	2.83	9.39797e-09
	2.84	7.07822e-09
	2.85	8.59883e-10
	2.86	7.27171e-09
	2.87	9.23721e-09
	2.88	9.01175e-09
	2.89	6.85311e-09
	2.9	9.68854e-09
	2.91	5.75781e-09
	2.92	4.85574e-09
	2.93	1.0011e-08
	2.94	9.2378e-09
	2.95	1.03656e-08
	2.96	5.79045e-09
	2.97	5.85498e-09
	2.98	1.12036e-08
	2.99	9.01269e-09
	3	8.94834e-09
	3.01	9.7217e-09
	3.02	8.14301e-09
	3.03	1.08496e-08
	3.04	9.23865e-09
	3.05	1.10753e-08
	3.06	8.49777e-09
	3.07	2.95605e-09
	3.08	1.03345e-08
	3.09	6.69371e-09
	3.1	9.04585e-09
	3.11	9.27147e-09
	3.12	1.11725e-08
	3.13	8.85278e-09
	3.14	3.95546e-09
	3.15	5.34099e-09
	3.16	8.11198e-09
	3.17	8.40205e-09
	3.18	8.69211e-09
	3.19	1.99047e-09
	3.2	7.24239e-09
	3.21	9.46564e-09
	3.22	7.21034e-09
	3.23	1.0819e-08
	3.24	9.49812e-09
	3.25	9.69152e-09
	3.26	1.23981e-08
	3.27	2.14519e-08
	3.28	4.3587e-08
	3.29	4.35549e-08
	3.3	4.06552e-08
	3.31	4.62293e-08
	3.32	3.91088e-08
	3.33	4.01077e-08
	3.34	4.91616e-08
	3.35	3.99146e-08
	3.36	4.22989e-08
	3.37	4.59076e-08
	3.38	4.14936e-08
	3.39	4.22347e-08
	3.4	4.26215e-08
	3.41	3.98506e-08
	3.42	4.49415e-08
	3.43	4.16229e-08
	3.44	4.57793e-08
	3.45	4.4104e-08
	3.46	3.82723e-08
	3.47	4.30087e-08
	3.48	4.36532e-08
	3.49	4.22034e-08
	3.5	4.2139e-08
	3.51	4.19458e-08
	3.52	3.56952e-08
	3.53	4.51357e-08
	3.54	3.65009e-08
	3.55	1.16595e-08
	3.56	6.6655e-09
	3.57	7.11666e-09
	3.58	4.4425e-09
	3.59	9.62998e-09
	3.6	1.37542e-08
	3.61	7.40698e-09
	3.62	9.46913e-09
	3.63	7.56825e-09
	3.64	-2.93304e-10
	3.65	8.08394e-09
	3.66	6.02195e-09
	3.67	5.92538e-09
	3.68	9.08301e-09
	3.69	2.44581e-09
	3.7	4.34686e-09
	3.71	8.37442e-09
	3.72	9.14779e-09
	3.73	6.79582e-09
	3.74	5.18492e-09
	3.75	5.185e-09
	3.76	4.02517e-09
	3.77	4.79853e-09
	3.78	7.95616e-09
	3.79	6.47414e-09
	3.8	8.14965e-09
	3.81	6.53875e-09
	3.82	7.53765e-09
	3.83	7.02221e-09
	3.84	6.57122e-09
	3.85	5.05697e-09
	3.86	5.92699e-09
	3.87	6.73258e-09
	3.88	5.92717e-09
	3.89	5.05732e-09
	3.9	5.34738e-09
	3.91	5.12193e-09
	3.92	6.15304e-09
	3.93	9.27845e-09
	3.94	3.25343e-09
	3.95	6.99102e-09
	3.96	1.41761e-08
	3.97	4.70358e-09
	3.98	1.09221e-08
	3.99	8.24793e-09
	4	5.41267e-09
	4.01	1.12445e-08
	4.02	8.69926e-09
	4.03	2.2876e-09
	4.04	8.95719e-09
	4.05	7.92624e-09
	4.06	2.70672e-09
	4.07	6.02544e-09
	4.08	9.05419e-09
	4.09	8.21656e-09
	4.1	6.0257e-09
	4.11	3.38376e-09
	4.12	2.44947e-09
	4.13	8.95796e-09
	4.14	6.50934e-09
	4.15	4.12515e-09
	4.16	6.02621e-09
	4.17	7.79838e-09
	4.18	1.29007e-09
	4.19	8.86181e-09
	4.2	8.76523e-09
	4.21	8.63644e-09
	4.22	5.09235e-09
	4.23	5.54351e-09
	4.24	3.6104e-09
	4.25	8.76566e-09
	4.26	1.02479e-08
	4.27	5.67273e-09
	4.28	2.96635e-09
	4.29	9.18486e-09
	4.3	5.57632e-09
	4.31	1.10216e-08
	4.32	1.22138e-08
	4.33	1.77464e-09
	4.34	3.59922e-08
	4.35	3.96331e-08
	4.36	3.80866e-08
	4.37	4.18242e-08
	4.38	4.62706e-08
	4.39	3.73458e-08
	4.4	4.05035e-08
	4.41	4.13413e-08
	4.42	3.7926e-08
	4.43	4.64322e-08
	4.44	4.20181e-08
	4.45	4.12449e-08
	4.46	4.0794e-08
	4.47	4.27595e-08
	4.48	3.92476e-08
	4.49	3.74756e-08
	4.5	4.42418e-08
	4.51	4.2051e-08
	4.52	4.07945e-08
	4.53	4.44032e-08
	4.54	4.46288e-08
	4.55	4.16324e-08
	4.56	4.18903e-08
	4.57	4.11493e-08
	4.58	3.97962e-08
	4.59	3.63487e-08
	4.6	4.26317e-08
	4.61	1.34084e-08
	4.62	8.54327e-09
	4.63	1.10565e-08
	4.64	8.28568e-09
	4.65	6.93254e-09
	4.66	9.73575e-09
	4.67	6.15943e-09
	4.68	5.28958e-09
	4.69	8.31833e-09
	4.7	7.19072e-09
	4.71	5.86979e-09
	4.72	7.06201e-09
	4.73	1.07674e-08
	4.74	8.83427e-09
	4.75	8.02886e-09
	4.76	4.90362e-09
	4.77	6.06362e-09
	4.78	4.96823e-09
	4.79	6.32155e-09
	4.8	1.03491e-08
	4.81	9.7048e-09
	4.82	5.54853e-09
	4.83	6.93407e-09
	4.84	1.15738e-08
	4.85	6.25762e-09
	4.86	5.99995e-09
	4.87	1.5376e-08
	4.88	5.74236e-09
	4.89	8.35225e-09
	4.9	8.32012e-09
	4.91	6.41923e-09
	4.92	5.7427e-09
	4.93	1.08013e-08
	4.94	7.67606e-09
	4.95	1.04471e-08
	4.96	8.77171e-09
	4.97	3.1011e-09
	4.98	7.77306e-09
	4.99	1.1124e-08
	5	6.70998e-09
	5.01	6.54896e-09
	5.02	1.07054e-08
	5.03	5.22812e-09
	5.04	6.64588e-09
	5.05	1.164e-08
	5.06	4.51954e-09
	5.07	9.73924e-09
	5.08	1.13503e-08
	5.09	3.48876e-09
	5.1	6.32419e-09
	5.11	1.19627e-08
	5.12	6.09882e-09
	5.13	9.15979e-09
	5.14	1.20919e-08
	5.15	8.38669e-09
	5.16	8.45121e-09
	5.17	1.13833e-08
	5.18	5.64826e-09
	5.19	7.87151e-09
	5.2	8.83819e-09
	5.21	4.0053e-09
	5.22	7.09849e-09
	5.23	6.71194e-09
	5.24	7.96859e-09
	5.25	9.64411e-09
	5.26	6.55109e-09
	5.27	6.93782e-09
	5.28	8.13003e-09
	5.29	6.58357e-09
	5.3	8.22686e-09
	5.31	7.16369e-09
	5.32	5.48835e-09
	5.33	8.8393e-09
	5.34	8.74272e-09
	5.35	1.29314e-08
	5.36	8.48513e-09
	5.37	7.84082e-09
	5.38	1.21906e-08
	5.39	1.21907e-08
	5.4	4.33151e-08
	5.41	4.09631e-08
	5.42	4.27031e-08
	5.43	4.15755e-08
	5.44	5.01138e-08
	5.45	4.23812e-08
	5.46	4.20913e-08
	5.47	4.36379e-08
	5.48	4.12215e-08
	5.49	4.19304e-08
	5.5	3.89663e-08
	5.51	3.99974e-08
	5.52	4.55071e-08
	5.53	4.25752e-08
	5.54	4.0932e-08
	5.55	4.5894e-08
	5.56	4.17699e-08
	5.57	4.30588e-08
	5.58	4.41866e-08
	5.59	4.31234e-08
	5.6	4.21569e-08
	5.61	4.23503e-08
	5.62	4.16738e-08
	5.63	4.32526e-08
	5.64	4.26083e-08
	5.65	4.2995e-08
	5.66	3.98698e-08
	5.67	1.30952e-08
	5.68	8.3912e-09
	5.69	1.084e-08
	5.7	7.61809e-09
	5.71	8.77809e-09
	5.72	8.03712e-09
	5.73	6.26512e-09
	5.74	6.29742e-09
	5.75	7.84406e-09
	5.76	5.78207e-09
	5.77	9.84186e-09
	5.78	3.5913e-09
	5.79	6.65226e-09
	5.8	7.29675e-09
	5.81	7.55459e-09
	5.82	7.1036e-09
	5.83	8.13472e-09
	5.84	6.91045e-09
	5.85	7.55493e-09
	5.86	1.16792e-08
	5.87	9.84271e-09
	5.88	4.1721e-09
	5.89	7.71637e-09
	5.9	3.33456e-09
	5.91	7.71654e-09
	5.92	8.26436e-09
	5.93	7.52339e-09
	5.94	7.10462e-09
	5.95	4.52712e-09
	5.96	4.07613e-09
	5.97	5.33278e-09
	5.98	7.94268e-09
	5.99	5.55849e-09
	6	8.90944e-09
	6.01	6.65414e-09
	6.02	8.49075e-09
	6.03	1.06818e-08
	6.04	8.6198e-09
	6.05	7.29887e-09
	6.06	6.17127e-09
	6.07	7.42792e-09
	6.08	6.36476e-09
	6.09	3.98057e-09
	6.1	8.55587e-09
	6.11	8.39486e-09
	6.12	1.08759e-08
	6.13	5.04417e-09
	6.14	9.36171e-09
	6.15	8.45964e-09
	6.16	7.33203e-09
	6.17	8.23427e-09
	6.18	8.94319e-09
	6.19	7.39673e-09
	6.2	8.46007e-09
	6.21	7.558e-09
	6.22	8.0736e-09
	6.23	8.65364e-09
	6.24	6.72054e-09
	6.25	7.42946e-09
	6.26	1.15537e-08
	6.27	6.88189e-09
	6.28	6.01204e-09
	6.29	9.39521e-09
	6.3	9.52417e-09
	6.31	7.42997e-09
	6.32	6.5279e-09
	6.33	6.8824e-09
	6.34	8.97678e-09
	6.35	6.78591e-09
	6.36	5.88384e-09
	6.37	6.20613e-09
	6.38	4.0797e-09
	6.39	1.00405e-08
	6.4	1.00083e-08
	6.41	6.97974e-09
	6.42	8.33306e-09
	6.43	7.97873e-09
	6.44	1.08464e-08
	6.45	1.20386e-08
	6.46	4.19709e-08
	6.47	4.4323e-08
	6.48	4.02634e-08
	6.49	4.3421e-08
	6.5	4.02958e-08
	6.51	4.29057e-08
	6.52	4.23258e-08
	6.53	4.60956e-08
	6.54	4.05861e-08
	6.55	4.61602e-08
	6.56	4.43882e-08
	6.57	4.08441e-08
	6.58	4.5935e-08
	6.59	4.55162e-08
	6.6	4.15532e-08
	6.61	3.66237e-08
	6.62	4.26811e-08
	6.63	4.18757e-08
	6.64	4.47111e-08
	6.65	3.8815e-08
	6.66	4.26814e-08
	6.67	4.68057e-08
	6.68	4.29071e-08
	6.69	4.30683e-08
	6.7	4.20696e-08
	6.71	4.27141e-08
	6.72	4.02332e-08
	6.73	1.39097e-08
	6.74	8.98018e-09
	6.75	1.03335e-08
	6.76	9.88251e-09
	6.77	6.40285e-09
	6.78	4.34087e-09
	6.79	8.85173e-09
	6.8	5.40429e-09
	6.81	7.94974e-09
	6.82	1.03341e-08
	6.83	4.92125e-09
	6.84	7.6278e-09
	6.85	7.04793e-09
	6.86	5.79144e-09
	6.87	7.82137e-09
	6.88	9.46467e-09
	6.89	8.01486e-09
	6.9	9.78704e-09
	6.91	4.69639e-09
	6.92	6.82299e-09
	6.93	6.85529e-09
	6.94	7.04869e-09
	6.95	7.01656e-09
	6.96	7.2744e-09
	6.97	4.47136e-09
	6.98	8.78891e-09
	6.99	7.37132e-09
	7	7.82248e-09
	7.01	9.8202e-09
	7.02	9.01478e-09
	7.03	6.3084e-09
	7.04	7.17843e-09
	7.05	7.66181e-09
	7.06	9.40176e-09
	7.07	9.36963e-09
	7.08	6.88879e-09
	7.09	7.08219e-09
	7.1	6.4701e-09
	7.11	7.9523e-09
	7.12	8.59678e-09
	7.13	6.82477e-09
	7.14	6.79264e-09
	7.15	7.7271e-09
	7.16	9.08042e-09
	7.17	9.20938e-09
	7.18	6.72854e-09
	7.19	1.1916e-08
	7.2	9.11298e-09
	7.21	6.14884e-09
	7.22	3.60356e-09
	7.23	7.05116e-09
	7.24	8.08228e-09
	7.25	3.21717e-09
	7.26	7.08364e-09
	7.27	7.08372e-09
	7.28	1.08535e-08
	7.29	8.17937e-09
	7.3	9.95154e-09
	7.31	7.69624e-09
	7.32	5.56982e-09
	7.33	8.11527e-09
	7.34	7.43874e-09
	7.35	5.40897e-09
	7.36	9.43654e-09
	7.37	7.08458e-09
	7.38	1.02422e-08
	7.39	7.92246e-09
	7.4	6.53709e-09
	7.41	9.8236e-09
	7.42	8.72821e-09
	7.43	8.53498e-09
	7.44	9.53388e-09
	7.45	7.98741e-09
	7.46	7.89084e-09
	7.47	1.15962e-08
	7.48	1.00175e-08
	7.49	6.24788e-09
	7.5	1.03721e-08
	7.51	1.06944e-08
	7.52	3.79847e-08
	7.53	4.15934e-08
	7.54	4.43321e-08
	7.55	4.19802e-08
	7.56	4.21736e-08
	7.57	4.24314e-08
	7.58	4.23349e-08
	7.59	4.08528e-08
	7.6	4.32694e-08
	7.61	4.23029e-08
	7.62	4.08531e-08
	7.63	4.00154e-08
	7.64	4.19809e-08
	7.65	4.65562e-08
	7.66	4.27866e-08
	7.67	4.29156e-08
	7.68	4.50099e-08
	7.69	4.00482e-08
	7.7	4.43657e-08
	7.71	4.32703e-08
	7.72	4.35282e-08
	7.73	4.14017e-08
	7.74	4.24007e-08
	7.75	4.11764e-08
	7.76	4.36574e-08
	7.77	4.24653e-08
	7.78	4.05322e-08
	7.79	1.51753e-08
	7.8	9.15031e-09
	7.81	9.73035e-09
	7.82	8.50608e-09
	7.83	9.15056e-09
	7.84	7.2819e-09
	7.85	7.05644e-09
	7.86	1.06974e-08
	7.87	6.34778e-09
	7.88	6.8956e-09
	7.89	9.92435e-09
	7.9	8.50676e-09
	7.91	8.66794e-09
	7.92	8.24917e-09
	7.93	7.5082e-09
	7.94	5.15624e-09
	7.95	8.53941e-09
	7.96	8.37839e-09
	7.97	6.34863e-09
	7.98	6.60647e-09
	7.99	8.18533e-09
	8	7.21882e-09
	8.01	9.15209e-09
	8.02	8.0567e-09
	8.03	4.57705e-09
	8.04	6.317e-09
	8.05	8.02474e-09
	8.06	8.41146e-09
	8.07	7.92825e-09
	8.08	6.96174e-09
	8.09	1.07638e-08
	8.1	6.34974e-09
	8.11	8.25079e-09
	8.12	7.73536e-09
	8.13	8.70204e-09
	8.14	7.02669e-09
	8.15	4.06255e-09
	8.16	5.51253e-09
	8.17	8.54128e-09
	8.18	9.83016e-09
	8.19	9.12141e-09
	8.2	8.47709e-09
	8.21	2.32319e-09
	8.22	8.54171e-09
	8.23	7.44632e-09
	8.24	7.83304e-09
	8.25	9.0897e-09
	8.26	7.31769e-09
	8.27	8.57435e-09
	8.28	1.03787e-08
	8.29	7.80125e-09
	8.3	6.25478e-09
	8.31	6.9637e-09
	8.32	6.51271e-09
	8.33	4.16075e-09
	8.34	1.00248e-08
	8.35	7.93064e-09
	8.36	7.35076e-09
	8.37	7.83415e-09
	8.38	7.51203e-09
	8.39	6.77106e-09
	8.4	8.4788e-09
	8.41	7.19009e-09
	8.42	9.18781e-09
	8.43	8.15686e-09
	8.44	1.01223e-08
	8.45	7.89927e-09
	8.46	7.54493e-09
	8.47	5.32185e-09
	8.48	7.48066e-09
	8.49	5.57978e-09
	8.5	8.44743e-09
	8.51	8.86637e-09
	8.52	1.04774e-08
	8.53	5.21609e-10
	8.54	7.64227e-09
	8.55	7.7068e-09
	8.56	1.13155e-08
	8.57	1.04779e-08
	8.58	4.0378e-08
	8.59	4.15057e-08
	8.6	4.17636e-08
	8.61	4.25369e-08
	8.62	4.27948e-08
	8.63	4.19572e-08
	8.64	4.28272e-08
	8.65	4.33428e-08
	8.66	4.28918e-08
	8.67	4.37296e-08
	8.68	3.85101e-08
	8.69	4.21832e-08
	8.7	4.31821e-08
	8.71	4.34077e-08
	8.72	4.28279e-08
	8.73	4.31179e-08
	8.74	4.03793e-08
	8.75	4.22482e-08
	8.76	4.28282e-08
	8.77	3.96063e-08
	8.78	4.2635e-08
	8.79	4.33762e-08
	8.8	4.19908e-08
	8.81	4.31186e-08
	8.82	4.32153e-08
	8.83	4.24422e-08
	8.84	3.94458e-08
	8.85	1.70531e-08
	8.86	1.01259e-08
	8.87	8.6439e-09
	8.88	8.9984e-09
	8.89	7.61304e-09
	8.9	7.9031e-09
	8.91	1.11896e-08
	8.92	7.64551e-09
	8.93	6.90454e-09
	8.94	6.09913e-09
	8.95	7.45245e-09
	8.96	7.22699e-09
	8.97	8.19367e-09
	8.98	6.09947e-09
	8.99	6.45397e-09
	9	7.42065e-09
	9.01	7.64628e-09
	9.02	7.06641e-09
	9.03	9.41854e-09
	9.04	7.29211e-09
	9.05	7.38886e-09
	9.06	7.35672e-09
	9.07	7.38903e-09
	9.08	7.93685e-09
	9.09	7.93694e-09
	9.1	8.3881e-09
	9.11	7.55047e-09
	9.12	6.93838e-09
	9.13	7.45398e-09
	9.14	8.03402e-09
	9.15	8.03411e-09
	9.16	6.39098e-09
	9.17	7.64764e-09
	9.18	4.87682e-09
	9.19	5.10244e-09
	9.2	7.55124e-09
	9.21	8.48569e-09
	9.22	8.87242e-09
	9.23	7.16485e-09
	9.24	7.61602e-09
	9.25	6.77839e-09
	9.26	8.16392e-09
	9.27	8.74396e-09
	9.28	8.61517e-09
	9.29	8.29306e-09
	9.3	5.68334e-09
	9.31	9.03428e-09
	9.32	7.55226e-09
	9.33	1.18698e-08
	9.34	7.19801e-09
	9.35	7.84249e-09
	9.36	6.32824e-09
	9.37	6.39277e-09
	9.38	7.77831e-09
	9.39	8.51945e-09
	9.4	6.58634e-09
	9.41	7.87522e-09
	9.42	7.19869e-09
	9.43	8.80977e-09
	9.44	8.48765e-09
	9.45	8.4233e-09
	9.46	8.39116e-09
	9.47	6.74804e-09
	9.48	6.03929e-09
	9.49	9.80909e-09
	9.5	7.71489e-09
	9.51	8.03717e-09
	9.52	8.4239e-09
	9.53	7.84402e-09
	9.54	7.26415e-09
	9.55	7.16758e-09
	9.56	8.06982e-09
	9.57	8.45654e-09
	9.58	1.30641e-08
	9.59	1.16465e-08
	9.6	8.48902e-09
	9.61	1.16789e-08
	9.62	9.77798e-09
	9.63	1.07769e-08
	9.64	3.65528e-08
	9.65	4.11281e-08
	9.66	4.27392e-08
	9.67	4.31581e-08
	9.68	4.46403e-08
	9.69	4.17729e-08
	9.7	4.35773e-08
	9.71	4.14508e-08
	9.72	4.27397e-08
	9.73	4.23209e-08
	9.74	4.39642e-08
	9.75	4.27722e-08
	9.76	4.30622e-08
	9.77	4.12258e-08
	9.78	4.67355e-08
	9.79	4.31914e-08
	9.8	4.3417e-08
	9.81	4.32882e-08
	9.82	4.24184e-08
	9.83	4.37717e-08
	9.84	4.3224e-08
	9.85	4.31919e-08
	9.86	4.50285e-08
	9.87	4.38042e-08
	9.88	4.29666e-08
	9.89	4.23867e-08
	9.9	4.19357e-08
	9.91	1.9092e-08
	9.92	1.17459e-08
	9.93	1.1295e-08
	9.94	7.07424e-09
	9.95	6.62325e-09
	9.96	8.00878e-09
	9.97	7.26781e-09
	9.98	1.10698e-08
	9.99	7.75128e-09
	10	6.23703e-09
	10.01	4.49725e-09
	10.02	7.59044e-09
	10.03	7.46164e-09
	10.04	8.10612e-09
	10.05	6.59188e-09
	10.06	7.65522e-09
	10.07	7.71974e-09
	10.08	8.94418e-09
	10.09	7.55881e-09
	10.1	8.26773e-09
	10.11	7.49454e-09
	10.12	7.75239e-09
	10.13	8.13911e-09
	10.14	7.30148e-09
	10.15	8.0104e-09
	10.16	7.46275e-09
	10.17	6.754e-09
	10.18	6.81852e-09
	10.19	6.85083e-09
	10.2	1.06851e-08
	10.21	7.52762e-09
	10.22	6.62555e-09
	10.23	4.7891e-09
	10.24	7.52787e-09
	10.25	6.88356e-09
	10.26	6.33591e-09
	10.27	8.55916e-09
	10.28	8.10817e-09
	10.29	7.33498e-09
	10.3	7.94724e-09
	10.31	8.26952e-09
	10.32	7.33523e-09
	10.33	7.01312e-09
	10.34	8.01202e-09
	10.35	8.20542e-09
	10.36	8.88212e-09
	10.37	7.11012e-09
	10.38	8.14124e-09
	10.39	7.62581e-09
	10.4	5.95046e-09
	10.41	8.43147e-09
	10.42	7.49718e-09
	10.43	6.46623e-09
	10.44	8.17397e-09
	10.45	7.52966e-09
	10.46	6.65981e-09
	10.47	8.20645e-09
	10.48	6.98218e-09
	10.49	7.40112e-09
	10.5	8.75444e-09
	10.51	7.85237e-09
	10.52	7.49803e-09
	10.53	5.72603e-09
	10.54	7.94928e-09
	10.55	8.72264e-09
	10.56	7.98167e-09
	10.57	7.82066e-09
	10.58	8.59402e-09
	10.59	8.23969e-09
	10.6	6.85432e-09
	10.61	7.11216e-09
	10.62	8.30438e-09
	10.63	7.75673e-09
	10.64	8.49787e-09
	10.65	7.95022e-09
	10.66	9.01356e-09
	10.67	8.88476e-09
	10.68	7.11276e-09
	10.69	1.13659e-08
	10.7	3.23733e-08
	10.71	4.12338e-08
	10.72	4.17816e-08
	10.73	4.17495e-08
	10.74	4.28128e-08
	10.75	3.9752e-08
	10.76	4.23619e-08
	10.77	4.29742e-08
	10.78	4.30387e-08
	10.79	4.21366e-08
	10.8	4.29744e-08
	10.81	4.22657e-08
	10.82	4.29424e-08
	10.83	4.25881e-08
	10.84	4.24915e-08
	10.85	4.07839e-08
	10.86	4.23628e-08
	10.87	4.36839e-08
	10.88	4.30396e-08
	10.89	4.24919e-08
	10.9	4.39741e-08
	10.91	4.18155e-08
	10.92	4.26211e-08
	10.93	4.23634e-08
	10.94	4.34589e-08
	10.95	4.27502e-08
	10.96	4.00116e-08
	10.97	2.38051e-08
	10.98	1.07239e-08
	10.99	9.14525e-09
	11	8.69426e-09
	11.01	7.08335e-09
	11.02	7.79227e-09
	11.03	5.53697e-09
	11.04	8.88791e-09
	11.05	8.17916e-09
	11.06	9.82246e-09
	11.07	8.21155e-09
	11.08	7.37392e-09
	11.09	6.34297e-09
	11.1	7.82517e-09
	11.11	6.89088e-09
	11.12	8.11532e-09
	11.13	8.05097e-09
	11.14	7.47109e-09
	11.15	9.85545e-09
	11.16	7.72902e-09
	11.17	7.11693e-09
	11.18	9.05021e-09
	11.19	8.18036e-09
	11.2	8.08378e-09
	11.21	6.31178e-09
	11.22	8.11617e-09
	11.23	6.98856e-09
	11.24	8.98628e-09
	11.25	6.79541e-09
	11.26	7.40768e-09
	11.27	5.31347e-09
	11.28	7.66561e-09
	11.29	8.11677e-09
	11.3	8.98679e-09
	11.31	6.69927e-09
	11.32	6.05495e-09
	11.33	5.70062e-09
	11.34	7.795e-09
	11.35	9.11609e-09
	11.36	7.44075e-09
	11.37	7.27973e-09
	11.38	7.7309e-09
	11.39	8.27872e-09
	11.4	8.34324e-09
	11.41	7.86003e-09
	11.42	9.14891e-09
	11.43	7.28024e-09
	11.44	6.73259e-09
	11.45	7.47373e-09
	11.46	7.66714e-09
	11.47	8.24718e-09
	11.48	7.60287e-09
	11.49	8.08625e-09
	11.5	6.76532e-09
	11.51	9.82629e-09
	11.52	8.21539e-09
	11.53	8.69877e-09
	11.54	8.53775e-09
	11.55	8.11898e-09
	11.56	6.95915e-09
	11.57	6.12152e-09
	11.58	7.8937e-09
	11.59	8.4093e-09
	11.6	6.76617e-09
	11.61	7.76507e-09
	11.62	9.05395e-09
	11.63	7.99078e-09
	11.64	7.57201e-09
	11.65	8.08761e-09
	11.66	9.05429e-09
	11.67	6.96009e-09
	11.68	6.8313e-09
	11.69	9.11899e-09
	11.7	1.02145e-08
	11.71	1.09879e-08
	11.72	9.73142e-09
	11.73	8.05607e-09
	11.74	8.37836e-09
	11.75	1.15038e-08
	11.76	2.64539e-08
	11.77	4.19194e-08
	11.78	4.18229e-08
	11.79	4.25318e-08
	11.8	4.17264e-08
	11.81	4.28542e-08
	11.82	4.25965e-08
	11.83	4.39176e-08
	11.84	4.25644e-08
	11.85	4.15335e-08
	11.86	4.35634e-08
	11.87	4.34024e-08
	11.88	4.30159e-08
	11.89	4.23071e-08
	11.9	4.11473e-08
	11.91	4.30161e-08
	11.92	4.19852e-08
	11.93	4.31774e-08
	11.94	4.32419e-08
	11.95	4.09866e-08
	11.96	4.24366e-08
	11.97	4.28233e-08
	11.98	4.23723e-08
	11.99	4.3049e-08
	12	4.27591e-08
	12.01	4.30492e-08
	12.02	4.14383e-08
	12.03	3.02581e-08
	12.04	1.06041e-08
	12.05	8.41322e-09
	12.06	8.83216e-09
	12.07	7.38235e-09
	12.08	6.80248e-09
	12.09	8.44578e-09
	12.1	6.89931e-09
	12.11	7.15716e-09
	12.12	7.96274e-09
	12.13	7.18955e-09
	12.14	8.25288e-09
	12.15	7.38303e-09
	12.16	6.22321e-09
	12.17	7.41542e-09
	12.18	7.76993e-09
	12.19	6.19124e-09
	12.2	8.12452e-09
	12.21	7.73796e-09
	12.22	7.38363e-09
	12.23	6.25602e-09
	12.24	7.706e-09
	12.25	8.3827e-09
	12.26	7.60951e-09
	12.27	8.57619e-09
	12.28	7.73856e-09
	12.29	7.38423e-09
	12.3	7.73873e-09
	12.31	7.09442e-09
	12.32	7.54558e-09
	12.33	7.41679e-09
	12.34	6.93357e-09
	12.35	7.41696e-09
	12.36	6.32157e-09
	12.37	8.3515e-09
	12.38	8.19049e-09
	12.39	7.19176e-09
	12.4	6.67633e-09
	12.41	7.86855e-09
	12.42	8.12639e-09
	12.43	7.41764e-09
	12.44	8.09434e-09
	12.45	7.74001e-09
	12.46	6.25798e-09
	12.47	7.06356e-09
	12.48	7.51472e-09
	12.49	7.80479e-09
	12.5	7.77265e-09
	12.51	7.83718e-09
	12.52	7.86948e-09
	12.53	7.54737e-09
	12.54	7.32192e-09
	12.55	7.67642e-09
	12.56	7.6765e-09
	12.57	7.96657e-09
	12.58	7.96665e-09
	12.59	7.61232e-09
	12.6	6.61359e-09
	12.61	8.41799e-09
	12.62	8.03143e-09
	12.63	7.58044e-09
	12.64	8.48268e-09
	12.65	5.74408e-09
	12.66	8.19287e-09
	12.67	9.48175e-09
	12.68	7.93528e-09
	12.69	7.06543e-09
	12.7	7.54882e-09
	12.71	7.58112e-09
	12.72	7.54899e-09
	12.73	9.57892e-09
	12.74	8.19355e-09
	12.75	8.41918e-09
	12.76	7.80709e-09
	12.77	8.19381e-09
	12.78	8.22611e-09
	12.79	9.70831e-09
	12.8	9.51508e-09
	12.81	1.12873e-08
	12.82	1.93423e-08
	12.83	4.12841e-08
	12.84	4.46028e-08
	12.85	4.33463e-08
	12.86	4.22509e-08
	12.87	4.20577e-08
	12.88	4.20256e-08
	12.89	4.24767e-08
	12.9	4.3089e-08
	12.91	4.44101e-08
	12.92	4.20259e-08
	12.93	4.19615e-08
	12.94	4.12206e-08
	12.95	4.2445e-08
	12.96	4.1704e-08
	12.97	4.39273e-08
	12.98	4.27997e-08
	12.99	4.18332e-08
	13	4.15433e-08
	13.01	4.23489e-08
	13.02	4.18012e-08
	13.03	4.48622e-08
	13.04	4.17692e-08
	13.05	4.2027e-08
	13.06	4.11249e-08
	13.07	4.20594e-08
	13.08	4.07707e-08
	13.09	3.75166e-08
	13.1	1.09353e-08
	13.11	8.58334e-09
	13.12	7.93903e-09
	13.13	7.7458e-09
	13.14	6.90817e-09
	13.15	8.42258e-09
	13.16	9.38926e-09
	13.17	7.5206e-09
	13.18	5.87747e-09
	13.19	6.81193e-09
	13.2	8.97075e-09
	13.21	6.90876e-09
	13.22	7.42437e-09
	13.23	8.26217e-09
	13.24	7.32788e-09
	13.25	8.0368e-09
	13.26	7.5858e-09
	13.27	8.26251e-09
	13.28	7.07046e-09
	13.29	6.61947e-09
	13.3	7.26395e-09
	13.31	7.97287e-09
	13.32	8.52069e-09
	13.33	7.65084e-09
	13.34	8.16644e-09
	13.35	7.81211e-09
	13.36	7.61888e-09
	13.37	7.87672e-09
	13.38	8.8434e-09
	13.39	7.94133e-09
	13.4	7.65144e-09
	13.41	6.71715e-09
	13.42	7.16831e-09
	13.43	7.94167e-09
	13.44	9.26277e-09
	13.45	7.52298e-09
	13.46	7.94193e-09
	13.47	6.55656e-09
	13.48	7.71656e-09
	13.49	8.48992e-09
	13.5	8.94108e-09
	13.51	7.55571e-09
	13.52	7.81356e-09
	13.53	6.78261e-09
	13.54	7.87817e-09
	13.55	8.74819e-09
	13.56	8.94159e-09
	13.57	8.03952e-09
	13.58	7.42743e-09
	13.59	7.62083e-09
	13.6	8.072e-09
	13.61	9.81195e-09
	13.62	7.74997e-09
	13.63	7.29898e-09
	13.64	7.5246e-09
	13.65	7.36359e-09
	13.66	6.78372e-09
	13.67	7.71818e-09
	13.68	8.1049e-09
	13.69	7.91166e-09
	13.7	7.42845e-09
	13.71	7.8474e-09
	13.72	8.29856e-09
	13.73	6.84875e-09
	13.74	8.10541e-09
	13.75	7.84774e-09
	13.76	8.68554e-09
	13.77	7.17129e-09
	13.78	8.55683e-09
	13.79	7.84808e-09
	13.8	7.7515e-09
	13.81	8.55708e-09
	13.82	7.42947e-09
	13.83	8.39615e-09
	13.84	8.23514e-09
	13.85	8.55742e-09
	13.86	9.6852e-09
	13.87	1.02652e-08
	13.88	1.67737e-08
	13.89	4.0842e-08
	13.9	4.23242e-08
	13.91	4.19699e-08
	13.92	4.26788e-08
	13.93	4.255e-08
	13.94	4.30656e-08
	13.95	4.1648e-08
	13.96	4.19381e-08
	13.97	4.24215e-08
	13.98	4.24216e-08
	13.99	4.2325e-08
	14	4.39683e-08
	14.01	4.2744e-08
	14.02	4.27441e-08
	14.03	4.28086e-08
	14.04	4.28409e-08
	14.05	4.30343e-08
	14.06	4.33244e-08
	14.07	4.27123e-08
	14.08	4.23902e-08
	14.09	4.25192e-08
	14.1	4.2197e-08
	14.11	4.27449e-08
	14.12	4.17139e-08
	14.13	4.29061e-08
	14.14	4.24874e-08
	14.15	3.95554e-08
	14.16	1.21042e-08
	14.17	9.33342e-09
	14.18	8.88243e-09
	14.19	7.59372e-09
	14.2	7.20717e-09
	14.21	8.59271e-09
	14.22	1.06871e-08
	14.23	6.53081e-09
	14.24	8.62518e-09
	14.25	7.3687e-09
	14.26	5.95111e-09
	14.27	9.55981e-09
	14.28	6.98231e-09
	14.29	6.62798e-09
	14.3	7.8202e-09
	14.31	5.21048e-09
	14.32	6.78933e-09
	14.33	7.36938e-09
	14.34	7.72388e-09
	14.35	6.53183e-09
	14.36	7.40185e-09
	14.37	5.50097e-09
	14.38	7.3698e-09
	14.39	6.49995e-09
	14.4	7.94993e-09
	14.41	7.66004e-09
	14.42	7.75678e-09
	14.43	7.01581e-09
	14.44	6.50038e-09
	14.45	7.59594e-09
	14.46	7.75712e-09
	14.47	7.24169e-09
	14.48	8.78833e-09
	14.49	6.59746e-09
	14.5	7.59636e-09
	14.51	1.00774e-08
	14.52	7.98317e-09
	14.53	8.94985e-09
	14.54	6.43679e-09
	14.55	6.05024e-09
	14.56	8.53125e-09
	14.57	9.11129e-09
	14.58	9.04694e-09
	14.59	8.40263e-09
	14.6	6.50174e-09
	14.61	7.98394e-09
	14.62	7.37185e-09
	14.63	6.69532e-09
	14.64	8.78969e-09
	14.65	6.98546e-09
	14.66	1.06586e-08
	14.67	6.82453e-09
	14.68	6.9535e-09
	14.69	9.14453e-09
	14.7	8.27468e-09
	14.71	7.85591e-09
	14.72	8.17819e-09
	14.73	4.76298e-09
	14.74	7.85617e-09
	14.75	7.05075e-09
	14.76	9.01625e-09
	14.77	6.76095e-09
	14.78	7.30877e-09
	14.79	7.53439e-09
	14.8	9.85431e-09
	14.81	8.75892e-09
	14.82	8.85566e-09
	14.83	7.21254e-09
	14.84	8.01812e-09
	14.85	8.08264e-09
	14.86	7.34167e-09
	14.87	7.2451e-09
	14.88	9.04949e-09
	14.89	8.14742e-09
	14.9	8.21195e-09
	14.91	7.98649e-09
	14.92	9.88755e-09
	14.93	1.15308e-08
	14.94	1.65894e-08
	14.95	4.02711e-08
	14.96	4.16244e-08
	14.97	4.243e-08
	14.98	4.31711e-08
	14.99	4.32034e-08
	15	4.27202e-08
	15.01	4.25592e-08
	15.02	4.21404e-08
	15.03	4.40093e-08
	15.04	4.23017e-08
	15.05	4.40739e-08
	15.06	4.31396e-08
	15.07	4.29141e-08
	15.08	4.17221e-08
	15.09	4.19155e-08
	15.1	4.38166e-08
	15.11	4.27534e-08
	15.12	4.22702e-08
	15.13	4.29147e-08
	15.14	4.24314e-08
	15.15	4.27537e-08
	15.16	4.31727e-08
	15.17	4.33983e-08
	15.18	4.2464e-08
	15.19	4.30763e-08
	15.2	4.03377e-08
	15.21	3.88556e-08
	15.22	1.22099e-08
	15.23	1.03413e-08
	15.24	7.76376e-09
	15.25	8.02161e-09
	15.26	6.99066e-09
	15.27	6.57189e-09
	15.28	5.60538e-09
	15.29	9.47184e-09
	15.3	9.89078e-09
	15.31	8.73095e-09
	15.32	6.95895e-09
	15.33	8.08673e-09
	15.34	6.37916e-09
	15.35	7.31362e-09
	15.36	6.31489e-09
	15.37	7.79709e-09
	15.38	6.63726e-09
	15.39	7.08842e-09
	15.4	8.73172e-09
	15.41	5.28428e-09
	15.42	8.31303e-09
	15.43	7.66872e-09
	15.44	6.79887e-09
	15.45	8.89325e-09
	15.46	7.79786e-09
	15.47	7.95904e-09
	15.48	7.95913e-09
	15.49	7.37925e-09
	15.5	7.18602e-09
	15.51	6.12285e-09
	15.52	7.50839e-09
	15.53	7.28294e-09
	15.54	8.50737e-09
	15.55	7.70196e-09
	15.56	7.57317e-09
	15.57	1.01186e-08
	15.58	7.9922e-09
	15.59	7.50898e-09
	15.6	8.92674e-09
	15.61	8.12133e-09
	15.62	8.2503e-09
	15.63	1.06669e-08
	15.64	5.3829e-09
	15.65	5.60853e-09
	15.66	1.03771e-08
	15.67	7.44523e-09
	15.68	8.05749e-09
	15.69	7.92869e-09
	15.7	7.38104e-09
	15.71	8.28328e-09
	15.72	6.60794e-09
	15.73	7.96125e-09
	15.74	7.44582e-09
	15.75	1.22789e-08
	15.76	6.38274e-09
	15.77	7.76828e-09
	15.78	8.155e-09
	15.79	6.80185e-09
	15.8	7.83297e-09
	15.81	9.21851e-09
	15.82	7.38206e-09
	15.83	7.57547e-09
	15.84	7.96219e-09
	15.85	6.73792e-09
	15.86	4.41818e-09
	15.87	7.02807e-09
	15.88	9.89572e-09
	15.89	1.16679e-08
	15.9	7.25387e-09
	15.91	8.41386e-09
	15.92	7.89843e-09
	15.93	6.54529e-09
	15.94	9.99289e-09
	15.95	8.83306e-09
	15.96	8.83315e-09
	15.97	8.05996e-09
	15.98	9.50993e-09
	15.99	8.80118e-09
	16	1.59218e-08
	16.01	4.25677e-08
	16.02	4.15046e-08
	16.03	4.15046e-08
	16.04	4.16336e-08
	16.05	4.29225e-08
	16.06	4.31481e-08
	16.07	4.1505e-08
	16.08	4.21817e-08
	16.09	4.24718e-08
	16.1	4.26652e-08
	16.11	4.31808e-08
	16.12	4.42119e-08
	16.13	4.30198e-08
	16.14	4.55331e-08
	16.15	4.23112e-08
	16.16	4.23435e-08
	16.17	4.23113e-08
	16.18	4.39546e-08
	16.19	4.28915e-08
	16.2	4.19249e-08
	16.21	4.26983e-08
	16.22	4.16996e-08
	16.23	4.39551e-08
	16.24	4.23119e-08
	16.25	4.53407e-08
	16.26	4.28921e-08
	16.27	4.04757e-08
	16.28	9.83469e-09
	16.29	1.03503e-08
	16.3	8.12721e-09
	16.31	8.12729e-09
	16.32	7.80518e-09
	16.33	6.03317e-09
	16.34	6.45212e-09
	16.35	8.54649e-09
	16.36	6.90336e-09
	16.37	9.31994e-09
	16.38	7.80569e-09
	16.39	8.09575e-09
	16.4	7.83808e-09
	16.41	6.96823e-09
	16.42	7.99935e-09
	16.43	9.73931e-09
	16.44	7.41956e-09
	16.45	8.25736e-09
	16.46	6.93644e-09
	16.47	6.38878e-09
	16.48	6.96883e-09
	16.49	7.77441e-09
	16.5	7.45229e-09
	16.51	5.68029e-09
	16.52	5.93813e-09
	16.53	6.90481e-09
	16.54	8.00037e-09
	16.55	8.80595e-09
	16.56	5.93847e-09
	16.57	5.39082e-09
	16.58	4.39209e-09
	16.59	7.77526e-09
	16.6	7.03429e-09
	16.61	7.80765e-09
	16.62	7.4211e-09
	16.63	5.19801e-09
	16.64	6.19691e-09
	16.65	8.09797e-09
	16.66	8.77467e-09
	16.67	9.09695e-09
	16.68	8.3882e-09
	16.69	7.67945e-09
	16.7	7.84063e-09
	16.71	6.90634e-09
	16.72	1.01284e-08
	16.73	9.99962e-09
	16.74	7.00326e-09
	16.75	4.78018e-09
	16.76	9.48436e-09
	16.77	6.68132e-09
	16.78	8.74347e-09
	16.79	9.22685e-09
	16.8	7.45485e-09
	16.81	7.00386e-09
	16.82	8.90491e-09
	16.83	6.58517e-09
	16.84	8.03515e-09
	16.85	9.19514e-09
	16.86	7.77756e-09
	16.87	7.29434e-09
	16.88	8.13215e-09
	16.89	5.13579e-09
	16.9	9.03447e-09
	16.91	1.042e-08
	16.92	4.7494e-09
	16.93	7.45595e-09
	16.94	1.02269e-08
	16.95	9.13156e-09
	16.96	8.80944e-09
	16.97	1.11938e-08
	16.98	7.39194e-09
	16.99	4.65334e-09
	17	6.2322e-09
	17.01	1.00987e-08
	17.02	9.84099e-09
	17.03	1.02277e-08
	17.04	8.90678e-09
	17.05	8.64911e-09
	17.06	1.25156e-08
	17.07	4.07724e-08
	17.08	4.35112e-08
	17.09	4.27058e-08
	17.1	4.27059e-08
	17.11	4.23838e-08
	17.12	4.1224e-08
	17.13	4.38983e-08
	17.14	4.41561e-08
	17.15	4.31252e-08
	17.16	4.24486e-08
	17.17	4.26743e-08
	17.18	3.90335e-08
	17.19	4.20945e-08
	17.2	4.38667e-08
	17.21	4.30935e-08
	17.22	4.13859e-08
	17.23	4.36736e-08
	17.24	4.18049e-08
	17.25	4.22883e-08
	17.26	4.46727e-08
	17.27	4.26429e-08
	17.28	4.46084e-08
	17.29	4.26431e-08
	17.3	4.34164e-08
	17.31	4.29654e-08
	17.32	4.29333e-08
	17.33	3.9357e-08
	17.34	1.37101e-08
	17.35	1.03271e-08
	17.36	8.03957e-09
	17.37	9.71509e-09
	17.38	6.62207e-09
	17.39	8.58757e-09
	17.4	7.49218e-09
	17.41	7.49226e-09
	17.42	7.84677e-09
	17.43	8.52347e-09
	17.44	7.04144e-09
	17.45	7.87924e-09
	17.46	6.71941e-09
	17.47	5.7529e-09
	17.48	8.07281e-09
	17.49	8.8784e-09
	17.5	6.55865e-09
	17.51	8.39527e-09
	17.52	8.10538e-09
	17.53	7.23552e-09
	17.54	7.52559e-09
	17.55	8.13785e-09
	17.56	7.49354e-09
	17.57	9.45903e-09
	17.58	5.23832e-09
	17.59	6.88162e-09
	17.6	6.20509e-09
	17.61	8.07392e-09
	17.62	1.02327e-08
	17.63	8.87959e-09
	17.64	7.6231e-09
	17.65	7.78428e-09
	17.66	6.59224e-09
	17.67	7.75223e-09
	17.68	8.0423e-09
	17.69	5.98031e-09
	17.7	8.88018e-09
	17.71	6.56044e-09
	17.72	5.40061e-09
	17.73	7.10835e-09
	17.74	6.97955e-09
	17.75	8.97727e-09
	17.76	6.97972e-09
	17.77	6.68983e-09
	17.78	6.20662e-09
	17.79	6.43224e-09
	17.8	8.07554e-09
	17.81	9.3322e-09
	17.82	9.26784e-09
	17.83	6.88366e-09
	17.84	7.56036e-09
	17.85	7.52823e-09
	17.86	9.84814e-09
	17.87	7.56062e-09
	17.88	8.33398e-09
	17.89	1.02673e-08
	17.9	7.94751e-09
	17.91	7.72206e-09
	17.92	6.04671e-09
	17.93	1.14275e-08
	17.94	7.23902e-09
	17.95	6.20807e-09
	17.96	9.01128e-09
	17.97	8.72138e-09
	17.98	1.04613e-08
	17.99	6.56283e-09
	18	6.98177e-09
	18.01	8.62506e-09
	18.02	3.79218e-09
	18.03	9.10853e-09
	18.04	9.55969e-09
	18.05	7.85213e-09
	18.06	7.20782e-09
	18.07	8.27116e-09
	18.08	5.1137e-09
	18.09	7.75581e-09
	18.1	9.43133e-09
	18.11	1.07846e-08
	18.12	1.52311e-08
	18.13	3.89449e-08
	18.14	4.44868e-08
	18.15	4.15871e-08
	18.16	4.46159e-08
	18.17	4.39071e-08
	18.18	4.07497e-08
	18.19	4.18775e-08
	18.2	4.23608e-08
	18.21	4.37786e-08
	18.22	4.74195e-08
	18.23	4.30699e-08
	18.24	4.53254e-08
	18.25	4.17169e-08
	18.26	4.22647e-08
	18.27	4.58412e-08
	18.28	4.40369e-08
	18.29	4.3006e-08
	18.3	4.18462e-08
	18.31	4.17174e-08
	18.32	4.24585e-08
	18.33	4.10087e-08
	18.34	4.40052e-08
	18.35	4.38764e-08
	18.36	4.0429e-08
	18.37	4.26845e-08
	18.38	4.1428e-08
	18.39	3.67562e-08
	18.4	1.42991e-08
	18.41	9.62729e-09
	18.42	8.3708e-09
	18.43	6.69545e-09
	18.44	7.33993e-09
	18.45	4.02138e-09
	18.46	9.20885e-09
	18.47	7.66239e-09
	18.48	5.98704e-09
	18.49	8.24251e-09
	18.5	6.37385e-09
	18.51	8.436e-09
	18.52	3.69977e-09
	18.53	1.0176e-08
	18.54	5.63313e-09
	18.55	5.95542e-09
	18.56	1.09174e-08
	18.57	6.50332e-09
	18.58	6.02011e-09
	18.59	7.95339e-09
	18.6	8.43677e-09
	18.61	5.76261e-09
	18.62	8.98468e-09
	18.63	9.72582e-09
	18.64	7.85715e-09
	18.65	6.8262e-09
	18.66	2.70215e-09
	18.67	1.06283e-08
	18.68	6.79424e-09
	18.69	8.17978e-09
	18.7	5.89225e-09
	18.71	4.95796e-09
	18.72	7.89005e-09
	18.73	8.76007e-09
	18.74	9.79119e-09
	18.75	6.27932e-09
	18.76	6.63382e-09
	18.77	6.63391e-09
	18.78	4.2175e-09
	18.79	5.76414e-09
	18.8	5.31315e-09
	18.81	6.50537e-09
	18.82	8.92194e-09
	18.83	9.3731e-09
	18.84	4.50799e-09
	18.85	6.73125e-09
	18.86	8.82562e-09
	18.87	7.56913e-09
	18.88	1.16289e-08
	18.89	7.63374e-09
	18.9	5.44288e-09
	18.91	1.00504e-08
	18.92	9.88939e-09
	18.93	8.92288e-09
	18.94	4.08999e-09
	18.95	7.69869e-09
	18.96	6.47443e-09
	18.97	1.1243e-08
	18.98	7.92449e-09
	18.99	8.76229e-09
	19	8.63349e-09
	19.01	9.24576e-09
	19.02	4.38065e-09
	19.03	9.82588e-09
	19.04	9.56821e-09
	19.05	7.24847e-09
	19.06	6.79748e-09
	19.07	5.92762e-09
	19.08	8.89193e-09
	19.09	9.56864e-09
	19.1	6.31452e-09
	19.11	9.11773e-09
	19.12	7.3135e-09
	19.13	3.57609e-09
	19.14	6.83038e-09
	19.15	9.53693e-09
	19.16	8.02268e-09
	19.17	1.27591e-08
	19.18	1.67544e-08
	19.19	3.94373e-08
	19.2	3.99851e-08
	19.21	4.17895e-08
	19.22	4.01786e-08
	19.23	4.02431e-08
	19.24	4.22408e-08
	19.25	4.31753e-08
	19.26	4.30787e-08
	19.27	4.47864e-08
	19.28	3.72149e-08
	19.29	4.34656e-08
	19.3	4.44001e-08
	19.31	4.31436e-08
	19.32	4.23382e-08
	19.33	4.22416e-08
	19.34	4.44004e-08
	19.35	4.58182e-08
	19.36	3.90521e-08
	19.37	4.5045e-08
	19.38	4.13076e-08
	19.39	4.25965e-08
	19.4	4.62697e-08
	19.41	4.11146e-08
	19.42	4.09213e-08
	19.43	4.1888e-08
	19.44	4.15659e-08
	19.45	3.94073e-08
	19.46	1.26971e-08
	19.47	1.12473e-08
	19.48	6.63995e-09
	19.49	9.1854e-09
	19.5	9.08883e-09
	19.51	5.48029e-09
	19.52	8.79902e-09
	19.53	7.67141e-09
	19.54	7.6715e-09
	19.55	5.96393e-09
	19.56	7.80055e-09
	19.57	9.57272e-09
	19.58	3.99878e-09
	19.59	9.57289e-09
	19.6	7.54313e-09
	19.61	8.83201e-09
	19.62	1.00564e-08
	19.63	8.89662e-09
	19.64	6.67353e-09
	19.65	1.06044e-08
	19.66	5.80377e-09
	19.67	7.41485e-09
	19.68	6.51278e-09
	19.69	1.0057e-08
	19.7	8.73611e-09
	19.71	5.70754e-09
	19.72	6.28758e-09
	19.73	1.31183e-08
	19.74	6.73883e-09
	19.75	6.70669e-09
	19.76	6.83566e-09
	19.77	7.22238e-09
	19.78	1.067e-08
	19.79	9.02686e-09
	19.8	8.57587e-09
	19.81	1.41178e-08
	19.82	6.38509e-09
	19.83	5.86966e-09
	19.84	1.09927e-08
	19.85	9.31735e-09
	19.86	8.1253e-09
	19.87	6.41773e-09
	19.88	6.74002e-09
	19.89	9.51101e-09
	19.9	3.58265e-09
	19.91	8.12573e-09
	19.92	6.8048e-09
	19.93	8.89917e-09
	19.94	6.19279e-09
	19.95	1.04459e-08
	19.96	6.03186e-09
[truncated: 1,046,576+ more rows]

## Sheet: b
		Time	Charge
		s	C
			Zr50Cu40Al10
		0	2.66981e-09
		0.01	7.04396e-10
		0.02	6.14954e-09
		0.03	3.57195e-09
		0.04	4.7963e-09
		0.05	8.56601e-09
		0.06	8.63045e-09
		0.07	3.47527e-09
		0.08	4.31298e-09
		0.09	2.63755e-09
		0.1	7.40608e-09
		0.11	4.63517e-09
		0.12	1.9287e-09
		0.13	1.57427e-09
		0.14	1.76759e-09
		0.15	6.0767e-10
		0.16	1.24368e-10
		0.17	-4.51582e-12
		0.18	8.97634e-10
		0.19	6.95496e-09
		0.2	4.14327e-10
		0.21	2.47639e-09
		0.22	4.4418e-09
		0.23	4.05515e-09
		0.24	2.25084e-09
		0.25	-4.09647e-09
		0.26	4.98951e-09
		0.27	4.95729e-09
		0.28	2.63746e-09
		0.29	1.12312e-09
		0.3	7.37376e-09
		0.31	2.0745e-08
		0.32	3.16031e-08
		0.33	3.61461e-08
		0.34	3.8047e-08
		0.35	3.82403e-08
		0.36	3.62105e-08
		0.37	3.75315e-08
		0.38	3.5115e-08
		0.39	3.69837e-08
		0.4	4.07534e-08
		0.41	3.26663e-08
		0.42	3.31173e-08
		0.43	3.44706e-08
		0.44	3.8498e-08
		0.45	3.69193e-08
		0.46	3.01209e-08
		0.47	3.07008e-08
		0.48	3.21829e-08
		0.49	3.1603e-08
		0.5	3.23118e-08
		0.51	3.11197e-08
		0.52	3.22151e-08
		0.53	3.51471e-08
		0.54	3.45672e-08
		0.55	3.14096e-08
		0.56	3.32462e-08
		0.57	3.48571e-08
		0.58	3.27629e-08
		0.59	2.79943e-08
		0.6	3.73278e-09
		0.61	6.0526e-09
		0.62	9.629e-09
		0.63	9.50011e-09
		0.64	4.02274e-09
		0.65	3.53944e-09
		0.66	1.47736e-09
		0.67	-2.5179e-09
		0.68	-8.74695e-10
		0.69	4.15159e-09
		0.7	8.00727e-10
		0.71	-1.6802e-09
		0.72	3.7005e-09
		0.73	1.50955e-09
		0.74	2.15394e-09
		0.75	3.41051e-09
		0.76	9.24229e-09
		0.77	2.21837e-09
		0.78	1.50952e-09
		0.79	7.69573e-09
		0.8	6.37471e-09
		0.81	6.56802e-09
		0.82	5.4081e-09
		0.83	1.1873e-09
		0.84	-3.5168e-09
		0.85	2.12167e-09
		0.86	7.27684e-09
		0.87	1.67058e-09
		0.88	2.89493e-09
		0.89	-3.91497e-10
		0.9	1.15505e-09
		0.91	4.76366e-09
		0.92	4.92476e-09
		0.93	1.63833e-09
		0.94	6.02022e-09
		0.95	5.15028e-09
		0.96	3.53929e-09
		0.97	6.72905e-09
		0.98	4.15146e-09
		0.99	-1.51924e-09
		1	6.43905e-09
		1.01	2.02493e-09
		1.02	-1.03596e-09
		1.03	1.44497e-09
		1.04	4.50584e-09
		1.05	2.21823e-09
		1.06	-1.98259e-10
		1.07	4.79581e-09
		1.08	2.3471e-09
		1.09	4.08696e-09
		1.1	6.63232e-09
		1.11	2.18598e-09
		1.12	5.50462e-09
		1.13	1.83156e-09
		1.14	6.21345e-09
		1.15	1.67045e-09
		1.16	7.53445e-09
		1.17	4.18358e-09
		1.18	1.02604e-09
		1.19	8.00493e-10
		1.2	-3.45253e-09
		1.21	6.21341e-09
		1.22	4.95684e-09
		1.23	4.82795e-09
		1.24	5.05349e-09
		1.25	9.85423e-09
		1.26	2.57255e-09
		1.27	3.02362e-09
		1.28	3.92577e-09
		1.29	4.44129e-09
		1.3	1.41262e-09
		1.31	3.9902e-09
		1.32	6.98664e-09
		1.33	6.18114e-09
		1.34	4.57014e-09
		1.35	6.08447e-09
		1.36	3.24912e-09
		1.37	1.02408e-08
		1.38	3.592e-08
		1.39	4.08174e-08
		1.4	3.92386e-08
		1.41	3.42446e-08
		1.42	3.70155e-08
		1.43	3.37613e-08
		1.44	3.89164e-08
		1.45	4.1494e-08
		1.46	3.97541e-08
		1.47	3.26335e-08
		1.48	3.32457e-08
		1.49	3.53078e-08
		1.5	3.55978e-08
		1.51	3.36968e-08
		1.52	3.4019e-08
		1.53	3.26335e-08
		1.54	3.53078e-08
		1.55	3.74665e-08
		1.56	3.95285e-08
		1.57	3.64999e-08
		1.58	3.9013e-08
		1.59	3.62421e-08
		1.6	3.84975e-08
		1.61	3.89808e-08
		1.62	3.67898e-08
		1.63	3.68543e-08
		1.64	2.89604e-08
		1.65	2.73816e-08
		1.66	7.95307e-09
		1.67	5.4077e-09
		1.68	6.34207e-09
		1.69	-5.24035e-12
		1.7	-2.42173e-09
		1.71	3.05563e-09
		1.72	5.02104e-09
		1.73	9.11295e-09
		1.74	3.08784e-09
		1.75	1.67016e-09
		1.76	2.79785e-09
		1.77	2.95894e-09
		1.78	9.93531e-10
		1.79	1.83124e-09
		1.8	5.24654e-09
		1.81	-2.96952e-09
		1.82	6.08424e-09
		1.83	4.56991e-09
		1.84	5.14986e-09
		1.85	1.96009e-09
		1.86	3.21666e-09
		1.87	2.6367e-09
		1.88	6.82527e-09
		1.89	3.34553e-09
		1.9	3.9577e-09
		1.91	2.0245e-09
		1.92	1.7023e-09
		1.93	6.37417e-09
		1.94	7.03476e-10
		1.95	-2.63123e-10
		1.96	1.70228e-09
		1.97	5.34312e-09
		1.98	2.50777e-09
		1.99	5.18201e-09
		2	4.40873e-09
		2.01	1.73448e-09
		2.02	9.04837e-09
		2.03	4.95645e-09
		2.04	7.24405e-09
		2.05	3.82875e-09
		2.06	4.02206e-09
		2.07	5.02087e-09
		2.08	8.43617e-09
		2.09	4.08649e-09
		2.1	3.37765e-09
		2.11	2.991e-09
		2.12	3.05544e-09
		2.13	-7.78726e-10
		2.14	2.89433e-09
		2.15	3.92536e-09
		2.16	2.15326e-09
		2.17	1.86328e-09
		2.18	3.37761e-09
		2.19	4.08644e-09
		2.2	6.43848e-09
		2.21	-9.07644e-10
		2.22	1.95992e-09
		2.23	2.60431e-09
		2.24	1.12219e-09
		2.25	1.86324e-09
		2.26	4.63414e-09
		2.27	1.41216e-09
		2.28	3.82864e-09
		2.29	3.50643e-09
		2.3	4.66634e-09
		2.31	5.31073e-09
		2.32	6.4062e-09
		2.33	6.59952e-09
		2.34	3.47419e-09
		2.35	6.18065e-09
		2.36	9.61034e-10
		2.37	9.82148e-09
		2.38	-1.22992e-09
		2.39	6.38822e-10
		2.4	3.34528e-09
		2.41	7.40498e-09
		2.42	8.79042e-09
		2.43	9.98255e-09
		2.44	3.41796e-08
		2.45	3.56295e-08
		2.46	3.61128e-08
		2.47	3.49207e-08
		2.48	2.75746e-08
		2.49	3.86904e-08
		2.5	3.53717e-08
		2.51	3.6725e-08
		2.52	3.50173e-08
		2.53	3.6725e-08
		2.54	3.66283e-08
		2.55	3.88837e-08
		2.56	3.79815e-08
		2.57	3.52428e-08
		2.58	3.57261e-08
		2.59	3.75949e-08
		2.6	3.49528e-08
		2.61	3.35029e-08
		2.62	3.50817e-08
		2.63	3.67893e-08
		2.64	3.67571e-08
		2.65	3.48884e-08
		2.66	3.78848e-08
		2.67	3.74337e-08
		2.68	3.43728e-08
		2.69	3.4695e-08
		2.7	3.75304e-08
		2.71	3.07642e-08
		2.72	7.08263e-09
		2.73	4.82724e-09
		2.74	6.406e-09
		2.75	5.85826e-09
		2.76	-1.99069e-10
		2.77	2.70071e-09
		2.78	2.57183e-09
		2.79	-5.85722e-10
		2.8	1.31524e-09
		2.81	5.82601e-09
		2.82	4.60166e-09
		2.83	5.53603e-09
		2.84	2.82956e-09
		2.85	-4.89091e-10
		2.86	6.14819e-09
		2.87	1.47631e-09
		2.88	5.41929e-10
		2.89	2.86175e-09
		2.9	8.64118e-10
		2.91	3.37726e-09
		2.92	3.44169e-09
		2.93	3.69945e-09
		2.94	3.66722e-09
		2.95	4.69825e-09
		2.96	3.3128e-09
		2.97	3.11947e-09
		2.98	2.02399e-09
		2.99	1.05739e-09
		3	6.01924e-09
		3.01	1.70178e-09
		3.02	1.76622e-09
		3.03	2.37839e-09
		3.04	5.02041e-09
		3.05	4.79486e-09
		3.06	4.82708e-09
		3.07	2.53947e-09
		3.08	1.41177e-09
		3.09	3.08719e-09
		3.1	3.69937e-09
		3.11	2.24947e-09
		3.12	5.98697e-09
		3.13	2.57166e-09
		3.14	4.9237e-09
		3.15	3.50602e-09
		3.16	3.1516e-09
		3.17	4.95591e-09
		3.18	1.92724e-09
		3.19	1.83057e-09
		3.2	2.37831e-09
		3.21	1.34727e-09
		3.22	6.05136e-09
		3.23	1.70168e-09
		3.24	-1.02639e-10
		3.25	3.6993e-09
		3.26	-7.04287e-11
		3.27	-9.72588e-10
		3.28	2.70047e-09
		3.29	3.37708e-09
		3.3	4.79475e-09
		3.31	3.44151e-09
		3.32	2.99043e-09
		3.33	9.92792e-10
		3.34	4.11811e-09
		3.35	2.79709e-09
		3.36	4.37586e-09
		3.37	6.21238e-09
		3.38	5.11691e-09
		3.39	1.2183e-09
		3.4	2.79707e-09
		3.41	5.27799e-09
		3.42	5.02023e-09
		3.43	5.1491e-09
		3.44	5.24576e-09
		3.45	3.92474e-09
		3.46	1.86266e-09
		3.47	7.17893e-09
		3.48	6.50231e-09
		3.49	7.37224e-09
		3.5	3.17304e-08
		3.51	3.27615e-08
		3.52	3.30514e-08
		3.53	4.00431e-08
		3.54	3.89154e-08
		3.55	3.47913e-08
		3.56	3.31481e-08
		3.57	3.31158e-08
		3.58	3.35025e-08
		3.59	3.71433e-08
		3.6	3.64667e-08
		3.61	3.99786e-08
		3.62	3.80455e-08
		3.63	3.50168e-08
		3.64	3.68533e-08
		3.65	3.66278e-08
		3.66	3.64022e-08
		3.67	3.63056e-08
		3.68	3.61445e-08
		3.69	3.31802e-08
		3.7	3.3438e-08
		3.71	3.43723e-08
		3.72	3.666e-08
		3.73	3.50812e-08
		3.74	3.69177e-08
		3.75	3.10859e-08
		3.76	3.22458e-08
		3.77	3.12148e-08
		3.78	1.00786e-08
		3.79	5.60001e-09
		3.8	1.5403e-09
		3.81	2.0236e-09
		3.82	3.28017e-09
		3.83	3.37682e-09
		3.84	4.21453e-09
		3.85	5.11668e-09
		3.86	3.15127e-09
		3.87	4.77018e-10
		3.88	5.5033e-09
		3.89	2.53908e-09
		3.9	1.95912e-09
		3.91	2.70017e-09
		3.92	-8.76239e-10
		3.93	2.37796e-09
		3.94	2.28129e-09
		3.95	2.66793e-09
		3.96	4.02115e-09
		3.97	2.05574e-09
		3.98	3.48086e-10
		3.99	3.7956e-09
		4	6.4054e-09
		4.01	3.05454e-09
		4.02	2.12016e-09
		4.03	6.7026e-10
		4.04	2.53901e-09
		4.05	3.05452e-09
		4.06	2.24902e-09
		4.07	1.7335e-09
		4.08	1.79793e-09
		4.09	4.89103e-09
		4.1	3.82777e-09
		4.11	4.98768e-09
		4.12	8.88627e-09
		4.13	3.02226e-09
		4.14	3.18335e-09
		4.15	3.31223e-09
		4.16	4.53658e-09
		4.17	3.50554e-09
		4.18	3.73107e-09
		4.19	5.30984e-09
		4.2	3.3122e-09
		4.21	3.37664e-09
		4.22	3.44107e-09
		4.23	3.02221e-09
		4.24	3.40884e-09
		4.25	3.80176e-10
		4.26	1.47565e-09
		4.27	2.98997e-09
		4.28	3.34439e-09
		4.29	1.34675e-09
		4.3	2.44222e-09
		4.31	2.66776e-09
		4.32	4.5365e-09
		4.33	3.50546e-09
		4.34	2.57108e-09
		4.35	3.92431e-09
		4.36	4.02096e-09
		4.37	4.92312e-09
		4.38	4.56869e-09
		4.39	2.1522e-09
		4.4	4.34314e-09
		4.41	5.56749e-09
		4.42	3.56986e-09
		4.43	2.9899e-09
		4.44	2.44215e-09
		4.45	3.11877e-09
		4.46	4.43977e-09
		4.47	3.79537e-09
		4.48	3.56983e-09
		4.49	4.40754e-09
		4.5	3.79536e-09
		4.51	2.15214e-09
		4.52	7.82283e-09
		4.53	4.95526e-09
		4.54	7.75838e-09
		4.55	7.3073e-09
		4.56	3.15044e-08
		4.57	3.43075e-08
		4.58	3.61762e-08
		4.59	3.71428e-08
		4.6	3.74972e-08
		4.61	4.10736e-08
		4.62	4.26524e-08
		4.63	3.49197e-08
		4.64	3.53063e-08
		4.65	3.49519e-08
		4.66	3.55962e-08
		4.67	3.61118e-08
		4.68	3.60473e-08
		4.69	3.64662e-08
		4.7	3.46619e-08
		4.71	3.61117e-08
		4.72	3.26642e-08
		4.73	3.68528e-08
		4.74	3.7465e-08
		4.75	3.43396e-08
		4.76	3.53384e-08
		4.77	3.61762e-08
		4.78	3.53062e-08
		4.79	3.94303e-08
		4.8	3.57573e-08
		4.81	3.58862e-08
		4.82	2.94422e-08
		4.83	3.04732e-08
		4.84	1.45566e-08
		4.85	5.08399e-09
		4.86	3.08635e-09
		4.87	2.40973e-09
		4.88	1.95865e-09
		4.89	2.8608e-09
		4.9	2.5386e-09
		4.91	4.27846e-09
		4.92	2.57081e-09
		4.93	5.92166e-09
		4.94	2.76411e-09
		4.95	2.31303e-09
		4.96	2.69967e-09
		4.97	3.47294e-09
		4.98	2.63522e-09
		4.99	2.21635e-09
		5	3.2796e-09
		5.01	1.70083e-09
		5.02	5.27722e-09
		5.03	3.69845e-09
		5.04	3.56956e-09
		5.05	2.37742e-09
		5.06	1.89412e-09
		5.07	2.28076e-09
		5.08	4.34282e-09
		5.09	2.8607e-09
		5.1	3.66619e-09
		5.11	7.34184e-10
		5.12	2.79625e-09
		5.13	2.86068e-09
		5.14	3.56952e-09
		5.15	6.63039e-09
		5.16	4.02058e-09
		5.17	1.79741e-09
		5.18	2.69956e-09
		5.19	2.86066e-09
		5.2	5.63156e-09
		5.21	3.73058e-09
		5.22	1.57185e-09
		5.23	2.37734e-09
		5.24	2.50621e-09
		5.25	6.69679e-10
		5.26	4.82603e-09
		5.27	4.31051e-09
		5.28	3.95609e-09
		5.29	3.73054e-09
		5.3	2.98948e-09
		5.31	3.50499e-09
		5.32	7.37137e-09
		5.33	4.60046e-09
		5.34	4.47157e-09
		5.35	3.0539e-09
		5.36	4.27825e-09
		5.37	3.27943e-09
		5.38	8.43459e-09
		5.39	3.50496e-09
		5.4	3.40829e-09
		5.41	2.47391e-09
		5.42	3.66604e-09
		5.43	2.86054e-09
		5.44	5.14814e-09
		5.45	2.08726e-09
		5.46	3.08607e-09
		5.47	3.02162e-09
		5.48	4.98703e-09
		5.49	3.76267e-09
		5.5	3.53712e-09
		5.51	3.60156e-09
		5.52	5.6314e-09
		5.53	3.92375e-09
		5.54	6.01803e-09
		5.55	2.37719e-09
		5.56	3.24712e-09
		5.57	3.82707e-09
		5.58	4.60034e-09
		5.59	6.05023e-09
		5.6	5.18029e-09
		5.61	6.56574e-09
		5.62	2.23212e-08
		5.63	3.55313e-08
		5.64	3.70134e-08
		5.65	3.68846e-08
		5.66	3.71101e-08
		5.67	3.63046e-08
		5.68	3.45325e-08
		5.69	3.77867e-08
		5.7	3.55958e-08
		5.71	3.50802e-08
		5.72	3.6659e-08
		5.73	3.61435e-08
		5.74	3.62079e-08
		5.75	3.66268e-08
		5.76	3.60468e-08
		5.77	3.59501e-08
		5.78	3.51124e-08
		5.79	3.5499e-08
		5.8	3.64334e-08
		5.81	3.62401e-08
		5.82	3.59823e-08
		5.83	3.50157e-08
		5.84	3.24381e-08
		5.85	3.6079e-08
		5.86	3.63367e-08
		5.87	3.44358e-08
		5.88	3.39847e-08
		5.89	3.07305e-08
		5.9	2.53175e-08
		5.91	5.2768e-09
		5.92	5.24457e-09
		5.93	3.89134e-09
		5.94	3.1825e-09
		5.95	9.59323e-10
		5.96	2.66697e-09
		5.97	5.05123e-09
		5.98	3.0536e-09
		5.99	1.34594e-09
		6	3.66576e-09
		6.01	2.82804e-09
		6.02	2.63472e-09
		6.03	1.28148e-09
		6.04	3.11801e-09
		6.05	2.57027e-09
		6.06	1.47479e-09
		6.07	2.44138e-09
		6.08	2.86023e-09
		6.09	2.53803e-09
		6.1	5.95332e-09
		6.11	1.18479e-09
		6.12	4.21344e-09
		6.13	2.57023e-09
		6.14	3.60126e-09
		6.15	3.0213e-09
		6.16	3.34349e-09
		6.17	5.98551e-09
		6.18	4.05232e-09
		6.19	2.98906e-09
		6.2	4.05231e-09
		6.21	4.08452e-09
		6.22	2.66685e-09
		6.23	2.9246e-09
		6.24	1.70024e-09
		6.25	1.89356e-09
		6.26	3.21456e-09
		6.27	2.18352e-09
		6.28	3.66563e-09
		6.29	4.53556e-09
		6.3	3.85894e-09
		6.31	3.89116e-09
		6.32	3.60117e-09
		6.33	3.66561e-09
		6.34	7.01379e-10
		6.35	3.69782e-09
		6.36	2.63456e-09
		6.37	2.69899e-09
		6.38	4.5033e-09
		6.39	4.05222e-09
		6.4	4.14887e-09
		6.41	1.50684e-09
		6.42	4.18108e-09
		6.43	2.73118e-09
		6.44	1.50683e-09
		6.45	2.18344e-09
		6.46	4.43882e-09
		6.47	4.34216e-09
		6.48	3.1178e-09
		6.49	3.18223e-09
		6.5	4.37436e-09
		6.51	3.60108e-09
		6.52	4.53545e-09
		6.53	7.72521e-09
		6.54	3.43997e-09
		6.55	2.40893e-09
		6.56	3.1822e-09
		6.57	3.95547e-09
		6.58	2.82777e-09
		6.59	4.14878e-09
		6.6	4.11656e-09
		6.61	2.63444e-09
		6.62	3.56881e-09
		6.63	6.01751e-09
		6.64	7.97895e-10
		6.65	4.63205e-09
		6.66	3.82655e-09
		6.67	5.66307e-09
		6.68	1.22037e-08
		6.69	3.30821e-08
		6.7	3.59819e-08
		6.71	3.69807e-08
		6.72	3.59819e-08
		6.73	3.94616e-08
		6.74	3.9365e-08
		6.75	3.6884e-08
		6.76	3.66263e-08
		6.77	3.57886e-08
		6.78	3.5273e-08
		6.79	3.60463e-08
		6.8	3.41131e-08
		6.81	3.73351e-08
		6.82	3.63041e-08
		6.83	3.34687e-08
		6.84	3.53697e-08
		6.85	3.55952e-08
		6.86	3.55952e-08
		6.87	3.73995e-08
		6.88	3.71417e-08
		6.89	3.61107e-08
		6.9	3.67551e-08
		6.91	3.67873e-08
		6.92	3.50474e-08
		6.93	3.65295e-08
		6.94	3.5273e-08
		6.95	3.24698e-08
		6.96	2.57359e-08
		6.97	7.11282e-09
		6.98	5.37295e-09
		6.99	4.95409e-09
		7	3.18199e-09
		7.01	2.92423e-09
		7.02	1.37767e-09
		7.03	1.53877e-09
		7.04	2.76311e-09
		7.05	3.43973e-09
		7.06	2.15093e-09
		7.07	2.47312e-09
		7.08	1.7965e-09
		7.09	3.21417e-09
		7.1	3.63302e-09
		7.11	4.05187e-09
		7.12	3.11749e-09
		7.13	3.08527e-09
		7.14	2.69863e-09
		7.15	3.4719e-09
		7.16	2.63418e-09
		7.17	2.27975e-09
		7.18	2.69861e-09
		7.19	2.73082e-09
		7.2	3.34299e-09
		7.21	2.11864e-09
		7.22	2.47305e-09
		7.23	2.8919e-09
		7.24	3.11744e-09
		7.25	3.69739e-09
		7.26	3.05299e-09
		7.27	3.63294e-09
		7.28	3.27852e-09
		7.29	3.43961e-09
		7.3	2.79521e-09
		7.31	3.24628e-09
		7.32	2.9563e-09
		7.33	3.82623e-09
		7.34	2.79519e-09
		7.35	3.24626e-09
		7.36	2.11856e-09
		7.37	3.53623e-09
		7.38	3.69733e-09
		7.39	3.6651e-09
		7.4	3.85842e-09
		7.41	3.95507e-09
		7.42	3.50399e-09
		7.43	3.3751e-09
		7.44	2.85958e-09
		7.45	2.82736e-09
		7.46	4.63166e-09
		7.47	3.92282e-09
		7.48	3.98726e-09
		7.49	2.89178e-09
		7.5	2.56958e-09
		7.51	3.27841e-09
		7.52	4.05168e-09
		7.53	3.89057e-09
		7.54	3.56837e-09
		7.55	3.37505e-09
		7.56	2.92397e-09
		7.57	4.79271e-09
		7.58	4.08387e-09
		7.59	3.66501e-09
		7.6	3.5039e-09
		7.61	3.27836e-09
		7.62	3.0206e-09
		7.63	4.43826e-09
		7.64	3.98718e-09
		7.65	4.08384e-09
		7.66	4.14827e-09
		7.67	5.88814e-09
		7.68	2.40839e-09
		7.69	2.85946e-09
		7.7	4.72821e-09
		7.71	4.92152e-09
		7.72	4.69598e-09
		7.73	6.56472e-09
		7.74	8.62679e-09
		7.75	3.25983e-08
		7.76	3.73346e-08
		7.77	3.5627e-08
		7.78	3.88167e-08
		7.79	3.84945e-08
		7.8	3.58525e-08
		7.81	3.61747e-08
		7.82	3.85268e-08
		7.83	3.66902e-08
		7.84	3.56914e-08
		7.85	3.59814e-08
		7.86	3.59169e-08
		7.87	3.6078e-08
		7.88	3.58525e-08
		7.89	3.60136e-08
		7.9	3.57558e-08
		7.91	3.59169e-08
		7.92	3.55947e-08
		7.93	3.54336e-08
		7.94	3.48536e-08
		7.95	3.66902e-08
		7.96	3.55625e-08
		7.97	3.49181e-08
		7.98	3.45959e-08
		7.99	3.79467e-08
		8	3.52725e-08
		8.01	3.30815e-08
		8.02	3.01817e-08
		8.03	8.36889e-09
		8.04	5.05024e-09
		8.05	4.59916e-09
		8.06	3.40702e-09
		8.07	3.76144e-09
		8.08	3.31036e-09
		8.09	2.44042e-09
		8.1	2.21487e-09
		8.11	2.24709e-09
		8.12	1.53825e-09
		8.13	4.24471e-09
		8.14	2.73037e-09
		8.15	4.01916e-09
		8.16	2.11818e-09
		8.17	3.02033e-09
		8.18	3.18143e-09
		8.19	2.76257e-09
		8.2	3.40696e-09
		8.21	3.24585e-09
		8.22	5.39384e-10
		8.23	2.56923e-09
		8.24	2.24702e-09
		8.25	4.79239e-09
		8.26	4.27686e-09
		8.27	4.43796e-09
		8.28	8.61553e-10
		8.29	3.34247e-09
		8.3	3.24581e-09
		8.31	4.59904e-09
		8.32	3.53578e-09
		8.33	2.56918e-09
		8.34	1.18372e-09
		8.35	4.05128e-09
		8.36	4.88899e-09
		8.37	5.08231e-09
		8.38	3.40687e-09
		8.39	3.21355e-09
		8.4	2.95578e-09
		8.41	2.3436e-09
		8.42	4.40567e-09
		8.43	3.76127e-09
		8.44	3.14908e-09
		8.45	3.05242e-09
		8.46	2.73022e-09
		8.47	3.21351e-09
		8.48	3.24572e-09
		8.49	3.6968e-09
		8.5	3.02018e-09
		8.51	2.408e-09
		8.52	3.729e-09
		8.53	5.01779e-09
		8.54	5.17889e-09
		8.55	3.79343e-09
		8.56	4.30894e-09
		8.57	2.7946e-09
		8.58	3.89007e-09
		8.59	3.66453e-09
		8.6	4.66334e-09
		8.61	4.08338e-09
		8.62	4.18003e-09
		8.63	1.47356e-09
		8.64	2.95567e-09
		8.65	3.3423e-09
		8.66	3.05232e-09
		8.67	3.43895e-09
		8.68	2.27903e-09
		8.69	3.40672e-09
		8.7	3.82558e-09
		8.71	4.66329e-09
		8.72	5.79098e-09
		8.73	2.79453e-09
		8.74	4.2122e-09
		8.75	2.9234e-09
		8.76	3.27781e-09
		8.77	4.27662e-09
		8.78	7.9819e-09
		8.79	5.59762e-09
		8.8	7.85301e-09
		8.81	3.37255e-08
		8.82	3.40155e-08
		8.83	3.57554e-08
		8.84	3.81396e-08
		8.85	3.75919e-08
		8.86	3.64642e-08
		8.87	3.62709e-08
		8.88	3.64642e-08
		8.89	3.63031e-08
		8.9	3.77207e-08
		8.91	3.57875e-08
		8.92	3.5852e-08
		8.93	3.56587e-08
		8.94	3.61742e-08
		8.95	3.64964e-08
		8.96	3.70119e-08
		8.97	3.61097e-08
		8.98	3.69474e-08
		8.99	3.73018e-08
		9	3.66897e-08
		9.01	3.51431e-08
		9.02	3.63674e-08
		9.03	3.50142e-08
		9.04	3.57875e-08
		9.05	3.73662e-08
		9.06	3.52719e-08
		9.07	3.36932e-08
		9.08	2.95046e-08
		9.09	9.88272e-09
		9.1	4.9853e-09
		9.11	3.72872e-09
		9.12	3.63206e-09
		9.13	4.66309e-09
		9.14	3.34207e-09
		9.15	1.79551e-09
		9.16	2.7621e-09
		9.17	1.34443e-09
		9.18	3.14873e-09
		9.19	3.69646e-09
		9.2	3.18094e-09
		9.21	2.72986e-09
		9.22	1.9888e-09
		9.23	2.14989e-09
		9.24	4.17974e-09
		9.25	2.72984e-09
		9.26	3.88975e-09
		9.27	2.89093e-09
		9.28	3.47088e-09
		9.29	3.1809e-09
		9.3	2.02098e-09
		9.31	2.31095e-09
		9.32	2.02097e-09
		9.33	4.24413e-09
		9.34	2.95534e-09
		9.35	3.95415e-09
		9.36	3.18087e-09
		9.37	2.98754e-09
		9.38	1.60209e-09
		9.39	1.56986e-09
		9.4	3.24529e-09
		9.41	3.21306e-09
		9.42	3.69635e-09
		9.43	2.82641e-09
		9.44	2.47199e-09
		9.45	3.3097e-09
		9.46	3.85743e-09
		9.47	3.40635e-09
		9.48	6.30613e-09
		9.49	2.50419e-09
		9.5	3.14858e-09
		9.51	6.99868e-10
		9.52	2.63305e-09
		9.53	1.95643e-09
		9.54	3.27744e-09
		9.55	1.52112e-10
		9.56	3.63185e-09
		9.57	2.98745e-09
		9.58	2.27861e-09
		9.59	2.69746e-09
		9.6	3.56739e-09
		9.61	5.43613e-09
		9.62	4.50175e-09
		9.63	2.66522e-09
		9.64	2.76187e-09
		9.65	4.14732e-09
		9.66	4.85615e-09
		9.67	3.1485e-09
		9.68	4.01843e-09
		9.69	4.17952e-09
		9.7	3.9862e-09
		9.71	2.76184e-09
		9.72	3.59955e-09
		9.73	3.79287e-09
		9.74	3.11624e-09
		9.75	2.79404e-09
		9.76	4.05061e-09
		9.77	3.21289e-09
		9.78	3.8895e-09
		9.79	3.8895e-09
		9.8	5.8549e-09
		9.81	3.82505e-09
		9.82	5.30715e-09
		9.83	2.66512e-09
		9.84	4.92051e-09
		9.85	5.66156e-09
		9.86	8.14248e-09
		9.87	3.08897e-08
		9.88	3.2694e-08
		9.89	3.52716e-08
		9.9	3.86546e-08
		9.91	3.67537e-08
		9.92	3.7978e-08
		9.93	3.72692e-08
		9.94	3.6367e-08
		9.95	3.61737e-08
		9.96	3.56582e-08
		9.97	3.84291e-08
		9.98	4.15544e-08
		9.99	3.61414e-08
		10	3.54326e-08
		10.01	3.09218e-08
		10.02	3.45949e-08
		10.03	3.78813e-08
		10.04	3.90734e-08
		10.05	3.4756e-08
		10.06	3.51748e-08
		10.07	3.51104e-08
		10.08	3.34027e-08
		10.09	3.52715e-08
		10.1	3.75268e-08
		10.11	3.41438e-08
		10.12	3.6528e-08
		10.13	3.41115e-08
		10.14	3.04385e-08
		10.15	1.6745e-08
		10.16	6.56357e-09
		10.17	2.79384e-09
		10.18	5.04922e-09
		10.19	2.05278e-09
		10.2	3.34156e-09
		10.21	4.14706e-09
		10.22	3.95373e-09
		10.23	2.29079e-11
		10.24	1.60168e-09
		10.25	1.18281e-09
		10.26	4.21147e-09
		10.27	2.05274e-09
		10.28	3.05155e-09
		10.29	3.85704e-09
		10.3	1.02169e-09
		10.31	2.21382e-09
		10.32	1.8594e-09
		10.33	3.27706e-09
		10.34	5.82242e-09
		10.35	2.14936e-09
		10.36	1.27942e-09
		10.37	2.11713e-09
		10.38	2.43932e-09
		10.39	3.40591e-09
		10.4	3.34147e-09
		10.41	3.567e-09
		10.42	2.7615e-09
		10.43	2.08488e-09
		10.44	3.43811e-09
		10.45	5.75793e-09
		10.46	3.56698e-09
		10.47	2.43928e-09
		10.48	-9.43023e-12
		10.49	8.9272e-10
		10.5	2.72924e-09
		10.51	5.14573e-09
		10.52	3.14809e-09
		10.53	3.05143e-09
		10.54	-8.79395e-10
		10.55	2.60034e-09
		10.56	3.92135e-09
		10.57	5.3068e-09
		10.58	3.40582e-09
		10.59	3.40582e-09
		10.6	3.34137e-09
		10.61	4.08242e-09
		10.62	3.05139e-09
		10.63	3.21248e-09
		10.64	8.23877e-09
		10.65	2.56807e-09
		10.66	1.27928e-09
		10.67	2.9547e-09
		10.68	2.89026e-09
		10.69	3.56687e-09
		10.7	4.14682e-09
		10.71	3.08356e-09
		10.72	2.89024e-09
		10.73	1.56922e-09
		10.74	2.27805e-09
		10.75	1.63365e-09
		10.76	5.50003e-09
		10.77	4.50121e-09
		10.78	5.27448e-09
		10.79	-1.36281e-09
		10.8	2.21358e-09
		10.81	6.07996e-09
		10.82	4.24342e-09
		10.83	4.82338e-09
		10.84	3.34126e-09
		10.85	2.278e-09
		10.86	3.34125e-09
		10.87	3.98564e-09
		10.88	4.37228e-09
		10.89	4.30783e-09
		10.9	2.76127e-09
		10.91	5.98325e-09
		10.92	5.66105e-09
		10.93	2.07399e-08
		10.94	3.3209e-08
		10.95	3.61088e-08
		10.96	3.69465e-08
		10.97	3.85575e-08
		10.98	3.80097e-08
		10.99	3.78164e-08
		11	3.77842e-08
		11.01	3.63021e-08
		11.02	3.66887e-08
		11.03	3.87508e-08
		11.04	3.81708e-08
		11.05	3.45944e-08
		11.06	3.79775e-08
		11.07	3.24357e-08
		11.08	3.42077e-08
		11.09	3.31767e-08
		11.1	3.50777e-08
		11.11	3.27901e-08
		11.12	3.27256e-08
		11.13	3.59476e-08
		11.14	3.77841e-08
		11.15	3.76874e-08
		11.16	3.56254e-08
		11.17	3.7043e-08
		11.18	3.42721e-08
		11.19	3.33377e-08
		11.2	3.15334e-08
		11.21	2.63138e-08
		11.22	7.62632e-09
		11.23	4.88763e-09
		11.24	4.8554e-09
		11.25	6.75636e-09
		11.26	1.76229e-09
		11.27	3.34105e-09
		11.28	3.24439e-09
		11.29	2.47111e-09
		11.3	4.21097e-09
		11.31	1.73004e-09
		11.32	1.73004e-09
		11.33	3.9532e-09
		11.34	6.66776e-10
		11.35	2.63218e-09
		11.36	1.47226e-09
		11.37	3.08325e-09
		11.38	3.63098e-09
		11.39	2.01998e-09
		11.4	3.21211e-09
		11.41	1.63334e-09
		11.42	3.08322e-09
		11.43	2.76102e-09
		11.44	3.53429e-09
		11.45	4.46866e-09
		11.46	3.08321e-09
		11.47	2.98654e-09
		11.48	2.9221e-09
		11.49	3.95313e-09
		11.5	4.37198e-09
		11.51	4.46863e-09
		11.52	3.98533e-09
		11.53	5.27412e-09
		11.54	5.70021e-10
		11.55	3.43758e-09
		11.56	3.56645e-09
		11.57	4.30751e-09
		11.58	2.92205e-09
		11.59	4.91967e-09
		11.6	1.72991e-09
		11.61	3.40533e-09
		11.62	2.34207e-09
		11.63	2.66427e-09
		11.64	-1.07324e-09
		11.65	1.47212e-09
		11.66	7.31062e-10
		11.67	4.14636e-09
		11.68	-6.54399e-10
		11.69	7.01391e-09
		11.7	4.14635e-09
		11.71	8.66425e-11
		11.72	2.7931e-09
		11.73	9.24348e-10
		11.74	1.05322e-09
		11.75	5.91841e-09
		11.76	3.40526e-09
		11.77	1.43985e-09
		11.78	3.50191e-09
		11.79	4.08186e-09
		11.8	4.3074e-09
		11.81	4.40405e-09
		11.82	6.59499e-09
		11.83	4.46848e-09
		11.84	2.27753e-09
		11.85	4.85511e-09
		11.86	5.91836e-09
		11.87	2.92191e-09
		11.88	2.92191e-09
		11.89	4.56511e-09
		11.9	2.79302e-09
		11.91	6.24053e-09
		11.92	1.60087e-09
		11.93	2.24527e-09
		11.94	3.08298e-09
		11.95	4.69396e-09
		11.96	5.30613e-09
		11.97	4.79061e-09
		11.98	5.30612e-09
		11.99	1.21045e-08
		12	3.46906e-08
		12.01	3.59794e-08
		12.02	3.84281e-08
		12.03	3.55927e-08
		12.04	3.73004e-08
		12.05	3.86214e-08
		12.06	3.6656e-08
		12.07	3.48839e-08
		12.08	3.36917e-08
		12.09	3.38528e-08
		12.1	3.89113e-08
		12.11	3.49483e-08
		12.12	3.99424e-08
		12.13	3.40461e-08
		12.14	3.3885e-08
		12.15	3.8718e-08
		12.16	3.70103e-08
		12.17	2.99542e-08
		12.18	3.63659e-08
		12.19	3.53993e-08
		12.2	3.32406e-08
		12.21	3.23707e-08
		12.22	3.47227e-08
		12.23	3.56571e-08
		12.24	3.73647e-08
		12.25	2.90198e-08
		12.26	3.11463e-08
		12.27	3.1404e-08
		12.28	8.97904e-09
		12.29	2.34175e-09
		12.3	4.2105e-09
		12.31	4.21049e-09
		12.32	3.05058e-09
		12.33	4.04938e-09
		12.34	4.01716e-09
		12.35	4.75821e-09
		12.36	-1.52466e-09
		12.37	7.43245e-09
		12.38	3.24387e-09
		12.39	2.92166e-09
		12.4	5.08039e-09
		12.41	-3.00329e-10
		12.42	3.59826e-09
		12.43	2.40613e-09
		12.44	3.56604e-09
		12.45	-6.54766e-10
		12.46	3.59825e-09
		12.47	8.30234e-09
		12.48	1.21397e-09
		12.49	1.85836e-09
		12.5	4.59704e-09
		12.51	7.20684e-09
		12.52	4.43593e-09
		12.53	2.82494e-09
		12.54	1.50392e-09
		12.55	7.78678e-09
		12.56	1.72945e-09
		12.57	1.40725e-09
		12.58	8.59226e-09
		12.59	4.4359e-09
		12.6	3.9526e-09
		12.61	-2.68205e-10
		12.62	3.63039e-09
		12.63	-1.13815e-09
		12.64	4.66141e-09
		12.65	-7.51521e-10
		12.66	6.98123e-09
		12.67	5.11248e-09
		12.68	3.27594e-09
		12.69	8.33445e-09
		12.7	4.11365e-09
		12.71	2.85707e-09
		12.72	4.91914e-09
		12.73	9.07549e-09
		12.74	4.04919e-09
		12.75	4.98356e-09
		12.76	-3.32716e-10
		12.77	6.72342e-09
		12.78	2.47231e-10
		12.79	4.17805e-09
		12.8	7.62739e-10
		12.81	4.2747e-09
		12.82	3.75917e-09
		12.83	2.21262e-09
		12.84	2.95367e-09
		12.85	9.52651e-09
		12.86	4.62909e-09
		12.87	2.30926e-09
		12.88	2.66367e-09
		12.89	6.65892e-09
		12.9	6.36894e-09
		12.91	5.8212e-09
		12.92	1.89038e-09
		12.93	3.53358e-09
		12.94	3.53358e-09
		12.95	3.53357e-09
		12.96	6.81999e-09
		12.97	8.01212e-09
		12.98	2.27699e-09
		12.99	4.33905e-09
		13	3.79131e-09
		13.01	5.30563e-09
		13.02	5.30563e-09
		13.03	5.27341e-09
		13.04	1.17174e-08
		13.05	8.55982e-09
		13.06	3.18225e-08
		13.07	4.07796e-08
		13.08	3.81054e-08
		13.09	3.66555e-08
		13.1	3.72999e-08
		13.11	4.27772e-08
		13.12	3.9523e-08
		13.13	3.52056e-08
		13.14	3.40457e-08
		13.15	4.19717e-08
		13.16	3.70743e-08
		13.17	3.48189e-08
		13.18	3.38845e-08
		13.19	3.67843e-08
		13.2	3.53022e-08
		13.21	3.49478e-08
		13.22	3.3949e-08
		13.23	4.39693e-08
		13.24	3.64943e-08
		13.25	3.72676e-08
		13.26	4.07795e-08
		13.27	3.77831e-08
		13.28	3.86208e-08
		13.29	3.68809e-08
		13.3	3.7332e-08
		13.31	3.26601e-08
		13.32	3.29501e-08
		13.33	2.76983e-08
		13.34	5.88543e-09
		13.35	2.11571e-09
		13.36	4.17777e-09
		13.37	3.98445e-09
		13.38	8.75298e-09
		13.39	1.66461e-09
		13.4	4.04887e-09
		13.41	1.08465e-09
		13.42	5.11212e-09
		13.43	5.62763e-09
		13.44	1.95457e-09
		13.45	4.56437e-09
		13.46	-6.87468e-10
		13.47	-9.7745e-10
		13.48	6.23978e-09
		13.49	1.8901e-09
		13.5	3.27555e-09
		13.51	3.37221e-09
		13.52	3.11444e-09
		13.53	2.79224e-09
		13.54	2.11562e-09
		13.55	1.69676e-09
		13.56	6.01421e-09
		13.57	4.75763e-09
		13.58	2.05116e-09
		13.59	4.82206e-09
		13.6	-6.87534e-10
		13.61	4.11321e-09
		13.62	7.94568e-10
		13.63	4.14543e-09
		13.64	7.62339e-10
		13.65	5.53087e-09
		13.66	1.60004e-09
		13.67	-2.6871e-10
		13.68	3.8232e-09
		13.69	7.59292e-09
		13.7	-1.042e-09
		13.71	4.9831e-09
		13.72	1.02006e-09
		13.73	2.98546e-09
		13.74	2.92102e-09
		13.75	1.37446e-09
		13.76	2.88879e-09
		13.77	6.40075e-09
		13.78	2.17994e-09
		13.79	3.79093e-09
		13.8	5.65968e-09
		13.81	3.33984e-09
		13.82	3.43396e-10
		13.83	8.58908e-10
		13.84	1.21332e-09
		13.85	1.27776e-09
		13.86	3.59758e-09
		13.87	5.6891e-10
		13.88	2.95317e-09
		13.89	6.49735e-09
		13.9	1.53549e-09
		13.91	3.46868e-09
		13.92	3.30757e-09
		13.93	4.72222e-10
		13.94	5.11187e-09
		13.95	2.50206e-09
		13.96	4.75744e-09
		13.97	5.30518e-09
		13.98	5.59515e-09
		13.99	6.1751e-09
		14	8.97822e-09
		14.01	1.69654e-09
		14.02	5.46625e-09
		14.03	3.72638e-09
		14.04	2.17982e-09
		14.05	6.14285e-09
		14.06	6.01397e-09
		14.07	3.88746e-09
		14.08	3.91967e-09
		14.09	1.00092e-08
		14.1	6.17505e-09
		14.11	3.69412e-09
		14.12	3.05654e-08
		14.13	3.89748e-08
		14.14	3.58173e-08
		14.15	3.74927e-08
		14.16	3.52695e-08
		14.17	3.6075e-08
		14.18	3.78149e-08
		14.19	3.63005e-08
		14.2	3.65583e-08
		14.21	3.33685e-08
		14.22	3.35618e-08
		14.23	3.32719e-08
		14.24	3.52695e-08
		14.25	3.30785e-08
		14.26	3.62683e-08
		14.27	3.82659e-08
		14.28	3.17253e-08
		14.29	3.17253e-08
		14.3	3.45606e-08
		14.31	3.9458e-08
		14.32	3.63005e-08
		14.33	3.61716e-08
		14.34	3.84592e-08
		14.35	3.51405e-08
		14.36	3.18863e-08
		14.37	3.90391e-08
		14.38	3.31751e-08
		14.39	3.43995e-08
		14.4	5.78827e-09
		14.41	8.07587e-09
		14.42	3.08179e-09
		14.43	2.34073e-09
		14.44	3.114e-09
		14.45	4.66055e-09
		14.46	-3.97965e-10
		14.47	2.30849e-09
		14.48	3.50062e-09
		14.49	4.04836e-09
		14.5	2.78632e-10
		14.51	4.7894e-09
		14.52	5.14382e-09
		14.53	3.75836e-09
		14.54	-9.13521e-10
		14.55	3.98389e-09
		14.56	2.05069e-09
		14.57	-2.36919e-10
		14.58	-1.6546e-09
		14.59	5.40154e-09
		14.6	4.14496e-09
		14.61	1.56737e-09
		14.62	2.69506e-09
		14.63	3.98385e-09
		14.64	5.98147e-09
		14.65	-6.23595e-10
		14.66	5.30485e-09
		14.67	4.01605e-09
		14.68	-2.78234e-09
		14.69	1.53511e-09
		14.7	7.33468e-09
		14.71	1.40623e-09
		14.72	2.37282e-09
		14.73	7.75352e-09
		14.74	3.59716e-09
		14.75	3.53271e-09
		14.76	3.56493e-09
		14.77	2.69499e-09
		14.78	-1.36471e-09
		14.79	4.17709e-09
		14.8	2.59832e-09
		14.81	4.88592e-09
		14.82	-3.07238e-09
		14.83	-1.4614e-09
		14.84	5.30476e-09
		14.85	5.65917e-09
		14.86	3.50044e-09
		14.87	5.07921e-09
		14.88	4.14483e-09
		14.89	1.3417e-09
		14.9	1.49562e-10
		14.91	6.75462e-09
		14.92	6.65796e-09
		14.93	1.11043e-08
		14.94	6.52907e-09
		14.95	7.93934e-10
		14.96	5.75578e-09
		14.97	5.24026e-09
		14.98	7.9145e-09
		14.99	4.0159e-09
		15	3.08152e-09
		15.01	3.75047e-10
		15.02	-1.78369e-09
		15.03	4.85359e-09
		15.04	3.95143e-09
		15.05	6.72233e-09
		15.06	4.17696e-09
		15.07	3.37146e-09
		15.08	2.1471e-09
		15.09	4.04807e-09
		15.1	1.27716e-09
		15.11	5.46573e-09
		15.12	2.63038e-09
		15.13	1.2683e-08
		15.14	5.1113e-09
		15.15	4.4669e-09
		15.16	7.59222e-09
		15.17	9.75094e-09
		15.18	2.66341e-08
		15.19	3.89743e-08
		15.2	3.53012e-08
		15.21	3.38513e-08
		15.22	3.32069e-08
		15.23	3.06938e-08
		15.24	4.33562e-08
		15.25	3.59134e-08
		15.26	3.42702e-08
		15.27	3.91354e-08
		15.28	3.39158e-08
		15.29	3.86521e-08
		15.3	3.4979e-08
		15.31	3.73633e-08
		15.32	3.60745e-08
		15.33	3.54945e-08
		15.34	3.60422e-08
		15.35	3.81365e-08
		15.36	3.9973e-08
		15.37	3.89742e-08
		15.38	3.47534e-08
		15.39	3.32391e-08
		15.4	3.51078e-08
		15.41	3.63966e-08
		15.42	3.72665e-08
		15.43	4.19384e-08
		15.44	3.54944e-08
		15.45	3.34324e-08
		15.46	1.9159e-08
		15.47	6.14218e-09
		15.48	4.17676e-09
		15.49	-3.66237e-10
		15.5	-1.72923e-10
		15.51	2.6302e-09
		15.52	4.14452e-09
		15.53	9.81521e-09
		15.54	7.61433e-10
		15.55	1.17032e-10
		15.56	2.08244e-09
		15.57	1.30916e-09
		15.58	4.94999e-09
		15.59	3.53231e-09
		15.6	4.37003e-09
		15.61	2.17907e-09
		15.62	3.27454e-09
		15.63	2.05018e-09
		15.64	3.50007e-09
		15.65	4.46666e-09
		15.66	2.66235e-09
		15.67	3.17786e-09
		15.68	1.34132e-09
		15.69	-4.16827e-09
		15.7	2.34013e-09
		15.71	5.27213e-09
		15.72	4.88549e-09
		15.73	-2.97616e-09
		15.74	4.72438e-09
		15.75	1.34129e-09
		15.76	-1.59072e-09
		15.77	1.2124e-09
		15.78	3.72554e-09
		15.79	1.85679e-09
		15.8	1.79234e-09
		15.81	-1.33298e-09
		15.82	4.11216e-09
		15.83	3.27444e-09
		15.84	4.94987e-09
		15.85	1.81328e-10
		15.86	5.04652e-09
		15.87	1.24457e-09
		15.88	7.55965e-09
		15.89	3.88659e-09
		15.9	3.20997e-09
		15.91	7.10856e-09
		15.92	7.84961e-09
		15.93	2.43668e-09
		15.94	1.88894e-09
		15.95	-5.59775e-10
		15.96	5.52977e-09
		15.97	8.81618e-09
		15.98	4.27318e-09
		15.99	1.47005e-09
		16	4.56315e-09
		16.01	5.1431e-09
		16.02	5.43308e-09
		16.03	-1.59085e-09
		16.04	2.62994e-09
		16.05	6.96751e-10
		16.06	3.24211e-09
		16.07	4.24092e-09
		16.08	2.88768e-09
		16.09	8.23617e-09
		16.1	6.10966e-09
		16.11	8.25601e-10
		16.12	1.75997e-09
		16.13	5.56191e-09
		16.14	1.6633e-09
		16.15	3.01653e-09
		16.16	3.91868e-09
		16.17	3.37094e-09
		16.18	2.59766e-09
		16.19	1.22958e-08
		16.2	1.3733e-09
		16.21	2.56542e-09
		16.22	5.81962e-09
		16.23	7.36617e-09
		16.24	2.41205e-08
		16.25	3.3432e-08
		16.26	3.67828e-08
		16.27	3.24654e-08
		16.28	3.71695e-08
		16.29	2.55381e-08
		16.3	4.01659e-08
		16.31	3.49463e-08
		16.32	3.76528e-08
		16.33	3.58484e-08
		16.34	3.72661e-08
		16.35	3.5784e-08
		16.36	3.69761e-08
		16.37	3.75883e-08
		16.38	3.5204e-08
		16.39	3.40441e-08
		16.4	3.58484e-08
		16.41	3.59773e-08
		16.42	3.14987e-08
		16.43	3.63961e-08
		16.44	3.11121e-08
		16.45	4.03592e-08
		16.46	3.46885e-08
		16.47	3.41407e-08
		16.48	3.15954e-08
		16.49	3.69761e-08
		16.5	3.31419e-08
		16.51	3.10154e-08
		16.52	2.59891e-08
		16.53	5.85169e-09
		16.54	4.69178e-09
		16.55	1.14257e-08
		16.56	7.01159e-09
		16.57	2.33971e-09
		16.58	2.17861e-09
		16.59	2.69412e-09
		16.6	5.62612e-09
		16.61	6.65715e-09
		16.62	1.01868e-09
		16.63	-9.46737e-10
		16.64	-7.53422e-10
		16.65	3.30627e-09
		16.66	2.13162e-10
		16.67	8.42782e-11
		16.68	5.14279e-09
		16.69	5.69052e-09
		16.7	1.98239e-11
		16.71	7.20484e-09
		16.72	3.82175e-09
		16.73	5.59384e-09
		16.74	3.08069e-09
		16.75	8.25296e-10
		16.76	3.09774e-10
		16.77	2.08186e-09
		16.78	3.37065e-09
		16.79	3.17732e-09
		16.8	2.62958e-09
		16.81	1.66298e-09
		16.82	1.34078e-09
		16.83	2.82289e-09
		16.84	3.04842e-09
		16.85	3.20952e-09
		16.86	5.04604e-09
		16.87	3.62836e-09
		16.88	3.43504e-09
		16.89	2.75842e-09
		16.9	7.59139e-09
		16.91	3.33837e-09
		16.92	1.21185e-09
		16.93	4.43383e-09
		16.94	9.54085e-10
		16.95	3.69276e-09
		16.96	7.59136e-09
		16.97	8.59017e-09
		16.98	1.3407e-09
		16.99	1.63068e-09
		17	5.46483e-09
		17.01	8.42905e-09
		17.02	5.1104e-09
		17.03	5.1104e-09
		17.04	5.78701e-09
		17.05	5.35175e-10
		17.06	2.91944e-09
		17.07	5.35166e-10
		17.08	5.69033e-09
		17.09	6.68914e-09
		17.1	9.86228e-10
		17.11	-1.41471e-10
		17.12	2.91941e-09
		17.13	6.20582e-09
		17.14	5.62586e-09
		17.15	3.95043e-09
		17.16	1.48485e-10
		17.17	1.53393e-09
		17.18	6.78576e-09
		17.19	2.01722e-09
		17.2	5.98025e-09
		17.21	3.1449e-09
		17.22	2.95158e-09
		17.23	4.33703e-09
		17.24	7.49457e-09
		17.25	4.88476e-09
		17.26	6.52796e-09
		17.27	6.17354e-09
		17.28	3.24153e-09
		17.29	5.59357e-09
		17.3	1.62906e-08
		17.31	4.06165e-08
		17.32	3.57513e-08
		17.33	4.11642e-08
		17.34	3.27226e-08
		17.35	3.74267e-08
		17.36	3.54291e-08
		17.37	3.90055e-08
		17.38	3.49136e-08
		17.39	3.71689e-08
		17.4	3.64279e-08
		17.41	3.68467e-08
		17.42	3.63312e-08
		17.43	4.2743e-08
		17.44	3.49458e-08
		17.45	3.53646e-08
		17.46	3.49135e-08
		17.47	3.83611e-08
		17.48	3.82966e-08
		17.49	3.8941e-08
		17.5	3.80388e-08
		17.51	3.65245e-08
		17.52	3.36891e-08
		17.53	4.19052e-08
		17.54	3.62667e-08
		17.55	3.71689e-08
		17.56	3.36569e-08
		17.57	2.95328e-08
		17.58	2.72129e-08
		17.59	7.13998e-09
		17.6	4.01465e-09
		17.61	4.20797e-09
		17.62	3.04805e-09
		17.63	4.46572e-09
		17.64	2.37142e-09
		17.65	4.49793e-09
		17.66	3.33801e-09
		17.67	2.98359e-09
		17.68	3.40244e-09
		17.69	5.99309e-10
		17.7	4.24014e-09
		17.71	4.78788e-09
		17.72	5.20673e-09
		17.73	4.04681e-09
		17.74	5.43226e-09
		17.75	2.14583e-09
		17.76	1.80418e-10
		17.77	4.78785e-09
		17.78	1.9525e-09
		17.79	1.98471e-09
		17.8	2.98352e-09
		17.81	1.85582e-09
		17.82	2.3069e-09
		17.83	1.11476e-09
		17.84	5.11001e-09
		17.85	4.49783e-09
		17.86	4.30451e-09
		17.87	2.46797e-09
		17.88	3.30568e-09
		17.89	4.20783e-09
		17.9	2.98348e-09
		17.91	3.01569e-09
		17.92	1.85577e-09
		17.93	3.08012e-09
		17.94	5.04553e-09
		17.95	3.82117e-09
		17.96	5.62547e-09
		17.97	8.24715e-10
		17.98	3.72449e-09
		17.99	8.56925e-10
		18	3.17675e-09
		18.01	3.20896e-09
		18.02	7.23644e-09
		18.03	2.27458e-09
		18.04	1.85572e-09
		18.05	6.95797e-10
		18.06	2.75786e-09
		18.07	3.59557e-09
		18.08	2.75785e-09
		18.09	4.43328e-09
		18.1	3.37002e-09
		18.11	6.01204e-09
		18.12	1.05018e-09
		18.13	3.27334e-09
		18.14	3.40222e-09
		18.15	4.85211e-09
		18.16	2.21008e-09
		18.17	5.1743e-09
		18.18	-4.53205e-11
		18.19	2.98334e-09
		18.2	4.04659e-09
		18.21	4.85208e-09
		18.22	4.30434e-09
		18.23	3.2733e-09
		18.24	3.11219e-09
		18.25	3.33773e-09
		18.26	7.043e-09
		18.27	4.14321e-09
		18.28	6.81745e-09
		18.29	5.39978e-09
		18.3	9.65279e-09
		18.31	-5.00724e-09
		18.32	4.7013e-10
		18.33	7.10741e-09
		18.34	3.56322e-09
		18.35	6.04414e-09
		18.36	9.16946e-09
		18.37	3.17556e-08
		18.38	3.52675e-08
		18.39	3.72651e-08
		18.4	3.66852e-08
		18.41	3.10789e-08
		18.42	3.19811e-08
		18.43	3.4752e-08
		18.44	3.53641e-08
		18.45	3.72973e-08
		18.46	3.71362e-08
		18.47	3.65885e-08
		18.48	3.55574e-08
		18.49	3.71362e-08
		18.5	3.54608e-08
		18.51	3.27543e-08
		18.52	3.98104e-08
		18.53	3.65885e-08
		18.54	3.52352e-08
		18.55	3.62985e-08
		18.56	3.58796e-08
		18.57	3.79739e-08
		18.58	3.83605e-08
		18.59	3.60407e-08
		18.6	3.34953e-08
		18.61	3.68462e-08
		18.62	3.40108e-08
		18.63	3.38497e-08
		18.64	2.99189e-08
		18.65	7.62277e-09
		18.66	3.46641e-09
		18.67	4.7552e-09
		18.68	3.4664e-09
		18.69	4.72297e-09
		18.7	5.65734e-09
		18.71	4.04634e-09
		18.72	1.79095e-09
		18.73	4.37714e-10
		18.74	4.33631e-09
		18.75	4.20742e-09
		18.76	3.49858e-09
		18.77	4.0141e-09
		18.78	3.41031e-10
		18.79	2.69307e-09
		18.8	5.33509e-09
		18.81	4.52959e-09
		18.82	2.62862e-09
		18.83	2.04866e-09
		18.84	-2.30102e-09
		18.85	1.66201e-09
		18.86	2.4675e-09
		18.87	3.91739e-09
		18.88	3.01523e-09
		18.89	3.6274e-09
		18.9	2.56414e-09
		18.91	1.17868e-09
		18.92	3.94958e-09
		18.93	4.85173e-09
		18.94	2.88632e-09
		18.95	3.17629e-09
		18.96	1.8875e-09
		18.97	3.11185e-09
		18.98	5.66474e-10
		18.99	3.75623e-09
		19	3.07961e-09
		19.01	2.37077e-09
		19.02	4.27174e-09
		19.03	4.07841e-09
		19.04	5.10944e-09
		19.05	6.20491e-09
		19.06	2.88626e-09
		19.07	1.24305e-09
		19.08	2.72515e-09
		19.09	5.75381e-09
		19.1	4.20726e-09
		19.11	4.14281e-09
		19.12	5.07718e-09
		19.13	3.17621e-09
		19.14	3.62728e-09
		19.15	4.65831e-09
		19.16	4.91607e-09
		19.17	3.91725e-09
		19.18	3.30506e-09
		19.19	2.75732e-09
		19.2	3.27283e-09
		19.21	1.9196e-09
		19.22	3.91722e-09
		19.23	2.44157e-10
		19.24	3.27282e-09
		19.25	1.66182e-09
		19.26	4.8838e-09
		19.27	3.9172e-09
		19.28	7.04252e-09
		19.29	4.5938e-09
		19.3	3.27279e-09
		19.31	2.24175e-09
		19.32	4.20715e-09
		19.33	2.78948e-09
		19.34	3.24055e-09
		19.35	5.07707e-09
		19.36	3.07944e-09
		19.37	6.20476e-09
		19.38	4.62598e-09
		19.39	3.11165e-09
		19.4	4.59375e-09
		19.41	6.84914e-09
		19.42	8.84676e-09
		19.43	3.0434e-08
		19.44	3.46871e-08
		19.45	3.48804e-08
		19.46	3.69424e-08
		19.47	3.68135e-08
		19.48	3.63625e-08
		19.49	3.53314e-08
		19.5	3.58147e-08
		19.51	3.66846e-08
		19.52	3.61369e-08
		19.53	3.59114e-08
		19.54	3.74579e-08
		19.55	3.65557e-08
		19.56	3.66846e-08
		19.57	3.82956e-08
		19.58	3.56536e-08
		19.59	3.53314e-08
		19.6	3.45581e-08
		19.61	3.61691e-08
		19.62	3.43003e-08
		19.63	3.64913e-08
		19.64	3.49125e-08
		19.65	3.60402e-08
		19.66	3.60724e-08
		19.67	3.72323e-08
		19.68	3.778e-08
		19.69	3.37203e-08
		19.7	2.98539e-08
		19.71	8.8144e-09
		19.72	5.46354e-09
		19.73	4.72247e-09
		19.74	3.4659e-09
		19.75	2.08044e-09
		19.76	3.8203e-09
		19.77	3.53032e-09
		19.78	2.82148e-09
		19.79	4.85133e-09
		19.8	2.43483e-09
		19.81	1.95153e-09
		19.82	3.27254e-09
		19.83	3.27253e-09
		19.84	2.37037e-09
		19.85	2.46703e-09
		19.86	4.30355e-09
		19.87	2.88588e-09
		19.88	3.94913e-09
		19.89	3.40139e-09
		19.9	6.62696e-10
		19.91	2.20924e-09
		19.92	1.69372e-09
		19.93	3.56247e-09
		19.94	2.04813e-09
		19.95	3.36914e-09
		19.96	2.88583e-09
[truncated: 1,046,576+ more rows]

## Sheet: c
			Time	Charge
			s	nC
				Zr45Cu40Al15
			0	4.19234e-08
			0.01	4.34807e-08
			0.02	4.6864e-08
			0.03	4.68964e-08
			0.04	4.55756e-08
			0.05	4.60914e-08
			0.06	4.61882e-08
			0.07	4.5093e-08
			0.08	4.57376e-08
			0.09	4.24836e-08
			0.1	4.36115e-08
			0.11	4.47072e-08
			0.12	4.34186e-08
			0.13	4.5642e-08
			0.14	4.48045e-08
			0.15	4.45791e-08
			0.16	4.1454e-08
			0.17	4.51273e-08
			0.18	4.68351e-08
			0.19	4.5031e-08
			0.2	4.35491e-08
			0.21	4.45159e-08
			0.22	8.88104e-09
			0.23	4.53157e-09
			0.24	6.23943e-09
			0.25	3.50096e-09
			0.26	4.24222e-09
			0.27	1.82594e-09
			0.28	4.24264e-09
			0.29	4.08175e-09
			0.3	3.85642e-09
			0.31	3.24446e-09
			0.32	5.53227e-09
			0.33	4.37257e-09
			0.34	3.21286e-09
			0.35	3.21307e-09
			0.36	3.0844e-09
			0.37	3.53569e-09
			0.38	3.47146e-09
			0.39	5.11488e-09
			0.4	5.43729e-09
			0.41	5.37306e-09
			0.42	5.24439e-09
			0.43	4.79352e-09
			0.44	7.43576e-09
			0.45	4.24621e-09
			0.46	3.15094e-09
			0.47	5.72874e-09
			0.48	5.63229e-09
			0.49	4.31148e-09
			0.5	4.18281e-09
			0.51	5.24628e-09
			0.52	6.82526e-09
			0.53	4.24788e-09
			0.54	4.82805e-09
			0.55	4.0872e-09
			0.56	3.70078e-09
			0.57	4.11984e-09
			0.58	4.86111e-09
			0.59	5.4735e-09
			0.6	5.7959e-09
			0.61	2.60635e-09
			0.62	5.73188e-09
			0.63	5.37768e-09
			0.64	4.79793e-09
			0.65	2.51053e-09
			0.66	7.18261e-09
			0.67	4.44414e-09
			0.68	3.73551e-09
			0.69	4.9923e-09
			0.7	5.92688e-09
			0.71	5.41157e-09
			0.72	5.31512e-09
			0.73	5.44421e-09
			0.74	5.4122e-09
			0.75	5.83127e-09
			0.76	5.34818e-09
			0.77	4.63956e-09
			0.78	6.18632e-09
			0.79	5.31659e-09
			0.8	3.80247e-09
			0.81	5.70365e-09
			0.82	4.99502e-09
			0.83	6.12293e-09
			0.84	7.92745e-09
			0.85	6.25222e-09
			0.86	5.47916e-09
			0.87	5.12495e-09
			0.88	6.83281e-09
			0.89	5.09315e-09
			0.9	6.25327e-09
			0.91	5.60909e-09
			0.92	6.54367e-09
			0.93	5.48063e-09
			0.94	-1.41421e-09
			0.95	6.67318e-09
			0.96	5.09462e-09
			0.97	7.57575e-09
			0.98	6.80269e-09
			0.99	9.896e-09
			1	3.60265e-08
			1.01	4.53382e-08
			1.02	4.27931e-08
			1.03	4.67563e-08
			1.04	4.69176e-08
			1.05	4.55968e-08
			1.06	4.47915e-08
			1.07	4.57583e-08
			1.08	4.64674e-08
			1.09	4.30201e-08
			1.1	4.61778e-08
			1.11	4.44382e-08
			1.12	4.20863e-08
			1.13	4.47286e-08
			1.14	4.32789e-08
			1.15	4.46001e-08
			1.16	4.39881e-08
			1.17	4.3795e-08
			1.18	4.42463e-08
			1.19	4.51809e-08
			1.2	4.32479e-08
			1.21	4.67279e-08
			1.22	4.38283e-08
			1.23	4.47951e-08
			1.24	4.53431e-08
			1.25	4.28623e-08
			1.26	4.47635e-08
			1.27	4.34105e-08
			1.28	9.99874e-09
			1.29	6.55143e-09
			1.3	4.19959e-09
			1.31	4.65088e-09
			1.32	6.74538e-09
			1.33	5.42458e-09
			1.34	5.45701e-09
			1.35	5.425e-09
			1.36	5.77962e-09
			1.37	4.84546e-09
			1.38	4.87789e-09
			1.39	4.36258e-09
			1.4	4.33057e-09
			1.41	5.23294e-09
			1.42	4.91095e-09
			1.43	4.6534e-09
			1.44	5.33022e-09
			1.45	4.91158e-09
			1.46	3.84853e-09
			1.47	4.97644e-09
			1.48	5.29884e-09
			1.49	5.58903e-09
			1.5	5.17038e-09
			1.51	5.04171e-09
			1.52	5.1708e-09
			1.53	4.94547e-09
			1.54	5.84784e-09
			1.55	5.26809e-09
			1.56	4.785e-09
			1.57	3.88306e-09
			1.58	5.8809e-09
			1.59	4.20568e-09
			1.6	4.97916e-09
			1.61	3.98056e-09
			1.62	5.91396e-09
			1.63	5.88195e-09
			1.64	3.91675e-09
			1.65	5.62461e-09
			1.66	3.04723e-09
			1.67	6.0761e-09
			1.68	4.9164e-09
			1.69	6.2054e-09
			1.7	5.46456e-09
			1.71	6.85022e-09
			1.72	4.94946e-09
			1.73	5.59407e-09
			1.74	3.56443e-09
			1.75	4.56345e-09
			1.76	3.91926e-09
			1.77	4.75719e-09
			1.78	5.14404e-09
			1.79	4.11321e-09
			1.8	5.2089e-09
			1.81	5.56352e-09
			1.82	4.14606e-09
			1.83	5.59616e-09
			1.84	4.95198e-09
			1.85	4.34001e-09
			1.86	6.24119e-09
			1.87	5.85476e-09
			1.88	4.46952e-09
			1.89	3.05206e-09
			1.9	5.88761e-09
			1.91	6.04892e-09
			1.92	5.88803e-09
			1.93	2.8918e-09
			1.94	3.43974e-09
			1.95	4.8254e-09
			1.96	4.43898e-09
			1.97	4.34253e-09
			1.98	6.82366e-09
			1.99	6.14726e-09
			2	5.14865e-09
			2.01	5.40662e-09
			2.02	6.30898e-09
			2.03	6.08366e-09
			2.04	5.69723e-09
			2.05	7.27621e-09
			2.06	2.21942e-08
			2.07	4.47483e-08
			2.08	4.54573e-08
			2.09	4.56186e-08
			2.1	4.83575e-08
			2.11	4.59735e-08
			2.12	4.75847e-08
			2.13	4.55873e-08
			2.14	4.52008e-08
			2.15	4.69087e-08
			2.16	4.60067e-08
			2.17	4.30749e-08
			2.18	4.52661e-08
			2.19	4.53308e-08
			2.2	4.40744e-08
			2.21	4.43324e-08
			2.22	4.61369e-08
			2.23	4.51705e-08
			2.24	4.48807e-08
			2.25	4.48809e-08
			2.26	4.47523e-08
			2.27	4.42692e-08
			2.28	4.51071e-08
			2.29	4.40441e-08
			2.3	4.39154e-08
			2.31	4.427e-08
			2.32	4.34003e-08
			2.33	4.40771e-08
			2.34	1.29208e-08
			2.35	7.15362e-09
			2.36	4.51181e-09
			2.37	5.51083e-09
			2.38	4.54444e-09
			2.39	3.99692e-09
			2.4	2.86943e-09
			2.41	4.96393e-09
			2.42	5.44744e-09
			2.43	4.67437e-09
			2.44	4.41682e-09
			2.45	3.90152e-09
			2.46	4.8361e-09
			2.47	3.5153e-09
			2.48	3.67661e-09
			2.49	4.16011e-09
			2.5	5.06248e-09
			2.51	4.64383e-09
			2.52	4.28962e-09
			2.53	5.12755e-09
			2.54	5.96547e-09
			2.55	4.74133e-09
			2.56	5.54703e-09
			2.57	4.93507e-09
			2.58	4.38754e-09
			2.59	4.77439e-09
			2.6	4.80682e-09
			2.61	4.74259e-09
			2.62	4.71058e-09
			2.63	5.80626e-09
			2.64	4.93654e-09
			2.65	5.48448e-09
			2.66	4.48588e-09
			2.67	4.51831e-09
			2.68	5.71065e-09
			2.69	7.54739e-09
			2.7	4.80892e-09
			2.71	4.61581e-09
			2.72	4.97043e-09
			2.73	4.80954e-09
			2.74	6.16299e-09
			2.75	5.42214e-09
			2.76	4.90683e-09
			2.77	4.74594e-09
			2.78	3.71512e-09
			2.79	5.22966e-09
			2.8	4.74657e-09
			2.81	6.77663e-09
			2.82	5.77803e-09
			2.83	5.84268e-09
			2.84	6.58394e-09
			2.85	6.29417e-09
			2.86	6.35882e-09
			2.87	5.4891e-09
			2.88	4.45827e-09
			2.89	6.74609e-09
			2.9	4.71645e-09
			2.91	4.90998e-09
			2.92	4.78131e-09
			2.93	4.16934e-09
			2.94	3.46072e-09
			2.95	4.65306e-09
			2.96	5.55542e-09
			2.97	3.36469e-09
			2.98	5.6525e-09
			2.99	5.58827e-09
			3	4.81521e-09
			3.01	5.39537e-09
			3.02	6.29774e-09
			3.03	6.39461e-09
			3.04	5.396e-09
			3.05	5.33177e-09
			3.06	5.94416e-09
			3.07	6.23435e-09
			3.08	4.91354e-09
			3.09	6.49253e-09
			3.1	7.65265e-09
			3.11	5.01083e-09
			3.12	1.41937e-08
			3.13	4.61238e-08
			3.14	4.55118e-08
			3.15	4.53831e-08
			3.16	4.49967e-08
			3.17	4.45136e-08
			3.18	4.46427e-08
			3.19	4.55128e-08
			3.2	4.56419e-08
			3.21	4.59321e-08
			3.22	4.49013e-08
			3.23	4.51592e-08
			3.24	4.49017e-08
			3.25	4.41931e-08
			3.26	4.39677e-08
			3.27	4.4999e-08
			3.28	4.54503e-08
			3.29	4.50961e-08
			3.3	4.54185e-08
			3.31	4.44521e-08
			3.32	4.40979e-08
			3.33	4.5258e-08
			3.34	4.46138e-08
			3.35	4.48396e-08
			3.36	4.34543e-08
			3.37	4.38412e-08
			3.38	4.35836e-08
			3.39	4.31005e-08
			3.4	1.85815e-08
			3.41	8.27133e-09
			3.42	7.14384e-09
			3.43	4.14761e-09
			3.44	4.88888e-09
			3.45	5.05018e-09
			3.46	3.37496e-09
			3.47	2.50524e-09
			3.48	4.98637e-09
			3.49	4.47107e-09
			3.5	5.40565e-09
			3.51	5.88916e-09
			3.52	5.08387e-09
			3.53	3.95639e-09
			3.54	4.02104e-09
			3.55	4.21457e-09
			3.56	6.18019e-09
			3.57	4.95604e-09
			3.58	5.76175e-09
			3.59	4.89202e-09
			3.6	4.98889e-09
			3.61	5.3113e-09
			3.62	4.82821e-09
			3.63	5.08618e-09
			3.64	4.57087e-09
			3.65	7.47087e-09
			3.66	3.7658e-09
			3.67	5.60254e-09
			3.68	4.73281e-09
			3.69	5.40964e-09
			3.7	5.24875e-09
			3.71	5.1523e-09
			3.72	6.37686e-09
			3.73	4.50832e-09
			3.74	4.99183e-09
			3.75	5.60421e-09
			3.76	4.70227e-09
			3.77	5.54019e-09
			3.78	6.6681e-09
			3.79	5.08954e-09
			3.8	5.63748e-09
			3.81	5.63769e-09
			3.82	5.70234e-09
			3.83	8.60234e-09
			3.84	5.18724e-09
			3.85	5.41299e-09
			3.86	5.2521e-09
			3.87	5.70339e-09
			3.88	5.09142e-09
			3.89	6.34821e-09
			3.9	5.96178e-09
			3.91	5.67201e-09
			3.92	5.70444e-09
			3.93	4.44808e-09
			3.94	5.286e-09
			3.95	4.83513e-09
			3.96	4.67424e-09
			3.97	5.70549e-09
			3.98	6.93005e-09
			3.99	4.90041e-09
			4	3.41851e-09
			4.01	5.38413e-09
			4.02	5.99651e-09
			4.03	5.15901e-09
			4.04	4.54704e-09
			4.05	5.67495e-09
			4.06	5.64294e-09
			4.07	6.062e-09
			4.08	5.67557e-09
			4.09	5.74022e-09
			4.1	6.64259e-09
			4.11	5.09625e-09
			4.12	5.03202e-09
			4.13	2.16466e-09
			4.14	6.22457e-09
			4.15	6.16034e-09
			4.16	6.38609e-09
			4.17	7.09513e-09
			4.18	1.07684e-08
			4.19	4.60493e-08
			4.2	4.59529e-08
			4.21	4.65975e-08
			4.22	4.63399e-08
			4.23	4.51802e-08
			4.24	4.60826e-08
			4.25	4.44074e-08
			4.26	4.56319e-08
			4.27	4.43756e-08
			4.28	4.51813e-08
			4.29	4.56003e-08
			4.3	4.49562e-08
			4.31	4.47953e-08
			4.32	4.38289e-08
			4.33	4.53756e-08
			4.34	4.58269e-08
			4.35	4.56016e-08
			4.36	4.48285e-08
			4.37	4.46999e-08
			4.38	4.52478e-08
			4.39	4.40237e-08
			4.4	4.42816e-08
			4.41	4.3573e-08
			4.42	4.53775e-08
			4.43	4.46689e-08
			4.44	4.40247e-08
			4.45	4.29294e-08
			4.46	3.45525e-08
			4.47	8.48688e-09
			4.48	5.97394e-09
			4.49	6.52189e-09
			4.5	5.07221e-09
			4.51	4.91132e-09
			4.52	6.8125e-09
			4.53	5.36282e-09
			4.54	5.653e-09
			4.55	4.78328e-09
			4.56	4.36463e-09
			4.57	4.42928e-09
			4.58	4.78391e-09
			4.59	5.81515e-09
			4.6	5.52538e-09
			4.61	4.62344e-09
			4.62	5.01028e-09
			4.63	5.01049e-09
			4.64	5.10736e-09
			4.65	4.6565e-09
			4.66	4.56005e-09
			4.67	5.26909e-09
			4.68	4.786e-09
			4.69	4.4318e-09
			4.7	4.27091e-09
			4.71	4.75441e-09
			4.72	4.65796e-09
			4.73	4.75483e-09
			4.74	5.4961e-09
			4.75	4.14308e-09
			4.76	4.4977e-09
			4.77	5.36785e-09
			4.78	4.7881e-09
			4.79	4.69165e-09
			4.8	4.40188e-09
			4.81	5.17537e-09
			4.82	4.98226e-09
			4.83	4.43473e-09
			4.84	5.98149e-09
			4.85	4.08073e-09
			4.86	5.88525e-09
			4.87	5.24107e-09
			4.88	5.37016e-09
			4.89	5.11261e-09
			4.9	5.37058e-09
			4.91	5.01637e-09
			4.92	4.98436e-09
			4.93	5.6934e-09
			4.94	6.01581e-09
			4.95	5.59716e-09
			4.96	5.08186e-09
			4.97	6.20976e-09
			4.98	3.34241e-09
			4.99	5.598e-09
			5	5.98485e-09
			5.01	5.27622e-09
			5.02	5.88861e-09
			5.03	5.6955e-09
			5.04	6.05013e-09
			5.05	5.24484e-09
			5.06	5.66391e-09
			5.07	5.43858e-09
			5.08	5.76099e-09
			5.09	5.37456e-09
			5.1	5.60031e-09
			5.11	4.9239e-09
			5.12	5.92293e-09
			5.13	2.86225e-09
			5.14	5.11785e-09
			5.15	5.3436e-09
			5.16	5.37603e-09
			5.17	5.08626e-09
			5.18	4.95759e-09
			5.19	5.85996e-09
			5.2	4.31361e-09
			5.21	6.31145e-09
			5.22	6.66608e-09
			5.23	7.53623e-09
			5.24	8.53525e-09
			5.25	4.2624e-08
			5.26	4.51696e-08
			5.27	4.50732e-08
			5.28	4.42679e-08
			5.29	4.4397e-08
			5.3	4.55571e-08
			5.31	4.42363e-08
			5.32	4.43976e-08
			5.33	4.52033e-08
			5.34	4.64923e-08
			5.35	4.47526e-08
			5.36	4.57839e-08
			5.37	4.57197e-08
			5.38	4.5301e-08
			5.39	4.61067e-08
			5.4	4.53336e-08
			5.41	4.51728e-08
			5.42	4.58496e-08
			5.43	4.54632e-08
			5.44	4.53989e-08
			5.45	4.5238e-08
			5.46	4.43683e-08
			5.47	4.44974e-08
			5.48	4.49809e-08
			5.49	4.49811e-08
			5.5	4.61412e-08
			5.51	4.44982e-08
			5.52	4.24364e-08
			5.53	1.00879e-08
			5.54	6.70501e-09
			5.55	6.22192e-09
			5.56	5.48108e-09
			5.57	5.77127e-09
			5.58	5.67482e-09
			5.59	4.57955e-09
			5.6	4.4831e-09
			5.61	2.1957e-09
			5.62	3.58137e-09
			5.63	4.96703e-09
			5.64	4.7417e-09
			5.65	4.58081e-09
			5.66	4.7099e-09
			5.67	4.61345e-09
			5.68	5.45138e-09
			5.69	5.61268e-09
			5.7	4.93628e-09
			5.71	4.87205e-09
			5.72	4.2923e-09
			5.73	4.77581e-09
			5.74	4.35716e-09
			5.75	6.32278e-09
			5.76	4.67978e-09
			5.77	5.45326e-09
			5.78	5.13127e-09
			5.79	6.2914e-09
			5.8	4.06844e-09
			5.81	4.74527e-09
			5.82	5.29321e-09
			5.83	4.84234e-09
			5.84	4.84255e-09
			5.85	5.29384e-09
			5.86	6.00289e-09
			5.87	5.5198e-09
			5.88	5.35891e-09
			5.89	5.74576e-09
			5.9	5.42377e-09
			5.91	4.45738e-09
			5.92	5.32753e-09
			5.93	5.13442e-09
			5.94	5.23129e-09
			5.95	5.84368e-09
			5.96	5.39281e-09
			5.97	5.81188e-09
			5.98	4.87771e-09
			5.99	5.20012e-09
			6	4.68481e-09
			6.01	4.55614e-09
			6.02	5.97402e-09
			6.03	5.81313e-09
			6.04	5.29783e-09
			6.05	5.20138e-09
			6.06	5.49157e-09
			6.07	5.33068e-09
			6.08	5.10535e-09
			6.09	6.55545e-09
			6.1	5.42796e-09
			6.11	5.49261e-09
			6.12	4.81621e-09
			6.13	7.13624e-09
			6.14	4.78441e-09
			6.15	5.36457e-09
			6.16	5.04258e-09
			6.17	5.49387e-09
			6.18	5.46186e-09
			6.19	5.33319e-09
			6.2	5.84892e-09
			6.21	5.46249e-09
			6.22	5.39826e-09
			6.23	5.81733e-09
			6.24	5.46312e-09
			6.25	5.65665e-09
			6.26	5.78574e-09
			6.27	6.10815e-09
			6.28	6.39833e-09
			6.29	7.01072e-09
			6.3	1.05229e-08
			6.31	3.58801e-08
			6.32	4.59973e-08
			6.33	4.5192e-08
			6.34	4.516e-08
			6.35	4.59335e-08
			6.36	4.4806e-08
			6.37	4.52895e-08
			6.38	4.55475e-08
			6.39	4.45811e-08
			6.4	4.46136e-08
			6.41	4.52259e-08
			6.42	4.44529e-08
			6.43	4.33898e-08
			6.44	4.48077e-08
			6.45	4.4679e-08
			6.46	4.42282e-08
			6.47	4.48728e-08
			6.48	4.47119e-08
			6.49	4.49699e-08
			6.5	4.49056e-08
			6.51	4.4777e-08
			6.52	4.41328e-08
			6.53	4.41652e-08
			6.54	4.49065e-08
			6.55	4.46489e-08
			6.56	4.52613e-08
			6.57	4.41983e-08
			6.58	4.33608e-08
			6.59	1.04645e-08
			6.6	7.59718e-09
			6.61	6.01862e-09
			6.62	6.01883e-09
			6.63	5.1491e-09
			6.64	4.69823e-09
			6.65	3.79629e-09
			6.66	4.76309e-09
			6.67	5.4077e-09
			6.68	3.86136e-09
			6.69	4.86038e-09
			6.7	2.63742e-09
			6.71	4.82858e-09
			6.72	4.66769e-09
			6.73	5.6345e-09
			6.74	5.18363e-09
			6.75	4.76498e-09
			6.76	4.95851e-09
			6.77	5.63534e-09
			6.78	4.86227e-09
			6.79	3.67035e-09
			6.8	4.79825e-09
			6.81	5.21732e-09
			6.82	5.28197e-09
			6.83	4.63778e-09
			6.84	4.25135e-09
			6.85	4.89596e-09
			6.86	4.18733e-09
			6.87	5.57299e-09
			6.88	5.02547e-09
			6.89	5.12234e-09
			6.9	5.57362e-09
			6.91	5.41273e-09
			6.92	5.21962e-09
			6.93	5.25205e-09
			6.94	5.70334e-09
			6.95	4.70474e-09
			6.96	5.47822e-09
			6.97	5.31733e-09
			6.98	3.41657e-09
			6.99	5.83327e-09
			7	5.73682e-09
			7.01	5.70481e-09
			7.02	6.51051e-09
			7.03	5.80189e-09
			7.04	4.93216e-09
			7.05	5.67343e-09
			7.06	5.35144e-09
			7.07	5.02945e-09
			7.08	4.51414e-09
			7.09	5.09431e-09
			7.1	5.15896e-09
			7.11	6.02911e-09
			7.12	5.41714e-09
			7.13	5.35291e-09
			7.14	4.93426e-09
			7.15	5.09557e-09
			7.16	5.99793e-09
			7.17	5.74039e-09
			7.18	3.80741e-09
			7.19	5.06419e-09
			7.2	4.99996e-09
			7.21	5.22571e-09
			7.22	3.42161e-09
			7.23	5.8383e-09
			7.24	5.51631e-09
			7.25	5.6454e-09
			7.26	5.96781e-09
			7.27	4.48591e-09
			7.28	5.87157e-09
			7.29	5.48514e-09
			7.3	6.19419e-09
			7.31	6.00108e-09
			7.32	5.96907e-09
			7.33	6.807e-09
			7.34	6.93608e-09
			7.35	7.51625e-09
			7.36	8.67637e-09
			7.37	2.25311e-08
			7.38	4.55041e-08
			7.39	4.54398e-08
			7.4	4.51501e-08
			7.41	4.49247e-08
			7.42	4.49894e-08
			7.43	4.48607e-08
			7.44	4.54087e-08
			7.45	4.58922e-08
			7.46	4.45391e-08
			7.47	4.56993e-08
			7.48	4.67949e-08
			7.49	4.50875e-08
			7.5	4.46044e-08
			7.51	4.52168e-08
			7.52	4.52814e-08
			7.53	4.43795e-08
			7.54	4.4863e-08
			7.55	4.53143e-08
			7.56	4.48634e-08
			7.57	4.49603e-08
			7.58	4.48316e-08
			7.59	4.48641e-08
			7.6	4.50576e-08
			7.61	4.38657e-08
			7.62	4.51869e-08
			7.63	4.46071e-08
			7.64	4.47362e-08
			7.65	1.28388e-08
			7.66	7.07167e-09
			7.67	7.1041e-09
			7.68	5.04225e-09
			7.69	5.97683e-09
			7.7	4.94601e-09
			7.71	4.94622e-09
			7.72	4.17315e-09
			7.73	4.46334e-09
			7.74	4.39911e-09
			7.75	4.27044e-09
			7.76	5.04392e-09
			7.77	5.30189e-09
			7.78	5.59208e-09
			7.79	4.98011e-09
			7.8	5.52806e-09
			7.81	4.98053e-09
			7.82	5.43182e-09
			7.83	5.17427e-09
			7.84	4.75562e-09
			7.85	5.40023e-09
			7.86	5.23934e-09
			7.87	5.40065e-09
			7.88	5.52974e-09
			7.89	5.17553e-09
			7.9	5.88458e-09
			7.91	5.98144e-09
			7.92	5.5628e-09
			7.93	5.20859e-09
			7.94	5.91763e-09
			7.95	5.11235e-09
			7.96	5.11256e-09
			7.97	4.21061e-09
			7.98	5.27408e-09
			7.99	4.88765e-09
			8	4.72676e-09
			8.01	5.04917e-09
			8.02	5.69377e-09
			8.03	5.24291e-09
			8.04	4.7276e-09
			8.05	5.05001e-09
			8.06	5.05022e-09
			8.07	4.40603e-09
			8.08	3.14967e-09
			8.09	5.4697e-09
			8.1	4.72886e-09
			8.11	5.599e-09
			8.12	5.05147e-09
			8.13	5.27722e-09
			8.14	5.79295e-09
			8.15	5.5354e-09
			8.16	5.72893e-09
			8.17	5.63248e-09
			8.18	4.37612e-09
			8.19	5.40736e-09
			8.2	5.63311e-09
			8.21	5.98774e-09
			8.22	5.08579e-09
			8.23	6.08482e-09
			8.24	6.08503e-09
			8.25	5.18308e-09
			8.26	4.02338e-09
			8.27	6.60117e-09
			8.28	6.02143e-09
			8.29	5.9572e-09
			8.3	5.57077e-09
			8.31	5.4421e-09
			8.32	5.66785e-09
			8.33	5.70028e-09
			8.34	6.0549e-09
			8.35	6.08733e-09
			8.36	5.92644e-09
			8.37	7.6343e-09
			8.38	5.31469e-09
			8.39	5.70153e-09
			8.4	5.6373e-09
			8.41	6.28191e-09
			8.42	7.53869e-09
			8.43	1.33707e-08
			8.44	4.54941e-08
			8.45	4.6622e-08
			8.46	4.59456e-08
			8.47	4.49147e-08
			8.48	4.50438e-08
			8.49	4.62362e-08
			8.5	4.45932e-08
			8.51	4.527e-08
			8.52	4.54635e-08
			8.53	4.57859e-08
			8.54	4.54317e-08
			8.55	4.52064e-08
			8.56	4.8783e-08
			8.57	4.55612e-08
			8.58	4.46593e-08
			8.59	4.51428e-08
			8.6	4.55941e-08
			8.61	4.47888e-08
			8.62	4.5079e-08
			8.63	4.52081e-08
			8.64	4.40806e-08
			8.65	4.52407e-08
			8.66	4.46932e-08
			8.67	4.595e-08
			8.68	4.45647e-08
			8.69	4.52738e-08
			8.7	4.30508e-08
			8.71	1.79196e-08
			8.72	7.60943e-09
			8.73	6.99746e-09
			8.74	5.99885e-09
			8.75	6.09572e-09
			8.76	5.74151e-09
			8.77	5.8706e-09
			8.78	5.64527e-09
			8.79	5.41995e-09
			8.8	4.42134e-09
			8.81	4.77597e-09
			8.82	6.12941e-09
			8.83	5.87186e-09
			8.84	5.77541e-09
			8.85	5.06679e-09
			8.86	6.29135e-09
			8.87	5.74382e-09
			8.88	5.35739e-09
			8.89	4.45545e-09
			8.9	4.74564e-09
			8.91	5.1647e-09
			8.92	5.16491e-09
			8.93	4.9718e-09
			8.94	5.48753e-09
			8.95	5.68106e-09
			8.96	4.97243e-09
			8.97	5.29484e-09
			8.98	5.77835e-09
			8.99	5.45636e-09
			9	4.87661e-09
			9.01	5.29568e-09
			9.02	5.52143e-09
			9.03	5.52164e-09
			9.04	5.61851e-09
			9.05	5.52206e-09
			9.06	6.26332e-09
			9.07	4.65254e-09
			9.08	5.16827e-09
			9.09	5.10404e-09
			9.1	5.42645e-09
			9.11	4.3634e-09
			9.12	5.29799e-09
			9.13	5.1371e-09
			9.14	5.81392e-09
			9.15	5.39528e-09
			9.16	4.71887e-09
			9.17	6.13675e-09
			9.18	5.29925e-09
			9.19	6.26605e-09
			9.2	5.94406e-09
			9.21	5.29988e-09
			9.22	3.27024e-09
			9.23	5.94469e-09
			9.24	4.75277e-09
			9.25	3.39974e-09
			9.26	5.2687e-09
			9.27	5.14003e-09
			9.28	4.04477e-09
			9.29	5.14045e-09
			9.3	5.59174e-09
			9.31	5.72083e-09
			9.32	4.30337e-09
			9.33	5.49571e-09
			9.34	5.65702e-09
			9.35	5.62501e-09
			9.36	5.17414e-09
			9.37	6.94644e-09
			9.38	5.62564e-09
			9.39	5.72251e-09
			9.4	5.72272e-09
			9.41	8.91269e-09
			9.42	6.30309e-09
			9.43	2.69468e-09
			9.44	5.43358e-09
			9.45	6.20706e-09
			9.46	7.36719e-09
			9.47	7.72182e-09
			9.48	7.94756e-09
			9.49	1.0912e-08
			9.5	4.53874e-08
			9.51	4.7933e-08
			9.52	4.61289e-08
			9.53	4.56136e-08
			9.54	4.70315e-08
			9.55	4.64517e-08
			9.56	4.49698e-08
			9.57	4.50022e-08
			9.58	4.56469e-08
			9.59	4.51315e-08
			9.6	4.50673e-08
			9.61	4.51642e-08
			9.62	4.51e-08
			9.63	4.48102e-08
			9.64	4.41016e-08
			9.65	4.48428e-08
			9.66	4.4843e-08
			9.67	4.68087e-08
			9.68	4.46501e-08
			9.69	4.51014e-08
			9.7	4.47472e-08
			9.71	4.47152e-08
			9.72	4.61653e-08
			9.73	4.54567e-08
			9.74	4.62624e-08
			9.75	4.43616e-08
			9.76	4.48129e-08
			9.77	3.41484e-08
			9.78	7.63166e-09
			9.79	6.63305e-09
			9.8	5.24781e-09
			9.81	5.3769e-09
			9.82	3.86278e-09
			9.83	4.31406e-09
			9.84	5.63529e-09
			9.85	5.21664e-09
			9.86	6.69896e-09
			9.87	7.11803e-09
			9.88	4.57287e-09
			9.89	4.9275e-09
			9.9	4.63773e-09
			9.91	4.79904e-09
			9.92	5.60475e-09
			9.93	4.8639e-09
			9.94	4.83189e-09
			9.95	7.4419e-09
			9.96	5.38005e-09
			9.97	4.57476e-09
			9.98	8.79577e-09
			9.99	5.18736e-09
			10	5.47754e-09
			10.01	4.18896e-09
			10.02	5.18799e-09
			10.03	5.15597e-09
			10.04	5.15618e-09
			10.05	4.76976e-09
			10.06	4.76997e-09
			10.07	5.06015e-09
			10.08	4.60929e-09
			10.09	5.41499e-09
			10.1	5.38298e-09
			10.11	5.57651e-09
			10.12	4.35237e-09
			10.13	5.67359e-09
			10.14	5.22272e-09
			10.15	5.67401e-09
			10.16	5.09426e-09
			10.17	6.73768e-09
			10.18	5.6102e-09
			10.19	5.22377e-09
			10.2	9.18702e-09
			10.21	5.48195e-09
			10.22	5.19218e-09
			10.23	5.74013e-09
			10.24	5.86922e-09
			10.25	7.25488e-09
			10.26	5.8052e-09
			10.27	5.74097e-09
			10.28	9.51089e-09
			10.29	5.54807e-09
			10.3	5.19386e-09
			10.31	6.03178e-09
			10.32	5.0654e-09
			10.33	5.06561e-09
			10.34	4.90472e-09
			10.35	5.42045e-09
			10.36	4.87292e-09
			10.37	6.2908e-09
			10.38	8.64306e-09
			10.39	5.32462e-09
			10.4	5.93701e-09
			10.41	5.87278e-09
			10.42	2.90877e-09
			10.43	6.09874e-09
			10.44	5.45455e-09
			10.45	5.5192e-09
			10.46	5.06833e-09
			10.47	5.10076e-09
			10.48	5.13319e-09
			10.49	4.45679e-09
			10.5	5.23027e-09
			10.51	6.35818e-09
			10.52	6.68058e-09
			10.53	7.71183e-09
			10.54	8.1309e-09
			10.55	7.48671e-09
			10.56	4.33798e-08
			10.57	4.70208e-08
			10.58	4.50234e-08
			10.59	4.5217e-08
			10.6	4.81492e-08
			10.61	4.57329e-08
			10.62	4.4251e-08
			10.63	4.50245e-08
			10.64	4.54758e-08
			10.65	4.7087e-08
			10.66	4.53151e-08
			10.67	4.56053e-08
			10.68	4.35434e-08
			10.69	4.43813e-08
			10.7	4.43171e-08
			10.71	4.47362e-08
			10.72	4.48653e-08
			10.73	4.51877e-08
			10.74	4.54134e-08
			10.75	4.51237e-08
			10.76	4.40928e-08
			10.77	4.49308e-08
			10.78	4.57042e-08
			10.79	4.36424e-08
			10.8	4.43837e-08
			10.81	4.35784e-08
			10.82	4.70583e-08
			10.83	4.10979e-08
			10.84	8.45939e-09
			10.85	7.75076e-09
			10.86	6.62328e-09
			10.87	6.17241e-09
			10.88	6.01152e-09
			10.89	6.9461e-09
			10.9	7.78403e-09
			10.91	5.59329e-09
			10.92	6.39899e-09
			10.93	4.24048e-09
			10.94	5.59392e-09
			10.95	5.07861e-09
			10.96	5.56212e-09
			10.97	4.95015e-09
			10.98	2.53388e-09
			10.99	4.04842e-09
			11	4.78968e-09
			11.01	5.17653e-09
			11.02	4.85454e-09
			11.03	5.37027e-09
			11.04	6.20819e-09
			11.05	4.98405e-09
			11.06	4.7265e-09
			11.07	4.63005e-09
			11.08	4.66248e-09
			11.09	4.66269e-09
			11.1	4.37292e-09
			11.11	5.14641e-09
			11.12	3.50341e-09
			11.13	5.24349e-09
			11.14	5.72699e-09
			11.15	7.17709e-09
			11.16	5.56631e-09
			11.17	5.92094e-09
			11.18	5.66339e-09
			11.19	4.85811e-09
			11.2	3.56952e-09
			11.21	5.72846e-09
			11.22	4.7943e-09
			11.23	5.08448e-09
			11.24	6.11573e-09
			11.25	6.82477e-09
			11.26	5.40731e-09
			11.27	6.14858e-09
			11.28	3.53898e-09
			11.29	5.21462e-09
			11.3	4.79597e-09
			11.31	5.92388e-09
			11.32	5.89187e-09
			11.33	5.15102e-09
			11.34	5.15123e-09
			11.35	6.02138e-09
			11.36	5.82827e-09
			11.37	5.44184e-09
			11.38	6.5053e-09
			11.39	5.47448e-09
			11.4	5.53913e-09
			11.41	5.3138e-09
			11.42	4.89515e-09
			11.43	5.4431e-09
			11.44	4.79891e-09
			11.45	5.54018e-09
			11.46	3.83274e-09
			11.47	3.15633e-09
			11.48	5.41193e-09
			11.49	5.25104e-09
			11.5	6.18562e-09
			11.51	5.18702e-09
			11.52	6.99154e-09
			11.53	6.15403e-09
			11.54	6.12202e-09
			11.55	9.24755e-09
			11.56	8.18451e-09
			11.57	6.89593e-09
			11.58	5.44624e-09
			11.59	7.1541e-09
			11.6	6.73546e-09
			11.61	7.57338e-09
			11.62	3.53149e-08
			11.63	4.62698e-08
			11.64	4.44335e-08
			11.65	4.60125e-08
			11.66	4.54327e-08
			11.67	4.63351e-08
			11.68	4.48532e-08
			11.69	4.3919e-08
			11.7	4.54013e-08
			11.71	4.59493e-08
			11.72	4.51118e-08
			11.73	4.4532e-08
			11.74	4.42423e-08
			11.75	4.54346e-08
			11.76	4.54026e-08
			11.77	4.48228e-08
			11.78	4.58541e-08
			11.79	4.71109e-08
			11.8	4.41469e-08
			11.81	4.57258e-08
			11.82	4.61771e-08
			11.83	4.45341e-08
			11.84	4.42121e-08
			11.85	4.72088e-08
			11.86	4.45348e-08
			11.87	4.28273e-08
			11.88	4.32464e-08
			11.89	4.3311e-08
			11.9	1.01893e-08
			11.91	6.9675e-09
			11.92	6.80661e-09
			11.93	6.16242e-09
			11.94	4.61608e-09
			11.95	3.68191e-09
			11.96	5.93751e-09
			11.97	5.38998e-09
			11.98	5.74461e-09
			11.99	7.38803e-09
			12	6.67941e-09
			12.01	4.93975e-09
			12.02	4.55332e-09
			12.03	5.35902e-09
			12.04	4.61818e-09
			12.05	4.29619e-09
			12.06	5.10189e-09
			12.07	5.87538e-09
			12.08	4.74789e-09
			12.09	6.06912e-09
			12.1	5.77935e-09
			12.11	5.45736e-09
			12.12	4.52319e-09
			12.13	5.3289e-09
			12.14	2.8804e-09
			12.15	4.58826e-09
			12.16	4.74957e-09
			12.17	3.91207e-09
			12.18	5.52327e-09
			12.19	3.55807e-09
			12.2	5.45925e-09
			12.21	4.97616e-09
			12.22	2.33434e-09
			12.23	4.87992e-09
			12.24	5.10567e-09
			12.25	3.62377e-09
			12.26	5.10609e-09
			12.27	2.85091e-09
			12.28	5.26761e-09
			12.29	4.94562e-09
			12.3	5.26803e-09
			12.31	5.26824e-09
			12.32	2.272e-09
			12.33	4.14096e-09
			12.34	5.36552e-09
			12.35	6.04235e-09
			12.36	5.07597e-09
			12.37	3.62628e-09
			12.38	5.84966e-09
			12.39	4.65774e-09
			12.4	4.62573e-09
			12.41	4.2393e-09
			12.42	3.36957e-09
			12.43	4.01418e-09
			12.44	4.91654e-09
			12.45	4.36902e-09
			12.46	5.20694e-09
			12.47	4.82051e-09
			12.48	5.33624e-09
			12.49	7.2052e-09
			12.5	5.65886e-09
			12.51	6.56122e-09
			12.52	6.69031e-09
			12.53	5.20841e-09
			12.54	4.56422e-09
			12.55	5.20883e-09
			12.56	6.17563e-09
			12.57	5.69255e-09
			12.58	4.91948e-09
			12.59	5.08079e-09
			12.6	6.59533e-09
			12.61	5.40341e-09
			12.62	5.75804e-09
			12.63	6.56374e-09
			12.64	6.33841e-09
			12.65	5.69422e-09
			12.66	6.11329e-09
			12.67	7.2412e-09
			12.68	2.10959e-08
			12.69	4.45522e-08
			12.7	4.47135e-08
			12.71	4.55836e-08
			12.72	4.75492e-08
			12.73	4.56163e-08
			12.74	4.45854e-08
			12.75	4.58744e-08
			12.76	4.56491e-08
			12.77	4.21696e-08
			12.78	4.6455e-08
			12.79	4.57142e-08
			12.8	4.46189e-08
			12.81	4.53924e-08
			12.82	4.46516e-08
			12.83	4.42651e-08
			12.84	4.44264e-08
			12.85	4.51677e-08
			12.86	4.22359e-08
			12.87	4.43949e-08
			12.88	4.4975e-08
			12.89	4.45241e-08
			12.9	4.52332e-08
			12.91	4.52012e-08
			12.92	4.56202e-08
			12.93	4.55238e-08
			12.94	4.62973e-08
			12.95	4.51054e-08
			12.96	1.4239e-08
			12.97	7.82744e-09
			12.98	8.60093e-09
			12.99	5.95911e-09
			13	6.21708e-09
			13.01	4.41298e-09
			13.02	3.54326e-09
			13.03	6.73323e-09
			13.04	6.15348e-09
			13.05	6.83031e-09
			13.06	5.41285e-09
			13.07	2.86769e-09
			13.08	4.76887e-09
			13.09	4.35022e-09
			13.1	5.18815e-09
			13.11	4.54396e-09
			13.12	4.83415e-09
			13.13	3.86776e-09
			13.14	6.22002e-09
			13.15	4.15816e-09
			13.16	4.60945e-09
			13.17	6.51063e-09
			13.18	4.89985e-09
			13.19	5.31891e-09
			13.2	5.9313e-09
			13.21	4.4494e-09
			13.22	1.90424e-09
			13.23	5.19087e-09
			13.24	4.61113e-09
			13.25	5.83569e-09
			13.26	4.61154e-09
			13.27	4.90173e-09
			13.28	4.8375e-09
			13.29	4.86993e-09
			13.3	3.58135e-09
			13.31	3.38824e-09
			13.32	4.16173e-09
			13.33	3.83974e-09
			13.34	5.61204e-09
			13.35	5.58003e-09
			13.36	7.61009e-09
			13.37	5.29047e-09
			13.38	4.90404e-09
			13.39	4.03432e-09
			13.4	4.26006e-09
			13.41	5.25909e-09
			13.42	5.54928e-09
			13.43	3.16522e-09
			13.44	5.45304e-09
			13.45	5.67878e-09
			13.46	2.13481e-09
			13.47	4.00377e-09
			13.48	4.87392e-09
			13.49	3.71421e-09
			13.5	6.16313e-09
			13.51	5.26118e-09
			13.52	5.22917e-09
			13.53	5.7449e-09
			13.54	6.45395e-09
			13.55	7.90405e-09
			13.56	5.84219e-09
			13.57	4.26363e-09
			13.58	6.22925e-09
			13.59	7.35715e-09
			13.6	6.48743e-09
			13.61	7.19647e-09
			13.62	4.58688e-09
			13.63	6.35918e-09
			13.64	8.71143e-09
			13.65	6.13406e-09
			13.66	5.87651e-09
			13.67	2.97693e-09
			13.68	5.65139e-09
			13.69	1.10323e-08
			13.7	7.00504e-09
			13.71	5.68424e-09
			13.72	6.03887e-09
			13.73	8.61666e-09
			13.74	1.30954e-08
			13.75	4.01603e-08
			13.76	4.38336e-08
			13.77	4.31894e-08
			13.78	4.54772e-08
			13.79	4.44786e-08
			13.8	4.65086e-08
			13.81	4.48334e-08
			13.82	4.35126e-08
			13.83	4.60904e-08
			13.84	4.45763e-08
			13.85	4.245e-08
			13.86	4.19991e-08
			13.87	4.42869e-08
			13.88	4.58337e-08
			13.89	4.4384e-08
			13.9	4.42876e-08
			13.91	4.64787e-08
			13.92	4.54801e-08
			13.93	4.30316e-08
			13.94	4.43529e-08
			13.95	4.51586e-08
			13.96	4.47399e-08
			13.97	4.3258e-08
			13.98	4.62547e-08
			13.99	4.58038e-08
			14	4.59651e-08
			14.01	4.69319e-08
			14.02	1.83209e-08
			14.03	8.46185e-09
			14.04	7.88211e-09
			14.05	8.04342e-09
			14.06	5.2405e-09
			14.07	8.20493e-09
			14.08	7.14189e-09
			14.09	4.40342e-09
			14.1	5.56354e-09
			14.11	1.04612e-08
			14.12	5.75728e-09
			14.13	5.01643e-09
			14.14	2.89013e-09
			14.15	5.69347e-09
			14.16	4.34044e-09
			14.17	5.08171e-09
			14.18	2.95541e-09
			14.19	4.95325e-09
			14.2	8.49764e-09
			14.21	6.75798e-09
			14.22	6.33933e-09
			14.23	2.76314e-09
			14.24	5.30872e-09
			14.25	7.30655e-09
			14.26	7.33898e-09
			14.27	4.95493e-09
			14.28	4.0852e-09
			14.29	3.95653e-09
			14.3	4.34338e-09
			14.31	4.05361e-09
			14.32	5.79369e-09
			14.33	3.69961e-09
			14.34	1.57331e-09
			14.35	3.76447e-09
			14.36	4.05466e-09
			14.37	3.99043e-09
			14.38	2.79851e-09
			14.39	9.14602e-09
			14.4	4.89321e-09
			14.41	4.41013e-09
			14.42	5.11917e-09
			14.43	3.92725e-09
			14.44	6.98834e-09
			14.45	3.86323e-09
			14.46	4.08898e-09
			14.47	5.05578e-09
			14.48	3.02614e-09
			14.49	3.09079e-09
			14.5	7.21514e-09
			14.51	4.95996e-09
			14.52	5.31459e-09
			14.53	4.54152e-09
			14.54	7.11932e-09
			14.55	4.02643e-09
			14.56	2.6734e-09
			14.57	1.70702e-09
			14.58	6.25022e-09
			14.59	4.80054e-09
			14.6	5.864e-09
			14.61	4.60764e-09
			14.62	6.37994e-09
			14.63	1.51496e-09
			14.64	3.93165e-09
			14.65	7.50826e-09
			14.66	6.83186e-09
			14.67	7.83088e-09
			14.68	2.19262e-09
			14.69	7.41244e-09
			14.7	6.22052e-09
			14.71	5.18969e-09
			14.72	6.99421e-09
			14.73	3.25692e-09
			14.74	6.35024e-09
			14.75	4.28838e-09
			14.76	6.80173e-09
			14.77	6.8986e-09
			14.78	6.28664e-09
			14.79	8.63889e-09
			14.8	1.14422e-08
			14.81	4.47577e-08
			14.82	4.44035e-08
			14.83	4.36949e-08
			14.84	4.39529e-08
			14.85	4.52096e-08
			14.86	4.55643e-08
			14.87	4.35669e-08
			14.88	4.4727e-08
			14.89	4.43728e-08
			14.9	4.50496e-08
			14.91	4.78207e-08
			14.92	4.6371e-08
			14.93	4.69512e-08
			14.94	4.66936e-08
			14.95	4.72094e-08
			14.96	4.54053e-08
			14.97	4.61465e-08
			14.98	4.59534e-08
			14.99	4.39882e-08
			15	4.38273e-08
			15.01	4.19588e-08
			15.02	4.37633e-08
			15.03	4.4569e-08
			15.04	4.50203e-08
			15.05	4.55038e-08
			15.06	4.40864e-08
			15.07	4.47954e-08
			15.08	3.2681e-08
			15.09	1.06428e-08
			15.1	7.1955e-09
			15.11	5.16586e-09
			15.12	2.91069e-09
			15.13	6.06844e-09
			15.14	6.71304e-09
			15.15	4.32899e-09
			15.16	7.03566e-09
			15.17	4.74827e-09
			15.18	4.52294e-09
			15.19	7.10073e-09
			15.2	6.74652e-09
			15.21	7.39113e-09
			15.22	4.62043e-09
			15.23	7.32711e-09
			15.24	4.84639e-09
			15.25	5.61366e-10
			15.26	1.33485e-09
			15.27	3.65489e-09
			15.28	4.62169e-09
			15.29	1.14216e-09
			15.3	4.81543e-09
			15.31	8.1665e-09
			15.32	4.52587e-09
			15.33	5.07382e-09
			15.34	5.49289e-09
			15.35	3.49547e-09
			15.36	5.49331e-09
			15.37	4.10806e-09
			15.38	5.13931e-09
			15.39	6.84717e-09
			15.4	2.78768e-09
			15.41	6.75093e-09
			15.42	6.39672e-09
			15.43	8.97452e-09
			15.44	6.75156e-09
			15.45	6.01071e-09
			15.46	6.49422e-09
			15.47	5.72115e-09
			15.48	3.62707e-09
			15.49	8.42804e-09
			15.5	3.98191e-09
			15.51	5.01316e-09
			15.52	6.75324e-09
			15.53	3.72478e-09
			15.54	4.91712e-09
			15.55	5.04621e-09
			15.56	3.17767e-09
			15.57	3.46786e-09
			15.58	3.33919e-09
			15.59	4.88595e-09
			15.6	5.33724e-09
			15.61	1.66439e-09
			15.62	5.49876e-09
			15.63	6.30446e-09
			15.64	3.79153e-09
			15.65	6.56264e-09
			15.66	8.49604e-09
			15.67	6.49862e-09
			15.68	6.24107e-09
			15.69	4.79139e-09
			15.7	7.75583e-09
			15.71	5.75841e-09
			15.72	4.50204e-09
			15.73	6.01658e-09
			15.74	6.82229e-09
			15.75	7.24136e-09
			15.76	4.34178e-09
			15.77	8.27281e-09
			15.78	7.69306e-09
			15.79	6.92e-09
			15.8	9.17559e-09
			15.81	4.72947e-09
			15.82	1.04326e-08
			15.83	5.01987e-09
			15.84	6.24443e-09
			15.85	8.53225e-09
			15.86	9.95013e-09
			15.87	3.76916e-08
			15.88	4.43935e-08
			15.89	4.70036e-08
			15.9	4.44262e-08
			15.91	4.44264e-08
			15.92	5.09672e-08
			15.93	4.62633e-08
			15.94	4.49425e-08
			15.95	4.38473e-08
			15.96	4.61351e-08
			15.97	4.5942e-08
			15.98	4.37512e-08
			15.99	4.66835e-08
			16	4.28495e-08
			16.01	4.23986e-08
			16.02	4.57175e-08
			16.03	4.81986e-08
			16.04	4.4268e-08
			16.05	4.46549e-08
			16.06	4.55894e-08
			16.07	4.64918e-08
			16.08	4.67498e-08
			16.09	4.53645e-08
			16.1	4.72013e-08
			16.11	4.42373e-08
			16.12	4.33353e-08
			16.13	4.31744e-08
			16.14	4.17892e-08
			16.15	1.01817e-08
			16.16	4.31795e-09
			16.17	1.03174e-09
			16.18	2.54628e-09
			16.19	8.7106e-10
			16.2	4.18991e-09
			16.21	7.02547e-09
			16.22	7.219e-09
			16.23	6.18817e-09
			16.24	2.9664e-09
			16.25	5.18978e-09
			16.26	9.15302e-09
			16.27	5.73793e-09
			16.28	8.60571e-09
			16.29	5.44837e-09
			16.3	4.32089e-09
			16.31	4.25666e-09
			16.32	3.67691e-09
			16.33	2.38833e-09
			16.34	3.70955e-09
			16.35	-4.46596e-10
			16.36	6.12646e-09
			16.37	4.35458e-09
			16.38	4.00037e-09
			16.39	6.4815e-09
			16.4	7.99605e-09
			16.41	5.32201e-09
			16.42	3.84011e-09
			16.43	5.58019e-09
			16.44	5.32264e-09
			16.45	4.93621e-09
			16.46	5.8708e-09
			16.47	6.6765e-09
			16.48	5.90344e-09
			16.49	2.68166e-09
			16.5	3.61625e-09
			16.51	4.61527e-09
			16.52	5.87205e-09
			16.53	8.35319e-09
			16.54	5.0992e-09
			16.55	3.90727e-09
			16.56	6.77505e-09
			16.57	4.68097e-09
			16.58	5.64777e-09
			16.59	4.35919e-09
			16.6	8.4191e-09
			16.61	3.94075e-09
			16.62	7.5818e-09
			16.63	6.38988e-09
			16.64	2.36261e-09
			16.65	1.29957e-09
			16.66	3.55516e-09
			16.67	4.32865e-09
			16.68	3.62002e-09
			16.69	4.45795e-09
			16.7	5.58585e-09
			16.71	6.39156e-09
			16.72	6.39177e-09
			16.73	4.74877e-09
			16.74	3.39574e-09
			16.75	7.26233e-09
			16.76	7.10144e-09
			16.77	3.81523e-09
			16.78	2.9455e-09
			16.79	3.84787e-09
			16.8	8.90659e-09
			16.81	7.45691e-09
			16.82	6.07167e-09
			16.83	7.55399e-09
			16.84	4.97661e-09
			16.85	9.51982e-09
			16.86	7.5224e-09
			16.87	7.71593e-09
			16.88	3.52756e-09
			16.89	4.0755e-09
			16.9	6.52442e-09
			16.91	7.16903e-09
			16.92	9.19909e-09
			16.93	3.68761e-08
			16.94	4.99254e-08
			16.95	4.87657e-08
			16.96	4.70582e-08
			16.97	4.59952e-08
			16.98	4.29989e-08
			16.99	4.34824e-08
			17	4.44493e-08
			17.01	4.2033e-08
			17.02	4.42241e-08
			17.03	4.5642e-08
			17.04	4.84131e-08
			17.05	4.72856e-08
			17.06	4.47727e-08
			17.07	4.54495e-08
			17.08	4.81562e-08
			17.09	4.70932e-08
			17.1	4.62557e-08
			17.11	4.52248e-08
			17.12	4.78993e-08
			17.13	4.42909e-08
			17.14	4.40978e-08
			17.15	4.55479e-08
			17.16	4.37115e-08
			17.17	4.35507e-08
			17.18	4.59996e-08
			17.19	4.61287e-08
			17.2	4.4679e-08
			17.21	9.26961e-09
			17.22	9.30204e-09
			17.23	7.62682e-09
			17.24	6.72487e-09
			17.25	7.43392e-09
			17.26	8.01408e-09
			17.27	2.56914e-09
			17.28	4.4381e-09
			17.29	4.56719e-09
			17.3	4.95404e-09
			17.31	2.37666e-09
			17.32	4.79336e-09
			17.33	2.50596e-09
			17.34	2.82837e-09
			17.35	3.92405e-09
			17.36	3.50541e-09
			17.37	9.4985e-09
			17.38	4.9235e-09
			17.39	8.08125e-09
			17.4	6.37381e-09
			17.41	4.11863e-09
			17.42	3.5711e-09
			17.43	5.15008e-09
			17.44	3.7004e-09
			17.45	5.82712e-09
			17.46	2.89533e-09
			17.47	2.05782e-09
			17.48	1.76805e-09
			17.49	4.28141e-09
			17.5	5.21599e-09
			17.51	7.69713e-09
			17.52	6.56964e-09
			17.53	5.15218e-09
			17.54	6.4734e-09
			17.55	7.95573e-09
			17.56	5.53945e-09
			17.57	4.28309e-09
			17.58	6.28092e-09
			17.59	7.56993e-09
			17.6	2.15721e-09
			17.61	8.02142e-09
			17.62	4.67077e-09
			17.63	5.57314e-09
			17.64	5.63779e-09
			17.65	7.9256e-09
			17.66	9.66568e-09
			17.67	8.50598e-09
			17.68	4.22095e-09
			17.69	4.4467e-09
			17.7	5.8968e-09
			17.71	9.66673e-09
			17.72	6.15498e-09
			17.73	4.09312e-09
			17.74	4.86661e-09
			17.75	5.51121e-09
			17.76	6.02694e-09
			17.77	7.5737e-09
			17.78	5.64072e-09
			17.79	4.35214e-09
			17.8	3.67573e-09
			17.81	5.89911e-09
			17.82	4.73941e-09
			17.83	7.76579e-10
			17.84	4.70761e-09
			17.85	7.6076e-09
			17.86	9.31546e-09
			17.87	5.44929e-09
			17.88	4.67623e-09
			17.89	5.19195e-09
			17.9	4.38667e-09
			17.91	4.4191e-09
			17.92	1.84172e-09
			17.93	5.77275e-09
			17.94	7.99613e-09
			17.95	6.03093e-09
			17.96	4.77456e-09
			17.97	7.93232e-09
			17.98	9.83349e-09
			17.99	2.45904e-08
			18	4.55013e-08
			18.01	4.81113e-08
			18.02	4.42129e-08
			18.03	4.57919e-08
			18.04	4.38911e-08
			18.05	4.15715e-08
			18.06	4.15073e-08
			18.07	4.71459e-08
			18.08	4.65662e-08
			18.09	4.52776e-08
			18.1	4.17659e-08
			18.11	4.68568e-08
			18.12	4.69537e-08
			18.13	4.5794e-08
			18.14	4.79207e-08
			18.15	4.60521e-08
			18.16	4.10583e-08
			18.17	4.21217e-08
			18.18	4.46995e-08
			18.19	4.6794e-08
			18.2	4.21224e-08
			18.21	4.38302e-08
			18.22	4.70524e-08
			18.23	4.62471e-08
			18.24	4.56674e-08
			18.25	4.39922e-08
			18.26	4.69888e-08
			18.27	1.23527e-08
			18.28	9.13095e-09
			18.29	8.5512e-09
			18.3	7.74592e-09
			18.31	7.03729e-09
			18.32	6.68308e-09
			18.33	5.0723e-09
			18.34	1.62499e-09
			18.35	3.59061e-09
			18.36	6.00731e-09
			18.37	1.36786e-09
			18.38	6.23326e-09
			18.39	7.71559e-09
			18.4	5.10599e-09
			18.41	3.81741e-09
			18.42	5.42861e-09
			18.43	1.0147e-09
			18.44	6.10564e-09
			18.45	7.84572e-09
			18.46	4.59173e-09
			18.47	2.14324e-09
			18.48	6.23536e-09
			18.49	8.2332e-09
			18.5	5.9458e-09
			18.51	4.3028e-09
			18.52	4.27079e-09
			18.53	4.68986e-09
			18.54	5.27003e-09
			18.55	6.23683e-09
			18.56	5.27045e-09
			18.57	4.88402e-09
			18.58	4.91645e-09
			18.59	3.49898e-09
			18.6	4.30469e-09
			18.61	8.17128e-09
			18.62	1.02336e-08
			18.63	7.91394e-09
			18.64	5.7232e-09
			18.65	4.46684e-09
			18.66	2.98494e-09
			18.67	2.27631e-09
			18.68	4.98298e-09
			18.69	6.14311e-09
			18.7	6.56217e-09
			18.71	5.17693e-09
			18.72	6.53037e-09
			18.73	6.01507e-09
			18.74	3.59879e-09
			18.75	2.48138e-10
			18.76	3.63143e-09
			18.77	6.27366e-09
			18.78	7.62711e-09
			18.79	7.33734e-09
			18.8	5.85544e-09
			18.81	6.85446e-09
			18.82	5.34034e-09
			18.83	1.86081e-09
			18.84	3.85865e-09
			18.85	2.76338e-09
			18.86	6.33999e-09
			18.87	8.75669e-09
			18.88	5.43826e-09
			18.89	5.79288e-09
			18.9	5.92197e-09
			18.91	5.08447e-09
			18.92	9.98209e-09
			18.93	4.05385e-09
			18.94	3.9574e-09
			18.95	6.76074e-09
			18.96	6.82539e-09
			18.97	2.6048e-09
			18.98	4.89262e-09
			18.99	7.40597e-09
			19	7.21286e-09
			19.01	6.85866e-09
			19.02	6.31113e-09
			19.03	7.40681e-09
			19.04	6.69819e-09
			19.05	1.485e-08
			19.06	4.51046e-08
			19.07	4.86168e-08
			19.08	4.75538e-08
			19.09	4.46864e-08
			19.1	5.15817e-08
			19.11	4.37524e-08
			19.12	4.3366e-08
			19.13	4.46872e-08
			19.14	4.54285e-08
			19.15	4.50743e-08
			19.16	4.40435e-08
			19.17	4.38504e-08
			19.18	4.56549e-08
			19.19	4.44952e-08
			19.2	4.30455e-08
			19.21	4.59455e-08
			19.22	4.75567e-08
			19.23	4.79113e-08
			19.24	4.63972e-08
			19.25	4.68485e-08
			19.26	4.51733e-08
			19.27	4.33369e-08
			19.28	4.48193e-08
			19.29	4.53672e-08
			19.3	4.20166e-08
			19.31	4.47877e-08
			19.32	4.50134e-08
			19.33	1.39537e-08
			19.34	7.67107e-09
			19.35	7.41352e-09
			19.36	1.01524e-08
			19.37	6.96286e-09
			19.38	5.31986e-09
			19.39	8.31652e-09
			19.4	4.96587e-09
			19.41	1.48633e-09
			19.42	3.67749e-09
			19.43	7.51186e-09
			19.44	3.71013e-09
			19.45	3.54924e-09
			19.46	3.96831e-09
			19.47	6.12725e-09
			19.48	5.80526e-09
			19.49	3.5823e-09
			19.5	7.06225e-09
			19.51	7.4491e-09
			19.52	5.90276e-09
			19.53	3.87312e-09
			19.54	5.4521e-09
			19.55	3.58356e-09
			19.56	4.96922e-09
			19.57	4.64723e-09
			19.58	6.87061e-09
			19.59	4.0677e-09
			19.6	5.29226e-09
			19.61	5.87243e-09
			19.62	7.48363e-09
			19.63	3.77856e-09
			19.64	5.71196e-09
			19.65	6.93652e-09
			19.66	6.71119e-09
			19.67	5.55149e-09
			19.68	5.32616e-09
			19.69	5.74522e-09
			19.7	9.06408e-09
			19.71	5.58454e-09
			19.72	1.49284e-09
			19.73	4.16729e-09
			19.74	9.54821e-09
			19.75	3.10446e-09
			19.76	5.77891e-09
			19.77	4.90919e-09
			19.78	3.7817e-09
			19.79	6.26284e-09
			19.8	4.78094e-09
			19.81	4.87781e-09
			19.82	4.55582e-09
			19.83	5.6515e-09
			19.84	4.39514e-09
			19.85	7.13403e-09
			19.86	7.42422e-09
			19.87	6.03898e-09
			19.88	7.32798e-09
			19.89	8.8103e-09
			19.9	6.61956e-09
			19.91	4.84768e-09
			19.92	4.42903e-09
			19.93	2.5605e-09
			19.94	2.68958e-09
			19.95	8.7149e-09
			19.96	7.32966e-09
[truncated: 1,046,576+ more rows]
