# Supplementary material for: Metallic glass-based triboelectric nanogenerators
Source: Nat Commun. 2023 Feb 23;14:1023. doi: 10.1038/s41467-023-36675-x (PMC9950355; doi:10.1038/s41467-023-36675-x)
Supplement: Supplementary file 9 — Source Data [file 41467_2023_36675_MOESM9_ESM.zip › Source data/source data of supplementary figures/Supplementary Figure 30.xlsx]

## Sheet: d
	Time	Charge
	s	nC
		Voltage (V) - Plot 0
	0	-4.59
	0.01	-4.26
	0.02	-2.82
	0.03	1.92
	0.04	6.23
	0.05	7.53
	0.06	8.75
	0.07	9.17
	0.08	9.84
	0.09	10.1
	0.1	10.9
	0.11	11.3
	0.12	11.6
	0.13	11.5
	0.14	11.7
	0.15	11.6
	0.16	11.8
	0.17	11.8
	0.18	12.1
	0.19	11.9
	0.2	12.1
	0.21	11.9
	0.22	12.1
	0.23	12
	0.24	12.1
	0.25	12
	0.26	12.1
	0.27	12
	0.28	12.2
	0.29	12
	0.3	12.2
	0.31	12
	0.32	12.3
	0.33	12
	0.34	12.3
	0.35	12
	0.36	12.3
	0.37	12
	0.38	12.3
	0.39	12.1
	0.4	12.3
	0.41	12.1
	0.42	12.3
	0.43	12.1
	0.44	12.3
	0.45	12.1
	0.46	12.3
	0.47	12.1
	0.48	12.3
	0.49	12.1
	0.5	12.3
	0.51	12.1
	0.52	12.3
	0.53	12.1
	0.54	12.3
	0.55	12.1
	0.56	12.3
	0.57	12.1
	0.58	12.4
	0.59	12.1
	0.6	12.4
	0.61	12.1
	0.62	12.3
	0.63	12.1
	0.64	12.3
	0.65	12
	0.66	12.2
	0.67	11.9
	0.68	12.1
	0.69	11.8
	0.7	11.8
	0.71	11.4
	0.72	11.3
	0.73	10.7
	0.74	10.5
	0.75	9.6
	0.76	8.59
	0.77	4.5
	0.78	-1.32
	0.79	-4.47
	0.8	-4.78
	0.81	-5.27
	0.82	-5.25
	0.83	-5.62
	0.84	-5.52
	0.85	-5.83
	0.86	-5.7
	0.87	-5.98
	0.88	-5.82
	0.89	-6.09
	0.9	-5.91
	0.91	-6.18
	0.92	-5.99
	0.93	-6.24
	0.94	-6.05
	0.95	-6.31
	0.96	-6.1
	0.97	-6.35
	0.98	-6.15
	0.99	-6.39
	1	-6.18
	1.01	-6.42
	1.02	-6.21
	1.03	-6.44
	1.04	-6.23
	1.05	-6.47
	1.06	-6.26
	1.07	-6.49
	1.08	-6.28
	1.09	-6.51
	1.1	-6.3
	1.11	-6.53
	1.12	-6.31
	1.13	-6.54
	1.14	-6.31
	1.15	-6.54
	1.16	-6.32
	1.17	-6.55
	1.18	-6.32
	1.19	-6.54
	1.2	-6.31
	1.21	-6.54
	1.22	-6.32
	1.23	-6.55
	1.24	-6.32
	1.25	-6.56
	1.26	-6.33
	1.27	-6.57
	1.28	-6.34
	1.29	-6.57
	1.3	-6.35
	1.31	-6.6
	1.32	-6.36
	1.33	-6.61
	1.34	-6.37
	1.35	-6.6
	1.36	-6.36
	1.37	-6.61
	1.38	-6.37
	1.39	-6.6
	1.4	-6.36
	1.41	-6.6
	1.42	-6.36
	1.43	-6.59
	1.44	-6.35
	1.45	-6.59
	1.46	-6.36
	1.47	-6.6
	1.48	-6.37
	1.49	-6.6
	1.5	-6.37
	1.51	-6.61
	1.52	-6.37
	1.53	-6.62
	1.54	-6.38
	1.55	-6.62
	1.56	-6.38
	1.57	-6.62
	1.58	-6.37
	1.59	-6.61
	1.6	-6.37
	1.61	-6.61
	1.62	-6.37
	1.63	-6.6
	1.64	-6.37
	1.65	-6.6
	1.66	-6.36
	1.67	-6.6
	1.68	-6.37
	1.69	-6.6
	1.7	-6.37
	1.71	-6.61
	1.72	-6.37
	1.73	-6.61
	1.74	-6.38
	1.75	-6.62
	1.76	-6.38
	1.77	-6.62
	1.78	-6.38
	1.79	-6.62
	1.8	-6.38
	1.81	-6.62
	1.82	-6.38
	1.83	-6.61
	1.84	-6.37
	1.85	-6.61
	1.86	-6.37
	1.87	-6.61
	1.88	-6.36
	1.89	-6.6
	1.9	-6.36
	1.91	-6.61
	1.92	-6.36
	1.93	-6.6
	1.94	-6.36
	1.95	-6.61
	1.96	-6.37
	1.97	-6.61
	1.98	-6.36
	1.99	-6.61
	2	-6.36
	2.01	-6.6
	2.02	-6.35
	2.03	-6.59
	2.04	-6.35
	2.05	-6.59
	2.06	-6.34
	2.07	-6.57
	2.08	-6.33
	2.09	-6.57
	2.1	-6.32
	2.11	-6.55
	2.12	-6.31
	2.13	-6.55
	2.14	-6.3
	2.15	-6.53
	2.16	-6.28
	2.17	-6.51
	2.18	-6.26
	2.19	-6.49
	2.2	-6.24
	2.21	-6.46
	2.22	-6.2
	2.23	-6.43
	2.24	-6.16
	2.25	-6.36
	2.26	-6.1
	2.27	-6.29
	2.28	-6.02
	2.29	-6.22
	2.3	-5.94
	2.31	-6.13
	2.32	-5.84
	2.33	-6.02
	2.34	-5.71
	2.35	-5.87
	2.36	-5.53
	2.37	-5.63
	2.38	-5.22
	2.39	-5.19
	2.4	-4.55
	2.41	-3.99
	2.42	-0.368
	2.43	4.92
	2.44	8.19
	2.45	8.59
	2.46	9.19
	2.47	9.34
	2.48	9.92
	2.49	10.9
	2.5	11.3
	2.51	11.3
	2.52	11.7
	2.53	11.5
	2.54	11.8
	2.55	11.7
	2.56	12
	2.57	11.8
	2.58	12
	2.59	11.8
	2.6	12
	2.61	11.9
	2.62	12.1
	2.63	11.9
	2.64	12.1
	2.65	11.9
	2.66	12.1
	2.67	11.9
	2.68	12.1
	2.69	11.9
	2.7	12.2
	2.71	12
	2.72	12.2
	2.73	12
	2.74	12.2
	2.75	12
	2.76	12.3
	2.77	12
	2.78	12.3
	2.79	12
	2.8	12.3
	2.81	12
	2.82	12.3
	2.83	12
	2.84	12.3
	2.85	12
	2.86	12.3
	2.87	12
	2.88	12.3
	2.89	12
	2.9	12.3
	2.91	12
	2.92	12.3
	2.93	12
	2.94	12.3
	2.95	12
	2.96	12.3
	2.97	12.1
	2.98	12.3
	2.99	12.1
	3	12.3
	3.01	12
	3.02	12.3
	3.03	12
	3.04	12.2
	3.05	11.9
	3.06	12.1
	3.07	11.8
	3.08	12
	3.09	11.6
	3.1	11.7
	3.11	11.2
	3.12	11.1
	3.13	10.5
	3.14	10.1
	3.15	8.87
	3.16	6.05
	3.17	3.79
	3.18	-3.98
	3.19	-4.87
	3.2	-4.96
	3.21	-5.45
	3.22	-5.37
	3.23	-5.74
	3.24	-5.59
	3.25	-5.93
	3.26	-5.75
	3.27	-6.06
	3.28	-5.86
	3.29	-6.16
	3.3	-5.95
	3.31	-6.24
	3.32	-6.02
	3.33	-6.3
	3.34	-6.07
	3.35	-6.36
	3.36	-6.12
	3.37	-6.41
	3.38	-6.16
	3.39	-6.44
	3.4	-6.19
	3.41	-6.47
	3.42	-6.23
	3.43	-6.5
	3.44	-6.25
	3.45	-6.53
	3.46	-6.27
	3.47	-6.55
	3.48	-6.29
	3.49	-6.57
	3.5	-6.3
	3.51	-6.58
	3.52	-6.31
	3.53	-6.59
	3.54	-6.32
	3.55	-6.59
	3.56	-6.31
	3.57	-6.59
	3.58	-6.32
	3.59	-6.59
	3.6	-6.32
	3.61	-6.6
	3.62	-6.32
	3.63	-6.6
	3.64	-6.34
	3.65	-6.62
	3.66	-6.35
	3.67	-6.63
	3.68	-6.36
	3.69	-6.64
	3.7	-6.37
	3.71	-6.65
	3.72	-6.37
	3.73	-6.66
	3.74	-6.38
	3.75	-6.66
	3.76	-6.37
	3.77	-6.66
	3.78	-6.37
	3.79	-6.65
	3.8	-6.37
	3.81	-6.65
	3.82	-6.37
	3.83	-6.65
	3.84	-6.36
	3.85	-6.65
	3.86	-6.37
	3.87	-6.66
	3.88	-6.37
	3.89	-6.66
	3.9	-6.37
	3.91	-6.66
	3.92	-6.38
	3.93	-6.67
	3.94	-6.37
	3.95	-6.67
	3.96	-6.37
	3.97	-6.67
	3.98	-6.38
	3.99	-6.67
	4	-6.37
	4.01	-6.67
	4.02	-6.37
	4.03	-6.67
	4.04	-6.36
	4.05	-6.66
	4.06	-6.37
	4.07	-6.67
	4.08	-6.37
	4.09	-6.67
	4.1	-6.37
	4.11	-6.67
	4.12	-6.37
	4.13	-6.67
	4.14	-6.38
	4.15	-6.68
	4.16	-6.38
	4.17	-6.68
	4.18	-6.38
	4.19	-6.68
	4.2	-6.38
	4.21	-6.67
	4.22	-6.38
	4.23	-6.67
	4.24	-6.37
	4.25	-6.67
	4.26	-6.37
	4.27	-6.67
	4.28	-6.37
	4.29	-6.67
	4.3	-6.37
	4.31	-6.66
	4.32	-6.36
	4.33	-6.67
	4.34	-6.36
	4.35	-6.67
	4.36	-6.38
	4.37	-6.67
	4.38	-6.36
	4.39	-6.66
	4.4	-6.36
	4.41	-6.66
	4.42	-6.35
	4.43	-6.65
	4.44	-6.35
	4.45	-6.64
	4.46	-6.35
	4.47	-6.64
	4.48	-6.33
	4.49	-6.63
	4.5	-6.32
	4.51	-6.61
	4.52	-6.31
	4.53	-6.6
	4.54	-6.3
	4.55	-6.59
	4.56	-6.27
	4.57	-6.57
	4.58	-6.26
	4.59	-6.54
	4.6	-6.23
	4.61	-6.51
	4.62	-6.19
	4.63	-6.46
	4.64	-6.14
	4.65	-6.41
	4.66	-6.08
	4.67	-6.33
	4.68	-6
	4.69	-6.25
	4.7	-5.91
	4.71	-6.16
	4.72	-5.81
	4.73	-6.03
	4.74	-5.67
	4.75	-5.86
	4.76	-5.45
	4.77	-5.58
	4.78	-5.08
	4.79	-5.04
	4.8	-4.2
	4.81	-3.07
	4.82	2.66
	4.83	7.23
	4.84	8.94
	4.85	9.42
	4.86	10.1
	4.87	10.2
	4.88	11
	4.89	11
	4.9	11.5
	4.91	11.3
	4.92	11.7
	4.93	11.5
	4.94	11.9
	4.95	11.7
	4.96	12
	4.97	11.7
	4.98	12.1
	4.99	11.8
	5	12.1
	5.01	11.8
	5.02	12.1
	5.03	11.8
	5.04	12.1
	5.05	11.8
	5.06	12.1
	5.07	11.8
	5.08	12.2
	5.09	11.9
	5.1	12.2
	5.11	11.9
	5.12	12.3
	5.13	11.9
	5.14	12.3
	5.15	11.9
	5.16	12.3
	5.17	11.9
	5.18	12.3
	5.19	11.9
	5.2	12.3
	5.21	12
	5.22	12.3
	5.23	12
	5.24	12.3
	5.25	12
	5.26	12.3
	5.27	12
	5.28	12.3
	5.29	12
	5.3	12.3
	5.31	12
	5.32	12.3
	5.33	12
	5.34	12.3
	5.35	12
	5.36	12.4
	5.37	12
	5.38	12.4
	5.39	12
	5.4	12.3
	5.41	12
	5.42	12.3
	5.43	11.9
	5.44	12.2
	5.45	11.8
	5.46	12.1
	5.47	11.7
	5.48	12
	5.49	11.5
	5.5	11.6
	5.51	10.9
	5.52	10.9
	5.53	10.1
	5.54	9.66
	5.55	6.68
	5.56	4.14
	5.57	-2.07
	5.58	-4.27
	5.59	-5.05
	5.6	-5
	5.61	-5.52
	5.62	-5.36
	5.63	-5.8
	5.64	-5.59
	5.65	-5.98
	5.66	-5.73
	5.67	-6.12
	5.68	-5.86
	5.69	-6.22
	5.7	-5.95
	5.71	-6.31
	5.72	-6.01
	5.73	-6.36
	5.74	-6.06
	5.75	-6.41
	5.76	-6.11
	5.77	-6.46
	5.78	-6.14
	5.79	-6.48
	5.8	-6.17
	5.81	-6.51
	5.82	-6.18
	5.83	-6.53
	5.84	-6.22
	5.85	-6.55
	5.86	-6.24
	5.87	-6.58
	5.88	-6.27
	5.89	-6.61
	5.9	-6.28
	5.91	-6.62
	5.92	-6.28
	5.93	-6.62
	5.94	-6.28
	5.95	-6.62
	5.96	-6.28
	5.97	-6.62
	5.98	-6.29
	5.99	-6.63
	6	-6.29
	6.01	-6.63
	6.02	-6.29
	6.03	-6.63
	6.04	-6.3
	6.05	-6.65
	6.06	-6.3
	6.07	-6.66
	6.08	-6.31
	6.09	-6.66
	6.1	-6.31
	6.11	-6.66
	6.12	-6.32
	6.13	-6.66
	6.14	-6.32
	6.15	-6.67
	6.16	-6.32
	6.17	-6.66
	6.18	-6.31
	6.19	-6.66
	6.2	-6.31
	6.21	-6.66
	6.22	-6.31
	6.23	-6.65
	6.24	-6.31
	6.25	-6.67
	6.26	-6.32
	6.27	-6.67
	6.28	-6.33
	6.29	-6.68
	6.3	-6.34
	6.31	-6.69
	6.32	-6.34
	6.33	-6.69
	6.34	-6.34
	6.35	-6.69
	6.36	-6.33
	6.37	-6.69
	6.38	-6.33
	6.39	-6.69
	6.4	-6.33
	6.41	-6.68
	6.42	-6.33
	6.43	-6.68
	6.44	-6.33
	6.45	-6.68
	6.46	-6.33
	6.47	-6.68
	6.48	-6.33
	6.49	-6.68
	6.5	-6.33
	6.51	-6.69
	6.52	-6.34
	6.53	-6.69
	6.54	-6.34
	6.55	-6.7
	6.56	-6.34
	6.57	-6.7
	6.58	-6.34
	6.59	-6.69
	6.6	-6.33
	6.61	-6.69
	6.62	-6.33
	6.63	-6.69
	6.64	-6.33
	6.65	-6.67
	6.66	-6.33
	6.67	-6.69
	6.68	-6.33
	6.69	-6.68
	6.7	-6.32
	6.71	-6.69
	6.72	-6.33
	6.73	-6.69
	6.74	-6.33
	6.75	-6.69
	6.76	-6.33
	6.77	-6.68
	6.78	-6.33
	6.79	-6.68
	6.8	-6.32
	6.81	-6.67
	6.82	-6.32
	6.83	-6.67
	6.84	-6.31
	6.85	-6.66
	6.86	-6.31
	6.87	-6.65
	6.88	-6.29
	6.89	-6.64
	6.9	-6.28
	6.91	-6.63
	6.92	-6.27
	6.93	-6.61
	6.94	-6.26
	6.95	-6.6
	6.96	-6.24
	6.97	-6.58
	6.98	-6.22
	6.99	-6.55
	7	-6.2
	7.01	-6.53
	7.02	-6.15
	7.03	-6.47
	7.04	-6.1
	7.05	-6.41
	7.06	-6.03
	7.07	-6.34
	7.08	-5.95
	7.09	-6.26
	7.1	-5.87
	7.11	-6.17
	7.12	-5.77
	7.13	-6.04
	7.14	-5.62
	7.15	-5.86
	7.16	-5.36
	7.17	-5.52
	7.18	-4.95
	7.19	-4.9
	7.2	-3.82
	7.21	-0.692
	7.22	4.91
	7.23	6.74
	7.24	8.39
	7.25	8.78
	7.26	9.42
	7.27	9.57
	7.28	10.4
	7.29	10.2
	7.3	11.2
	7.31	10.9
	7.32	11.4
	7.33	11.3
	7.34	11.8
	7.35	11.6
	7.36	12
	7.37	11.7
	7.38	12.1
	7.39	11.7
	7.4	12.1
	7.41	11.8
	7.42	12.1
	7.43	11.8
	7.44	12.1
	7.45	11.8
	7.46	12.1
	7.47	11.8
	7.48	12.2
	7.49	11.8
	7.5	12.2
	7.51	11.9
	7.52	12.3
	7.53	11.9
	7.54	12.3
	7.55	11.9
	7.56	12.3
	7.57	11.9
	7.58	12.3
	7.59	11.9
	7.6	12.3
	7.61	11.9
	7.62	12.3
	7.63	11.9
	7.64	12.3
	7.65	11.9
	7.66	12.3
	7.67	11.9
	7.68	12.3
	7.69	11.9
	7.7	12.3
	7.71	11.9
	7.72	12.3
	7.73	11.9
	7.74	12.4
	7.75	12
	7.76	12.4
	7.77	12
	7.78	12.4
	7.79	12
	7.8	12.3
	7.81	11.9
	7.82	12.3
	7.83	11.9
	7.84	12.2
	7.85	11.8
	7.86	12.1
	7.87	11.6
	7.88	11.9
	7.89	11.3
	7.9	11.4
	7.91	10.7
	7.92	10.6
	7.93	9.7
	7.94	8.92
	7.95	5.43
	7.96	3.99
	7.97	-4.49
	7.98	-4.73
	7.99	-5.39
	8	-5.27
	8.01	-5.8
	8.02	-5.57
	8.03	-6.04
	8.04	-5.76
	8.05	-6.2
	8.06	-5.89
	8.07	-6.31
	8.08	-5.99
	8.09	-6.4
	8.1	-6.07
	8.11	-6.47
	8.12	-6.13
	8.13	-6.53
	8.14	-6.19
	8.15	-6.58
	8.16	-6.23
	8.17	-6.62
	8.18	-6.26
	8.19	-6.66
	8.2	-6.3
	8.21	-6.67
	8.22	-6.32
	8.23	-6.7
	8.24	-6.34
	8.25	-6.73
	8.26	-6.37
	8.27	-6.74
	8.28	-6.38
	8.29	-6.77
	8.3	-6.4
	8.31	-6.77
	8.32	-6.4
	8.33	-6.77
	8.34	-6.4
	8.35	-6.77
	8.36	-6.4
	8.37	-6.78
	8.38	-6.4
	8.39	-6.78
	8.4	-6.4
	8.41	-6.78
	8.42	-6.41
	8.43	-6.79
	8.44	-6.42
	8.45	-6.8
	8.46	-6.42
	8.47	-6.8
	8.48	-6.42
	8.49	-6.81
	8.5	-6.43
	8.51	-6.81
	8.52	-6.44
	8.53	-6.81
	8.54	-6.43
	8.55	-6.81
	8.56	-6.43
	8.57	-6.81
	8.58	-6.43
	8.59	-6.81
	8.6	-6.43
	8.61	-6.81
	8.62	-6.43
	8.63	-6.81
	8.64	-6.43
	8.65	-6.81
	8.66	-6.43
	8.67	-6.82
	8.68	-6.44
	8.69	-6.82
	8.7	-6.44
	8.71	-6.83
	8.72	-6.44
	8.73	-6.81
	8.74	-6.44
	8.75	-6.83
	8.76	-6.44
	8.77	-6.82
	8.78	-6.44
	8.79	-6.82
	8.8	-6.44
	8.81	-6.82
	8.82	-6.44
	8.83	-6.82
	8.84	-6.44
	8.85	-6.81
	8.86	-6.44
	8.87	-6.82
	8.88	-6.44
	8.89	-6.82
	8.9	-6.44
	8.91	-6.82
	8.92	-6.44
	8.93	-6.83
	8.94	-6.46
	8.95	-6.83
	8.96	-6.45
	8.97	-6.83
	8.98	-6.45
	8.99	-6.83
	9	-6.44
	9.01	-6.83
	9.02	-6.44
	9.03	-6.82
	9.04	-6.44
	9.05	-6.82
	9.06	-6.44
	9.07	-6.82
	9.08	-6.44
	9.09	-6.82
	9.1	-6.44
	9.11	-6.82
	9.12	-6.44
	9.13	-6.81
	9.14	-6.44
	9.15	-6.81
	9.16	-6.43
	9.17	-6.81
	9.18	-6.44
	9.19	-6.81
	9.2	-6.43
	9.21	-6.8
	9.22	-6.42
	9.23	-6.8
	9.24	-6.42
	9.25	-6.8
	9.26	-6.41
	9.27	-6.78
	9.28	-6.4
	9.29	-6.77
	9.3	-6.39
	9.31	-6.75
	9.32	-6.37
	9.33	-6.74
	9.34	-6.36
	9.35	-6.73
	9.36	-6.34
	9.37	-6.7
	9.38	-6.33
	9.39	-6.68
	9.4	-6.3
	9.41	-6.64
	9.42	-6.25
	9.43	-6.59
	9.44	-6.19
	9.45	-6.52
	9.46	-6.12
	9.47	-6.45
	9.48	-6.05
	9.49	-6.36
	9.5	-5.95
	9.51	-6.26
	9.52	-5.84
	9.53	-6.12
	9.54	-5.67
	9.55	-5.92
	9.56	-5.42
	9.57	-5.56
	9.58	-4.86
	9.59	-4.67
	9.6	-2.98
	9.61	1.89
	9.62	6.28
	9.63	7.53
	9.64	8.82
	9.65	8.78
	9.66	9.5
	9.67	9.77
	9.68	10.4
	9.69	10.2
	9.7	10.7
	9.71	10.8
	9.72	11.3
	9.73	11.2
	9.74	11.6
	9.75	11.6
	9.76	12
	9.77	11.7
	9.78	12.1
	9.79	11.7
	9.8	12.1
	9.81	11.7
	9.82	12.2
	9.83	11.8
	9.84	12.2
	9.85	11.8
	9.86	12.2
	9.87	11.8
	9.88	12.2
	9.89	11.8
	9.9	12.2
	9.91	11.8
	9.92	12.2
	9.93	11.8
	9.94	12.2
	9.95	11.8
	9.96	12.3
	9.97	11.8
	9.98	12.3
	9.99	11.9
	10	12.3
	10.01	11.9
	10.02	12.3
	10.03	11.9
	10.04	12.3
	10.05	11.9
	10.06	12.3
	10.07	11.9
	10.08	12.3
	10.09	11.9
	10.1	12.3
	10.11	11.9
	10.12	12.3
	10.13	11.9
	10.14	12.3
	10.15	11.9
	10.16	12.3
	10.17	11.9
	10.18	12.3
	10.19	11.9
	10.2	12.3
	10.21	11.9
	10.22	12.2
	10.23	11.8
	10.24	12.1
	10.25	11.7
	10.26	12
	10.27	11.5
	10.28	11.7
	10.29	11.1
	10.3	11.2
	10.31	10.4
	10.32	10.3
	10.33	9.12
	10.34	6.5
	10.35	3.83
	10.36	-3.73
	10.37	-4.94
	10.38	-4.98
	10.39	-5.59
	10.4	-5.43
	10.41	-5.94
	10.42	-5.69
	10.43	-6.14
	10.44	-5.87
	10.45	-6.29
	10.46	-5.99
	10.47	-6.39
	10.48	-6.08
	10.49	-6.48
	10.5	-6.16
	10.51	-6.55
	10.52	-6.22
	10.53	-6.61
	10.54	-6.26
	10.55	-6.65
	10.56	-6.31
	10.57	-6.69
	10.58	-6.33
	10.59	-6.72
	10.6	-6.36
	10.61	-6.74
	10.62	-6.38
	10.63	-6.77
	10.64	-6.41
	10.65	-6.79
	10.66	-6.43
	10.67	-6.81
	10.68	-6.45
	10.69	-6.82
	10.7	-6.46
	10.71	-6.84
	10.72	-6.46
	10.73	-6.84
	10.74	-6.47
	10.75	-6.83
	10.76	-6.47
	10.77	-6.84
	10.78	-6.46
	10.79	-6.84
	10.8	-6.47
	10.81	-6.84
	10.82	-6.47
	10.83	-6.85
	10.84	-6.49
	10.85	-6.86
	10.86	-6.49
	10.87	-6.87
	10.88	-6.5
	10.89	-6.87
	10.9	-6.5
	10.91	-6.87
	10.92	-6.5
	10.93	-6.87
	10.94	-6.51
	10.95	-6.87
	10.96	-6.5
	10.97	-6.87
	10.98	-6.49
	10.99	-6.87
	11	-6.49
	11.01	-6.87
	11.02	-6.47
	11.03	-6.87
	11.04	-6.49
	11.05	-6.87
	11.06	-6.5
	11.07	-6.87
	11.08	-6.51
	11.09	-6.88
	11.1	-6.52
	11.11	-6.88
	11.12	-6.52
	11.13	-6.88
	11.14	-6.52
	11.15	-6.88
	11.16	-6.52
	11.17	-6.87
	11.18	-6.51
	11.19	-6.87
	11.2	-6.51
	11.21	-6.87
	11.22	-6.51
	11.23	-6.87
	11.24	-6.51
	11.25	-6.87
	11.26	-6.51
	11.27	-6.87
	11.28	-6.51
	11.29	-6.87
	11.3	-6.52
	11.31	-6.88
	11.32	-6.53
	11.33	-6.88
	11.34	-6.53
	11.35	-6.88
	11.36	-6.53
	11.37	-6.88
	11.38	-6.53
	11.39	-6.87
	11.4	-6.52
	11.41	-6.87
	11.42	-6.52
	11.43	-6.86
	11.44	-6.53
	11.45	-6.86
	11.46	-6.51
	11.47	-6.86
	11.48	-6.52
	11.49	-6.86
	11.5	-6.52
	11.51	-6.86
	11.52	-6.52
	11.53	-6.86
	11.54	-6.52
	11.55	-6.85
	11.56	-6.52
	11.57	-6.85
	11.58	-6.52
	11.59	-6.85
	11.6	-6.52
	11.61	-6.84
	11.62	-6.51
	11.63	-6.83
	11.64	-6.5
	11.65	-6.82
	11.66	-6.49
	11.67	-6.81
	11.68	-6.48
	11.69	-6.8
	11.7	-6.47
	11.71	-6.78
	11.72	-6.46
	11.73	-6.77
	11.74	-6.44
	11.75	-6.75
	11.76	-6.43
	11.77	-6.73
	11.78	-6.4
	11.79	-6.7
	11.8	-6.36
	11.81	-6.66
	11.82	-6.32
	11.83	-6.59
	11.84	-6.25
	11.85	-6.53
	11.86	-6.18
	11.87	-6.44
	11.88	-6.1
	11.89	-6.35
	11.9	-5.99
	11.91	-6.23
	11.92	-5.86
	11.93	-6.08
	11.94	-5.67
	11.95	-5.82
	11.96	-5.34
	11.97	-5.36
	11.98	-4.63
	11.99	-4.04
	12	0.234
	12.01	5.44
	12.02	8.34
	12.03	9.02
	12.04	9.67
	12.05	9.65
	12.06	10.1
	12.07	10.1
	12.08	10.7
	12.09	10.9
	12.1	11.3
	12.11	11.1
	12.12	11.4
	12.13	11.2
	12.14	11.9
	12.15	11.6
	12.16	12
	12.17	11.7
	12.18	11.9
	12.19	11.7
	12.2	11.9
	12.21	11.7
	12.22	12.1
	12.23	11.8
	12.24	12.1
	12.25	11.8
	12.26	12.1
	12.27	11.8
	12.28	12.1
	12.29	11.8
	12.3	12.2
	12.31	11.8
	12.32	12.2
	12.33	11.9
	12.34	12.2
	12.35	11.9
	12.36	12.2
	12.37	11.9
	12.38	12.2
	12.39	11.9
	12.4	12.2
	12.41	11.9
	12.42	12.2
	12.43	11.9
	12.44	12.2
	12.45	11.9
	12.46	12.2
	12.47	11.9
	12.48	12.2
	12.49	11.9
	12.5	12.2
	12.51	11.9
	12.52	12.2
	12.53	11.9
	12.54	12.2
	12.55	11.9
	12.56	12.2
	12.57	11.9
	12.58	12.2
	12.59	11.9
	12.6	12.2
	12.61	11.9
	12.62	12.1
	12.63	11.8
	12.64	12
	12.65	11.7
	12.66	11.9
	12.67	11.5
	12.68	11.5
	12.69	11
	12.7	10.9
	12.71	10.2
	12.72	9.83
	12.73	8.41
	12.74	5.12
	12.75	3.36
	12.76	-4.09
	12.77	-4.9
	12.78	-5.02
	12.79	-5.5
	12.8	-5.41
	12.81	-5.79
	12.82	-5.64
	12.83	-5.98
	12.84	-5.79
	12.85	-6.11
	12.86	-5.9
	12.87	-6.21
	12.88	-5.99
	12.89	-6.28
	12.9	-6.06
	12.91	-6.35
	12.92	-6.12
	12.93	-6.41
	12.94	-6.17
	12.95	-6.45
	12.96	-6.2
	12.97	-6.49
	12.98	-6.23
	12.99	-6.51
	13	-6.26
	13.01	-6.53
	13.02	-6.28
	13.03	-6.55
	13.04	-6.31
	13.05	-6.58
	13.06	-6.33
	13.07	-6.59
	13.08	-6.34
	13.09	-6.6
	13.1	-6.35
	13.11	-6.62
	13.12	-6.35
	13.13	-6.61
	13.14	-6.36
	13.15	-6.62
	13.16	-6.36
	13.17	-6.62
	13.18	-6.36
	13.19	-6.62
	13.2	-6.37
	13.21	-6.63
	13.22	-6.38
	13.23	-6.64
	13.24	-6.38
	13.25	-6.64
	13.26	-6.39
	13.27	-6.64
	13.28	-6.4
	13.29	-6.65
	13.3	-6.4
	13.31	-6.65
	13.32	-6.4
	13.33	-6.65
	13.34	-6.41
	13.35	-6.65
	13.36	-6.4
	13.37	-6.64
	13.38	-6.4
	13.39	-6.64
	13.4	-6.4
	13.41	-6.64
	13.42	-6.4
	13.43	-6.65
	13.44	-6.4
	13.45	-6.64
	13.46	-6.41
	13.47	-6.65
	13.48	-6.41
	13.49	-6.66
	13.5	-6.42
	13.51	-6.65
	13.52	-6.43
	13.53	-6.66
	13.54	-6.42
	13.55	-6.65
	13.56	-6.42
	13.57	-6.65
	13.58	-6.42
	13.59	-6.64
	13.6	-6.42
	13.61	-6.64
	13.62	-6.42
	13.63	-6.64
	13.64	-6.42
	13.65	-6.63
	13.66	-6.42
	13.67	-6.64
	13.68	-6.42
	13.69	-6.64
	13.7	-6.43
	13.71	-6.65
	13.72	-6.43
	13.73	-6.64
	13.74	-6.43
	13.75	-6.64
	13.76	-6.43
	13.77	-6.65
	13.78	-6.43
	13.79	-6.65
	13.8	-6.43
	13.81	-6.64
	13.82	-6.43
	13.83	-6.64
	13.84	-6.43
	13.85	-6.63
	13.86	-6.42
	13.87	-6.63
	13.88	-6.43
	13.89	-6.63
	13.9	-6.43
	13.91	-6.63
	13.92	-6.42
	13.93	-6.63
	13.94	-6.43
	13.95	-6.62
	13.96	-6.43
	13.97	-6.62
	13.98	-6.43
	13.99	-6.61
	14	-6.42
	14.01	-6.61
	14.02	-6.41
	14.03	-6.6
	14.04	-6.39
	14.05	-6.59
	14.06	-6.4
	14.07	-6.57
	14.08	-6.39
	14.09	-6.56
	14.1	-6.38
	14.11	-6.55
	14.12	-6.36
	14.13	-6.53
	14.14	-6.35
	14.15	-6.51
	14.16	-6.33
	14.17	-6.49
	14.18	-6.3
	14.19	-6.45
	14.2	-6.27
	14.21	-6.41
	14.22	-6.21
	14.23	-6.35
	14.24	-6.14
	14.25	-6.29
	14.26	-6.07
	14.27	-6.19
	14.28	-5.98
	14.29	-6.09
	14.3	-5.88
	14.31	-5.97
	14.32	-5.73
	14.33	-5.79
	14.34	-5.51
	14.35	-5.51
	14.36	-5.12
	14.37	-4.92
	14.38	-4.19
	14.39	-2.64
	14.4	3.18
	14.41	7.43
	14.42	8.9
	14.43	9.48
	14.44	10.1
	14.45	10.4
	14.46	10.9
	14.47	11
	14.48	11.4
	14.49	11.4
	14.5	11.6
	14.51	11.5
	14.52	11.7
	14.53	11.7
	14.54	11.9
	14.55	11.7
	14.56	11.9
	14.57	11.8
	14.58	11.9
	14.59	11.8
	14.6	11.9
	14.61	11.8
	14.62	11.9
	14.63	11.8
	14.64	12
	14.65	11.9
	14.66	12
	14.67	11.9
	14.68	12.1
	14.69	11.9
	14.7	12.1
	14.71	12
	14.72	12.1
	14.73	12
	14.74	12.1
	14.75	12
	14.76	12.1
	14.77	12
	14.78	12.1
	14.79	12
	14.8	12.1
	14.81	12
	14.82	12.1
	14.83	12
	14.84	12.1
	14.85	12
	14.86	12.1
	14.87	12
	14.88	12.1
	14.89	12
	14.9	12.2
	14.91	12
	14.92	12.2
	14.93	12
	14.94	12.2
	14.95	12.1
	14.96	12.2
	14.97	12.1
	14.98	12.2
	14.99	12
	15	12.1
	15.01	12
	15.02	12.1
	15.03	11.9
	15.04	11.9
	15.05	11.8
	15.06	11.7
	15.07	11.5
	15.08	11.3
	15.09	10.9
	15.1	10.6
	15.11	9.98
	15.12	9.17
	15.13	5.97
	15.14	4.3
	15.15	-3.63
	15.16	-4.45
	15.17	-4.91
	15.18	-5.12
	15.19	-5.4
	15.2	-5.45
	15.21	-5.64
	15.22	-5.65
	15.23	-5.81
	15.24	-5.79
	15.25	-5.94
	15.26	-5.9
	15.27	-6.04
	15.28	-6.02
	15.29	-6.14
	15.3	-6.1
	15.31	-6.2
	15.32	-6.15
	15.33	-6.26
	15.34	-6.2
	15.35	-6.29
	15.36	-6.23
	15.37	-6.33
	15.38	-6.25
	15.39	-6.35
	15.4	-6.29
	15.41	-6.38
	15.42	-6.31
	15.43	-6.4
	15.44	-6.33
	15.45	-6.42
	15.46	-6.36
	15.47	-6.44
	15.48	-6.37
	15.49	-6.45
	15.5	-6.38
	15.51	-6.45
	15.52	-6.38
	15.53	-6.45
	15.54	-6.38
	15.55	-6.45
	15.56	-6.38
	15.57	-6.44
	15.58	-6.39
	15.59	-6.45
	15.6	-6.39
	15.61	-6.45
	15.62	-6.4
	15.63	-6.46
	15.64	-6.42
	15.65	-6.47
	15.66	-6.42
	15.67	-6.47
	15.68	-6.43
	15.69	-6.48
	15.7	-6.43
	15.71	-6.48
	15.72	-6.44
	15.73	-6.48
	15.74	-6.43
	15.75	-6.47
	15.76	-6.43
	15.77	-6.47
	15.78	-6.43
	15.79	-6.46
	15.8	-6.43
	15.81	-6.46
	15.82	-6.43
	15.83	-6.46
	15.84	-6.43
	15.85	-6.47
	15.86	-6.44
	15.87	-6.47
	15.88	-6.44
	15.89	-6.48
	15.9	-6.44
	15.91	-6.48
	15.92	-6.45
	15.93	-6.48
	15.94	-6.45
	15.95	-6.47
	15.96	-6.45
	15.97	-6.47
	15.98	-6.45
	15.99	-6.46
	16	-6.45
	16.01	-6.46
	16.02	-6.44
	16.03	-6.46
	16.04	-6.44
	16.05	-6.46
	16.06	-6.45
	16.07	-6.46
	16.08	-6.45
	16.09	-6.46
	16.1	-6.46
	16.11	-6.47
	16.12	-6.46
	16.13	-6.47
	16.14	-6.47
	16.15	-6.47
	16.16	-6.47
	16.17	-6.46
	16.18	-6.47
	16.19	-6.46
	16.2	-6.46
	16.21	-6.45
	16.22	-6.46
	16.23	-6.45
	16.24	-6.46
	16.25	-6.45
	16.26	-6.46
	16.27	-6.44
	16.28	-6.47
	16.29	-6.45
	16.3	-6.46
	16.31	-6.45
	16.32	-6.47
	16.33	-6.45
	16.34	-6.46
	16.35	-6.45
	16.36	-6.46
	16.37	-6.44
	16.38	-6.45
	16.39	-6.43
	16.4	-6.45
	16.41	-6.42
	16.42	-6.44
	16.43	-6.42
	16.44	-6.43
	16.45	-6.4
	16.46	-6.43
	16.47	-6.39
	16.48	-6.42
	16.49	-6.38
	16.5	-6.4
	16.51	-6.36
	16.52	-6.39
	16.53	-6.35
	16.54	-6.38
	16.55	-6.33
	16.56	-6.36
	16.57	-6.3
	16.58	-6.33
	16.59	-6.26
	16.6	-6.28
	16.61	-6.22
	16.62	-6.23
	16.63	-6.15
	16.64	-6.16
	16.65	-6.07
	16.66	-6.08
	16.67	-5.99
	16.68	-5.99
	16.69	-5.89
	16.7	-5.88
	16.71	-5.76
	16.72	-5.72
	16.73	-5.56
	16.74	-5.47
	16.75	-5.22
	16.76	-5
	16.77	-4.5
	16.78	-3.64
	16.79	0.762
	16.8	5.89
	16.81	8.35
	16.82	9.24
	16.83	9.85
	16.84	10.1
	16.85	10.4
	16.86	10.8
	16.87	11.2
	16.88	11.2
	16.89	11.6
	16.9	11.6
	16.91	11.7
	16.92	11.7
	16.93	11.8
	16.94	11.8
	16.95	11.9
	16.96	11.8
	16.97	11.9
	16.98	11.8
	16.99	11.9
	17	11.8
	17.01	11.9
	17.02	11.8
	17.03	11.9
	17.04	11.9
	17.05	11.9
	17.06	12
	17.07	12
	17.08	12
	17.09	12.1
	17.1	12
	17.11	12.1
	17.12	12
	17.13	12.1
	17.14	12
	17.15	12.1
	17.16	12
	17.17	12.1
	17.18	12
	17.19	12.1
	17.2	12
	17.21	12.1
	17.22	12
	17.23	12.1
	17.24	12
	17.25	12.1
	17.26	12
	17.27	12.1
	17.28	12
	17.29	12.1
	17.3	12
	17.31	12.2
	17.32	12.1
	17.33	12.2
	17.34	12.1
	17.35	12.2
	17.36	12.1
	17.37	12.2
	17.38	12
	17.39	12.1
	17.4	12
	17.41	12.1
	17.42	11.9
	17.43	12
	17.44	11.8
	17.45	11.8
	17.46	11.5
	17.47	11.4
	17.48	11.1
	17.49	10.8
	17.5	10.2
	17.51	9.67
	17.52	8.39
	17.53	4.87
	17.54	-3
	17.55	-4.25
	17.56	-4.86
	17.57	-5.03
	17.58	-5.36
	17.59	-5.41
	17.6	-5.67
	17.61	-5.66
	17.62	-5.86
	17.63	-5.8
	17.64	-5.98
	17.65	-5.91
	17.66	-6.09
	17.67	-6
	17.68	-6.16
	17.69	-6.08
	17.7	-6.23
	17.71	-6.14
	17.72	-6.32
	17.73	-6.21
	17.74	-6.36
	17.75	-6.25
	17.76	-6.4
	17.77	-6.28
	17.78	-6.42
	17.79	-6.3
	17.8	-6.45
	17.81	-6.33
	17.82	-6.47
	17.83	-6.35
	17.84	-6.5
	17.85	-6.37
	17.86	-6.52
	17.87	-6.38
	17.88	-6.53
	17.89	-6.39
	17.9	-6.53
	17.91	-6.39
	17.92	-6.54
	17.93	-6.39
	17.94	-6.54
	17.95	-6.39
	17.96	-6.54
	17.97	-6.39
	17.98	-6.54
	17.99	-6.4
	18	-6.56
	18.01	-6.4
	18.02	-6.56
	18.03	-6.4
	18.04	-6.57
	18.05	-6.41
	18.06	-6.57
	18.07	-6.42
	18.08	-6.58
	18.09	-6.42
	18.1	-6.59
	18.11	-6.42
	18.12	-6.58
	18.13	-6.42
	18.14	-6.58
	18.15	-6.42
	18.16	-6.58
	18.17	-6.41
	18.18	-6.58
	18.19	-6.41
	18.2	-6.58
	18.21	-6.41
	18.22	-6.58
	18.23	-6.41
	18.24	-6.59
	18.25	-6.42
	18.26	-6.59
	18.27	-6.42
	18.28	-6.6
	18.29	-6.42
	18.3	-6.6
	18.31	-6.42
	18.32	-6.61
	18.33	-6.42
	18.34	-6.6
	18.35	-6.41
	18.36	-6.6
	18.37	-6.42
	18.38	-6.6
	18.39	-6.42
	18.4	-6.6
	18.41	-6.41
	18.42	-6.59
	18.43	-6.41
	18.44	-6.6
	18.45	-6.41
	18.46	-6.6
	18.47	-6.41
	18.48	-6.61
	18.49	-6.41
	18.5	-6.61
	18.51	-6.41
	18.52	-6.62
	18.53	-6.41
	18.54	-6.62
	18.55	-6.42
	18.56	-6.62
	18.57	-6.41
	18.58	-6.61
	18.59	-6.41
	18.6	-6.62
	18.61	-6.41
	18.62	-6.61
	18.63	-6.4
	18.64	-6.61
	18.65	-6.4
	18.66	-6.61
	18.67	-6.4
	18.68	-6.61
	18.69	-6.4
	18.7	-6.61
	18.71	-6.4
	18.72	-6.61
	18.73	-6.39
	18.74	-6.61
	18.75	-6.39
	18.76	-6.61
	18.77	-6.39
	18.78	-6.6
	18.79	-6.38
	18.8	-6.6
	18.81	-6.37
	18.82	-6.59
	18.83	-6.37
	18.84	-6.58
	18.85	-6.35
	18.86	-6.57
	18.87	-6.34
	18.88	-6.56
	18.89	-6.33
	18.9	-6.55
	18.91	-6.31
	18.92	-6.53
	18.93	-6.29
	18.94	-6.52
	18.95	-6.28
	18.96	-6.49
	18.97	-6.25
	18.98	-6.46
	18.99	-6.21
	19	-6.42
	19.01	-6.16
	19.02	-6.35
	19.03	-6.09
	19.04	-6.29
	19.05	-6.02
	19.06	-6.2
	19.07	-5.92
	19.08	-6.1
	19.09	-5.82
	19.1	-5.98
	19.11	-5.67
	19.12	-5.79
	19.13	-5.45
	19.14	-5.5
	19.15	-5.05
	19.16	-4.92
	19.17	-4.08
	19.18	-2.38
	19.19	3.55
	19.2	7.5
	19.21	8.98
	19.22	9.46
	19.23	10
	19.24	10.1
	19.25	10.7
	19.26	10.7
	19.27	11.2
	19.28	11.1
	19.29	11.4
	19.3	11.5
	19.31	11.8
	19.32	11.6
	19.33	11.9
	19.34	11.7
	19.35	12
	19.36	11.8
	19.37	12
	19.38	11.8
	19.39	12
	19.4	11.9
	19.41	12
	19.42	11.9
	19.43	12.1
	19.44	11.9
	19.45	12.1
	19.46	11.9
	19.47	12.1
	19.48	11.9
	19.49	12.2
	19.5	11.9
	19.51	12.2
	19.52	11.9
	19.53	12.2
	19.54	11.9
	19.55	12.2
	19.56	11.9
	19.57	12.2
	19.58	11.9
	19.59	12.2
	19.6	11.9
	19.61	12.2
	19.62	11.9
	19.63	12.2
	19.64	11.9
	19.65	12.2
	19.66	11.9
	19.67	12.2
	19.68	11.9
	19.69	12.2
	19.7	11.9
	19.71	12.3
	19.72	12
	19.73	12.3
	19.74	12
	19.75	12.3
	19.76	12
	19.77	12.2
	19.78	11.9
	19.79	12.2
	19.8	11.9
	19.81	12.1
	19.82	11.8
	19.83	12
	19.84	11.6
	19.85	11.8
	19.86	11.3
	19.87	11.4
	19.88	10.7
	19.89	10.6
	19.9	9.81
	19.91	9.07
	19.92	5.63
	19.93	3.96
	19.94	-4
	19.95	-4.5
	19.96	-5.13
[truncated: 6,422 more rows]
