# Supplementary material for: Metallic glass-based triboelectric nanogenerators
Source: Nat Commun. 2023 Feb 23;14:1023. doi: 10.1038/s41467-023-36675-x (PMC9950355; doi:10.1038/s41467-023-36675-x)
Supplement: Supplementary file 9 — Source Data [file 41467_2023_36675_MOESM9_ESM.zip › Source data/source data of supplementary figures/Supplementary Figure 31.xlsx]

## Sheet: a
	Resistance	Current (max)	Peak Power
	Ω	A	W
	0.1	144.437	2086.21
	1.2	10.2131	125.17
	10	0.96286	9.27105
	22	0.85233	15.9823
	68	0.26564	4.79829
	100	0.16833	2.83356
	330	0.06739	1.49873
	1000	0.02432	0.59168
	3300	0.00927	0.28334
	10000	0.00197	0.039
	39000	0.000496034	0.0096
	120000	0.000144913	0.00252
	470000	2.39504e-05	0.000269602
	1000000	1.00506e-05	0.000101015
	2200000	8.50874e-06	0.000159277

## Sheet: b
	Resistance	current density	power density(W/m2)
	Ω	A/m2	W/m2
	0.1	577748	8344820
	1.2	40852.5	500679
	10	3851.45	37084.2
	22	3409.32	63929.1
	68	1062.55	19193.2
	100	673.327	11334.2
	330	269.566	5994.94
	1000	97.2978	2366.72
	3300	37.0645	1133.37
	10000	7.89974	156.015
	39000	1.98414	38.3837
	120000	0.57965	10.0799
	470000	0.0958	1.07841
	1000000	0.0402	0.40406
	2200000	0.03403	0.63711
